# Supplementary material for: De Novo Assembly and Comparative Transcriptome Analyses of Red and Green Morphs of Sweet Basil Grown in Full Sunlight
Source: PLoS One. 2016 Aug 2;11(8):e0160370. doi: 10.1371/journal.pone.0160370 (PMC4970699; doi:10.1371/journal.pone.0160370)
Supplement: S1 File — Fasta file of basil transcripts de novo assembled with CLC Genomics Workbench v.8.5.1. (FASTA) [file pone.0160370.s007.fasta]

>a_ATCACG_L001_R1_001_(paired)_contig_1
AGGAAGTGGGGATGAGACTGTCAATGGCGTATTCATGATCACAAGCTTCGATATTCTGCT
TTGATTTTTCAAAGCCCAAGTCAATCCATATGAGCCCACAAGAAATCCCTGAACTACTAG
GAAAAAGGGAGAATCAATCCCAAGACTATCCAGTAATTTGTCAAACACTTCATGGAATTC
CTTCTCTGTGTAGTCAAATCCATCAAATCCAGCTTGTGGCTGGTCACTAAAACCAAATCC
TATCCAATCAGGTGCAAAGCAGTGGAAACCATAATCTGACATCTGCGACATAACAACTCG
ATAGCTGTAAGATTGTGCTGGAGCTCCATGGAGAAACACAATGGTTCCTCGCCTGCTCTG
AGGCAATCCTGTTTCTCTTACGAACCATCGAAAACCTCCCGACTTNNNNNNNNNNNNNNN
NNNNNNNNNNNNNNNNNNNNNNNNNNNNNNNNNNNNNNNNNNNNNNNNNNNNNNNNNNNN
NNNNNNNNNNNNNNNNNNNNNNNNNNNNNNNNNNNNNNNNNNNNNNNNNNNNNNNNNNNN
NNNNNNNNNNNNNNNNNNNNNNNNNNNNNNNNNNNNNNNNNNNNNNGATTGAAAGCGGGT
TCAGCGTCGTCGTTTTTGGAAGCCTTTACGATTGAGCTGGTGAATCGTCTCTGATTGAAT
AATTTAACTGGAGAGGAAGTAGAAGAGGCGGGTGAGATGAGAGGCGGCGGCGGCGGGGAG
AGGAGAGAGAAAGGCATTGCTGCGGCGGAGAGAAAAGGTATGGCGAGTGGTGGCAGT
>a_ATCACG_L001_R1_001_(paired)_contig_2
AAAAAAAGCAATAAAAAGTCGAAAGAAAGAAATGAAATTAAAAAAGGAAGGCGAGAGAGA
TTCAGTATCAGTAGTTCGTGGTGGTCGTTAAAATTCCAACTGCCACCACTCGCCATACCT
TTTCTCTCCGCCGCAGCAGCAGCAATGCCTTTCTCTCTCCTCTCCCCTTCTCCTCCTCCG
CCGCCGCCGCCTCTCATCTCACCCGCCTCTTCTACTTCCTCTCCAGTTAAATTATTCAAT
CAGAAACGATTCACCAGCTCAATCGTGAAGGCTTCCAAAAACGACGACGCTGAACCCGCT
TTCAATCCGTTTGGTTTCGTCACCGATAATCCGTCCAGTCGCGGCGCCATTCAGCTGCCG
GAATCCCCCGCCGAGGACGGGAATGTCGGCCAAATGCTCTATAGAATAGAAGACAAGGGA
AAGGATTATGGCTCTTACATTAAGTCGGGAGGTTTTCGATGGTTCGTAAGAGAAACAGGA
TNNNNNNNNNNNNNNNNNNNNNNNNNNNNNNNNNNNNNNNNNNNNNNNNNNNNNNNNNNN
NNNNNNNNNNNNNNNNNNNNNNNNNNNNNNNNNNNNNNNNNNNNNNNNNNNNNNNNNNNN
NNNNNNNNNNNNNNNNNNNNNNNNNNNNNNNNNNNNNNNNNNNNNNNNNNNNNNNNNNNN
NNNNNNNNNNNNNNNNNNNNNNNNNNNNNNNNNNNNNNNNNNNNNNNNNNNNNNNNNNNN
NNNNNNNNNNNNNNNNNNNNNNNNNNNNNNNNNNNNNNNNNNNNNNNNNNNNNNNNNNNN
NNNNNNNNNNNNNNNNNNNNNNNNNNNNNNNNNNNNNNTACCTGTCTAGCAGTGCCCCTG
GATTTGCACTGCTTGAGGCTGCTAAAAGAGCCAACTTCAAGGATATCAACAGCCGAATAT
CAGCCGGATTTGCATCCGGAAGCTGGGATAAACCGATACTGGTTCCATGGGGAATATCAG
ACAAGTATCTCCCGACGTCGGTGGCCGAGGAGTTTCAGAAAGGGAATCCAGATGTAATAA
AACTTAAGATGATTGAAGGTGCAGGCCACATGCCACAGGAGGACTGGCCGGAGAAAGTTG
TTGAGGCCTTGACAAAATTTCTCTGAACTCACAAGGAGAATAATCAGAGTAAATATCATG
TATGTGCCAATGGCAATCATTACTTGACAATGTAAATATTCGTCGTTATTGATTCTGCAG
TTGCATGTCAAGTAAAGCCTA
>a_ATCACG_L001_R1_001_(paired)_contig_3
GCACATTCCAATTATGCTGGCTGCTATAGACCAGTAGCCATACCTGTACAAGAAACTGCT
GCTTCTTCATCAACTCTTTGTCCCCTCGGACAGGGACTTCCCCCTAAACCTTGCAAACCT
ATCGTCTTTTACACTGCAGTTTAGATTGTATAACACTACACAGTCTCTTCAANNNNNNNN
NNNNNNNNNNNNNNNNNNNNNNNNNNNNNNNNNNNNNNNNNNNNNNNNNNNNNNNNNNNN
NNNNNNNNNNNNNNNNNNNNNNNNNNNNNNNNNNNNNNNNNNNNNNNNNNNNNNNNNNNN
NNNNNNNNNNNNNNNNNNNNNNNNNNNNNNNNNNNNNNNNNNNNNNNCTTTTTTCCCATC
GTGTAAAGCATAGCTCAAAATATTAACCTTAATTGCAAGTCTATACCATTCTTTGAATCT
TGAAATATGTTGTGCTCTTCAATCGACCCTGTTTGACCAGGCTATCTCGATTTCAAGCGT
CCTTTTTGAGTCTTCCTTATGGGTAGAGCCATCTTTATGGCTATCATCGTGGTGGTGGTG
GTGGTGGTGGTGCCCGCCGCCATGGTGGCAGGCACTGAGGTTGAAAAGACCGCTGTACCC
TTCCTTATAGCTTGAGTCATCATCGTTGTCATCGTGGTGGCTGAGGCTGAAAACACCACT
GTGTACTCCTTCCTTCACGATTTTGTCAATCTGAATCGTGACTCTACCCAGAGTAGTCTT
TCCAAAAGTACTTTTGTTTCTGCACACAATGTGCAGCTTTTGCCCCTTCGGTGGAACATC
AAAGGCCCATTTAAACCCTTCTTTCCACTCAGGCGAAGTGCTATGGCTCACAACCTTAGT
ACGCCTGGGAGGGCCATGGCCTATTGTCAATCTGCAAAAAGCATTGGTGCCGCCCAAAAC
ATGTTTCAAGTTGTTAGCTCGCTTAACTGTGACTGTTAAGCAACCAGGTAAACCGTTCAA
CAAGTTTTCTACTCTTTCATGAAAACTTGGTGGACAAGTTTTCATAAGCATTTGCAAAAT
GGGGATGGCTTCTGATGCAACCATAGCCTGGGATTTCGACACATCTATTGGCATGCTTGC
CCATGAATGTTTCAGCAGGCACAAAGTAGTCAATGATATATCCTGAGCGACCTCGCTGCC
AGACCTCAGTGCTGTAATCAAATGGGGTATACACAGTGTTGCAGCTTCAGAAATATGAAG
CTTCTGAAAATTTGAAAAAATGATAAGTATTGTCCTTAACACCTCTTCATTGACAGTGGT
TGTGGACCACAACTGTCTCTCCAAAGTAACTGTCAACGAGCTTATTAGCTCATTTGATAC
ATATTCTTGGAGGGTGTGATTTGAAAACAAAAATTTGATGAGCAATACAGCTTGCACAAC
AAGTTCTGGGTCAGGGGACAACACCAGTTCTTGAATCACAAGAATACCTCCAGCTTCAGC
AACAGCTCTCCTATTGGACCTGCTGCGCATAACAAAATTCTGTAGTGCGCAAACTGCTAC
CATTTTCATTTCCTCAGTTGGCTGATCTTCAAGCAGACTCACTATGGCCCGACACGCCGA
AGCAGAAACGCTAGCTCTAGCAAGCCCTTCATGTTGAGAGAGATCACCAAGAGCAAGAGC
TGCAAGAAGTTTACCAGTTTGAGATCTTGTTTGTGGGTCTAGCAAATACTGAGATAGAGG
TGCGATTGCATATTTGGAAGCCTTCATTTCCCTAATTCTAGTATTGTTGAATAATGATTC
CAGTAGTCCTCCTGCTGCTTCTTCATATCGATGGGACCTTAGCAAATCTAACAATGCATC
TATGGCACCAGCTTCAGCCATGAGTATGGCACTCGAGGCCTCTATCTTCTCCTGAACATT
GAGGGCGTTTAGTGCAGCCTTCACTGTGTTTGGAACAGTTGAATACAACATTTTCACAAG
TGCCTCAGCTGGAACACGGACATAGTATTCATCACCGGAGCGCAGAAGATTTGCAAGAAC
TAAGGCAGCAGATTCCCATAAGTCCACAGGTGGTAAAGGGTTGTTTTGAATGACGACTTT
GGAAAGTTCAACTATACCACCTGCATCATAAACTGCCTTCGGCCAATTTAAAGAGATATT
TTCCAGTGCCTTTATTGCAGTTTGTTGTATATTGAATATGCTGATTCCAGCAAGGTGGAC
TAGAGGAACTATTGCACTTGTTGTGGTTATATCTTTCTTAAAATGTTCTTGTGCAAGAAG
ATGAGACAGCAAATCCATGGAAAGCTGCTGGATTGCTTGCGATGGGGAATCAAGAAATGA
AATTAGAGGCTCGATGATTTGACTAGGAGTAAGTTTCAAAGTTGGAAAACTTTGTGGTTT
CTCCATAATGTTGACAAGTGCTTGTAGTGCACTATGCTGTCCCCACAGTCCAAAATCTGC
TCTAAGGAGCACCGTAAACAGAGGTTCCACAATTTTTACCACTTCTGAACTTTTTGAGAT
GGCACTACTGTTTGTTAAGATCCGGAAGAGTTCTGCAATGAGTGCACATATTGAATTTGG
AGCAGTAGGAAATAACTCAAGGCATTCATCTATAATTCCAGCATTGACCATATCCAACTT
GCGTGGAGTTCTGTCTTTACCCAATTTAATAAGTGCACTGATAATTGCTTCAATAAGCCG
GTAATTTGATCCAGAAACCAAGGAGACAAGTATACCAACATAGTCATGTTCTGATTTTAT
CTCCAATAGCCGTTCATCATCCAACAATCTCTCAAAAGCACAAACACCAGCTTCCACAGC
TGTTTTATTGTCAGATAACATCAACAATATGAGAGGTTCCAAGAATTCAGAAGCAATTTG
CATCCCTCTAATTCTTGAATTGTCGAAAAGCACACAACATAATTCTGCAGCATCAATTTT
CAATTTGACAGAACTATTAGATGAAAGAATTCTACAAAGACTACGAGCAGGATCGCCTTC
CACTTCAATCAGTATATCTGCCTTTGTATTGCTGCCTGAAGTCAACTTAACTAAAGCACT
TAAAGCAGCCTCTTGTTCACATTCCAAATGAGCATCAAGCATGGAAGCCAAAGGCTGGAT
TGCTTGCGTCGCTGATTCAGAATCTCTGATACTATCTGCATGAAAGAGCTCATTTAAGGC
TCTAGCAGCACTTAATCTAGCGTTTCTTGATCCCAAATGAAGAACAGCAATGAGTTGATT
CATGCAACTAATTGATGCTTCATATCGAAGAAGATCGTGATTGGTAAACAATATTCTTAG
TAACTCAGATACAGTTGCCTCTACCAAGTCTTGAGGGCTCAAAGATAGGTATCTAGTCAG
AGCATCCAGGACCCCAACTTCAGCCATGTGTAATTTATTAGCATCATTTCCATCTGCAAT
CTGGATCAAAAGGCGAACAGCAGATGACGGGGCTCCAGGTCTATTTGGGATTGGTTTCAA
CAAATCAACAAGCAAAGGGATAGTCTTCCGAGCAACAGAACCTGTTCTAACTTCATCAAT
TTGGAATAGTCTATCAAGAACAACCAGCTCAGGATTCCTTGCCAAAGAAAATTCTTCAGA
TAAGGATATCAGATTTGGAATATCTGATTCCGAGTGCCCAATTAAGGTTATCAGACCAGC
TATCGCACCTGAGTTTACTACGGCAAGGTTTCTTACCTTATCCCCATGGCTAACAATACT
AGCCATCACCTGAGCAGCGAAGAATCTGTCAAATATTTCGTCCGATTTCAAGAGAGCATT
GAGTGGGTGTACAAAACGCATGGTCATAAGAGATGAGACAACTTTTAAATCCTGGAAAAG
TACAGCAGCAAGAGCAGCGCTGGTCCATATTCCCTCCGAGTCCTCAAACTCTGCCAGGTC
ATCATTAGCGTAGCTTGCAAGCTTTTCATATAGCAGTTCCAGTCCCC
>a_ATCACG_L001_R1_001_(paired)_contig_4
AACAAAGCTAAATACAACAAAAGAGCCAAACCTTGCTCTACACAGAAAAGAAAAAAAGCT
ACAAGAAATCAACAACAAAAGACTGCTGCTTTGTTCAGACTTGCTCGGAACTAACCAACC
TAAACGGCCTTTGATCTCAACGAGGTTGCTGGATCAATCTGGGAGTGCATTTGGGGCTCA
CAATCTTGGCTGGCTTCTCCCAGT
>a_ATCACG_L001_R1_001_(paired)_contig_5
CCAAGTGCAATATATGAAACAAAATTACAGAATCCACAAGAACAGGAAGTAATTGGCATT
GATTCTTTCACCAAACACAACAGAATTGAAAACAAAAAAAGAAAAGAAAAGTAGAGAATT
CGTATAAACAGCAGCTTTCATTCACGCATCACGCCGTCAGTTGCCGAGTAGCTGCCTTGC
CTTGGGATATCTAGGAGGTGAAGAAAGTTCCCCTCTCAATGGCATCCTTGTTAGCCTCTC
CCAGAGCAGCATCCTTCAAATATTTGTCAGCCAACTGCACCCTCTTCACGTTCTCCTGCT
CCTGCACAAGCATCATTCCGTATTCCAGAAGCTTCTCGATCGTCATCTTGGGCTTCTCGA
ACTTGGGTGGTCCCTCCCTGGAGTTGACAAGCTTTGATCCAACCNNNNNNNNNNNNNNNN
NNNNNNNNNNNNNNNNNNNNNNNNNNNNNNNNNNNNNNNNNNNNNNNNNNNNNNNNNNNN
NNNNNNNNNNNNNNNNNNNNNNNNNNNNNNNNNNNNNNNNNNNNNNNNNNNNNNNNNNNN
NNNNNNNNNNNNNNNNNNNNNNNNNNNNNNNNAGCTTGACAACAGCCTCCTCAGGGACGC
CGTCAGTGCGGAAGATACCCTTGCACACACCAATACGGTCCTCACGGGTGGGGGCCCAGT
AGAACTTCTCCATACGACCGTCACGGATGAGGGGAGCGTAAAGTGTGGAGAAATCGTTAC
CGGTGACGATGATTGGGACACGGGGGTTCTCCTGCTTGTTGTACATACCGGGGAGCTGGA
CGTTGGTTGGGTTGTCGGCGATGTTCATGAGGGTGGCGTTCACCATCTGGTTGTTGACGG
TGTACTGGGTGGTNNNNNNNNNNNNNNNNNNNNNNNNNNNNNNNNNNNNNNNNNNNNNNN
NNNNNNNNNNNNNNNNNNNNNNNNNNNNNNNNNNNNNNNNNNNNNNNNNNNNNNNNNNNN
NNNNNNNNNNNNNNNNNNNNNNNNNNNNNNNNNNNNNNNNNNNNNNNNNNNNNATGATGG
GGTTGATTCCCATCTTGCGGAAGACGAGCTCGCACTGGAAGGATTTACCCTGACCCTTGC
CTCCCCAGAGACCGAGGATGAGGGGGACCTTGATGTTGGGGAGGGTCATGAAGTTCTTGG
CGATGTGAACGACGAGCTTGTCCATGAAGGCGGGGGCGATGTAGAAGCCCTCGGCCATGT
TGTCGAGGCCCTCGTAGGACTTGAGGCCCTGGCTGATGTACTCGTAGGAGTTCATGATGG
CGTCGTGGGTCCCCATTCCGGTGGGTGCCTGGAACAGAGAGTCCACCATACCCTTCCCCC
TGGCGATGTCCTGTTGGTCATCCGATACGTCTTCGATCAGACCGCCCCACCTGTCTGTGT
TGCTTGGCTCCGCCTGAGCCACCACTCTGAAGCTCCCCGACGCCGAGTTCACCTTGTTCG
GGTTGCTGCTTTTCTTCAGGCTGCTTCCCAAGAAGGATGAGGTCG
>a_ATCACG_L001_R1_001_(paired)_contig_6
TCGAAAAGGAAGAGGAACTTGTATTGTGGAGAGACAACCCATCATTGAGAGACCAGTCAC
CAGGCACACCCGATCAAAAGTCTGGATAGCAACTCTCAAATTTATTATGCCAACAAGATT
CTTCTTCCTCATAAGATGAGAGAACTTGAGGAACCACATCTAGACAAACTTGAAGTGCAG
TTAGCTACCCACCACATACCAAGAGCTACTTATCAAGTAAATAAATAGGAAACGACTTTG
ATGAAAATAATACATAGACAACCATCTTTCTCGTCAAATTATCCTCTTTACTTTCCCACT
ACTTATCCTCAATCATCAGCCATATATACCTACCGACGACGCTCAAATCCACGGTCAAGT
GAGAAACACTACAATAACTTCCATAGAACTCCATGAAGAACCNNNNNNNNNNNNNNNNNN
NNNNNNNNNNNNNNNNNNNNNNNNNNNNNNNNNNNNNNNNNNNNNNNNNNNNNNNNNNNN
NNNNNNNNNNNNNNNNNNNNNNNNNNNNNNNNNNNNNNNNNNNNNNNNNNNNNNNNNNNN
NNNNNNNNNNNNNNNNNNNNNNNNNNNNNNNNNNNNNNNNNNNNNNNNNNNNNNNNNNNN
NNNNNNNNNNNNNNNCCAACACTGAAAGATATATTTGATAAAGGATATAACAGGGGGAGA
GAAGGTAAGACAAAACTGCAACTCCTCATTGCACTAACCAATCACCACCAAAACTTGAAC
CTATGGAGAAGAAAACAAATTTTAAGAGCATGAATGAAAACAAGGTAAATAAACTGAATA
CAACACCACTATACTCCCTCCATCAACACTACAATCTACATCAANNCAACCAAACCAAGA
TATTCACAACCTAAACAGATTCGAGGCATAGACTGAAACATGAATCACATTTTCTATATG
TGCTCTTAAATGAAGAAGAGTAAACAAAAACTAGATAAACTGAAACTCCCTTCACACATC
AGCAGAGCTTTTCTAGAACCCTGTTAATAAAACACCATTAACACTACAATGGCTCGCGAA
ATGAATCTCCCCCTACAGAACAAGAAAAAAACCAAAACATATATCTGATATAAGATAAAA
AAACAGGCGGAAAGAAGGTAAGACAAACCACAACTCCTCGTTGTCACCAACCAATCACCA
CCAGAACTTGAACCTCTGGACAGGAAAGTATTTTAAGAGCATGAAAACACCTAGGTAAAA
CAGACTGATGCAACATTACTTTACTCCCTCCATCAACGCAATNNNNNNNNNNNNNNNNNN
NNNNNNNNNNNNACCAAGAAATTCGCAACCTGAACAGATTCAGGGATAGACTGAATCATA
TCTGGTCATCTGCGATCTCAAATAAAGACGGAAGTCAACAAAAAGTAGATCAAATGTAAC
CCCCTTTACTCGTCAACATAGCTTCTACAATCATATTTGCACTTGGGAGACCAAACCAAT
GTCGTCCTACAGAACAATAAACAACCAACACCAGAAGGTATACTCATAGAATTTATCGAA
AGGTGGAAAGAAGGTACACATGAAGCCACAACTCCCCATTATCACCAGCTAATCACCACC
AGAACTTGGACCTCTGGAGAAGAAAAACTTTTAGGAACATGGAAACGCAGAGGAAAAATG
AACAGAACAACACTATTTTACTCCCTCCATTTTAACACTACACCAACTTCGGCATCAAAA
GTCCATCGTGTTCACCAACCAGACCAAAATATCCGATACCTAAACAATTTCAGGAATAGA
CTGAGTATCTGGTTATCTGACTCAATAAATAAGATAGCAAAGAAAAACTAGATCAACTGT
AACCCCCTCGACTTGTCAGCAGAGATTCTAGAATCATATTCTACAAAATGCAATAGAAGC
CCCAAATGAGTGTGTTCCTACAACCACCAAAAGTACAATCTGGTTGAAAACAAATATATT
TTTATTTAGAACAAGAGAAGAGGAATGAAGTGGAAGAGGAACTCATCTAAAAACTTCATT
AGACCTGAAAGACGAGGATAACAAAGACAACATGCATTAGGTTAACAGATGTCACAGAGT
AGCACCTAAGAAATAGATAAGACACGAGGCGATATGATTGTAACACAGCATCAAACGGTT
AAAAAACACACACAGAACAAACAATCGGTCGTCAGTTGACATGCGTAAAAACCTGAGAAG
GTTGGGAGACTTGAGAGAAAACAACCTGACTTAAAAAAATGGCACCTAAGGTTGTAAAAA
AGGGCATTATACTTAATTAGTAACATAGGAGATGAAGGCAGATGCAAAAAAGAAAAAGCT
GGAGCTTGTATCTAAGAGGATCATTAGCCGCCAATAAGTTGAATATTCATTAAATTCTAA
ATAGCCCTCCGTGCAAATTATGGTTCACATTTTTTCCGGCAAGCCAACCCGCTGTTATCC
TTTCAATATCATGAAAATCGTGCAATAGGTGAGCAATTTCGAGAATTAGGATAGACAAAT
CTCGAGGAAAGTAGCCTAAAATTAACGCGAACCAGCTCTCCCATGAAAAATAAGTAAGGC
CTCCAAGATGTAAAATTCAGATTGCAACCAAAACATCTCACGCAAATAATGAAGCCCTGC
GAAACAAAAATCCTGCACCAGAGTTCATGAAGCTGCGGTCCTAGGCACAGAATCACCAAG
AAAAACTCACGAGCAAATATCTTCAAGCTGCTCATCAGAGTAAGCCAACGAGAACATCCA
GATTAACACCCAAAAAATAATTAAGCAAAGGCACTTTCGGAAACAGCCGAGGATTACCAA
ACCAAAATCCTGTTGACACTCTAGCCGCCCCTGAATCATGANNNNNNNNNNNNNNNNNNN
NNNNNNNNNNNNNNNNNNNNNNNNNNNNNNNNNNNNNNNNNNNNNNNNNNNNNNNNNNNN
NNNNNNNNNNNNNNNNNNNNNNNNNNNNNNNNNNNNNNNNNNNNNNACCAAAAACATCTG
CTAGATCATCGAATATCTCCGGATCATATTCATCAAATATAAATCACGACCAAAAACACA
ATCAGCATAAAAAGACTCGGAAAGATCAACCTGCACCGCACAAACAAGTAATCCAGCAGA
GAAACA
>a_ATCACG_L001_R1_001_(paired)_contig_7
TTTTTTTTTAACGAGTCGAGCTCGAGTTTGAGCTTGAAATTTTTATTTTAACGAGCTCGA
ACTCGATTGAAATACAACATACCAAACTCGAACACCCACTACTCGGTTCAGTTATACCCC
TATCAGCATACATAAGTAGGAAACAGCATTCCTCAAAACAGTAATAATAACAATGAGAAT
GAAACGGGGGTATTGAAATATGAGTGATTAAGAGAAACTCCACTCAAAGAAATCCATAGA
CAACAAAATTACAAACAACAAGAGAGAGCAAGTATTGTTATTTTACAAGGGGTAGGGGGT
GGAATTCATTAGTAACTGTATCCCTTGACAAACAACTCCTTCTTCGCCTCCTCGGACTCT
CCCTCTCCGGNNNNNNNNNNNNNNNNNNNNNNNNNNNNNNNNNNNNNNNNNNNNNNNNNN
NNNNNNNNNNNNNNNNNNNNNNNNNNNNNNNNNNNNNNNNNNNNNNNNNNNNNNNNNNNN
NNNNNNNNNNNNNNNNNNNNNNNNNNNNNNNNNNNNNNNNNNNNNNNNNNNNNNNNNNNN
NNNNNNNNNNNNNNNNNNNNNNNNNNNNNNNNNNNNNNNNNNNNNNNNNNNNNNNNNNNN
NNNNNNNNNNNNNNNNNNNNNNNNNNNNNNNNNNNNNNNNNNNNNNNNNNNNNNNNNNNN
NNNNNNNNNNNNNNNNNNNNNNNNNNNNNNNNNNNNNNNNNNNNNNNNNNNNNNNNNNNT
GTCCTGTGAGATAGCAGCGTATCGAGCAAGCCCCCACGCGGCTTCTTTCACTGCTAGCGC
AGATGGACCGTTGGGAATGCTCACAACGGTCCTCCACTTTGCGAATCTGGCGCCCTGCTG
GTAGTAGGCAGCAGAGCGCGAAGCCAGACCGTCGAGGCCTTGGCACCATGACTCGTTGTT
CGAGCCCGCCAAGGGGACAAGACCCTTGTCAACTTTGATCCCGGGGACGATGCCCTGCTC
AACAAGGATGTCGACGATTTTCTTACCATCGACGGTGGATTGGTAGAGAGTTTCCTCAAA
GAGGATTGCACCAGAGATGTACTGGCCCAGTCCAGGAGGTGTCACCAGAAGAGTCCGGTA
GGCCTGGCGATTGGCCTCGGTGTTTTCGAGCCCAATCGAAGCCAAACGTTTCCCGCAGGT
GGCGTTTGATTCGTCCATCGCCAAGATTCCGCGCCCAGGAGATGCAACAGTTTTGGCAGT
CTTAACGAGTTCATCAGCGTAGGAGGTGGCGCGGATGGTGAGGGAAGACGGCGGGCAGCG
GACGGCGGCGGCGACGGCGTGCTGGCGGAGGAGGGGCTGGCCTTTGACAAAGTCAGAGTT
GTCGAGAACTGGTGATGACTTGAGGAGGGAAGCGGACGCCATTTCTGGTTTTGAGAGGAT
GATAATATTATCGCTTTGAAGAGCTTTCCCTCCCCACAAATCTCTCTCACACAATTCTAA
AACTATTTCTGCAGTTATATATAGTTCTAGAGAGATATATGGTTTGAGGCCATCATGCAG
CGCCCAATCTTTTTGCGACACGTGGAGTGATAACTTTCTGAGTTGGCACTTGAAAAATAT
GGAGACATTTTCCTGAATTTTAATTTCGAAATCATTGGAATTTAATTCTGATCCTCAATT
CTCGCCGCTCGCTTTCTATGCCTTTTGGGACGAATTGAATTGTGTGTGACTGAAAAAACA
TGAGGCTCCATTTGCTGGTTCAGTTTGTGTTTCCCTTATGTAAATCCCCGAGCTCAACAG
GTGGGAGCCCGTAGCGATACGATGGTCTAATGGGTCCGCTAATAATTGTATGACATCAGT
CCTCGTATTGCCAAAATAGCATATTTTCCCGTTTGAGACGCAACGTCCTTGTTGTGTTGT
GCCCCGAGCCCACAGGGCTAACAACTACTTGGCATCCGTTCTCGCATTGCAAAAATGGTT
AACCCAAGTTGTTAGAGAGTACGTTAAACTTACCTTATAAATCAT
>a_ATCACG_L001_R1_001_(paired)_contig_8
TATAAATGTTAATTTATAATTAAAATCTCAATCTGCATGTATTATTTAAAATTATAGGCA
ACATATTATAAACATATGAAACTATCCTTTTATTTAGAAGATAATTAAACTATTTATAAT
CCTTGAAACTATATGTGCAAAATTTTACCACAAAACGTACTTTACACATATTTTCCTGCA
ATTTTTTTTTGAATTCTAATTGTATAATAAGGTATTAATTAATTTTATTTTCTTCTTTAC
AATGAAATTACGTGTAACACAGTAGAATGACAAGATTGGAGATGAGAAAAGAGGAATGCA
AGAAAAACCAACAAGCTGTAGAGAAAGGTTTCAACCACTGTTGTTTGTTGGTTAAGCTCA
CAGATTCATTCATTACCGGAAAAAACTACAAGGGGAGCTGATTGGAAAATGGAATTTAAA
CCGAATCGAAATGCAGCTATATGGGTTGACCTTTGGGGACAATTTGATCCTTGAGCCACA
TGTAAATTGGAACTAAGACGTAGTAGGTTGCTGCCATGGCCCCAAGAAGGAACCGCCCCA
GAAACACAAATGGGTTTACAGCTTTTGATACATCCTCAGCCTTGGGACCAAGCTGGAGAG
GGGAGTCACCAGAGCTGGGTTTGACACCGGTAACCGAACATCCCATGATGAGGCCATGCC
TGCGAACCCCGCGATACCACTTGGGGCCAATCCTCTTAAGTTGGACATTCTTGAACCCTG
CCTTCTCAAACCATTCTATGTACTCTTCCTCCTTGGGGAACAGCATCCACACATCTGCAA
AGAAGCGTGACAACC
>a_ATCACG_L001_R1_001_(paired)_contig_9
TTTTTTTTAAGTATGAAACAACTGTATACTTTTCTTATAAGGCTACAATTTATACTTGGC
CAGTGAAATAGAAACCACAACCGCTGCAATACATGTGGATTATGGTTTCAAATTTTAACC
ATCATCTCCAGAAAAACAACAAGGGAGAAGAGCTTTGCTGTTTTAAACTTAAGTTCAAGG
AGCTTCATTCATAATTGGAAAAAAACACTACAAGAAACCTGCCTACCCATCTGCATACTG
AAAATTTAAATATTTTTTTGGAATTGAGGGGAGAAACACAGCAAAGAAAACTCGGAAGAA
AGAGATTTATTTTGTTTTTCGTGTCAGCCTCCTCTTATATGGGTTGACCTTTGGGGACAA
TTTGATCCTTGAGCCACATGTAAATTGGAACCAACACGNNNNNNNNNNNNNNNNNNNNNN
NNNNNNNNNNNNNNNNNNNNNNNNNNNNNNNNNNNNNNNNNNNNNNNNNNNNNNNNNNNN
NNNNNNNNNNNNNNNNNNNNNNNNNNNNNNNNNNNNNNNNNNNNNNNNNNNNNNNNNNNN
NNNNNNNNNNNNNNNNNNNNNNNNNNNNNNNNNNNNNNNNNNNNNNNNNNNNNNNNNNNN
NNNNNNNNNNNNNNNNNNNNNNNNNNNNNNNNNNNNNNNNNNNNNNNNNNNNNNNNNNNN
NNNNNNNNNNNNNNNNNNNNNNNNNNNNNNNNNNNNNNNNNNNNNNNNNNNNNNNNNNNN
NNNNNNNNNNNNNNNNNNNNNNNNNNNNNNNNNNNNNNNNNNNNNNNNNNNNNNNNNNNN
GCCGGCCTGGGAGCTGAAATACTGCATTTTGGAACCAGGCATCGGCTCTTCCCGGTTCTG
ATTGAAATCTTGCCGCGTGAAACTGGAGTTAAACTGGGAAGATAATTGCCGCGGAAATCG
GAGGAGAGAAACCCTAAGCCTTTGGGATTCGGAGCGATTGCTCGGATGAGGGTGAGGTTT
TCAGCTCCGTTGAGCATTGCGGAAGCCATTGCAGAACTAGAGTGCGAGAATCCTTTCCTT
TTATTCTTGCTTCAGATGAGTAATCAAGGATGGAAAATGAAATGGAGTGAATTTGTGTAG
AGGTAGAGACTTCTGTGGAGGCAGACGCGCGTC
>a_ATCACG_L001_R1_001_(paired)_contig_10
TTTTTTTTTTTTTTTAAGTATGAAACAACTGTATACCTTCTAAGGCTACAATTTATACTT
GGGCAGTGAAGTAGAAACCACAACCGCTGCAATACATGTGGATTATGGTTTCAAATTTTA
ACCATCATCTCCAGAAAAACAAGGGAGAAGAGCTTTGCTGTTTCAAACTTAAGTTCAAGG
AGCTTCATTCATAATTGGAAAAAACACTACAAGAAACCTGCCTACCCATCTGCATACTGA
AAATTTAAATATTTTTTGGAATTGAGGCGAGAAATACAGCAAAGAAAACTCGGATGAAAG
AGATTTATTTTGTTTTTCGTGTCAGCCTCCTCTTATATGCGTTGACCTTTGGGGACAATT
TGATCCTTGAGCCACATGTAAATTGGAACCAACACGTAGTATGTTGCTGCCATTGCACCA
AGAAGGAACCTCGCCAAGAACACCAATGGATTTACAGGTTTTGACACATCCTCAGCCTTA
GGACCAAGCTGCAAAGGGGAGTCCCCAGAG
>a_ATCACG_L001_R1_001_(paired)_contig_11
GACGCGCGTCTGCCTCCACAGAAGTCTCTACCTCTACACACGCCAAAATTCACTCCATTT
CATTTTCCTATCCTTGATTACTAATCTGAAGCAAGAATCAAAGGAAAGGATTCTCGCACT
CTAGTTCTTCAATGGCTTCCGCAATGCTCAACGGAGCTGAAAACCTCACCCTCATCCGAG
CAATCGCTCCCAATCCCAAAGGCTTAGGGTTTCTCACCTCCGATTTCCGCGGCAATTATC
TTCCCACTTTAACACGCGGCAAGATTTCAATCAGAACCGGGAAGAGCCGAAGCCTGGTTC
CAAAATGCAGTATTTCAGCTCCCAGGCCGGCCTCGCAGCCGAGATTCATTCAGCACAAGA
AAGAGGCGTTTTGGTTCTACAGGTTTCTGTCGATTGTGTACGACCACGTGATTAACCCGG
GGCATTGGACCGAGGATATGAGGGATGATGCATTGGAGCCTGCTGAATTGAACAGTCGGA
ATTTGTCGGTGGTGGATGTTGGTGGAGGAACGGGGTTCACCACTTTGGGTATTGTGAAGC
ACGTTGATGCCAAGAATGTGACCATTCTCGATCAGTCGCCTCACCAGCTCGCTAAGGCTA
GGCAGAAGGAGCCATTGAAGGAATGCACCATTCTTGAGGGCGATGCTGAGGACCTCCCCT
TCCCCACTGACACTTTCGATCGATACGTTTCGGCTGGGAGTATTGAGTACTGGCCAGACC
CGCAACGTGGAATCAAGGAAGCTTACAGGGTTCTGAGGATTGGAGGGAAGGCATGCTTGA
TTGGTCCTGTATATCCAACATTCTGGTTATCACGCTTCTTTGCAGATGTGTGGATGCTCT
TCCCCAAGGAGGAAGAGTA
>a_ATCACG_L001_R1_001_(paired)_contig_12
TTGGATCCAAAATCCAAATCTTCTTAGACATTGATATTACAAAAATGGTGTTTACAAACT
GGTTTAACTGACACCAGTAGGAGTATATATATAATTTCATCATACATAAACAAACAAAGC
AACTCACAGTGCAATGCGCCGGACAATTTGCTTCACTAATAAACTTTGCAATATTTCAAA
ATCTCAACATCCTCATACAGGTAATAAAGAAAGCAAATATTAAAAGAAAAAAAAAAAAGA
AGGGGGTTACCTATCTACATGAGCACACACAAAATGGGAATGCTGGCTGATATGTTTATA
CAAGGAGAATCAGTAAACTTCCACATTCCATTGCTCTCCTTTCTTCAACTGCCTCTTGTA
CTCTATCCAGTCGATACCATCTTTAGCAGCCAAGGATACCATAATGTCGTCTATGCCCTT
TTCCATGCCCTTGAGGCCACACATGTAAATGTAGGTATTGTCCTTTTTTAGCAGCTCCCA
GAGCTCCTCCGCGTACTCTGCCATTCGCGTTTGGATGTACATCTTCTCCCCCTGTGCGGT
CGTCTGTTCTCTGCTCACTGCGTAGTCCACCCGGAAGTTTTCTGGAGCTTTCGTTTTCAT
CTTCTCGAATTCCTCTTTGTAGAGCAACGAACTGGTTGTGGGAACGCCAAGGAACAGCCA
TGCTAAGCCATTGAACTTGTAGTCGTCGTGTTTCTCGAAGAACATCTTCCAAAGAAACGA
TCGGAAAGGAGCAATCCCA
>a_ATCACG_L001_R1_001_(paired)_contig_13
GAACAGCCATGCTAAGCCATTGAACTTGTAGTCGTCGTGTTTCTCGAAGAACATCTTCCA
AAGAAACGATCGGAAAGGAGCAATCCCAGTCCCGGTGGCAAGCATTATAATAGTAGCATT
AGGGTCTTTTGGCAAGAGCATTTCTTTCCCAACAGGTCCAGTTATTTTCACATCAGCACC
AGGCTTCAAATCACACAAAAAGTTGGAGCAAACTCCTTTAACCACTTCCCCCTGTTCNNN
NNNNNNNNNNNNNNNNNNNNNNNNNNNNNNNNNNNNNNNNNNNNNNNNNNNNNNNNNNNN
NNNNNNNNNNNNNNNNNNNNNNNNNNNNNNNNNNNNNNNNNNNNNNNNNNNNNNNNNNNN
NNNNNNNNNNNNNNNNNNNNNNNNNNNNNNNNNNNNNNNNNNNNNNNNNNNNNNNNNNNN
NNNNNNNNNNNNNNNNNNNNNNNNNNNNNNNNNNNNNNNNNNNNNNNNTGTGAGGCTTCC
CGTTCTTGTCGAGGCCATCGGGGATTATCCCGATGGACTGCCCTTCTCTGTAAGGCACCT
CTCCCTCAGTGGTGAACACCATGTGCCAGGTTTCACCGGGGGCGTCGTCAGCGGTGATCT
TGGTGTTCAAGAGGCATTTCCCGNNNNNNNNNNNNNNNNNNNNNNNNNNNNNNNNNNNNN
NNNNNNNNNNNNNNNNNNNNNNNNNNNNNNNNNNNNNNNNNNNNNNNNNNNNNNNNNNNN
NNNNNNNNNNNNNNNNNNNNNNNNNNNNNNNNNNNNNNNNNNNNNNNNNNNNNNNNNNNN
NNNNNNNNNNNNNNNNNNNNNNNNNNNNNNNNNNNNNNNNNNNNNNNNNNNNNNNNNNNN
NNNNNNNNNNNNNNNNNNNNNNNNNNNNNNNNNNNNNNNNNNNNNNNNNNNNNNNNNNNN
NNNNNNNNNNNNNNNNNNNNNNNNNNNNNNNNNNNNNNNNNNNNNNNNNNNNCAATGGAG
GATCTAGCTGGAAGAGAAGTGGACTGTGAGGAAGGAAGAGAGACTGCAGCAGTGACAGCA
GCAGCCATTCTGACAAAGGAATCAAGAAGCAGGGAGGAAGAGATATGGTTTAGTTATGTA
TAGTGATGGAAAGAGAGATTGGTGAAGTGGAAACAAAATAAAATAAAAGATTAAAGATAG
GTGGAGGAGAAGCAGTGAGTGAGGATAAGAAAATAGGAAAAATGTATGACTCTTGTTTTT
CAATCATATTCTCTTTGCGGACAAAATC
>a_ATCACG_L001_R1_001_(paired)_contig_14
CACAGTCCACTTCTCTTCCAGCTAGATCCTCCATTGTTTCACCAGAAAGAATCAATTTTA
GCAAGGCATCCTTGTACTACAGAAATGTGTCGTCGTCTAAGGTTGGTCTGATCCGAGCTC
AAGTGACCACAGAGGCTCCTGCAAAGAAGGAGAAGATTTCCAAGAAACAAGAGGAAGGTG
TTGTCGTCAACAAATACAAGCCCAAGGAGCCGTACACCGGGAAATGCCTCTTGAACACCA
AGATCACCGCTGACGACGCCCCCGGTGAAACCTGGCACATGGTGTTCACCACTGAGGGAG
AGGT
>a_ATCACG_L001_R1_001_(paired)_contig_15
TTTTTTTTTAAAAAATCAATGAGGGAGATAAATAGGATAAAGATGTAGCATAGCATTGAT
CCAAAAACACAAAATAGTTATAGTAGCAACACTTTAAATACACAAACTCTTCTACAGATA
AACATAAATTGGAAAAATGAATATCGTCGACAGGTTCAAATCTTGGGGAGAAAAAANNNN
NNNNNNNNNNNNNNNNNNNNNNNNNNNNNNNNNNNNNNNNNNNNNNNNNNNNNNNNNNNN
NNNNNNNNNNNNNNNNNNNNNNNNNNNTGTCTTAGAAGCATTTTCTGTGAACGATGGATG
GCCCGGATTCGTCGTATTCGGCCTTGGCAATCCACATCTGCTGGAAGGTGCTGAGAGAAG
CCAAGATCGAGCCTCCGATCCAGACACTGTACTTCCTCTCGGGAGGAGCCACCACCTTAA
TCTTCATGCTGCTGGGTGCCAGAGCAGTGATCTCCTTGCTCATCCTGTCAGCAATACCCG
AGAACATGGTTGACCCACCACTCAGCACGATGTTGCCGTACAGATCCTTCCTGATATCCA
CATCACACTTCATGATCGAGTTGTATGTGGTCTCGTGAATTCCAGCAGCTTCCATCCCAA
TCATAGATGGCTGGAACAGCACCTCAGGGCACCGGAATCGTTCTGCCCCGATGGTGATTA
TCTGTCCATCAGGGAGCTCGTAGTTCTTCTCCACCGCGGAGCTCGTCTTTGCTGTCTCCA
GCTCTTGCTCGTAGTCCAAAGCAATGTAAGCCAGCTTCTCCTTTATGTCTCTTACAATTT
CCCGTTCAGCAGTCGTGGTGAACGAGTAGCCTCTTTCGGTCAATATCTTCATCAGGTGGT
CGGTCAGATCACNNNNNNNNNNNNNNNNNNNNNNNNNNNNNNNNNNNNNNNNNNNNNNNN
NNNNNNNNNNNNNNNNNNNNNNNNNNNNNNNNNNNNNNNNNNNNNNNNNNNNNNNNNNNN
NNNNNNNNNNNNNNNNNNNNNNNNNNNNNNAAAGAGAGAGAACTGCCTGAATGGCAACAT
ACATGGCAGGAGCATTAAATGTCTCAAACATGATTTGAGTCATTTTTTCACGATTAGCCT
TGGGGTTAAGAGGAGCCTCTGTCAAGAGAATCGGGTGCTCTTCTGGGGCCACACGCAGTT
CATTGTAGAACGTATGATGCCATATTTTCTCCATATCGTCCCAGTTGCTCACGATTCCAT
GCTCAATTGGATACTTGAGCGTCAAAATACCTCTCTTGGATTGAGCCTCATCACCAACAT
AAGCATCTTTCTGGCCCATGCCAACCATCACACCAGTGTGACGAGGCCGCCCAACAATGC
TAGGAAACACCGCCCTTGGAGCATCATCTCCAGCAAATCCAGCCTTGACCATTCCAGTTC
CATTGT
>a_ATCACG_L001_R1_001_(paired)_contig_16
TTTGCTGGAGACGATGCTCCAAGGGCGGTGTTTCCTAGCATTGTTGGGCGGCCTCGTCAC
ACTGGTGTGATGGTTGGCATGGGCCAGAAAGATGCTTATGTTGGCGATGAGGCTCAATCG
AAGAGAGGTATTTTGACGCTGAAGTATCCAATTGAGCATGGAATCGTGAGCAACTGGGAC
GATATGGAGAAAATATGGCATCATACGTTCTACAATGAACTGCGTGTAGCCCCAGAAGAG
CACCCGATTCTCTTGACAGAGGCTCCTCTTAACCCCAAGGCTAATCGTGAAAAAATGACT
CAGATCATGTTTGAGACATTTAATGCCCCTGCCATGTATGTTGCCATTCAGGCAGTTCTC
TCTCTTTNNNNNNNNNNNNNNNNNNNNNNNNNNNNNNNNNNNNNNNNNNNNNNNNNNNNN
NNNNNNNNNNNNNNNNNNNNNNNNNNNNNNNNNNNNNNNNNNNNNNNNNNNNNNNNNNNN
NNNNNNNNNNNNNNNNNNNNNNNNNNNNNGTGATCTGACCGACCACCTGATGAAGATATT
GACCGAAAGGGGCTACTCGTTCACCACGACTGCTGAACGGGAAATTGTAAGAGACATAAA
GGAGAAGCTGGCTTACATTGCTTTGGACTATGAGCAAGAGCTGGAGACAGCAAAGACGAG
CTCCGCGGTGGAGAAGAACTACGAGCTCCCTGATGGACAGATAATCACCATCGGGGCAGA
ACGTTTCCGGTGCCCTGAGGTGCTGTTCCAGCCATCTATGATCGGGATGGAAGCTGCTGG
AATTCACGAGACCACATACAACTCGATCATGAAGTGTGACGTGGATATCAGGAAGGATCT
GTATGGCAACATCGTGCTGAGTGGTGGGTCGACCATGTTCTCGGGTATTGCTGACAGGAT
GAGCAAGGAGATCACTGCTCTGGCACCCAGCAGCATGAAGATTAAGGTGGTGGCTCCTCC
CGAGAGGAAGTACAGTGTCTGGATCGGAGGCTCGATCTTGGCTTCTCTCAGCACCTTCCA
GCAGATGTGGATTGCCAAGGCCGAATACGACGAATCCGGGCCATCCATCGTTCACAGAAA
ATGCTTCTAAGACAAAGATTTGCGCTGCAACTGCATGCTCATTTGCTTTTCCTTGTTTGT
TTTTGGTGTTTTTTTCTCCCCAAGATTTGAAACTGTCGACGATATTCATTTTTCCAATTT
ATGTTTATCTGTAGAAGAGTTTGTGTATTTAAAGTGTTGCTACTATAACTATTTTGAGTT
TTTGGATCAATGCTATGCTACTACATCTTTTATCCTCTTTAAAAAAAAAAAA
>a_ATCACG_L001_R1_001_(paired)_contig_17
CATCACGCAACATTTGCAGTGTTTTCCTGATTCCGGCTTCCCCGTCAACAGCCAATGAGA
ACACCACAGGTCGCCCAATAAAGATGCCGGCGGCTCCTAGTGCCAATGCCTTGAAGACAT
CAGTTCCACGGCGGACACCTCCATCCAAGAACACCGGAACTCGGCCTTGTGCACCTTTCA
CCACCTCCTCAAGAGCCTGGATAGTGGAGGGGACGTAATCGAGCTGGCGAGCACCGTGGT
TGGACACTATGATTCCAGCAGCTCCACTCTGAACAGCTATCCTTGCGTCCTCGGCGGTGA
GTACACCCTTGACCAGGATGGGCATTGAAGTGATGGATTGGAGCCACTTCACATCCTTCC
AGCTCAAAGTACGATCANNNNNNNNNNNNNNNNNNNNNNNNNNNNNNNNNNNNNNNNNNN
NNNNNNNNNNNNNNNNNNNNNNNNNNNNNNNNNNNNNNNNNNNNNNNNNNNNNNNTCCCA
AGGTCCAAACCTTCAAAATTTTTCAAGGTGAGGCCCGGTGGCAAAACAAATCTGTTCTTG
ATATCAGCTTCTCGACGTCCCAATCGAGGGGTATCCACAGTGAGAGCAATGGCCTTGAAA
CCTGCTCTTTCAGCTCTCCTCACCAGCTGTGCCACAACATTCCTGTCCTTGTACACATAA
AGCTGGAAGAATCGAATGCCAGGTCCTGTGGAAGCTACTTCCTCAACACTAGAAGTGGCC
CATGATGACAATGTCATGATAGTTCCAGCTGCTGATGCGGCTCTAGCTGTTGCATATTCT
CCATCAGGGTGAGCCATTTTCTGCATAGCAGTTGGGG
>a_ATCACG_L001_R1_001_(paired)_contig_18
AGTTGCATGATCAAATTTTCAGGCACTACAAAATACACATGAAAAAAAAAAAGAAAAAAT
TTAAGCCCATGGAAGAAGGAACCCTAAACGCATCTATTTTCACCCTTTGATTCCCATTTT
CCAAGACATGGCAAACTTCTTCCCCACAAGCAATTCTAGCCCTTTGATCTCCACCATCAC
GTTCTTCGCCTTTGATTCGCCCTCCTCCATCGTCCCCTCCGTATACCTATGTTCCATCGT
ACCAATTTCCACACCAGAAGCATTCGCCACTTCACTCCCATCAATATTAATTTGAAGGGC
ANNNNNNNNNNNNNNNNNNNNNNNNNNNNNNNNNNNNNNNNNNNNNNNNNNNNNNNNNNN
NNNNNNNNNNNNNNNNNNNNNNNNNNNNNNNNNNNNNNNNNNNNNNNNNNNNNNNNNNNN
NNNNNNNNNNNNNNNNNNNNNNNNNNNNNNNNNNNNNNNNNNNNNNNNNNNNNNNNNNNN
NNNNNNNNNNNNNNNNNNNNNNNNNNNNNNNNNNNNNNNNNNNNNNNNNNNNNNNNNNGT
CGTCGAGGAAGAGCTTTCCCCTGCATTCCCCCTCTGTTTCACCAAGTGGGAAGGCAACAA
TAAGGGTGAAAGGAGTGGCTCTCGCCTCCTTCGATATCAACCCACCTTGCTGCATCGGTA
TAATCGAGTTTTGATACAAATGCACGTTGATCACGTGCAACGGTGCATCAAGAACAACAG
GGTTTGTCTCTCTTGAGACAACCACCTTTGTTAGATCAAACATGTCATACCAACTTCCNN
NNNNNNNNNNNNNNNNNNNNNNNNNNNNNNNNNNNNNNNNNNNNNNNNNNNNNNNNNNNN
NNNNNNNNNNNNNNNNNNNNNNNNNNNNNNNNNNNNNNNNNNNNNNNNNNNNNNNNNNNN
NNNNNNNNNNNNNNNNNNNNNNNNNNNNNNNNNNNNNNNNNNNNNNNNNNNNNNNNNNNN
NNNNNNNNNNNNNNNNNNNNNNNNNNNNNNNNNNNNNNNNNNNNNNNNNNNNNNNNNNNN
NNNNNNNNNNNNNNNNNNNNNNNNNNNNNNNNNNNNNNNNNNGCATGATCTCTTGAAAAA
GGGTAGAATGCACCAACCTCGATCCAACGATTGCAGAGCTCCTCGGTGGGAGCGGGATAG
AACCCACAAATATCCGATCCCACCATAGGAACTCCGAAAATCCCAAAGTTGAGCATGGTA
GAAATGGAGTATTTCAAATCCTCCCACGTCCCCTTATTGTCACCTGTCCAATGCGCAGCN
NNNNNNNNNNNNNNNNNNNNNNNNNNNNNNNNNNNNNNNNNNNNNNNNNNNNNNNNNNNN
NNNNNNNNNNNNNNNNNNNNNNNNNNNNNNNNNNNNNNNNNNNNNNNNNNNNNNNNNNNN
NNNNNNNNNNNNNNNNNNNNNNNNNNNNNNNNNNNNNNNNNNNNNNNNNNNNNNNNNNNN
NNNNNNNNNNNNNNNNNNNNNNNNNNNNNNNNNNNNNNNNNNNNNNNNNNNNNNNNNNNN
NNGTGCATAGACCTGTGCAAAAGTTAGAGACTTCATTCATGTCTATCCAAAGGCCATCAA
CTGGGACCAGTTGATGGAACCTTCGGATCTCATCGCCCCACCACTCAACCGTTTTCGGGT
TGAGGAAGTCGGGGAAGTTGACTGCCCCCGGCCAAACTTGAGCAAGATAGGGCTTGCCCT
CATACTTGATGAAGACGTCGTTGGCAAGGCCACGATTATAGACGCCGTAGGAGGTGTTGA
CACCGATCCCAGGGTCAATGATGACAATGTACTTCATGCCCTCTGAGTGGATTTTGTGCA
AGAATTCTAAAAGCTTCGGGCGAGGGTAGTTGAGAGGGTTGAGAGTGAAGTCTTTGTGTC
CATCCATGTGGTCATCATCGTTCCATATCACATCTAGAGGGATTTTGGCCTTCTTGTAAT
TGTCAACTACGTCTTCCACTACTGATAAGTTGTGGTATCCCCATCTGCATTGATGGAAGC
C
>a_ATCACG_L001_R1_001_(paired)_contig_19
AATCATGGTCCAAAAATCTCAGGAAAATTTGGGAGGTTTGAATCAAAAAACCCAAAGTCA
CATGTAATGCAAAAGAAAGTCTTGAAATCATGCCAACCTCATCCCCTTCACATGTATCCT
ATGCATCCGTGCCACTCTCTCTCACTCACCCCATATATACATACATACCCCTCCACTACA
CTCTCCTCCACTCCCACCATACACAATGCTCTTTCCCTTTCCCTCTTTCACTCCTTTCCT
TCTCCTCCTCTTCACATGCCTCCTTTTCCATGCTTCAGCTCTTCCCGCCAAAATCGGCAG
CGGCTACCGCTTAATCTCCCTCGAGGAGTCCTCCAATGGCGGCCTCCTCGCCCTCCTTCA
ACTCAAGCATAAGACCACCGTTTACGGCCCCGATATCCCCCTCCTTCAGCTCTCCGTCAA
GCATGAAACGGAGAGCCGTCTGAGGGTTCACATCACCGACGCCAAGAAGCAGCGATGGGA
GGTTCCGTACAATCTCCTCCCTCGCGAAAAACCGCCTCAATCGAAACCAACAAGCGCTTA
CACGGTAAAACCTACGGAATACGTGGGAACAGAACTAATTTTCGCCTACCTTGCGGATCC
ATTCAGCTTCTCCGTGAGGCGGAAATCTGACGGCGAGACGCTGTTCGACAGCAGCTGCGA
CGCATCCGACCCGTACAGCGGTCTGGTGTTCAAAGACCAGTATCTAGAAATATCGACGAA
ATTACCTAAAGATGCCGCGCTCTACGGTTTGGGGGAGAACACGCAGCCGCATGGGATAAA
ACTGTACCCTGGTGATCCGTACACTCTGTATACGACGGATGTATCGGCGATAAATCTGAA
TACGGATTTGTATGGGTCGCATCCGGTGTACATGGAGCTGAGGAATGTTGGTGGGGAAGC
CAATGCGCACGC
>a_ATCACG_L001_R1_001_(paired)_contig_20
TAAATAAATTCAGTCAAAATTTCCCTTATTAAGCGTAATACAATGTATTTGTTTTCTTCT
CCATTTCCTCACAAGAAGGCATAATCTAAAGTATTCATAACTACAACAAAGAGCTAAGAA
TATATGCTATGGACCACCATCNNNNNNNNNNNNNNNNNNNNNNNNNNNNNNNNNNNNNNN
NNNNNNNNNNNNNNNNNNNNNNNNNNNNNNNNNNNNNNNNNNNNNNNNNNNNNNNNNNNN
NNNNNNNNNNNNNNNNNNNNNNNNNNNNNNNNNNNNNNNNNNNNNNNNNNNNNNNNNNNN
NNNNNNNNNNNNNNNNNNNNNNNNNNNNNNNNNNNNNNNNNNNNNNNNNNNNNNNNNNNN
NNNNNNNNNNNNNNNNNNNNNNNNNNNNNNNNNNNNNNNNNNNNNNNNNNNNNNNNNNNN
NNNNNNNNNNNCTTCAACCAGTTTATACATCGCATCTTGTCGTTCTTGGGTAGCATCACA
GATAGTGTTGAAACTTATGAAGTGGTCAGTAGCATTTTCAACCCCAAACTTGCGCATAAT
GGTCCTCTCGACTAATTTTCCAATATCCTCTGTCTCTCCTTTCAACATGGTAGTTTGATT
TGCAATACCAACTTTCTCAAGATCTTTGTCCGGATCAAATCCCTTGGATAATGCAAATTT
AAATTTCTCGAGAAATGCTTCTTTAGTTGAGCTGGATCCATCAAGTTCACCACCCAAGAT
GTAGTCACATACATATGTCGCCTCTTTTATGTTCTTCACAATGATATATGTCCTTGCAAA
AGAAGCAGTAGCCACAGTCTCTTCATGAGCATATTTACCATGGATAATTGAAGTATAATC
TCCTTTCTTGTGCTTTTCAACAGTATTCCAGACCTTAGATACCCACGGGCAAGTTGTATC
AACTATTTGAACATTCTTGTCGCTCAAAACCATCATCTCATCGACTGCAGCTCCAAAAGC
AGGCAATATCACAACATCACCCTTGCTAACTAGATCAAATTCTTTCTTCCCGCCGTTAAC
AGGAAGTGTTTTAACGTGCATCTCTTCAAGCCTCTCATTAACCGTGGGGTTATGGATAAC
TTCATTGGTCAGCCAGATGTTTTCAGATGGAAACTGTTTTCTAGCTTCATAAGCAATCTG
GACCGCACGCTCCACCCCCCAGCAAAATCCATAAGCTTCGGCAAGCTTCACCGTAACATT
CCCCCATCTATATCCATTCCCATTCTCCCTCAATTTCTTTATAACGTCGCTTGTNNNNNN
NNNNNNNNNNNNNNNNNNNNNNNNNNNNNNNNNNNNNNNNNNNNNNNNNGTAATTCTTAC
TCCTCGTTAAGTTGTGACGGAAAGCCTTCGAATCAAACTCGGACGAAGCAGCAGCAGCAG
CTTCACCCACAGCGGAGCAGCGGATGGAAGAAGGCTTCCGCTGCCGGAACAATCTGGTCT
CCGGCAGCGGGAGCTCGGTGCGCGTTGTGAAGCGACAAAATTGGAGGGAGGCCGCCATTG
TTGATGAAGATTAGTGAAGGCGTTGAGATTTTAACAGAGTTTGTAGTTGCATTAATTTAA
TGCGATTAATTAATGAAATCAGCCGGATCACATCTATATATCATTTCATTTATTTTCCTT
GTATTTGCCGGACTCTCCAATTTGTTTGGTGAAATTAATATTTGCATTCAACGTTTGAGT
ACAGGACCAACCAATAAGCATGGGTCAAAATCAGAACAAGTGTGACCATTTTAGTCAGAT
TGTTTAGATAGCTTGTTCGAATTCGTTGATAGAATAAACGTATCAAATTTGAGCATAATG
TAAAAAGTTTTGTTCTAATATTTTCTTAGAAGAAAAAGACAACATAAAAAACGTTGTTGG
TGTCGTTTTCCAAATCTTGATTCAAAAATTGCCCAACTATTTAAAGATGTAGAGTCAAAT
ATAGGGATTTAAATAGAGAAGGTATGTTCGACCAAACATCATAAAAAAAGGCCGCCACAT
ACGAATCATTTATTTCCATTGAGATTATCTAATTATGCACTACATCGAAATCGATATTTC
GAGTTTAATAAACTCTTATCAAGTTTGAGATCGTCGCATTTGATTTTTCAAGTATGGTTC
GCAGATTATGTGGTTTACTTTTATGTATTGTTTACATTTTAATCAAATTCTGTTTTTTGC
AGCCAAAATTAATTTTGTACTATATCGACTTCGAAGATGACACACAAATATTGTTTATGA
AAAAATATACTTGTGTTTCCTTTTCTTCTTAATGGAATTGAATGTGTGTTTCTGTGTATA
TTATAAACATAAAGAATTGAATAATTATTCACTTTTATCTACCACTTCGAGATACATCGG
GTAAGCACATTTCTTATGATCTTAAAGGTCAAGAGTTCGAATTTACGTGGGACGAGTTTT
ATTATAATTTAAATATATTAAAAAATTATTCACTCTTGATTATGTATAAGTGGCTATGCT
CATTCACGCATCACTTCGCTCATAAAACTCATTAAAATACACACCAGTTTTTCTAATAAA
CGGGTACTGAGACTTGAATAAGATAAATATTATTAAATAAGCCCGTACAACTCAAATATA
AATGCCTTTAGAGTCTTCATAAGTTTCATCTCATCTTAAATTTGATTTCAACAAATCCGC
CTAATTTTTCAGTATTACATCACCATTAATCTTTAATACTGTAATTAAAGCTAAAGGAAC
AATGCGAATGTGTCCATCCTAATATTTCTGGTTTTGAGCTATGCATTCATTCTTCCATTC
CAAGGTGATTCATACACATGATATACAATAAAGGAAGGCACAAAACCTTTGTATTACTCG
GTATACATGTACACAACTACACATAGTTTACACACACAGCCCACTCACCTCATTGTAGAC
TGCATACTCTTGATTTGGGCTAATGCTGAATCATAACGCAATTAATCTATGCTGATTGCA
ACATTTCCTCACGTTTTAACTCAAAAGCCTTTTGAAGAACATCTTCAACCACCTTATCGG
GAGTTGATGCACCGGATGTAACACCGATTTTGATGGGGCCCTCCGGCAGCCATTTCTCCG
TCTCAACCAACTCACCGTGCCACAACTTGTGACTGATTTTGTTTCCAGGACCTATTCTTT
TCGCATTGTCAACCCAATATGAGGGAATTCCACGCTTCTCTGCAATTTCTTGTAGGTGAG
AGGTGTTGCTTGAGTTCCACCCTCCCACCACTAGGATGAGATCCACTTCTTCTTCAACCA
ATTCGTACATTGCATCTTGGCGTTCTTGAGTTGCATCGCAAATAGTGTTGAAACTTAGGA
AGTGGTTAGTGACATTTTCGACCCCATACTTGCGCATCATGGTCCTCTCGAGTAATTTTC
CAATCTCCTCTGTTTCACTTTTTAACATAGTAGTTTGATTTGCAATGCCAACTTTCTCAA
GATCCCTGTCTGGGTCAAACCCCTCGGATACAGCATATTTAAATTTCTCGAGAAATGCTT
CTTTAGTAGAGCTTGATCCATCAAGTCCCCCACCCAAGATGTAGTCACATACGTATGTTG
CCTNNATTGAAGTATAATCTCCTCTCTTGTGCTTATCAATAGTATTCCAAACCTTAGACA
CCCATGGACAAGTTGTATCAACTATTTGAACATTCTTCTCACTCAAAACCTTCATTTCAT
CAACAGCAGCTCCAAAAGCAGGAAATACCACAACATCACCCTCGTTAACAACTTCAAATT
CTTTCTTCCCGTCGTTAACTGGAATAGTTTGTACATCCATGGCTTCAAGCCTCTTATTAA
CCGTGGGGTTATGGATCATTTCATTAGTCAACCACATGTTCTCAGACGGAAACTGTNNNN
NNNNNNNNNNNNNNNNNNNNNNNNNNNNNNNNNNNNNNNNNNNNNNNNNNNNNNNNNNNN
NNNNNNNNNNNNNNNNNNNNNNNNNNNNNNNNNNNNNNNNNNNNNNNNNNNNNNNNNNNN
NNNNNNNNNNNNNNNNNNNNNNNNNNNNNNNNNNNNNNNNNNNNNNNNNNNNNNNNNNNN
NNNNNNNNNNNNNNNNNNNNNNNNNNNNNNNNNNNNNNGTCTTTAAGATCTCACTCGTGA
ACTCTTGGCTCATCATCTCCATAATCTCCTCCTTACGCCCAAACCCCTTCCGATTGTAAT
TCTTACTTCTCGTCAGGTTGCGACGGAAAACATGTGCATCGAACTCCGCAGGTTCAGTGG
CCACGGCTGAAGCCGAGGCTCCTTCTCCGGCGGCGGAGCACCGGACATAGGAAGGTCCCC
GTTGCCGGAATAATCTGGTCTCCGGCAGTGGAGGCTGAGTGCGCGTGGAGATCCGGCAAA
ACTGCGGCGAGATAGCCATGTCGATGGAAGTCCACTGAGTCGAGTCGTCGCTTGTTGGGG
GCGAGTTCTGATTTCTAGAGCTGCAGTTGGCTGCAAAATTCCATAATCGAAGGGCACGTG
TTCTGAATTTATTTATTAATTGATTTCATTTTTAGTGGTTCGAAATAACGCCCGAATTTC
ACCTTCAATTTTGATTGTGTATAATCGCCTTGC
>a_ATCACG_L001_R1_001_(paired)_contig_21
GGTTTTCACCCCATTGGTTGAAAAATGCAAGAAGTATGGCAGAGCAATGCGTATTGGGAC
AAACCATGGTAGCCTTTCAGACCGCATCATGAGTTTTTACGGAGATTCTCCTCGGGGAAT
GGTTGAATCTGCATTTGAGTATGCAAGGATTTGCCGAAAACTGGACTTCCATAATTTTGT
GTTCTCAATGAAAGCAAGCAACCCAGTTATTATGGTTCAGGCGTACCGCCTTCTAGCAGC
TGAAATGAATGTTTTGGGATGGGATTACCCATTACATCTGGGAGTAACTGAAGCCGGTGA
GGGTGAAGACGGAAGGATGAAATCTGCAATAGGAA
>a_ATCACG_L001_R1_001_(paired)_contig_22
GGCTGTTAAAAAATATGAAAAATGCGAAAAGATGCTGATGAACTGAATTTTGTCTGCTTT
CATTAATCTTTTGCCATTTCCTGCAAGTATAAAACCGATAAGCAGCTTCACTATTTTTTT
CTGAATTTCCAGCTCCGATAATTCCAATTCAAATTTCATCCACCACCAATTCCTCTCTCT
CTCGATTCTTCCTTTCTGCCTGATTAGTGTTGAATCGTCTTCTCATTTACCGATTGTTCG
TCGTTCGTTTGGCTTTCTCTGCTTAGAGATTTGAGAGGGTAGAATTTGGTTCTTTGTGGA
GTAAAATGGCAACTGGAGCTGTTCCGGCTTCATTTACAGGTCTCAAGACCAAGGATCATC
ATGGNNNNNNNNNNNNNNNNNNNNNNNNNNNNNNNNNNNNNNNNNNNNNNNNNNNNNNNN
NNNNNNNNNNNNNNNNNNNNNNNNNNNNNNNNNNNNNNNNNNNNNNNNNNNNNNNNNNNN
NNNNNNNNNNNNNNNNNNNNNNNNNNNNNNNNNNNNNNNNNNNNNNNNNNNNNNNNNNNN
NNNNNNNNNNNNNNNNNNNNNNNNNNNNNNNNNNNNNNNNNNNNNNNNNNNNNNNNNNNN
NNNNNNNNNNNNNNNNNNNNNNNNNNNNNNNNNNNNNNNNNNNNNNNNNNNNNNNNNNNN
NNNNNNNAAGAACTACAACATCCCTCTGGTGGCAGACATTCACTTTGCTCCAGCTGTTGC
TTTGAGAGTTGCTGAATGTTTTGATAAAATCCGTGTTAACCCTGGAAACTTTGCTGATAG
GAGGGCACAGTTTGAGCAACTGGAATACACAGATGACGACTACCAGAAAGAACTTGAGCA
TATTGAGAAGGTTTTCACCCCATTGGTTGAAAAATGCAAGAAGTATGGCNNNNNNNNNNN
NNNNNNNNNNNNNNNNNNNNNNNNNNNNNNNNNNNNNNNNNNNNNNNNNNNNNNNNNNNN
NNNNNNNNNNNNNNNNNNNNNNNNNNNNNNNNNNNNNNNNNNNNNNNNNNNNNNNNNNNN
NNNNNNNNNNNNNNNNNNNNNNNNNNNNNNNNNNNNNNNNNNNNNNNNNNNNNNNNNNNN
NNNNNNNNNNNNNNNNNNNNNNNNNNNNNNNNNNNNNNNNNNNNNNNNNNNNNNNNNNNN
NNNNNNNNNNNNNNNNNNNNNNNNNNNNNNNNNNNNNNNNNNNNNNNNGGTGAGGGTGAA
GACGGAAGGATGAAATCTGCAATAGGAATTGGAACACTTCTTATGGATGGTCTAGGTGAT
ACCATCAGGGTCTCTCTAACTGAACCTCCAGAGGAGGAGATAGATCCCTGCAGAAGATTG
GCTAATCTTGGAATGNNNNNNNNNNNNNNNNNNNNNNNNNNNNNNNNNNNNNNNNNNNNN
NNNNNNNNNNNNNNNNNNNNNNNNNNNNNNNNNNNNNNNNNNNNNNNNNNNNNNNNNNNN
NNNNNNNNNNNNNNNNNNNNNNNNNNNNNNNNNNNNNNNNNNNNNNNNNNNNNNNNNNNN
NNNNNNNNNNNNNNNNNNNNNNNNNNNNNNNNNNNNNNNNNNNNNNNNNNNNNNNNNNNN
NNNNNNNNNNNNNNNNNNNNNNNNNNNNNNNNNNNNNNNNNNNNNNNNNNNNNNNNNNNN
NNNNNNNNNNNNNNNNNNNNNNNNNNNNNNNNNNNNNNNNNNNNNNNNNNNNNNNNNNNN
NNNNNNNNNNNNNNNNNNNNNNNNNNNNNNNNNNNNNNNNNNTTCACAGAGATGAGTTGG
TCATCGGTGCTGGGACGAATGCAGGAGCCCTTCTCGTAGATGGACTGGGTGACGGTATCC
TATTGGAAGCCCCAGATCAGGAGTTTGAGTTCCTTAGAGACACTTCCTTCAATTTGCTAC
AAGGCTGCAGAATGAGGAATACAAAGACGGAATACGTGTCGTGCCC
>a_ATCACG_L001_R1_001_(paired)_contig_23
CAGGATTTGAATAGCACTCAGTACTGGGAAAACCAATATCCGGGTTGGAAGTATGATCAC
AGTACTGGACAGTGGTATCAGATTGAGGGCTATGATACGGGTACTAGTGGACAAGCGAGT
GCAGAATCTAATGTATCTTCTACTTGGGCAGGGGCTGGTGGGCAGGTTGAACTCTCTTAC
ATGCAACAAACTGCTCATTNNNNNNNNNNNNNNNNNNNNNNNNNNNNNNNNNNNNNNNNN
NNNNNNNNNNNNNNNNNNNNNNNNNNNNNNNNNNNNNNNNNNNNNNNNNNNNNNNNNNNN
NNNNNNNNNNNNNNNNNNNNNNNNNNNNNNNNNNNNNNNNNNNNNNNNNNNNNNNNNNNN
NNNNNNNNNNNNNNNNNNNNNNNNNNNNNNNNNNNNNNNNNNNNNNNNNNNNNNNNNNNN
NNNNNNNNNNNNNNNNNNNNNNNNNNNNNNNNNNNNNNNNNNNNNNNNNNNNNNNNNNNN
NNNNNNNNNNNNNNNNNNNNNNNNNNNNNNNNNNNNNNNNNNNNNTAAGAATGAATACGC
ATCTACTGATGCATATTCTCAGAACAATGACCTCATGTCAAACAGTTATCAAGGTCAAGG
TAATAGTTACATTTCTCAATTTGGCAGCCAAAGCCAAGATCAGAATTGGGCAGGATCAGT
CAACAACTACAATCAACAGAATTCAAGAATGTGGNNNNNNNNNNNNNNNNNNNNNNNNNN
NNNNNNNNNNNNNNNNNNNNNNNNNNNNNNNNNNNNNNNNNNNNNNNNNNNNNNNNNNNN
NNNNNNNNNNNNNNNNNNNNNNNNNNNNNNNNNNNNNNNNNNNNNNNNNNNNNNNNNNNN
NNNNNNNNNNNNNNNNNNNNNNNNNNNNNNNNNNNNNNNNNNNNNNNNNNNNNNNNNNNN
NNNNNNNNNNNNNNNNNNNNNNNNNNNNNNNNNNNNNNNNNNNNNNNNNNNNNNNNNNNN
NNNNNNNNNNNNNNNNNNNNNNNNNNNNNNNNNNNNNNNNNNNNNNNNNNNNNNNNNNGC
TTTGGTTACTTTTGGATTTGGCGGCAAGCTCATTGTGATGAAACAGAATAATTCTTCTGA
AAATTTGAACTTTGGAAGTCCGAATCTTATGGGAGGCTCAATATCTGTCCTCAACTTATC
AGAAGTTGTAACTGGAAATATTGATACTGCAAACCATGCAATGGGTGTAAGCAGTTATTT
CCAGTCTCTCTGCCGGCATTCTCTTCCAGGCCCTCTTACCGGTGGAAGTGTCGCTACGAA
AGAGTTGAACAAATGGATTGATGAAAGATTAGCAAATATCGAGTCTGTAGGTATGGACTA
CAGAAGAGCTGAAGTGTTGAGGCTGCTCCTATCGCTGCTAAAAATTGCCTGCCATTACTA
TGGAAAACTTCGATCTCCTTATGGCACAGATGCTGCGATGAAGGAAAGTGATGCTCCAGA
ATCAGCAGTTGCCAAACTGTTTGCATCTGCTAAAAGAAGTGGTTTGCAGTTTAATCAATA
TGGGAATGTTTCACAATGCTTGAAGCAACTACCATCTGAAGGACAATTGCAGGCCACTGC
TGCTGAGGTTCAAAATCTTTTGGTTTCTGGAAGAAAGAAGGAGGCTTTACAATGTGCACA
GGAGGGACAGTTGTGGGGTCCTGCTCTTGTTCTTGCAGCACAACTTGGTGATCAATTCTA
TGTTGAAACTGTCAAGCAAATGGCATTATGCCAAATGGTGGCTGGATCACCTTTGCGAAC
ATTGTGCCTGCTCATTGCTGGTCAACCAGCTGATGTCTTTTCTGCAGATATAGCGTCTGT
TAACATGGCGGTTGCTGCAAATGTGCCTCAGCAAGCTGCACATTTTGGAGCCAATTACAT
GCTGGATGACTGGGAAGAAAATTTGGCAGTGATTACTGCAAATAGAACCAAGGACGATGA
ACTTGTGCTAATCCA
>a_ATCACG_L001_R1_001_(paired)_contig_24
TTTTTTTTTGAAGGAAACCTAGAACTAAGTTGAATACCTTCATTATTATCATGCAAATTT
GTGTCAGATCATAACATTAACCAAATATTAAGCATCCACAACTAATTAATATACAAGCAT
TGATTGCTTCAACAACCACAAAGTTTCCACAAAAAACACATTAAACAATCTCAAAATCAC
TCAAGCTGCGCATACCAAACCCCCTGAATCTTCACATCTTTCGGCGCCTTCGACCCCAAA
TCCGTATCCGACGGTTGAATGCTCTCAAAAACCCCGATCACCTCCCCTGTCTCCGGCTTA
CTCTTTGTGACACTCAATGTTATCTTCCCCGTGGACGATGCCACATTCTTGTTATTCTCC
TTCTCTAGCTCCTCCTCATCCCCCCTGCCTCCTGCCGGCAACGCCACCGCGTTGTCGTAT
CCAGTGGACCCTCCTCGGCCCTTGGGGTCNNNNNNNNNNNNNNNNNNNNNNNNNNNNNNN
NNNNNNNNNNNNNNNNNNNNNNNNNNNNNNNNNNNNNNNNNNNNNNNNNNNNNNNNNNNN
NNNNNNNNNNNNNNNNAGGGCAAAGCCAGCGATCTTGGCGGCATCACTACATTTCTGAGC
AAAGTCTTGAAGAGAGCTGCAGGTCAATCTGGCGGTGGAGGGTTCGACGCCGAAGGCCTT
ACCGGCAGGGCGGAGAGTGCTCCGGCCGAGCTTGGCCGGCTGCATGAGGGTGGCGGCTGC
CTGCAGAGATGAAGTGGCCATTATGGAGTATTCAGTGTGGGTGATTGTGGGATAGGTGGG
TTGGTTATTAGTTTAGTGTTGTGAGGAGCACATATCCGGTTTTGGTGGCTTTGGTCTTCC
AAAGATAAGAGATAGGATATAGGCTTCTTTCATTGGTC
>a_ATCACG_L001_R1_001_(paired)_contig_25
TATTAACAACTAAGTTACAAAAGGCAAAGCTTAAATTACAAGAATTACTTCTAAAAATTC
AACTGGATCTTGCAGTCTCTATTGCAAGAACTAAATCATCAAATTTGGCTCCTGTTACTT
CCTTAACAATCTTGCTATCCTTCAAGATCTTGAATGTAGGAACCACCTTGATCCCCAGCT
CCTTCGCAAGCGGCCTATTTTCTTGGTTGCAGTCTAACTTTAAGAAGACAACGTCGTTAT
ATTTTCCAGACAATTGCTCGAATTTTGGCGCCATTATCTTGCACGGTCCACACCACTGAG
TGTACATATCAACAACAACAGTCTTATCGCCGGCTGCTTTCACAATGGGCCAGAAAGTGT
CTTTAGTAACCTCCGTCACTTGGCCCACTTGGGC
>a_ATCACG_L001_R1_001_(paired)_contig_26
TTTTTTTTTTTATTAATAAATTTGCTTACATATTCCTTTCTTGATTCTGTTTGTGCTTGT
GTTCTCATTGATTCAGTTCTTTTGCCAATGTTTTGTTTCAACACTCAGATGCTCAAGTTT
GCATGATTCATTTCCACATTTCCATTTCTCAACACATTTTAATTGTAAATAAGCAAGAAA
GGTATGATGGAAGCCATAGATAAATTACAATAGACAGTCCGATGGTAAAACTGCACAAGA
TGGGCGTTGCAAAACATGAATAACAAGAAAGCACAAGAGTGCAACACCGCCTAATGGAAT
TTAAGGCTGGTTAAGACATTGTTGTTGACAGGATCAGCAAGATGATCCAACAAGTTCTGG
TACGGACCAACACCCGTCACTAGAGCTTGTATGAAGTATCCCAACACGGCCAACATCGCC
AATCTCCCGTTCTTCACCTCCTTCAGCTTCAAATCCTTCAACGACTTCTCGTCTTTCCCG
AAGCCCAACGGGTTGAAAATGGGGCCACCGGGGTATGCCGGCTCTCCCGATCCTCCCAAA
CCCTTCTCAAGGCCGAGGAAGTACTNNNNNNNNNNNNNNNNNNNNNNNNNNNNNNNNNNN
NNNNNNNNNNNNNNNNNNNNNNNNNNNNNGGTGCTCAGCAAAGCCCATGAGGGCCATCTC
CAGCACGAAAAGCGTGTAGTTGTCGGCCCAGTAATCGTAGGTCCCAGCTGGGGGAATCAC
CCCAGTCTTGAACCATGGCAGAGCTGTTTCCGGTGGAATCAATCCTGCTTTTCCCAGGAT
TTCTGGTGCAATGGCTCCTGCTGCACCGAGCATGGCAAACCGACCGTTGATGATCTCTCC
GTAGGCCAGCCATCTCGGCTCGATGAATCCACCGGTCCCCTCTGGGTCCGACAGCCCCAA
CGGGTCGAACCCGTAGTCTCCGGGGAGGCTGCCATCTAGGTAGGAAAGACTCTGCTTTGA
TGCAAACCAGAGCTGCCTGTTAGCTCCTTGCTTAACAGGAGGGGTAGAAGCAGCTCTGAC
GAGGAAGGAGACCTTCTTGGAGGAGTGTGCAGGGCGGCCTCCAAGAATCTGCCTGGCAGC
CTCAGCTGAAGAGCAAATGGAGGATGAAGAAACCAAAGCCTGAGTTGCCATTTTTTTAAC
TAGTTAACCTCCAACAGAAGAGAATTAGAA
>a_ATCACG_L001_R1_001_(paired)_contig_27
TTTTTTTTTATGGAAGATTTTTAAAACTCTTATCATACCCCATAAGAGTTGTTCTACACA
AAATTATGAAAATTACAGAATGTAGGGTCTGCTACCACAAAGATGTAATACAAACAAAAG
ATTCAGCAAAAGAATCAAGTCTTTGTAATACAGAATCCCAACTCATACAGTGGCAATATA
ATATTGGTATTGCCCACAAAGCTAAACAGCATTCGTCTGTTCTTCAGTTAATTAAAACAA
ATAGATAAGCAGCAGGCAGCTCAAGAAGGCGCTTCACCGTCTGCCCTTGTCATCTTTGAC
ACTCTTGTCATCTTTATCATCCATCTGGGTTGAGAATTGGCTAGTGGAAGATGGAGAGTA
TCCTGGCGCACTAGGTGAGTACCCAGCACTTGGGCTGTATTGTGGAGAGCTTGGACTATA
ACCTGCATTAGCTGAGCTGTATGGGCTGCTTGGGCTATAACTTGGACTAGAAGGAGAATA
TGAAGGTGATGTTGGGCTGTAACTTGGAGAGGATGGACTGTATGGACTTGTAGGTGTGAT
TTTTGGACTTGTAGGTGAATATGCTTGAGAAGGGCTATACCTTGCAGAAGGATTGTAACT
AGGTGAGGTCGGACTGTAAGTTGGTGAAGTGGGGCTATAACCAGGTGAAGTTGGGCTGTA
TGCAGGAGAGGTTGGGCTGTAGGAGGGAGAGGTTGGGCTGTAGGATGGAGATGTTGGGCT
GTAGGAGGGTGAGGTTGGGCTGTAGGATGGAGAGGTCGGGCTGTAAGAGGGTGAAGTCGG
GCTGTAGGATGGAGAGGTCGGGCTGTAAGAGGGCGAAGTGGGGCTGTAAGCCGGGGAGGT
TGGACTGTATGCAGGAGAAGTAGGGCTATACGCTGGAGATGTCGGACTATAGCTAGGGGA
TGTAGGACTGTAACTTGGAGATGTTGGGCTATAGCTAGGAGATGTTGGGCTGTACGAAGG
GGAAGTAGGTGAATAAGATGGGCTAGTAGGAGAATACGCTGGGCTTGTAGGAGAGTACCC
AGGTGAACTAGGACTATACGTTGGAGAAGTTGGGCTGTAACCAGGGGAAGTTGGACTGTA
CCCAGGTGAGGTAGGACTATATCCAGGAGATGACGGGCTGTATCCAGGAGATGACGGGCT
GTATCCAGGAGATGATGTAGGAGAAAATGCAAAGGTAGACGAATATGGAGAAAATACAGC
ATCTGAAAGAGGAGATAGCCGATAATTCGGGCTCAGCGCATAATTTGGTGACATCATGCC
ATCATGATACGGTGTATTCGAGATGGGTGAACGGCCAGGAGTCATGCCAAAATCCAGCCC
ACCTTCCATATAACTGGGCAGCGGGATCTCAATAGCTTGTTTTAGCATCTCTTCATTCAT
ATACAAGGCGCAATCGCCAGTGCCAATAGGTGCAAGCTGGCCTAACATAATGTTCTCAGT
GACGCCCCTAAGATAATCTGTCTCTGCATAAACAGCAGCATCAAGCAGGATGTCCACTGT
TTCTTCGAAGGAGCATCTCATCATGGGGCCAGTATCATTGCGGTTAATACCATGACGAGT
GATGGCCATCAAGTGACCACGATAGGTCATGGTATCACACAATATTGCCAAATGTCTATA
GTTCACATAAGACCCATCAAAAGAAATGACAACACGCAGCTCATCCAGCAAGGCTTTGCG
AACCGCCTCGATGCCAAGAACTTCAATAACTTCAATTAAGTGATTGCTTGTTGTCCTCTT
TGCATCTACATCTTCATGGCAAATGACAGCTAAAAGATTAACACCTTCTGTGTCTAGCAT
CCACTCATTCTCTGCCTTGAATCCTTCATTCTCATCAAACTTATTCACCTTGCCATTCTT
TATGAACACTTTATTGATATCTGGTATGCCTCGAAGAGCCATTTCTGTAAGCATGTTACC
CTCAATCTTTTTGAGGAAGACATCATCCTCAGCTGATTCATCATTCAATTCACCCTTGGG
GGCTTCATCATTCATGATACGAATACGAAGGATCAGTTTTTCAGCATTATCATCATTAAA
TATACACGTCAGATCATCATCAAATTCATGATTAATCTTCTCTGCTATATCAGCCATGCT
GAGTTTCTTATCCACCATCATTTCTCGGTTTAACTCTATGCGAAGCAACCACGGAGAGAT
CTTGTCGGGGTCAATCTCTTCATCCGGCATCTCATAATAGGACTTAACAAATTCAACATC
TTCCTCAATAATAGTGCTCGTAGGATCTGGATCATACCATACCTCCGTTGCTTGTGTTAC
ACTCCGGAGAGTTGTGTACTCTAGAGTGCATTGGACATTCTTGGCCTTCTCCTTAGTTTT
GCTTGTACCAGGCTTCAAGTATACAGAGAGGGATGGTGTCTTAATTTTCTTAGCAACATT
AATAATCTCCCTCAACCTAGGGACACCCAAAGTGACATTCTTGGCACTGACACCAGCATA
GTGGAACGTATTGAGTGTCATCTGAGTTGCAGGCTCACCAATAGATTGCGCAGCAACACA
TCCTATCATTTCCCCAGCAGCAACAAGTGACTGAAGAAAACGACATTCTATCTCACCAAT
AACCCATTCAAAAGCCTCACGGGTGAGTCTGTACTCCTTCAAAACCCTCTTACTTGCTAA
AGCACTACGAAGCAATATGTTGAAGAAAAGAGTAGCATTCTTCTGAGCTTCCAAACTCAG
ATAATCATCCCCAACAACCACCTTAAGCCTTTCTTGCAACTTATCAACAGCTTCTACAAT
CTCCATGGGATGCATATCAGAAGGTCTTCGGAAATCAACTTTAAAGGTCTTTTGTGCATT
TAAAACAAGCCTCTTGATGTTAACAGGTAGGGGCCAAGAATTATCACCCGTGGTAGCAAT
CTCTGTTCCAAGTTGATATCTATCGGCTTCAAGTTTCTGAACTTCTGCATCAAACACACT
GCGAATTTCACGAATTGTTTTCAGATCTTCCACAGCTTCAGGCAACATGTAATTAGGATT
CCAGTTTGGCTGATCAATCTCATATTTGTACATGTCATTGAAGTCCGACCTCTTCAACTT
CAGCGACTCCAAAGGCTGTGATTCAATCCAAACTGCATCCATACCATCTTCACCATACAG
AAACTGAATCACATCACCTAACGAATTCCTAACGGTCCCATCATACTTAACCATGATATC
TTCCATAGCCTTCACCAATCGCCTTTGAATATATCCAGTCTCAGAAGTTTTCACTGCAGT
ATCAATAAGACCTTCTCTACCACCCATGGCATGGAAGAAGAATTCTTGAGGAGACAATCC
TCGAAGATATGAGTTTTCAACAAAACCACGACTCTCTGGACCATAATCATCCTTGGTGAA
GTGTGGTAGGGTGCGGTCTACAAAACCAAAAGGAATTCGTTTCCCTTCAACATTCTGCTG
GCCGACACATGCAGTCATCTGAGAAATATTGATGAAACTTCCCTTCGACCCCGCAGTAAC
CATAGCTTTGAGATTATTGCTTTCTGCTAAGCTCTTCTGTGCACTACTTCCAGCATCATC
ACGAGCCTTGTTCAACACCTGGTTCACTCTGTTCTCAAACGATTCCATCATTGTTCGGCC
GGGCTCAGCCTCCAATTGCTTCTCTTGAGCAGCCCTGATGAGTTCGTTCACCTCATTTTT
AGCTTTGTTAATAGTTTCAGAGATCTTCGTCATTGTACCGTGATCAGCAATGGTGTCTCC
AATTCCCATGCTGAAAGCATTTTGCAAAAGCCAATAGTTCACCAGCCATTGTGTGTGTCC
TAGAAATTTGCGAGCTGCATCTGGACCAACCTCTTCCCAAATAACATGTATGAGACTTCC
ACTAGATGACCCAAGTGTCTTCTTGCATAGGGTACCAGTAAGTAACTCCCCTTTTTCTAT
CCGCACTTGAGTATCCCCAGGAGTAATAAATCCTTTTTCACCTTCTTGATGCCATGATGA
ATACCTTGTCAGATTAATCTGCTTCGGAATGATCAAATTAAATACTTGTTTCCCCGTCCA
AAGAGGTTTAGGTTTCAGAATTGCTGGAGCAGGCACTTTGCCATCAAAATCCTCCCACCA
CATAAGGATATTCATAAAAACATCCTTTTCAATAAACGTATCACGCTTCGTAATTTTGCG
ACATCCCAAAAGTGTGTCCTGCACAATTCCCATTACAGGTCTATTTGCCTGAGGTGACAC
AATGCACTTTGGAACCATCATCAATTCCAGAACTTCGGCTCTGGTTTCAAATGACTGGGG
TACATGCATATTCATTTCATCCCCATCAAAATCAGCATTGTAGGGCGAGGTAACAGATAA
ATTTAAGCGGAATGTTGAATAAGGCATAATCTTGATTCTATGGCCCATTATGGACATTTT
ATGAAGACTCGGTTGACGATTGAAAAGGACAAAGTCTCCATCATTTAAGTGCCGTTCAAC
CTTATATCCAAGTTCTAGATGCTGATCACTGCTCTTTTTCAAGTATCGGAGATCAAGCCT
CTGCCCATCATCACGAATAATATATTTCGCACCAGTTTTACCAGGAGGAGGATGAGGTCC
ATACTCCACAAGCTCTTTCAATCTTTCAATGTTATATGGTGTTACAGTTTCAGGATATGT
AAGATTTAAGGCAATACTCCAGGGCACACCTAGCTGGTCAATGTTGATGGTTGGATCAGG
TGTGATGACAGTCCGAGCCGAAAAATCTACTCGCTTGCCCATCAAGTTGCCTCTAATCCG
ACCTTCTTTTGCCTTAAGCCTGCTGCATATTGATTTAATGGGCCTACCAGATCTTTGAGT
AGCTCTTGGCTGTCCAGGTAATTCGTTGTCAAAGTATGTGGCCACATGGAACTGCAGCAA
TTGTGCAAACTCTGAGATTATGTGTGCAGGAGCCCCATTCCTCTCCTGTCTCTTTAAGTT
CTCATTGTGCCTAATGATCATGGCCAGTTGATGGGTTAAATCGTCCTCGCTCCTAGAAGA
AGTATCCATCATCACAGAAGGCCTGACTGGAGGTGGAGGAATTGGAAGAACTTGAAGAAT
CATCCAGTCAGGACGAGCATATTTAGGATTCAAGCCCAACAACTGACAATCTTCATCGGT
AATTCTCTTCAGAATGCTAAGCACCTTCTCTGCAGAAAGAAGTTGTTTCCGCTCAACAGG
TTCAGGCATCTGATCCTGGTCATCACTTTTCTTTTTCTGAATCTTGTATTCAGCAACCAT
CTTCATCCCATCAATAGAAATTTTCGGCTGCTGAGCACCACATCCACCCCGACTCTTCTT
CACAGGTTCTTCAGAATCTTGACCTCTCACATCAAGGTCATCACCTCCTTCACATTTGGA
TTTGTTTTTGCAGGCATCTAAGATCTTCCTTAATCTATGCTTGGGGTTCCTTATTCGCAT
TGCTTGCTTGAATTTTGGATCATCCTCATCACACAAAATCTTAGAGCAATTGAAGCAAAC
ACTGCGTAGAATACTGAGCACAGTCTTCATGAACCCAATGTGAAACATGGGTTTAGCGAG
CTCGAGGTGGCCAAAGTGACCGGGGCAGTCCGCCATGTTCGCCATACAAGTCTCACACTT
CATCTTCCGGTCAATTGTTCCCAGGCGCGGGTCGCTCAAACCACCAATCTTCGGTTTGCC
TCTCTCCGTCGTCTCGCTGTGCTCTATATGCACGACCGACATTTGCCTGATCTCATCGGG
GCTGAGTATGCCGAATTGGACCACCCGGACTTTAGCGACCTCCGCCGGCGAGAAGGGGAA
CCGCAGATCCATTGCGCTTGAACACTAGGGTTTCCGATTCCGATTGATTAATGATGCTAT
TAAACAATTTTTTTTACATTAAAAGTGCAAACATTCGTCTGGATTCTCAAATTATTCTCA
GTTTCTTTTACTGGTCGATTTTATGAGGTATGGCGCAAATCTGTTTAAGACGCTGCGCCC
CTTTGGAAGAAGAGGGTTTGGAAGAAAATCGCGAATTTAGGGTTTGGGG
>a_ATCACG_L001_R1_001_(paired)_contig_28
TTTTTTTTTTTTTTAAATATATACACATGCAGTCGACCTCATCATCATTTCACCATACTT
CAGTCTGATATGATCCTTCCAAGGGCTACATAACATGTACACAAACTACATCACACTAGC
CGATTTCGAGTCAAGGGACAATAGCCCAAAAAAAATTTCAAGATACGCATGAACACATTG
AATATGTGTGTGTGTGTGTTGTTTTCACAGCCCTAAAAATATAAAGGAAATATTTATTCT
GCGGCCTTGAATGGAATGCCCTCAAACTGTAATATGCATGAGAACGGACTTAATCATCTA
GTTTTACATGAAAGTCGTGATTCTAATTAGCCGTTATTCCCGAGGAGTCGTTCCACTGCT
GCATGAACATTTCCCGCTGTAGCTCGAAGTGCTCTTATATTTTCTTGTGTGTCGAAAAAC
CCCATCTCTTGCAGCTGTGATAGCTGTGCTGCATACAGTTCTTCTGGAGGCACATTAGAA
GGAGCATTCGAAGCAGCAAAACCTCCAGCTCCAAGCCCGCCGAACATATTCATCAGCATG
TCCAAACTCATGTTNNNNNNNNNNNNNNNNNNNNNNNNNNNNNNNNNNNNNNNNNNNNNN
NNNNNNNNNNNNNNNNNNNNNNNNNNNNNNNNNNNNNNNNNNNNNNNNNNNNNNNNNNNN
NNNNNNCTGGGTTGATTGTTGTCGACTAAGTTGAGCGAGCTGTTGCTGCAAATCCATCAT
TTGCTGCATAGTAGCAGGTGATGTCAGCTCTCGAAGAATTTCTGGGTTTTGCATCATTTC
TCTTAATTGAGGGTTCATATCAAGCATGCTACGAAGCTGTGGGTTTAGACTGAACATCTG
TTCCATGTATTGCGGGTTGGAAAAAAAACTCTGCATCATCTGTGACACGGCTGGATTTTG
CAATAACTGGTTAATTGTAGAGGCATCTGGCATCCCCATGCGCTCCATATCAGGAAACCC
AAGGCCTCCTAACCCAGCAATGGACGGTGGAGTTGCATTGCCACTTGGATTAGTTCTTGT
TGCATTATTTGTTTGCGAACCTCCAGTATTACTCCATGGGTTGGGGAGTGGATTTGCATT
CGGAATAGTGGTCCCAGTGGTTGTTTGAGAACCAGCACTTGAAGAATTAGATCCATCTGT
GGCTTGTGAACCAGTCTGATTTCCAAAGAGAGCTGCAAAAGGATTTGATCCTGCATCAGT
GGCTGCTCCACCGCCCATTGTTGTCGCATTGAGAAACGGCTCTTGGACATTTTCATACAT
ACGTCTTAGCATGTTAAATCCCTCTGGGGAAGATTCAATATTGCTCATTGCCCTGTCAGT
GTTCCGCATCATCTCACGCATTAGTTCTGGGTTCCTTGAAGCTTCCAGTGTTTGCCGAAG
AATACTGGGATCATTAAGGACGTGACCAAGTTCAGGGTTCCGATCAATTATCTCACGCAT
CTGGGGGTTACTCATAATCAAGTTGCGCATAATCTCAGGATTGTTCATTAAGCTCTGAAT
CGCAGGCATGTTCATGATATCTCTCATCATGTTAGGGTTCTGATTTAGTTGCTGTTCAAA
CTCAGGAAGTCCAGCTCCGAATAATCCCGATGCCCCACTACCACCAAGTGCACCACCAAG
CCCTGGGAATAAGGACGCTCCAGCACCACCTGTATTGGGGTTGCCACCACCTTGAGAAGC
TGCAGCCACATCATTAGTGTTCGCAGCACTTGCAGGTGCAGCAGAGGGTGGAGTGGCAGC
TGGTGCAGATCCACGAACCATATGTACTGTATGATCTGCCTGCAGACCGTAGCTCGCTAG
GGTTTGGTCGTCTTTCAGGATCCGACCTTTATAAATCAAACGCTGTTGTTCAGCTGCAAT
ATCACAATTGTGCGCCAGCAAACCTTTGAATTCAGCGACCGTGGATTCGAGGCTCGTTTT
GACAGAAAATTTGGAGCCATTGGAGCATCGGATATTTATATTCACCTCCTCAGCTCCACC
CGCACTCACGCTGGACTCATCATCTCCACCCATTGATTTCTCCGTATAGACAATCAATCA
AAAACCCCTAACCTACTGCTTTAATCTGAAAAAACTTGGGGCGTCGAGCTGGCGAATGAA
AAAGTAGAGATGCTAATACAAAATAGGAAGATTTTTAGTATTGATGAATCGAAGGGGATA
GGGAATGAAGATGGAAGTTTTGGGGCAAA
>a_ATCACG_L001_R1_001_(paired)_contig_29
CGACCAGTGAGACCAGCATCACCGTGAGGACCTCCAATCACAAACCGGCCAGACGGGTTG
AGGTGGAAAATGGTCTTCTCATCAAGGTACTTCTCAGGGATAACAGGCTTGATCACATGC
TCCTTCAAATCNNNNNNNNNNNNNNNNNNNNNNNNNNNNNNNNNNNNNNNNNNNNNNNNN
NNNNNNNNNNNNNNNNNNNNNNNNNNNNNNNNNNNACAGTCTCGTCGTGCTGTGTGGAGA
TCAGCACAGTGTGGACGCGGACAGGAACCATCGCACCGTTCTCGTTGTAGTACTCGACGG
TCACCTGAGTCTTGCCGTCCGGCCTCAGCCAAGGGCACGTCCCGTTTTTCCTGACCTCAG
TGAGACGGGCGCCGAGCTTCGTGGCAAGAACATGGCTCAGAGGCATCAACTCAGGGGTTT
CATCCGTGGCGTAGCCAAACATGTGGCCTTGATCACCAGCACCGATTTCCTCAGGGCGTT
TGGTGAGGTGGCCATGTACACCCTGAGCAATATCAGGGCTCTGCTGCTCAATATTCACCA
AAACCTTGCAGTTATCCGCATCAAGACCTACATCATCGGAGACAAATCCAATGGCACGGC
ATGTGTCACGGACAATCTTCTCGTAGTCGACATCAGCCTTGGTGGTTATTTCTCCAAACA
CCATGACCATGTTGGTTTTGGTGCAGGTCTCACAAGCAACCTTGCTCTCAGGGTCCTGAG
CAAGGCAGGCGTCCAGCACTGCATCGGA
>a_ATCACG_L001_R1_001_(paired)_contig_30
ATAATGTTGGCTGCCACCAAGTCAAGATCCGCGTCCTCGAGGACGATGCAGGCATCTTTT
CCTCCGAGCTCCATCTGCAGAGGAATCATGCCTGCTTTCTTCGAGATTGCGATTCCAGTG
TCGCCTCCGGTGAAGCTTATGCAATTTACCCCTGGGTGCATTGTAAGAAAATCACCAATC
TCAGAGCCTTTTCCCGTGATGCAGCTTATCAAACCTTTGGGAAAACCAGCTAAGTGAAAG
CAATGCACCATGTNNNNNNNNNNNNNNNNNNNNNNNNNNNNNNNNNNNNNNNNNNNNNNN
NNNNNNNNNNNNNNNNNNNNNNNNNNNNNNNNNNNNNNNNNNNNNNNNNNNNNNNNNNNN
NNNNNNNNNNNNNNNNNNNNNNNNNNNNNNNNNNNNNNNNNNNNNNNNNNNNNNNNNNNN
NNNNNNNNNNNNNNNNNNNNNNNNNNNNNNNNNNNNNNNNNNNNNNNNNNNNNNNNNNNN
NNNNNNNNNNNNNNNNNNNNNNNNNNNNNNNNNNNNNNNNNNNNNNNNNNNNNNNNNNNN
NNNNNNNNNNNNNNNNNNNNNNNNNNNNNNNNNNNNNNNNNNNNNNNNNNNNNNNNNNNN
NNNNNNNNNNNNNNNNNNNNNNNNNNNNNNNNNNNNNNNNNNNNCGATTATCTCTGCAAA
AGCTCCGGTGCCCGCCATTGATGATCAGCTTCAGTATGAGCTTTGCTTTGTTCCTCTACC
ACTAGTATGAGAGAGAGTGTGAGTTTGTTGGAGTTAGCTGCGTATAAGTAGTG
>a_ATCACG_L001_R1_001_(paired)_contig_31
AATCACCAATCTCAGAGCCTTTTCCTGTGATGCAGCTTATTAATCCTTTGGGAAAACCAG
CTAAGTGAAAGCAATGCACCATGTGAAGGCAAGCCACCGCGCCCTGAGTCGGAGGCTTCA
GGACAAGGGAGTTTCCGGCGATTAGGGCCGGCGCGATTTTCGAGACCGCGAGGTTCACGG
GGTAGTTGAAAGGAGGGATTGCTAACACCACACCAAGAGGAATCTTTGATGTGAGACAAT
ACTTAGTTCTTTCATTTC
>a_ATCACG_L001_R1_001_(paired)_contig_32
CACTACTTATACGCAGCTAACTCCAACAAACTCACACTCTTCTTCTTCTTCTCTCGGAAC
AGAGCAAAGCTCACACTGGTCATCAATGGCGGGCACCGGAGCTTTCGCAGAGATAATCGA
CGGCGACGTCTTCAAGTACTACGCCGACGGCGAGTGGAAGACGTCTTCTTCTGCTAAATC
CGTCGCCATTGTCAACCCCACTACCAGAAAAACTCAGTACAAGGTTCAAGCATGTACACA
AGAGGAGGTAAACAAGGTGATGGAAGCAGCAAAAGTTGCACAAAAATCGTGGGCGAAAAC
GCCGCTGTGGAAGCGAGCGGAGCTCCTCCACAAAGCCGCCGCCATCCTTAAAGAACACAA
AGCCCCCATAGC
>a_ATCACG_L001_R1_001_(paired)_contig_33
ATTAAACCTCCTCATCAACAAACCAAATTACACAACACAAGTCCAACTCCATTCCCGATT
TCTCAGAACTCCGAAAGCGGCTCGTGGGAGTGGGTGATGAAGAACACCTCGTAGATGGCG
GCCGCCAGCCCGGCCCCAACGAACGGCCCGGCCCAGTAGATCCAGTGGTTGCTGAAGCTA
AGTCCCACAACAGCCGGCCCGAAAGCCACGGCGGGGTTCATGGCGGCTCCGGTGAAGGGC
CCGGCCGCGAAGATGTTGGCTCCCACGATCAGACCAATCGCAATTGGCGCGATGATTCCG
ATTTCGCCCTTCTTCGGGTCGACGGCGGTGGCGTAGACGGTGTACACCAGCCCGAAAGTC
GCCACGATCTCGAACACCAACGCGGCCCACACTGATATTCCCGCCACGCCGAATGTTGGC
ACCGGCAAGCCGCCGGTGGTGAAGGTGAGGAGGGCGGAGGCGGCGACGGAGCCGAGGAGC
TGAGCGATGATGTAGAGAATACCGCGGAAAAGTGTGATGTTTCCTCCGACAAACAAGCCG
AAAGTGACGGCGGGGTTGACGTGGCCGCCGGAGATGTTGGCACTGATGGCGACGGCGACG
AAAAGGCCGAAGGCGTGGGCGATGGAGGCGGCGATTAGGCCGGCGGGAGTGGTGGGGGCG
TTGCCAGTGAGCTGGTTGTAGGCAATGCCGGCGCCGGAACCGGCGAAGACGAAGATGAGG
GTGCTGATGAACTCAGCGACGGCGGCCTTGACGGCACCGGGCTGGCTGAACTCATTGCGG
TTGCCGATTGCTACGCGGCGGAAGGGGACGCCGAAGTAGTCGTCGTGGCCAGGCATGGTT
GGAAGAAGAAGAAGAGGGTAGGTGGCGCAGTGGAGGGAATTATTGATGAGAGAGTGAGGG
AGAGAGATGAGTGCATGCTCTTCTTATATTGGAGATTTCTGCATGTCTTCCGTAGTGTAC
>a_ATCACG_L001_R1_001_(paired)_contig_34
GCTCCCGAGGGACAAAGACAGCCTCTGATCCAAATTTTCCGGGTCCTAGATCAAAGAGAC
CACTGACATTTCCTCCAACTTCAAGCTTTTCTTTCCCAGCCTCTGGTTTGGCATGTAAAT
CGAACTTGACAATTCCAGTTACCTTAGCAATACTATCCAGCACTGTCCCATATGCATATC
TTTGTTTCCTGCCCGTGTAGCTTTCATTCACCCTGGGAAAATCTACAGCTGAGACAGACA
GTTTTTTCTGCGTAGCCAGACCATTTTTAA
>a_ATCACG_L001_R1_001_(paired)_contig_35
ATCTTTATGGACCTACCATTGTACTTCAAGCCAAAGGAGATGGTGAAAGAAAAGAAGTTC
ATTTTCACTTTTGATCCTACTGTGAAAGCTCGTTTTGGAATTCTTCCACGATATGCCAAA
AACGAGATGCTAATTAGGTGGTTTGAGCTTCCGAATTGCTTCATATTTCATAACGCAAAT
GCTTGGGAGGAAGGAGATGAAGTTGTTCTCATCACTTGCCGACTTGAAAATCCTGATCTT
GACATGGTCAACGGCGCTGTAAAAGAAAAGCTTGAGAATTTCACAAATGAACTGTATGAG
ATGAGATTCAACCTTAAAAATGGTCTGGCTACGCAGAAAAAACTGTCTGTCTC
>a_ATCACG_L001_R1_001_(paired)_contig_36
GCAACCTCCGCCCTCGTTGTTTCGGGAGCAAACGCTGAGGGAGTCCCAAAGCGGCTGACC
TTCGACGAAATCCAGAGCAAAACCTACCTGGAAGTGAAAGGCAGCGGCACCGCTAACCAG
TGCCCCACCATCGACGGCGGCGTAGACGCCTTCGCCTTCAAGCCCGGCAAATACAACGCC
AAGAAGTTCTGCCTGGAGCCCACTTCCTTCACCGTCAAGGCCGAGGGCGTCAGCAAGAAC
GCCCCCCCTGACTTCCAGAAAACCAAGCTCATGACTCGACTCACTTACACCCTCGACGAA
ATTGAGGGCCCCCTCGAGGTCTCCCCCGACGGCACCCTCAAGTTCGAGGAGAAAGACGGC
ATTGACTATGCCG
>a_ATCACG_L001_R1_001_(paired)_contig_37
GCCTTGATCATGTCTGCACCAAAGGCTCTCTCTGCTCAGACACACCACCTCCAAATCGGT
TGCGCTGAGCTCTCTCCTTCCAAATCGTGTCGACTTCCTCAAACGACAGCCCTTTAGTTT
CTGGGACGAAAATAGCCACAAATATAAACGCGACAACAGCCACAGCAGCCAGGATCAAGA
ACGTTGAACCAGTGCCCACGCCCTCCGCTATCGACAGAAAACTCTGGGCCACAATCAGAT
TCGATATCCAGTTCACCGTGGCTGACATGCCTCCACACAGCCCGCGATAGGCCTCCGGAT
ATATTTCAGAATTAACAGTCCATGGCACGGGGCCCATGCCAGGGGCGAAGAAAGAGATGT
AAAGCGCCAGACCCACAACAGCCGCCCAACCACATACACTGCTCATAGAGCTAGATGGTT
GGAAGAGGAATGCTATGGCGAGGATTATGAGAGATGTGATTACTCCAGACAAACTA
>a_ATCACG_L001_R1_001_(paired)_contig_38
TTTGAGCTTGGTTTCAATCCTTGTATTTCATTGTCTCTTTCTGGAAACCAATCGTAGGGA
ATTGTTTGGCATAATCCTCAACCTCAAGACGCAGCTTAGATAATGCAGACTGATGAATGT
CTGATGTCATAGATGAGACAAAGTCCTTCAACTTGGTTCCATTTGCATCAGCCTTTATCT
TTAGGGCCAAATTCACAGCAGCGTCAAAGAATTCTGCTACCTTAACAAAATCTTCCTCAG
TGAATCCCCTTGATGTGAGAGCCGGAGTACCCATACGAATGCCTCCAGGTACCATGGCAG
ACACATCCCCAGGAACCGTGTTTTTGTTGGCTGCAATGTGCACAGCCTCCAAAACCTTTT
CAACTCTAGATCCATCAATACCCTTCTTTCTTAAATTCACCAAGACCAGATGGTTCTCAG
TTCCACCTGATACAAGATCATAACCTCTCTCTAACAAAGCCTCAGCAAACTTTGAGCAGT
TACTTAGCACTTGTTCTTGATATGCTTTGTATTCAGGTGTCATCGCCTGTTTTAATGCTA
CTGCTAAGCCAGATATAGTATGATTGTGTGGTCCACCTTGAAGCCCAGGAAATACAGCTT
GATTAATTTTGTCCTCATAATCATACTTCNNNNNNNNNNNNNNNNNNNNNNNNNNNNNNN
NNNNNNNNNNNNNNNNNNNNNNNNNNNNNNNNNNNNNNNNNNNNNNNNNNNNNNTTGTAA
CTACATCTGCATATTCAAATGGTGATGGAATGACACCAGCTGCAACTAACCCACTAATAT
GTGCCATGTCAGCCAACAAGACAGCCTTTTGTTTGTCGCACACCTTCCGAATTCGTTCAT
AATCATATAAACGAGCATAAGCACTTGCACCAGCAACTATTAGTTTTGGTCTGAAAAGTA
CAGCACTCTTTTCCAGCTGGTCATAGTCAATATAACCAGTGCTTTCATCAAGTCTGTAGG
GCATTGTCTCAAAAAATATGGATACCGCACTAATCTTCTTAGTATCAGTCTGATACCCGT
GCGATAAATGACCACCGTGAGGAAGATCAAGTGCCATTATCCTATCATGAGGTTTTAATA
AAGCAGTGTAAACTTGAAAATTAGCAGGGGATCCAGAAAGCGACTGCACATTCACTCCCC
ATTTTTCGGGATCCAATCGAAAGGTCTCTAAGGCACGTTTCTGACACAGTCTCTCGGCCA
TGTCAATGTACTCATTGCCTCCATAGTATCTCGCACCAGGGTACCCCTCACTGTATTTGT
TAGTCATAACTGATCCAACAGCTTGCATTACGGATAACGAAGTGAAGTTCTCCGATGGTA
TAAGCTCCAATCCCTTCCATTGTCTTGCCTTCTCAAGCTCAATGATGTCCGCAACCTCCG
GATCCACTTCTTCCAGCGACGCGTTCAGTTGTTTAATCCAGGTGACTCGAGAGCTGTCGT
TACAGGCAGCAGCTTGATTCGCAAACGAAGACACGTAGCGCGAGGAAGAGAGAGAACGAA
GGGACGGAAGGCGTCGGAGAGCCATGGCCGCCATAAACCTCTACCCGTGATCACACCACC
A
>a_ATCACG_L001_R1_001_(paired)_contig_39
ATATCTGCATTCCTCCTCTCAACCTCAACACCAAGTGCAGCGTCGACTCCTTCTGGATGT
TGTAATCCGCCAATGTACGCCCATCTTCCAGCTGCTTCCCAGCGAAGATCAACCTCTGCT
GATCCGGTGGAATACCCTCCTTGTCCTGAATCTTGGCCTTCACATTGTCAATTGTGTCCG
AGCTCTCAACTTCCAAAGTGATGGTTTTTCCTGTCAGGGTCTTCACGAAAATCTGCATAC
CACCACGGAGCCTCAGGACCAAGTGCAAGGTTGACTCTTTCTGAATGTTGTAGTCCGCCA
AGGTGCGTCCATCCTCGAGCTGCTTACCGGCGAAGATCAGCCTCTGCTGGTCCGGTGGAA
TGCCCTCCTTATCTTGGATCTTGGCCTTCACGTTGTCAATGGTGTCAGAGCTCTCAACCT
CAAGGGTTATTGTCTTCCCTGTGAGTGTCTTCACAAAGATCTGCATACCACCACGAAGAC
GGAGGACCAAGTGGAGGGTTGACTCCTTCTGAATGTTGTAATCGGCGAGGGTGCGGCCAT
CCTCGAGCTGCTTGCCAGCGAAGATCAGCCTCTGCTGGTCCGGTGGAATGCCCTCCTTAT
CTTGGATCTTGGCCTTCACATTGTCAATAGTGTCGGAGCTCTCGACCTCAAGGGTGATGG
TCTTCCCTGTGAGTGTCTTGACAAAAATCTGCATACCACCACGGAGACGGAGGACCAAGT
GGAGGGTGGACTCCTTCTGGATGTTGTAATCAGCAAGGGTGCGGCCATCTTCAAGCTGTT
TACCGGCAAAGATCAGCCTCTGCTGGTCCGGGGGAATTCCTTCCTTGTCTTGGATCTTGG
CCTTGACATTATCGATGGTGTCGGAGCTCTCAACCTCAAGGGTTATGGTCTTGCCCGTTA
GGGTCTTGACGAAGATCTGCATACCACCACGAAGACGGAGGACAAGGTGGAGGGTTGACT
CCTTCTGAATGTTGTAATCAGCGAGGGTGCGGCCATCCTCTAGCTGTTTGCCGGCAAAGA
TTAGCCTCTGCTGGTCCGGGGGAATTCCTTCCTTGT
>a_ATCACG_L001_R1_001_(paired)_contig_40
GCTTCCCAGCAAAGATCAACCTCTGCTGATCCGGTGGAATACCCTCCTTGTCCTGAATCT
TGGCCTTCACATTGTCAATTGTGTCCGAGCTCTCAACTTCCAAAGTGATTGTTTTTCCGG
TCAGGGTCTTCACGAAAATCTGCATACCACCACGGAGCCTCAGGACCAAGTGCAAGGTCG
ACTCTTTCTGAATGTTGTAGTCCGCCAAGGTGCGGCCATCCTCGAGCTGCTTGCCCGCGA
AGATTAGCCTCTGCTGGTCTGGTGGAATGCCCTCCTTATCTTGGATCTTGGCCTTCACGT
TGTCAATAGTGTCGGAGCTCTCGACCTCAAGGGTGATGGTCTTCCCTGTGAGTGTCTTGA
CAAAGATCTGCATACCACCACGGAGACGGAGGACCAAGTGGAGGGTGGACTCCTTCTGGA
TGTTGTAATCAGCAAGGGTGCGGCCATCTTCAAGCTGTTTACCGGCAAAGATCAGCCTCT
GCTGGTCCGGGGGAATTCCTTCCTTGTCTTGGATCTTGGCCTTGACATTATCGATGGTGT
CGGAGCTCTCAACCTCAAGGGTTATGGTCTTGCCCGTTAGGGTCTTGACGAAGATCTGCA
TACCACCACGAAGACGGAGAACAAGGTGGAGGGTTGACTCCTTCTGAATGTTGTAATCAG
CGAGGGTGCGGCCATCCTCTAACTGTTTGCCTGCGAAGATTAGCCTCTGCTGGTCCGGGG
GAATTCCTTCCTTGTCCTGGATCTTGGCTTTGACGTTGTCAATGGTGTCGGAGCTCTCGA
CCTCAAGGGTGATGGTCTTCCCGGTGAGGGTCTTGACGAATATCTGCATACCACCACGGA
GACGGAGGACCAAATGGAGGGTGGACTCCTTTTGGATATTGTA
>a_ATCACG_L001_R1_001_(paired)_contig_41
TTCAACTTTATCTATTATACTAGTACTAGTAGCCCCTCCACTGCCCTTTCTTTGCATGCA
CTCTGCTCTTGAGCCTTAAGACTATCAGAGAGGGATTGTGAAACATCAAGTGTAGAGATG
GGAGAGATCACAAATGTAATGGAGTATCAGGGCCTTGCCAAGGAGAAATTGCCGAAAATG
GTGTATGACTACTATGCTTCAGGGGCAGAGGATCAGTGGACTCTGGCTGAGAACAGAAAT
GCATTTTCCAGGATTCTGTTTAGGCCCAGGATTCTAATTGATGTGAGCAAGATCGACATG
ACTACCA
>a_ATCACG_L001_R1_001_(paired)_contig_42
ATATACATAATCCAAAACAACAAAATTTTAAACTTGCCACCGAATATGATTGCCCATCAG
ACCACGAGTTTCAGTAAAACATTTAAATGCAAAAACTGGTGTTTGCGTAGGAAGATTAAA
CGGCAATAAGGGTACAAGGTAACTTGTTGCCAGATTTATTAGTATTCGTACACTAGAGGC
AACTTCAAATAAGCAGAATTGCACTACAAAGTCTCAGCCAAATGAAGTAAACCATTATTA
CATCTCCGCCATCAAAGGCTTCAAAAATGATCAGACCTGAACTCATGCACTCTTCTTTGT
TTCAGCAGCTTTGATGATGTCAATGAACTCCGGCTTTAGAGAAGCACCAC
>a_ATCACG_L001_R1_001_(paired)_contig_43
TTGATGATGTCAATGAACTCCGGCTTTAGAGAAGCACCACCAACAAGAAAACCATCGACA
TCAGTCTGTCCAGCCAATTCCTTGCAGTTGCCGCCATTCACAGATCCTCCATAAATAATC
CTGGTCGAAGAAGCAACTTCAGCGTTAACATTTGCTTGAAGCCATTTCCTCAACTCAAAA
TGTACTTCTTGAGCCTGGGCAGGAGTGGCAACCTTTCCAGTTCCAATAGCCCACACAGGT
TCATAAGCCAACACAACATTTGTCCAATCAGAAATACGTTCTGCTATGGCCTTAGTCTGT
GCAGCCACAACATCTACAGTAGTTCCGGCTTCTCTCTGTTCAAGCGTCTCACCAATACAG
GCAATCACCTTCAAACCTTGAGAAAGCGCATATGCAACTTTTTCTCCAACAAACTCATTT
GATTCATTCA
>a_ATCACG_L001_R1_001_(paired)_contig_44
TTTTTTTTTACTCCAAAACAATAGATTTTCCATTGTGTACTATTTAGTACGCTTGTCTTA
AAACTAAATAAAAGGCGAACAAGGCTCGCTCACTGTGAATATTCACACAATCTAAAGACA
TAAATCCATAATGTGATGAAATCACCAACAGGTAACAGCCATTTCAGAATGTAGATGTAT
GTTTTATCCAATATAACATTTATTATTACAACATCTGTATGTTATGATTAATGTACATAT
AAAATGGGGACAATACAGCAATCAAAATCTGGAATTTTATCTTACTTCCACCCCAATGCA
AGTTTCAGATCAGCCCCATCTGCAGTGATCTTAGTTTTTGTACTTCATGGTCTCCTTCTC
GAATCCGATAGTCGGGAACTGCTTCGCATACTCCTCCACGTCGTGGCGGAGTTTTGCAGC
CTCAGATTGGAANNNNNNNNNNNNNNNNNNNNNNNNNNNNNNNNNNNNNNNNNNNNNNNN
NNNNNNNNNNNNNNNNNNNNNNNNNNNNNNNNNTGGCCAATTGCACAGCAGCATCAAAGA
ATTGAGCAACTTTGGCGAAATCCTCCTCTATGAATCCTCTAGAAGTGAGAGCAGGGGTGC
CCATCCTGATGCCACCAGGAACCATGGCAGATACATCTCCAGGAACGGTGTTCTTGTTTG
CTGCAATGTGGACAGCTTCGAGAACCTTCTCCACCCTCGAACCATCAATGCCCTTGTTTT
TCAGATTGACAAGAACTAAGTGGTTATCTGTTCCCCCGGAAACAAGTTCGTATCCCAGGC
TAACGAGAGTCTCAGCAAACTTCGCACAGTTGCTCAGGACTTGCTCTTGGTATGCTCTGT
ATTCTGGAGTCGTTGCCTGTTTCAATGCAACAGCCAAGCCAGTGATTGTGTGATTGTGTG
GGCCACCTTGAAGTCCAGGGAAAACAGCTTGATTGATTTTATCTTCAAAGTCATACAACA
CCTCTTTTCCTTGTTTGTTGATCTCCTTAACACCCTTCCTGAAGAAGATCATGGCACCAC
GAGGGCCACGAAGAGACTTGTGGGTGGTGGTTGTGACTACATCTGCGTAATCAAATGGAG
ATGGGACGACTCCAGCTGCAACTAGTCCACTAATATGTGCCATATCAGCCAGCAAGATTG
CTTTTTGCTTGTCACAAACCTTCCTCATACGATCATAATCATAAAGACGTGCATAAGCAC
TAGCACCGGCAACAATTAGTTTTGGCCTGAAAAGAACAGCACTTTTTTCCAACTGATCAT
AATCTATGAGCCCTGTGCTTTCATTCAATCTGTATGGCATAGTCTCAAAAAATATAGAGA
CTGCAGATATCTTCTTTGTATCAGTCTGATAACCATGACTGAGATGTCCTCCATGAGGAA
GATCGAGTGCCATAATTCTGTCATGTGGTTTAAGTAAAGCAGTGTAAACNNNNNNNNNNN
NNNNNNNNNNNNNNNNNNNNNNNNNNNNNNNNNNNNNNNNNNNNNNNNNNNNNNNNNNNN
NNNNNNNNNNNNNNNNNNNNNNNNNNNNNNNNNNNNNNNNNNNNNNNNNNNNNNNNNNNN
NNNNNNNNNNNNNCTGTACTTGTTAGTCATAACTGAACCAACTGCTTGCATCACAGACAA
GGAAGTGAAATTTTCGGAAGGGATGAGCTCAAGTCCCTTCCATTGTCTCGCCTTCTCGTG
CTCAATAATGTCAGCAATTTCAGGATCAACGACCTCCAACGGAGCATTCAACTGTTTTGG
CCACGTAACGCCGTTCTTTTCCTTCTCGTAGACTGCCTCGTTAGGCAGAGATGACATGTA
ATAGAGAGAGCCGCCGCGCTTGAGCGGTTTGGAGACGGAGGAGGAAAGCCTCCTGACAGC
CATTGCTAACACCATTTTTTTCTCTCACTGGGTGTAAGCAGATGGCATGCACAGATTTGT
GTGGGAGAATGAGTGAGTGTTGTATTTGGGTGAGGTTTTGGGTGGTGGCAGAAAATCACG
CAATATTTCTGGTTCTTGTTTCTCTGCCTTCATCATTTATCCACTTTCAAATTACAGTTC
CAGATAATGCTCATAAACTG
>a_ATCACG_L001_R1_001_(paired)_contig_45
ATAACTTATTGAAACTACAAACCTACGACAGCGACCACCAAAGATGCAACCAACCACACG
ATTTATTCCGAAATAATACAGAAATCTCTCTAAGTTCACAAACTCCAAATAAAAATAAAT
CCACCATGAATACAAAAGAAGGTAACACAGACTTTTCAGAAGATACACAGCATATTCTCC
TCCAAGATTCTTCTTGGATTTGCGCCGAAGCCCTCAACACACACTACTGTGTGGCCATCG
ATGCTTCTGCCCTTAGTTCTCAGTCATTCAAACTACTTTTAATATGTTGCATTTTCGACT
GATTAATATCTAAGAAAGAAGGCGTTGAGACGCCATCCTCTTCTTCCTTAATCTCTCTGA
AACGATGAAGGCGAGCTCGAGAGACTGAGAGGCGTTCAACCTTGGGTCGCAGTGGGTGTG
GTAGCGGGAGCTCAGGTCGTCGTATGTGACGGTTCTTGATCCTCCGATGCATTCGGTCAC
GTTTTGTCCGGTCATTTCGAGATGGATACCACCCGCGTGGCTGCCTTCTTGCTCGTGCAC
GTCGAAGAAAGCCCTTACTTCAGCCAAGATAGCATCGAAAGCGCGGGTTTTGAGTCCACA
CGGGGCCTTGATTGTGTTCCCGTGCATAGGATCGCACACCCAGGTCACGATTTGGCCGGC
TCTGCGGACTGCCCTGATCAAATGAGGAAGCTTAACCCTCATGTTCTCGGCACCCATTCT
GACAATGACTGTAATTCTCCCAGCCTTGTTTGAGGGGTTCAAGATGTCGATAAGTTTAGT
AAGTTCATTTGGATCCATCTTTTGGCTCACCTTGATACCCAGAGGGTTGGAAACTCCTCT
CAAGAATTCGACGTGGGCACCGTCGAGCTGCCTGGTGCGCTCACCCACCCAAAGCATGTG
GGCAGAGCAGCCATAGTAGAGACCGGTAGTGGAATCTTTGCGGGTGAGCGCTTGTTCATA
TGGCAACAACAAGCACTCGTGAGAAGTCCAAAACTCAGTCGTTGACATCACTGGATGGTC
AATGGTAAGCCCAGCGGCCTCCATGAATCCCAAGGCTTCGTCAACCCTGTGAGCCAGTTC
TTGATACCTGTCGCCCTGCTCGCTGTGCTCGACAAAATCAAGATTCCATTGAGTAACTCT
CTGCATTGCGGCGTAACCTCCAGTAGCAAAGGCCCTAAGAAGATTGAGGGTTGATGCAGC
CTGGCAGTAGGCCCTGATCATCCTGTGAGGATCAGGGATCCTTGATTTTTCATCGAAGGT
GTCGCCGTTTATGTTGTCACCCTTGTAGCTAGGCAACTTCACTCCATCCTTTTCCTCAAA
AGGATCCGATCTCGGTTTGGCAAATTGCCCAGCCATCCGCCCAACCTTAATAACAGGCAA
TTGACCACCGAATGACAGAACGACGCTCATTTGGAGAAGAATCCTGAAAGTGTCACGAAT
GTTATTCGCGCTGAATTCCTTGAAGCTCTCGGCGCAGTCGCCGCCCTGGAGGAGGAAGGC
TTTCCCGACGGCGGCCTCCGCCAGGCGCTCCTCAAGGCTGCGCACCTCTCCGGCGAACAC
CAACGGCGGATAAGCCTCCATCGTCTTCAACACCGACTCCAGCTCAGCCTCATCGGGGTA
CTCCGGCAGCTGCAGAGCGTTCTTCGTCTTCCACGTCTCCGGATCCCACTTGGCGGCGGG
CGGCGGCGCTGATTTGGTCGCGATGGCCGGAGCCTTGGCCGGCTCCGCAGCATGCACGGC
CGAGATGTGGCGGCGGGAGGCGGATTTGGAGGAGAATGAGGAGGAGCTGACGGCGGCGGC
GGGGAGGAGAGTTTGGGGGGAAATGACGGATTTGGAGGAGAAGGCGGCGGTGTTGGGAAG
CGCCATTGTTGAGATTTTGGAGGAATGTGTGGAGATTGCAGTAGAGAGAGAAACTATGGA
GATGACTCTACTGGGTTCCGATGGCAGGAGGAATGGTTTATATAGAATGTGGGAAACAGA
GTGGTT
>a_ATCACG_L001_R1_001_(paired)_contig_46
ATAACTTATTGAAACTACAAACCTACGACAGCGACCACCACGAGAGAAAGATGCAACCAA
CCACACGATTTATTCCGAAATAATACAGAAATCTCTCTAAGTTCACAAACTCAAATAAAA
ATAAATCCACCATGAATACAAAAGAAGGGAACACAGACTTTTCAGAAGATACACAGCATA
TTCTGCTCCAAGATCTTCTTGGAGTTGCGCCGAAGCCCTCAACACACACTACTGTGTGCC
CATGGATGCTTCTGCCCTTAGTTCTCATTCATTCAAACTACTTTTAATATGTTGCATTTT
CGGCTGATTAATATCTAAGAAAGAAGGCGTTGAGACGCCATCCTCTTCTTCCTTAATCTC
TCCGAAACGATGAATGCGAGCTCGAGAGACTGAGAGGCGTTCAGCCTTGGGTCGCAGTGG
GTGTGGTAGCGAGAGCTCAGATCGTCGTATGTGACGGTTCTTGATCCTCCGATGCATTCG
GTCACGTTCTGTCCGGTCATTTCGAGATGGATACCGCCCGCGTGGCTGCCTTCTTGCTCG
TGCACGTCGAAGAAAGCTCTCACTTCAGCCAAGATAGCATCGAAAGCGCGGGTTTTGAGT
CCACACGGGGCCTTGATTGTGTTCCCGTGCATAGGATCGCACACCCAAGTCACGATTTGG
CCGGCTCTGCGGACCGCCCTGATCAAATGAGGAAGCTTAACCCTCATGTTCTCGGCACCC
ATTCTGACAATGACTGTAATTCTCCCAGCCTTGTTTGAGGGGTTCAAGATGTCGATAAGT
TTAGTAAGTTCATTTGGATCCATCTTTTGGCTCACCTTGATACCCAGAGGGTTAGAAACT
CCTCTCAAGAATTCGACGTGGGCACCATCAAGCTGCCTGGTGCGTTCACCCACCCAAAGC
ATGTGGGCAGAGCACCCATAGTAGAGACCGGTAGTGGAATCTTTGCGGGTGAGCGCTTGT
TCGTATGGCAACAACAAGCACTCGTGAGAAGTCCAAAACTCAGTAGTTGACATCACTGGA
TGGTCAATGGTAAGCCCGGCTGCCTCCATGAATCCCAAGGCTTCGTCAACCCTGTGAGCC
AGTTCTTGATACCTGTCGCCCTGCTCGCTGTGTTCGACAAAATCAAGATTCCATTGAGTA
ACTCTCTGCATTGCGGCGTAACCTCCAGTAGCAAAGGCCCTAAGAAGATTGAGGGTCGAT
GCAGCCTGGCAGTAGGCCCTGATCATCCTGTGAGGATCAGGGATCCTTGATTTTTCATCG
AAGGTATCGCCGTTTATGTTGTCACCCTTGTAGCTAGGCAACTTCACTCCATCCTTTTCC
TCAAAAGGATCTGATCTCGGTTTGGCAAACTGTCCAGCCATCCGCCCAACCTTAATAACA
GGCAATTGACCACCGAATGACAGAACGACGCTCATTTGGAGAAGAATCCTGAAAGTGTCA
CGAATGTTATTCGCGCTGAATTCCTTGAAGCTCTCGGCGCAGTCGCCGCCCTGGAGGAGG
AAGGCCTTCCCGACGGCGGCCTCCGCCAGGCGCTCCTCAAGGCTGCGCACCTCTCCGGCG
AACACCAACGGCGGATAAGCCTCCATCGTCTTCAACACCGACTCCAGCTCAGCCTCATCG
GGGTACTCCGGCAGCTGCAGAGCGTTCTTCGTCTTCCAGGTCTCCGGCTCCCACTTCGCG
GCGGGCGGCGGCGCTGATTTGGTGGCGATGGCCGGAGCCTTCGCCGGCTCCGCAGCATGC
ACGGCCGAGATGTGGCGGCGGGAGGCGGATTTGGAGGAGAATGAGGGGGAGCTGACGGAG
GCGGCGGGGAGGAGTGTTTGGGGCGAAATGACGGATTTGGAGGAGAAGGCGGCGGTGTTG
GGAAGCGCCATTGTTGAGATTTCTCTGTGTTTGGAGGAATGTGTGGAGATTGCAGTAGAG
AGAGAAACTGTGGAGATGACTCTACTGGGTTTCGATGGAAGGAGGAATGGTTTATATAGA
ATGTGGGAAACAGAGTGGTTTTTGGTAGGTGAAATGAAAATGTTAGC
>a_ATCACG_L001_R1_001_(paired)_contig_47
AATTTCAATAAAGATGGTATGCAAGAATAGGTTTAAGGATTATGGAAATTGGGTGTTCAG
GATTTGTGGTGAGTCCATACTTCTCCTCCATAGATATATCTTCAACTCTCACACCCTCAC
CCAACTTCATCTCAAACCCATGCAACAAATTAGCCAACGTGGTACGAACAATCTTAAGTC
CAAGATTATATCCCGGGCATCTCCTCCTGCCTGATCCAAACGGTAACAAAGCAAAATTAC
TTCCCGTCATTTCAATCTCGTTTCCCATAAACCTCTCCGGCAAGAACTCCTCAGGCACAT
CCCACAATTTCGGGTCTCTGCCTATGCTCCATGTGTTAACAATGACCATTGTGCCCTTTG
ATATGTCGTAGCCTGCAATGTTGCAATCCTCCATTGCATAATGAGGGCCTAACAATGTTG
CAATTGGGTGTAATCGAAACGTTTCCTTGATGATTGCCTCGATGTATGGCAATTGAGTGA
AGTCGCTCTCTTCGACCCATCTGTTTCTTCCGATCACTCTGTTGAGTTCTTCTTTGGCCT
TCTCGATTATGTGTGGTTGTCTGAGGATTTCGTGTATGGCCCATTCGATTGCTGTGACTG
AGGTGTCTGTGGCCCCAACGAGAATGTTCATTATCAAAGCCTTGACACAATCCCTTGTAA
ACTCAACTTCATCATTTTCCTCAACTCTCTCAAGCAAAACATCCACAAAATCTTTCTCCT
TTCCTTCACCCCTCTTGGCCAAATGCTCATCAATCATAAACTCACAAAACCTGTCCATTT
TCTCACGCAACTCCTTCATCTTCTTCTCATACCCCTGCAAATCAAGAAACCCTAGCCATG
GAATCCAATCTCCAACGTTGAACGCTCCGTTAAGCTCGAACCACTCCTCCACCATCTCTC
TCAGCCCATCAACACCTACAACCGACTTCTCCTCCACCAAATCCCGAAAATATTCGTCGC
TGAAAACCATCCTACATATCATCGATAGAGCGAAAACAGATAAATGGTCTCTCAGTACCA
CCGGCTTCTCCGACCAGGGCCGGTCTTGTGATTTTTGGGCC
>a_ATCACG_L001_R1_001_(paired)_contig_48
AGCACATTGTTGTTGATGTCCGCTTTCCCTTTCTCGATCAGCGCAATTTCTTCTCTGATT
GAAAGAAGAGCATCGCAGAACCTATCCAGCTCAGCCTTGCTTTCACTTTCGGTTGGCTCA
ATCATGAGCGTGCCGGGAACAGGCCACGACATGGTTGGAGCGTGGAATCCATAGTCCATT
AGACGTTTGGCAACGTCTTCAGGCTCAATGCCAGCAGTGTTCTTAAAGCCTCTCAAATCG
ATGATGAACTCGTGTGCTACCGTTCCATTGACACCACGGAAGAGAACAGGGAAATCCTTC
TCCAGACGCTTGGCCATGTAGTTAGCATTCAAGATGGCAATCTTTGATGCCTCAGTTAAA
CCCTTGGATCCCATCATGGCAATGTAGGTGTATGAGATAGGCAAAATGAGAGCAGACCCC
CACGGTGCAGCCGAAATAGTCCCTAGGGGGTTAGCCTGCTCGGGTGCCGGTATACCTCCT
GTCGCTACCACTGGATGTGAAGGTAGAAATGGTGCCAAGTGTTTCTTCACTCCGATGGGA
CCCATACCCGGTCCGCCTCCACCGTGAGGAATGCAGAAAGTTTTGTGGAGATTGAGATGG
CAAACATCGGCACCGATGAAGCCTGGACTAGTCAGACCAACCTGAGCATTCATGTTGGCT
CCATCCATGTAAACTTGTCCTCCATTGTCATGAATTATCTTGCAGATCTCGTCAATGCCT
TCCTCATACACTCCATGGGTTGAAGGGTATGTAACCATAAGAGCAGCCAAGTTGTCCTTA
TTTGCTTCAGCAGCCTTTCTCAACTCTGCAATGTTGATGTTTCCTTTTGAATCAGTTCCA
ACGGCCACAATTTTCATCCCACACATGGCTGCACTTGCAGGGTTGGTTCCGTGAGCTGAG
ACGGGAATGATGCACACATCACGGTGGTGGTCTCCCCTCGACCTGTGATATGCTCGAATA
ACCATAAGCCCCGCGTATTCTCCAGCAGCACCGGCATTGGGTTGCAGCGAGAAAGAATCA
AAGCCAGTGATGGTACACAACAGGTCACCCAAATTGTCAAACATTTCTTGGTAACCAGCA
GCCTGTTCCTTGGGGGCAAAAGGGTGAATATCTGCAAATTCAGGCCATGTAACCGGCATC
ATTTCTGTCGTTGCGTTCAGCTTCATCGTGCAAGATCCCAAAGGAATCATGCTGTGGACC
AAAGAGAGATCCTTCGACTGAAGTTTGTAGATGTACCTAAGAAGCTCATGCTCAGTGTGG
TACGAGTTGAAGATCTGGTGAGTTAAAAATGGGCTCTCCCTCGCAAGCCCTGAAGGAATC
AAGTTTTGAACCTCTGATGCAAGAGATGCAGCAGTGAATGGAACAGGCTTGCCGGATGCA
AAAACTGCAAACAACTTGTCAACATCTTCCAGTGTAGTTGTTTCATCAAAAGCGACGGTT
ATAGTGTTGCTGTCGACAACCCTCAAGTTTATTTCGTGCTTGTAAGCAGTCTCAGCAACA
GCCTTGGCGTCTGCAACTTTGACCTTCACTGTGTCGAAGAAAGGAAGGCCCTGAACTTCT
GCAGTCCCAAGCTTTTTCAATCCAGCGGCAAATGTCCCAGCCAAGCCGTGTACCCTTTGA
GCAATGTCTTTGAGGCCTTCGGGTCCGTGGTAGACAGCATACATAGCAGCCATGTTGGCC
AACAAAGCTTGAGCTGTGCAGATGTTGCTAGTCGCCTTGTCACGACGAATGTGCTGCTCC
CTAGTCTGCATAGCCATACGAAGAGCAGGCTTCCCCGACGAATCAACACTCACACCAATA
ATCCTTCCAGGCATCATCCTCTTATACTCTTGCGAAGTAGCCAAGAACGCCGCATGGGGC
CCACCATACCCCATCGGNNNNNNNNNNNNNNNNNNNNNNNNNNNNNNNNNNNNNNNNNNN
NNNNNNNNNNNNNNNNNNNNNNNNNNNNNNNNNNNNNNNNNNNNNNNNNNNNNNNNNNNN
NNNNNNNNNNNNNNAAGCCATCACAACCTTCACACCATTAGCATGAGCGTTCTTGATGAA
CTCCCCATAGTCCAAAATCTCCCCCTCAGTTCCAGGATACTGAACCAACACACCACACAC
ATCACCAGAGCTGTAATCGATGTCCTTCAAATCCGAAACCACCACCTTAAGCTCAAATCC
ATCAGCTCTAGTCTGACAGATATCAATCGTCTGAGGGTGGCAGTTGCTAGCAATCACGAA
CGTCTTCTTCTTCCCCTTNNNNNNNNNNNNNNNNNNNNNNNNNNNNNNNNNNNNNNNNNN
NNNNNNNNNNNNNNNNNNNNNNNNNNNNNNNNNNNNNNNNNNNNNNNNNNNNNNNNNNNN
NNNNNNNNNNNNNNNNNNNNNNNNNNNNNNNNNNNNNNNNNNNNNNNNNNNNNNNNNNNN
NNNNNNNNNNNNNNNNNNNNNNNNNNNNNNNNNNNNNNNNNNNNNNNNNNNNNNNNNNNN
NNNNNNNNNNNNNNNNNNNNNNNNNNNNNNNNNNNNNNNNNNAGGCTAAATACTTCATGT
GGTCGATCATCTGCGCCTCGGTCAGCCCCTCGTCGAAGATGGAGAACTTCATCTCATCGC
TGCGGATGGATTTGGGGACGGTGGCGTCGATGAGCGAATCGAGGGAGTTGAAGCCGACGA
AATCCGCCATCTTCGACTGCTCATCCGGCGAGGCGGAGTTGTGGCGGCGGGGGAAGGTGT
CGCTCGGCTTCAGCGCCTCCACGGAGATGGAGCGAGTGCCGACGAATTGGGCGAGGTTTC
GCGAATTGAAGCGGTGGTGATTGAAGCCGGCGGCATTGTTTACGACGCTGGGNNNNNNNN
NNNNNNNNNNNNNNNNNNNNNNNNNNNNNNNNNNNNNNNNNNNNNNNNNNNNNNNNNNNN
NNNNNNNNNNNNNNNNNNNNNNNNNNNNNNNNNNNNNNNNNNNNNNNNNNNNNNNNNNNN
NNNNNNNNNNNNNNGAGACGAGGCGCCTCAATATGGCTCTGTTGGCCAGCTTCCTCGCAC
GCTCCATTGTGTGTTAGTGAGAGAGAGAGAGGGAGAGAGGAGGAAGAAAGAGTTGGAGCA
AAACGCGATGGTTTTGGCTCAACTTTATCCTGAGCTTGGCTGCCTTTTTTCTCTCACTAA
GGATTTCATTTTTCACAGTTTTCAAAAAGTGGGTGGTGGAAAATGGAAGGAGAGGTGGTT
GAGCTCAAACTGTATTGCACATATATACATACAATACAGATGCATCTATATGTGTATATA
TATGCTTTATATATACATGTTGGG
>a_ATCACG_L001_R1_001_(paired)_contig_49
AAAAACAAGGTTTTCAAGTCGTTTATTGGGATGGGGTATTATAATACCTTTGTGCCTCCT
GTGATTTTGAGGAACATCATGGAGAACCCTGCGTGGTATACTCAGTATACCCCTTACCAG
GCTGAGATTTCTCAGGGGAGGCTTGAGTCCTTGTTGAATTACCAAACGCTCATCACTGAC
CTCACCGGTTTGCCCATGTCGAACGCCTCGTTGCTCGATGAAGGGACTGCCGCGGCAGAG
GCGATGGCGATGTGCAACAACATTCAAAAGGGGAAGAAGAAGACGTTCGTGATTGCTAGC
AACTGCC
>a_ATCACG_L001_R1_001_(paired)_contig_50
CACCATTCCTCTTAGCCAATAACAATCAAAATTCAGATTTTCCAATATCCTCCTACCTTA
CCATATAGTTATGCTTCTTCTCCCTCATTTTTCCTTCATTACCATCAAATTCTGATCAAT
CTCTCCTCATCCCATCAATGGCAGCCAACACCGTCATGAGCTGCGGCGTNNNNNNNNNNN
NNNNNNNNNNNNNNNNNNNNNNNNNNNNNNNNNNNNNNNNNNNNNNNNNNNNNNNNNNNN
NNNNNNNNNNNNNNNNNNNNNNNNNNNNNNNNNNNNNNNNNNNNNNNNNNNNNNNNNNNN
NNNNNNNNNNNNNNNNNNNNNNNNNNNNNNNNNNNNNNNNNNNNNNNNNNNNNNNNNNNN
NNNNNNNNNNNNNNNNNNNNNNNNNNNNNNNNNNNNNNNNNNNNNNNNNNNNNNNNNNNN
NNNNNNNNNNNNNNNNNNNNNNNNNNNGCCTCCCGGTTCACCATGTCCGCCGAGTGGATG
CCCGGCGAGCCCCGCCCGCCCTACCTCGATGGCTCGGCCCCAGGTGATTTCGGATTCGAC
CCGCTCCGCCTAGGGGAAGTGCCGGAGAATCTTGAGAGATTCAAGGAATCCGAGATTTTT
CACTGCAGATGGGCTATGTTGGCTGTTCCAGGGATCTTGGTGCCAGAGGCATTGGGCTTG
GGCAATTGGGTCAAGGCCCAAGAATGGGCCGCGGTTCCGGGCGGGCAAGCCACGTATTTG
GGTAACCCGGTTCCATGGGGAACCCTACCGACGATTTTGGCGATCGAGTTCTTGGCCATA
GCCTTCGTTGAGCACCAGAGGAGTATGGAGAAAGACCCGGAAAAGAAGAAGTACCCGGGT
GGGGCATTCGACCCGTTGGGCTACTCCAAGGACCCGAAGAAGTTTGAGGAGTACAAAGTG
AAGGAGATCAAGAATGGTCGCCTTGCTATGTTGGCGTTCGTGGGATT
>a_ATCACG_L001_R1_001_(paired)_contig_51
GATAGATTGAACTGCCCATCATCAATTCCGTGGTGGCTTCAATCATCTCCACTCAAATCT
GAAATCATTATTCAAATGTTCCGTCTCCATAACAGCAGAGTTGATGATAAGCTAGCTTGA
AATGGCTCATTAACAAAACAGCAGCTTAAATGACACTGGAAATGGACCAAGAACCTTATT
TATGGTTGGATAAAAAATACATTTAAGTTACAAAATCAAGATGGATATTCAGCATCTCCT
GATCACATTTAGACTACAAAAGCTGACACTCAATTTTGATAGAATTAAAAGGAGAGCAAA
AGATTTGTGTTTTCTTTATTAGGGATTCTTAGCTCTGCTGGCTCTAATNNCTACAAAGCT
TAGAGTAATGCCTTAGCTGCGGCTACAACAGCTTCTGCTGTGATGCCGAACTCCTTGTAT
ATCTTTCCAGCAGGTGCACTCGCCCCAAATCGATCAATTCCAATGGCCTTTCCTTTCGAA
CCAACGATTTTCCCCCAGCCAAATGTCGTTCCAGCCTCAATGCTGACCCTAGCAGTCACA
GCAGCAGGGAAAACACTTTCCTTGTACTCATCAGATTGCTCATCAAAGAGCTCCCAAGAA
ACAAGGGAGACAACTCTGACTGCCTTGCCTTCCTTTCTGAGTTCATCAGCAGCCTTTGCT
GCGATTTCCAACTCTGAACCAGTTCCAATCAAAATAACATCAGGCTTGTTACCAGATGAG
TTGTCTGAAATGGTATATCCTCCCTTCTCCACGCCTTCGATGGAGGTTCCTGGAAGCTGG
GGAAGCTTTTGACGCGAAAGAGCCAGAACTGAGGGTCTCTTCCTGTTTTGGACAGCCACC
TTGTACGACCCTGCTGTCTCGTTTCCATCAGCTGGGCGCAGCATCAATATGTTGGGCATA
GCTCTGAAACTCGCCAAATGCTCGATTGGCTGATGGGTGGGCCCATCTTCTCCGAGACCG
ATAGAATCGTGGGTCATGACGTAGATAACTCCAGCTTCAGACAATGCAGAGATTCTCATT
GCTGCTCTCATGTAATCCGTGAACACAAAGAAAGTTGCACAGTAGGGGATGAATCCTGGG
CTGTGAAGAGCAATTCCGTTACAGATGGCTCCCATACCGTGTTCACGGACACCAAACCTC
ACGTTACGCTCTTCTGGCGTGCTCTTTTGGAAGTCACCAAACATTTTCAGAAGTGTCATG
TTGGAGGAGGCAAGATCAGCACTGCCACCAATCAGACCAGGAAGAACCTTTGCAAGAGCA
TTGAGGTTTTGCTGAGATAAGTTTCTCGTGGCATCACCTGGACTCTCCGGAGTGTATGTA
GGAAGAGCCTTCTCCCAACCAGCTGGAAGTTCACCGGTGATGATAGATTTCAGCTCAGCT
GCTTCCTCTGGATACTTCTTCTCATATTCAGCAAACTTGGCATTCCATTCAGCTTCAAAA
GCAGCTCCACCAGCAACATGGCGGCTCCAATGGCTTTTCACATCGTCAGGAACGTGGAAA
GGCTCATATGGCCATCCCAGGTTCTCTCTAGTGGCCTCAACTTCCTTGGCACCCAATGCA
CTTCCGTGGACACTGTATGAGTTGGCTTTATTGGGGGAACCAAATCCAATGGTTGTTGTA
ACCTTAATTAGAGTAGGCTTGTCTTTAACAGCCTTTGCTTCCTTGATAGCACCACGAATT
TCATCATAACCAGTGTTACCATTCTTCACCCAGATTACATGCCAACCAAGAGCCTCAAAA
CGAGTGTCAACAGTCTCAGTAAAAGCAATCTCTGTATCCCCATCAATAGAGATGTGATTG
TCGTCATAAAAAGCAATCAACTTTCCAAGTCCCCAGTGGCCAGCAAGGGAGCATGCTTCA
TTCGAGATACCCTCCATTTGACATCCATCACCAAGGATACAATATGTGTAGTGATCTACT
ATCTCATTATCTGGTTTGTTGTATTTTGCGGCCAAGTGCTTCTCCGCAAGAGCGAGGCCA
ACAGCATTGGCAATACCTTGACCAAGTGGACCAGTGGTGACTTCAACACCAGGAGTCTCA
AAGTTCTCAGGGTGACCAGGTGTCCTGCTTTCCCACTGACGGAAATTCTTTAAATCCTCT
TCCTTGACAGAATCGTATCCGGCGAGGTGAAGAAGCGCGTACTGCAGCATACAGCCGTGG
CCAGCGGAGAGAACAAATCGGTCGCGGTTAAACCAGTAGGGATTCTTGGGGTTGTACCTC
ATCACCTCATCGTACAATATGTGCCCCATCGGAGCGCATCCCATCGGCAAACCGGGGTGG
CCGGAGTTGGCCTTCTCGACGGCGTCGATGGACAAGAACCGGATGGTGTTGACGGACTTG
TCGACGAGCTCGGTATCGGTGGTCTTCTCGAGGGTCTCAACGGCGGCGGAAACGCACACT
GA
>a_ATCACG_L001_R1_001_(paired)_contig_52
CTGTATCCATAACAGCAGAGTTGATGATAAGCTAGCTCGAAATGGCTCATTAACAAAACA
ACAGCTTAAATGACAGTGGAAATGGACCAAGAACCTTATTTATGATTGGATAAAAAATAC
ATTTAAGTTACAAAATCAAGATGGACATATTCAGCATCTCCTGATCACATTTAGACTACA
AAAGCTNNNNNNNNNNNNNNNNNNNNNNNNNNNNNNNNNNNNNNNNNNNNNNNNNNNNNN
NNNNNNNNNNNNNNNNNNNNNNNNNNNNNNNNNNNNNNNNNNNNNNNNNNNNNNNNNNNN
NNNNNNNNNNNNNNNNNNNNNNNNNNNNNNNNNNNNNNNNNNNNNNNNNNNNNNNNNNNN
NNNNNNNNNNNNNNNNNNNNNNNNNNNNNNNNNNNNNNNNNNNNNNNNNNNNNNNNNNNN
NNNNNNNNNNNNNNNNNNNNNNNNNNNNNNNNNNNNNNNNNNNNNNNNNNNNNNNNNNNN
NNNNNNNNNNNNNNNNNNNNNNNNNNNNNNNNNNNNNNNNNNNNNNNNNNNNNNNNNNNN
NNNNNNNNNNNNNNNNNNNNNNNNNNNTTCTGAGTTCATCAGCAGCCTTTGCTGCGATTT
CCAACTCCGAACCAGTACCAATCAAAATGACATCAGGCTTGTTACCAGATGAGTTGTCTG
AAATGGTATATCCTCCCTTCTCCACGCCTTCAATGGAGGTTCCTGGAAGCTGGGGAAGCT
TTTGACGCGAAAGAGCCAGAACTGAGGGTCTCTTCCTGTTTAGGACAGCCACCTTGTATG
ACCCTGCGGTCTCGTTTCCATCAGCTGGACGCAACATCAATATGTTGGGCATAGCTCTGA
AACTCGCCAAGTGCTCGATTGGCTGATGGGTGGGCCCATCTTCTCCGAGACCGATAGAAT
CGTGGGTCATGACGTAGATAACTCCAGCTTCAGACAATGCAGAGATTCTCATTGCTGCTC
TCATGTAATCCGTAAACACAAAGAATGTTGCACAGTAGGGAATGAATCCTGGGCTGTGAA
GAGCGATTCCGTTACAGATGGCTCCCATACCGTGTTCACGGACACCAAACCTTACGTTAC
GCTCTTCTGGTGTGTTCTTTTGGAAGTCACCAAACATTTTCAGAAGTGTCATGTTGGAGG
AAGCAAGATCAGCACTGCCACCAATCAGACCAGGAAGAACCTTTGCAAGAGCATTGAGGT
TTTGCTGAGATAAGTTTCTCGTGGCATCACCTGGATTCTCGGGAGTGTATGTAGGAAGAG
CCTTCTCCCAACCAGCTGGAAGTTCACCGGTGATGATAGATTTCAGCTCAGCAGCTTCCT
CTGGGTACTTCTTCTCATATTCAGCAAACTTGGCATTCCATTCAGCTTCAAAAGCAGCCC
CACCAGCAACATGGCGGCTCCAGTGGCTTTTCACATCATCAGGAACGTGGAAAGGCTCAT
ACGGCCATCCAAGGTTCTCTCTAGTGGCCTCAACTTCCTTGGCACCCAATGCACTTCCAT
GGACACTGTATGAGTTGGCTTTATTGGGGGAACCAAATCCAATGGTTGTTGTAACCTTAA
TCAGAGTAGGCTTGTCTGTAACAGCCTTTGCTTCCTTAATAGCAGCACGGATTTCATCAT
AACCAGTGTTACCATTCTTCACCCAGATTACATGCCAACCAAGAGCCTCAAAACGAGTGT
CAACAGTCTCAGTAAAAGCAATCTCTGTATCCCCATCAATAGAGATGTGATTGTCGTCAT
AGAAAGCAATCAACTTTCCAAGTCCCCAGTGGCCAGCAAGGGAGCATGCCTCATTCGAGA
TACCCTCCATTTGACATCCATCACCAAGGATAACGTATGTGTAGTGATCTACAATCTCAT
TATCTGGTTTGTTGTATTTTGCGGCCAAGTGCTTCTCTGCAAGAGCGAGGCCAACAGCAT
TGGCAATACCCTGACCAAGTGGGCCAGTGGTGACTTCAACACCAGGAGTCTCAAAGTTCT
CAGGGTGACCAGGTGTCCTGCTTTCCCATTGACGGAAATTCTTCAAATCCTCCTCCTTGA
CAGAATCGTATCCGGCGAGGTGAAGAAGCGCGTACTGCAGCATACATCCGTGGCCAGCGG
AGAGAACAAATCGGTCGCGGTTAAACCNNGATTTGAGGCCGGAGAAGGAGGGGATGGAGA
GAGCGGAGGGCTGCTGGGAGGAGCCATGGCGGGGGATGGTGGAGCGAGAGAGGATGGCCT
GAGAGAGAGTGAGGGAGGAAGAGGAAGCCATGGCTCTGATGTGAAGCAGCTTTGTGTTTG
TCGAAATGA
>a_ATCACG_L001_R1_001_(paired)_contig_53
GAAGTTCTCCATCTTCGACGAGGGGCTGACCGAGGCGCAGATGATCGACCACATGAAGTA
TTTAGCCTCGAAAAACAAGGTTTTCAAGTCGTATATTGGGATGGGGTATTATAATACCTT
TGTGCCTCCTGTGATTTTGAGGAACATCATGGAGAATCCTGCGTGGTATACTCAGTATAC
CCCTTATCAAGCTGAGATTTCTCAGGGGAGGCTTGAGTCCTTGTTGAATTACCAAACGCT
CATCACTGACCTCACCGGTTTGCCTATGTCGAACGCCTCGTTGCTCGATGAAGGGACTGC
CGCTGCAGAGGCGATGGCGATGTGCAACAACATTCAGAAGGGGAAGAAGAAGACGTTCGT
GATTGCTAGCAACTGCCACCCTCAGACGATTGATATCTGTCAGACTAGAGCTGATGGATT
T
>a_ATCACG_L001_R1_001_(paired)_contig_54
ATCATATTATATATATTATTGAAACATCTTGTACATAATTGCACTTATTTCTTCCCACAA
CACATCTCAACCTCCTACCTCATCTTACAAATTTAGACTTGGATCTGAATTTTCCATCTG
TACATCTCCTCTTCTGGTACTGGGATGGACAGAGTCACCAATCCGGTGGCAGATTCATAG
TCGAAACCAGCCTCGGCATCACCTATGGTGCACTTCAATGGCCTTTGAGAAGAGTAGACT
CCAAAGCGGCCACATCCCCTCACTTTGAGCGTGATGGTCGCTGCGTCTCCATCAGAGACT
ACATTTGTTTTCTCAACATCGCACTGCTCCACAGCACCACCAGTGTTGAACATGTCGAGC
AAGCCTATTGGTGCGAAGGAAATGTTTTCTGCGATTTTCTTAATAGGGTAGATGTGGAAG
AGTTCGTACTCGAGAACCTTAAGTGTCACAGGGAGTGATGCG
>a_ATCACG_L001_R1_001_(paired)_contig_55
TTCCCTCTCGTCTGAAGTTTGCATTCCCTTCTGGAATGCACTTCTGCTGAGTTGTGAAGT
TTCAATCTCTCTCCCTCTCTTTCTACAAACGCATCTTCGTCGGCATAAAGGAAATTGAAA
AGTAAAATCTGAAGGTGCAAAGATGACGGTTACACCAAAGATCTCGGTGAACGATGGGAA
CCTTGTAGTTCATGGGAAAACCATACTTAAAGGAGTTCCGGAGAACGTTGTGGTTACCCC
AGGATCGGGTGTAGGGCTTGTCGCAGGTGCATTCATTGGTGCCACAGCTTCTCACAGCAA
AAGTCTTCATGTCTTCCCTGTTGGTGTCTTGGAGGATGTGCGCTTCATGTGCTTGTTCCG
TTTCAAGCTGTGGTGGATGACCCAGAGAATGGGAACATCTGGAAAGGATATTCCACTGGA
GACCCAATTCATGCTCATTGAGAGCAAAAACACCACTGAAGGCGAGAATGAAGATACCCC
AACTATCTACACTGTTCTTTTGCCTATTCTTGAAGGGCCATTCCGTGCAGTTCTTCAAGG
CAATGANNNNNNNNNNNNNNNNNNNNNNNNNNNNNNNNNNNNNNNNNNNNNNNNNNNNNN
NNNNNNNNNNNNNNNNNNNNNNNNNNNNNNNNNNNNNNNNNNNNNNNNNNNNNNNNNNNN
NGCTGTTGAGAAACATATGCAAACATTTCATCACCGAGAGAAGAAGAAGCTGCCTGCATT
CCTGGACTGGTTTGGATGGTGCACATGGGATGCATTTTACACTGAGGTCACTGCTGAGGG
TGTTGATGAAGGACTTACAAGCTTGTCTAAGGGAGGCACACCTCCGCGCTTTTTGATCAT
AGACGACGGATGGCAGCAGATTGGAAATGATATCAAGAATGACCCCAATTGTGTTGTGCA
AGAAGGAGCTCAGTTTGCAAACCGACTGATAGGGATCAAAGAGAATGCTAAGTTCCAAAA
GAATGGAAAAATTGACGAACAGGACTCAGGCCTGAAACATGTCGTGAAAGATGCCAAGCT
ACATCACAATGTCAAGTACGTTTACGTGTGGCATGCTCTAGCTGGTTATTGGGGTGGAGT
GCAGCCTGCGGGTCCCGGCATGGAACACTACGATACTGCTTTGGCCTACCCTGTACAGTC
CCCTGGTGTGTTGGGTAACCAACCAGACATTGTCATGGATAGTCTTGCTGTGCATGGATT
AGGCCTTGTGCACCCAAAGAAGGTCTTCAATTTCTACAATGAGCTTCATGCCTATTTGGC
TTCCTGCGGGGTAGATGGAGTCAAAGTTGACGTGCAGAACATCATTGAGACTCTTGGCGC
TGGCCATGGAGGCAGAGTTTCCCTCACCCGTAGCTATCACCAGGCTCTTGAAGCTTCCAT
AGCCCGCAACTTTGCTGATAATGGATGCATTGCTTGCATGTGCCACAACACTGATGGAAT
CTACAGCGCCAGACAGACTGCTGTTGTTAGAGCTTCCGATGATTACTACCCTCNNNNNNN
NNNNNNNNNNNNNNNNNNNNNNNNNNNNNNNNNNNNNNNNNNNNNNNNNNNNNNNNNNNN
NNNNNNNNNNNNNNNNNNNNNNNNNNNNNNNNNNNNNNNNNNNNNNNNNNNNNNNNNNNN
NNNNNGCTGCTGCTAGAGCTGTAGGAGGGTGTGCAATTTATGTGAGTGACAAGCCCGGCC
ACCACAACTTTGAGCTCTTGAAGAAGCTGGTTCTCCCTGATGGATCAGTTCTTCGTGCAC
AGCTTCCTGGACGACCCACGCTAGACTGTCTCTTCGTTGATCCAGCCAGAGATGGAACAA
GCTTGCTTAAAATCTGGAACACAAACAAGTGCTCTGGAGTGGTTGGTGTGTTCAACTGCC
AAGGTGCAGGCTGGTGCAAGATAGCAAAAAAGACGCGCATCCATGATGCCTCCCCTGGCA
CTCTTACAGGCTCTGTTCAGGCTATAGACGTTGATGGCATAGCTCAAATTGGTGGGGCAG
ATTGGGATGGTGATGCCATTGTCTATACTTATAGATCTGGAGAGGTAGTCCTTTTGCCTA
AGGGCGCATCACTCCCTGTGACACTTAAGGTTCTCGAGTACGAACTCTTCCACATCTACC
CTATTAAGAAAATCGCAGAAAACATTTCCTTCGCACCAATAGGCTTGCTCGACATGTTCA
ACACTGGTGGTGCTGTGGAGCAGTG
>a_ATCACG_L001_R1_001_(paired)_contig_56
GTAGGTAGGTACATTTGAAGGATGAAATAAATAATTGCATGGATCAATCCTCAGCAGGTG
GGATGTCACTTAGATCCATACCATCTGCTGGCAGGTCCGAAGTCAGAGGCCCTAACATCC
CTTCTGAGCTCAGGGTCAATCCACTCTCAGGTTGGAATCTTAACATATCTGCACGCGCCA
TGGCTTCTGCATGAGCTATTCGTTGCCTGAAAGTCTGCGCCATCTCCTCAGCCTTTTCAT
AAACTAGCTTCGGGTTACGAATCATATCACCAGGAGTTGGCTCCAACTTCTTTGTAGACA
GGCTCACCCGACCTCTCTCCCGATCATGGCTAAGAATCATAACCTTTAGAGTGTCACCAG
GCTGGAGAACTGTTGCAATATCTGAAACACGGTCGTGGCTGATCTGGCTCACATGTAACA
GCCCGTTAATTCCACCAATGTCAATGAAGGCACCATAAGGTTTCAAGCTCTGAACACTCC
CAACTACTACGGAACCAATTCCAAGTTGTGCCTGGCTATCTGCCATGGCCTTGCGATTGC
TCAGGACTAGCCTCGACTGTTCCTCATCAACCTCCACAAACTTAAGAGGAAGTTCTTTTT
CCAGAAGCTCCTCTGCAGTTGATTTTGTTGAGACTTGTGAAAATGGAACAAAACCGCGAA
GTCCCTCCACCAGTGCCACAACACCACCTTTGTTAGCTCCAACTACCTTACCCTTTACAA
CAACATCTTCAGCTTGAAGTTGTCTACATCGTTCCCATGCAAGGTCATACTGAATCGAGC
GAAGACTCAATATCAAACTATCATCAGCTTCATTCTCTCCAATGATTACGAATTCTTCAC
GTAAACCAGGAACAATGCCAGCCTCTTCTATGTGTTTGATGCTATGGATTGATGCCTCTC
TCAGAGGCAAGTATGCTGATGACTTTGCAGTTATGTCAACCAATGCTCCATTAGCATCTG
TATTAAAAACTGTACCTTTGACCTTGGTACCAATTTCGGAGTTGAAATCGTATTTATCAA
GAGCAGCGTTAAAGTCATCTAGGGTGAAGGAGACGCCTTCCATGGGGGCAGTACGACAGC
GTTCGTAGGCATCCTCAAACATCTCTTTGAGCTTCATTCTCTCTCTTGTTTGAGCATTAG
TTATGGCGACAGCAGCTGCTGAAATCAGGCTTCTCTTCCTGGGAAGCGGGGAGTAGGGAT
GA
>a_ATCACG_L001_R1_001_(paired)_contig_57
CCATTCGTGTTTGGATGTACATCTTCTCCCCTTTCGCGTTTGTCTGTTCTCTGCTCACTG
CAAAGTCTAGCCGGAAGTTGTCGGGGAACTTCTCCTTCATTAACTCGAATTCCTCTTTGT
AGAGCAAAGAACTGCTTGTTGGGACTCCCAAGAATAGCCATGCTAAGCCGTTGAACTTGT
AGTCCTCGTGCTCCTCGAAGAACATTTTCCACAAGAACGAGCGGAAAGGAGCAATCCCAG
TTCCAGTTCCAAGCATTATGATGGTAGCATTAGGGTCTTTCGGCATGAGCATTTCTTTTC
CCACTGGCCCGGTAATCTTCACTTCAGCACCAGGTTTCAGGTCACACAAGAAGT
>a_ATCACG_L001_R1_001_(paired)_contig_58
GTGGCATACGCCCAAGCATTGTTGTTAACTGGGTCTGCAATGTGGTCTGCCAAGTTCTCC
AATGGCCCCTTTCCGGTCACAATTGCCTGAACAAAGAACCCGAACATCGAGAACATTGCA
AGTCTCCCATTCTTGAGCTCCTTCACCTTCAACTCAGCGAAGGCTTCCGGGTCATCAGCC
AATCCCAAGGGGTCAAAGCTCCCGCCCGGGTAGATGGGGTCAGTCACCTCCCCCAATGGC
CCCCCGGCAATACGGTAGCCCTCAACGGCTCCCATCAGGACTACTTGGCAACCCCAGATG
GNNNNNNNNNNNNNNNNNNNNNNNNNNNNNNNNNNNNNNNNNNNNNNNNNNNNNNNNNNN
NNNNNNNNNNNNNNNNNNNNNNNNNNNNNNNNNNNNNNNNNNNNNNNNNNNNNNNNNNNN
NNNNNNNNNNNNNNNNNNNNNNNNNNNNNNNNNNNNNNNNNNNNNNNNNNNNNNNNNNNN
NNNNNNNNNNNNNNNNNNNNNNNNNNNNNNNNNNNNNNNNNNNNNNNNNNNNNNNNNNNN
NNNNNNNNNNNNNNNNNNNNNNNNNNNNNNNNNNNNNNNNNNNNNNNNNNNNNNNNNNNG
GGCCGTACCACGGGCTGCCGGAGGAGGCGGCGGGTTTGGCGACGGTTTTCCTCATGGAGA
CGCGGCCGTTGCCGGAGGAGGGGGCGGAGGGGGAGAGCTTGACGGCCTGGCCGGCGAAGG
AGGGGGAGAAGAGAGCCATTGTGGAGGCGGCCATTTTTATTGATGTGCGTGATTTGAATA
AGAAGAGTGCGATTCCCGTGTCGCCTCCGGTGAAGCTTATGCAAT
>a_ATCACG_L001_R1_001_(paired)_contig_59
TCAAGGATGTTCTGGAACGACGTCACAATACCCATCTCCTTGTACACATTGTAGAGCCTT
GGAAGCTGAATAAGCCATACAACATTCTCACTGTACAAGTCATTATTGACTATCCAACTT
GCTAGTTGGTCCCACTCACTCATCTTTCTGCCATATATTGATATCCGGTATTCCGCCATT
TGATATTTACTTGCAGACAAATCAGTAAAAACTTGTTTAGTCACTTCAGCAAGGAAACGA
CCCTGAATAAGATTGTCCTGCTTCAGAAAGATCTCTCTTAATCTACTCTGACCACAGGGA
TTATATTTCAAATTAAATTTGTCAAATCGATGGAAGGTGCTCTTGTCAGCATGAACATCA
AGTAGGTCAACATTCAGATCATACCCAGTCAAATCCAAACTCTCAAACACTTCTTTCAAT
GTCAGATATGTTCCATCTCGGAATATAACAACCTCATCTGGTTCCTTCCTCAACTTTGAT
TTTATGAACCTCAATAGATGTTTCTGGTTCATGCAAGCTGAGTGATGAACATGGGTATCA
ACTTTCCTGACATTATAGAAATCCCGATGAGGTGCACTTTTTTGAGCTAAGAACTCTCTG
TCCGCATTAAGCATCAAATGAAGGTTGAATTTCTGTTCTAGAAGAACTAGCCTGTGGTGG
CATAGAGTTCGAATATTCCCAGCTGCTATAACCTTGAGGATATAATGCAGATCAGTGAAA
AAGGTTGTAGCATCAGCCACTGGAAAGAGTTTCTCTTTTGAATCCTTATTGGCATAAACA
TGAACAACTCCATCTTCCATCTGAAAATAGTGATCAGATTTCCCTTCTACAGTATATTCA
AATGGGTTCTGAATTGGTTTTGGGGTACTAGGATCAGATATAACTTCTTTTTCCCATGGA
GCAATGGCGACTCTAAAAACATAACTTTTCCTCAATTCAAGACAATCTTGCACTGTTCGG
TACACCTCCACTTCATCCATGGATGGTATCTCAAGGGGGGAGATTCTCAGTCGTACAAAA
GTCTCTTGCTCTGGTTCTTTTCTAAGAATATCAGCAGCAACAGGATCAGGTTGAACACCA
TGTAGGTCACCTGATACACTATGCGAGCGAATCATACTTGGTGTCACGGATTGTTCCGC
>a_ATCACG_L001_R1_001_(paired)_contig_60
TTTTTTGTGTCAAACCAGAGTTGACACAAATTCTTTTAATTGCCAGACCTTGGGTACATA
AAGTGAATCTGGTCCACGCCACGGAGGTACTCCTGGAGCATCTGGGGATGATACTCCAAG
ATCTNNNNNNNNNNNNNNNNNNNNNNNNNNNNNNNNNNNNNNNNNNNNNNNNNNNNNNNN
NNNNNNNNNNNNNNNNNNNNNNNNNNNNNNNNNNNNNNNNNNNNNNNNNNNNNNNNNNNN
NNNNNNNNNNNNNNNNNNNNNNNNNNNNNNNNNNNNNNNNNNNNNNNNNNNNNNNNNNNN
NNNNNNNNNNNNNNNNNNNNNNNNNNNNNNNNNNNNNNNNNNNNNNNNNNNNNNNNNNNN
NNNNNNNNNNCTCCCTGTAGATCAGTTCCCTCACATCTTCTTTCGTTAGCTTTCTTCTTT
CAAACTCAAACTCGAATTTTGAGATGGGCTGAGTTGACGGTTCATCCTCCACGTCTGCCA
ACCCATAAAAGTAGGGATCTGCCAGTGCTTCTTCTGCTGATGGACGATCCTTGGGATCAA
AGGCGATTAGACGCTCAAGTAGGCGAAGAGCCAGGGGATCAACATCTGGGAACCTTTGTG
ATAGNNNNNNNNNNNNNNNNNNNNNNNNNNNNNNNNNNNNNNNNNNNNNNNNNNNNNNNN
NNNNNNNNNNNNNNNNNNNNNNNNNNNNNNNNNNNNNNNNNNNNNNNNNNNNNNNNNNNN
NNNNNNNNNNNNNNNNNNNNNNNNNNNNNNNNNNNNNNNNNNNNNNNNNNNNNNNNNNNN
NNNNNNNNNNNNNNNNNNNNNNNNNNNNNNNNNNNNNNNNNNNNNNNNNNNNNNNNNNNN
NNNNNNNNNNNNNNNNNNNNNNNNNNNNNGCAAATATGCATCCTATGCTCCAGATATCAA
TAGCAGGAGTATATTTGGAGAAGAAGGAACCACAAAGTTCAGGAGCTCGATACCACCGGG
TTGCCACATAATCAGTCCAGAAAACTGCAGATGGGGTATCACCAAAAGATGCACGAGCNN
NNNNNNNNNNNNNNNNNNNNNNNNNNNNNNNNNNNNNNNNNNNNNNNNNNNNNNNNNNNN
NNNNNNNNNNNNNNNNNNNNNNNNNNNNNNNNNNNNNNNNNNNNNNNNNNNNNNNNNNNN
NNNNNNNNNNNNNNNNNNNNNNNNNNNNNNNNNNNNNNNNNNNNNNNNNNNNNNNNNNNN
NNNNNNNNNNNNNNNNNNNNNNNNNNNNNNNNNNNNNNNNNNNNNNNNNNNNNNNNNNNN
NNNNNNNNNNNNNNNNNNNNNNNNNNNNNNNNNNNNNAGAGCTCGAAGCAACTGGTACAA
AAAGAACTGATGATGCCCAGGAGTAAGATCATCATTTGTCTTGATTACATGATGAAGGTC
TGTCTCCATCAACTCAAATACAACATATATATCCTTGAATTCTCTCCGACACGGAGGCAA
CATGATATGCTTAATTTCAACGATGTCNNNNNNNNNNNNNNNNNNNNNNNNNNNNNNNNN
NNNNNNNNNNNNNNNNNNNNNNNNNNNNNNNNNNNNNNNNNNNNNNNNNNNNNNNNNNNN
NNNNNNNNNNNNNNNNNNNNNNNNNNNNNNNNNNNNNNNNNNNNNNNNNNNNNNNNNNNN
NNNNNNNNNNNNNNNNNNNNNNNNNNNNNNNNNNNNNNNNNNNNNNNNNNNNNNNNNNNN
NNNNNNNNNNNNNNNNNNNNNNNNNNNNNNNNNNNNNNNNNNNNNNNNNNNNNNNNNNNN
NNNNNNNNNNNNNNNNNNNNNNNNNNNNNNNNNNNNNNNNNNNNNNNTCCAAAGGATAGA
AAGATTTCCTTTCCACACGCCTCCAGACAACGGCAGCTTAAATTTAATGGAGAAAGCAAT
TCTTAGAATCCCAACAAAGTGGAATACGTCTATTAGAGTATTACACACCCTCCCACACGA
ATGAGATGGCGTTAGACANNNNNNNNNNNNNNNNNNNNNNNNNNNNNNNNNNNNNNNNNN
NNNNNNNNNNNNNNNNNNNNNNNNNNNNNNNNNNNNNNNNNNNNNNNNNNNNNNNNNNNN
NNNNNNNNNNNNNNNNNNNNNNNNNNNNNNNNNNNNNNNNNNNNNNNNNNNNNNNNNNNN
NNNNNNNNNNNNNNNNNNNNNNNNNNNNNNNNNNNNNNNNNNNNNNNNNNNNNNNNNNNN
NNNNNNNNNNNNNNNNNNNNNNNNNNNNNNNNNNNNNNNNNNNNNNNNNNNNNNNNNNNN
NNNNNNNNNNNNNNNNNNNNNNNNNNNNNNNNNNNNNNNNNNNNNNNNNNNNNNNNGAAA
GTGGACTCTCTAACATGTATACGTCATACTTAAACCACTTCAAGATTTGATCTTTTCCAA
TTTCCCGGCGAACTTGAGATCTACTACACAATAAATACCAAAATTCGACGTCCATATAAT
ATACTTACAAAAGAAAAAAA
>a_ATCACG_L001_R1_001_(paired)_contig_61
CCATTCGTGTTTGGATGTACATCTTCTCCCCTTTCGCGTTCGTCTGTTCTCTGCTCACTG
CAAAGTCTAGCCGGAAGTTGTCGGGGAACTTCTCCTTCATTAATTCGAATTCCTCTTTGT
AGAGCAAAGAACTGCTTGTTGGGACTCCCAAGAATAGCCATGCTAAGCCATTGAACTTGT
AGTCCTCGTGCTCCTCGAAGAACATTTTCCACAAGAACGAGCGGAATGGAGCAATCCCAG
TTCCAGTTCCAAGCATTATGATGGTAGCATTAGGGTCTTTCGGCATGAGCATTTCTTTTC
CCACTGGCCCGGTTATCTTCACTTCAGCACCAGGTTTCAGGTCACACAAGAAGT
>a_ATCACG_L001_R1_001_(paired)_contig_62
GGGGTCTGAGGCTGAAACGCTAAGAAAATGTTTTATCTTCACATGTACCACTACATTTGC
TCTTCAAATCTCCTCCACCCAATCCATAATCTTCCTCTTCTTCATCACCCTCCCTAATTT
CTTCTCTCTCTGTCTCCTCTCTCATTCATTCACTCATGGCTGCTGCTGTTACTGCTGCAG
TCTCCCTGCCATCCACCAAAACCACTTCTCTTTCTGCCAGAACCTCCATTTTTTCTTCTG
ATA
>a_ATCACG_L001_R1_001_(paired)_contig_63
ATATAATAATGAAATAAAAGGGAAGTGATTTTTGGGCCAAATGGTTATGAAAATAAAAAA
TAAGATAAAATGGGGTCTGAGGCTGAAGTGCTAAGAAAATGTATTATCTTCACATGTACC
ACTACATTTGCTCTTCGAATCTCCTCCACCCAATCCATAATCTTCCTCCTCTTCATCATC
ACCCTCCCTAATTTCTTCTCTCTCTGTCTCCTCTCTCATTAACTCACTCATGGCTGCTGC
TGTAACTGCTGCAGTCTCCCTGCCATCCACCAAAACAACTTCTCTTTCTGCCAGAACCTC
CATTTTTTCTTCTGATACCATCAATTTCACCAAGGCCCCCTTTCAGTACAGGAATGTGTC
CAAGAATGTGGCAATCAGAGCTCAAGTAGCCACAGAAGCTCCTGCTAAAGCTGAGAAGAT
CTCCAAGAAACAAGAAGAAGGAGTTNNNNNNNNNNNNNNNNNNNNNNNNNNNNNNNNNNN
NNNNNNNNNNNNNNNNNNNNNNNNNNNNNNNNNNNNNNNNNNNNNNNNNNNNNNNNNNNN
NNNNNNNNNNNNNNNNNNNNNNNNNNNNNNNNNNNNNNNNNNNNNNNNNNNNNNNNNNNN
NNNNNNNNNNNNNNNNNNNNNNNNNNNNNNNNNNNNNNNNNNNNNNNNNNNNNNNNNNNN
NNNNNNNGAGGTGCCTTACAGAGAAGGCCAGTCGATCGGGGTGATACCCGATGGCGAAGA
CAAGAACGGGAAGCCTCACAAGCTGAGGTTGTACTCGATCGCCAGTAGTGCCATCGGCGA
CTTTGGAGATTCCAAGACTGTCTCTTTGTGCGTGAAAAGGCTCGTCTACACCAACGATCA
AGGGGAAATTGTTAAGGGAGTTTGCTCAAACTTCTTGTGTGACCTGAAACCTGGTGCTGA
AGTGAAGATNNNNNNNNNNNNNNNNNNNNNNNNNNNNNNNNNNNNNNNNNNNNNNNNNNN
NNNNNNNNNNNNNNNNNNNNNNNNNNNNNNNNNNNNNNNNNNNNNNNNNNNNNNNNNNNN
NNNNNNNNNNNNNNNNNNNNNNNNNNNNNNNNNNNNNNNNNNNNNNNNNNNNNNNNNNNN
NNNNNNNNNNNNNNNNNNNNNNNNNNNNNNNNNNNNNNNNNNNNNNNNNNNNNNNNNNNN
NNNNNNNNNNNNNNNNNNNNNNNNNNNNNNNNNNNNNNNNNNNNAACGCGAAAGGGGAGA
AGATGTACATCCAAACACGAATGGCAGAATACGCGGAGGAGCTGTGGGAGCTTCTCAAGA
AAGACAACACCTTCGTGTACATGTGCGGTCTCAAGGGCATGGAGAAGGGGATCGACGACA
TAATGGTTTCGCTGGCCGCCAGAGATGGTATCGACTGGATAGAGTACAAAAAGCAGTTGA
AGAAAGCGGAGCAATGGAATGTGGAAGTTTACTGATTCNNNNNNNNNNNNNNNNNNNNNN
NNNNNNNNNNNNNNNNNNNNNNNNNNNNNNNNNNNNNNNNNNNNNNNNNNNNNNNNNNNN
NNNNNNNNNNNNNNNNNNNNNNNNNNNNNNNNNNNNNNNNNNNNNNNNNNNNNNNNNNNN
NNNNNNNNNNNNNNNNNNNNNNNNNNNNNNNNNNNNNNNNNNNNNNNNNNNNNNNNNNNN
NNNNNNNNNNNNNNNNNNNNNNNNNNNNNNNNNNNNNNNNNNNNNNNNNNNNNNNNNNNN
NNNNNNNNNNNAGACATGTTTATAGAAACTCAAGATGAAACAAATTCTTCGCCATTTCCC
CCATCTATTCTTATCTATATATTTTTGCTTTTTTCCTTTTTTTTTTTTGTACTACCACTC
AATTTTAATCCGATTATGATAGTTATAAATCTATTCTATACCTATTATAAAAGTGTGTTA
TTTCTCCCAAATTGTTTGTTCC
>a_ATCACG_L001_R1_001_(paired)_contig_64
CTCCTTCAGTGGCCAAAGCATGTCCCATTGCAGCAGTGATAATATCTACCTTGTCAATTG
ATATTTTGCAATGCTCGGTGAGACCTCTACCAGAATTTCCAAGAACCCCGATAGAATTGC
TTTCATCTAATATAACATGGAACCAATATTTCTCCTTTAGTTTAATAATTTCATCCAAAG
GAGCAATTTGACCAGAATTCTGTAACCAGAAAAAATTCGGGGGAAGAGAATTTTGCATGA
TCCATACAAAATCATAGTTGTAATTGTTAGCATTATAGCATATAAAGTAGATAATATGAT
CTGTGGAGCAGAGTGGCCACTATTTAAAGACTTTGTTAAAGTAAAACTGATTCTTCACAA
ATATCCACCATGTTATTGAATTATTAACTGCAGTGAAAAAGACAAGATACAAGGATTTAA
CACGCAGGTGCTTCTGCAGTAAGATGAGATACCTGATAACCTGTAGGTGTTGTTTAGAAA
ATTCCAAGGGCTGAAATATTTAATTTCATCGAAATTAAATTGCGTAGTGTCAATCTACGT
TCCGAGTAGATCGACGTGGTATATTTATTTTCTCAAATCCAAATTTCAGTGAGTGAGAAA
TAATTAATTAAAGTTGGCCACTTGATGTGATTAAATGATGTTGAATTCAATGGGAATTCA
ATGGGATTAATTGTCCCACATCGGATAATTAAGGAGATGTTGTTAGATTAATAATAGTTA
ATCTAATTAAGGAAGTATTAGAAAATTCCAAGGGCTGAAATATTTATTTCATCGAAATTA
AATTGCGTAGTGTCAATCTACGTTTCGAGTAGATCGACATGGTATATTTATTTTCTCAAA
TCCGAAGTCCAGTGGGTTAGAAATAATTAATTAAAGTTGGCCACTTGATGTGATTAAATG
ATGGTGAATTCAATGGGAATTCAATG
>a_ATCACG_L001_R1_001_(paired)_contig_65
ACAGATGCATCTGCTTTTCTGGTTCTCATCGTAGGAAAACTCCAATGTTAAGCGTGCTTG
ACTTGGGGAAGAACTATGATGGGTGACCTCCTGGGAAGTTTCTCAGGATGCGTGCGAGTG
AGGACAAAACACGCTAGAAAAGACTTGTGTTGGTTTGTGGGGTCAGCCGTCGGTCTGGAA
GCCGGTTCAACATCAATGGCAGTAACGTAGCCGGCCCCTGGGGAGCGTGGCGTTACAGTA
ACCCACACAATACTACCATGGACACACTTTTATACTTCCTTAATTAGATTAACTATTATT
AATCTAACAACATCTCCTTAATTGTCCGATGTGGGACAATTAATCCCATTGAATTCCCA
>a_ATCACG_L001_R1_001_(paired)_contig_66
CTAAGATTAAAGCAATTTATGTGGTGGTGGTTAGGCCCGCATTGACTCTAATGCTAACAA
GAAACATGAGAGATGCATGCAAGTGGGATGACAAGACATTTTTTCACAAACAATATTCCA
TGGTGGAAAACTGTGGTCTGGCCAATAGGAAATGACATGATACATTAGGCTAATATTGCA
TGATATCTTTTTTTCTATTTTAACTGGTGGAAGTTCATGTTCTAGAAATGTAAACATGAT
GGGTAGAATTATTGGAGGCTATGTTTGTCTTATGGTAGCTTTATATTTTGTTCCAAAACA
ATAAAGGGATATTGAACTAGCAACTAAACCTGTACAAGCAGTGTCTTGATCTCTTCTCAT
TTGCGAGCAGCATGGTAGAGCTCCAAGTAGTCGAGAGCGGGTCGGTTCCAGGACCAGTCT
TGCTCCATAACACGCTTGCACAATGAATTGAACCAGTCCCTCCCATCATACCAAGCAGAT
AATGCTCTATTCAGAGCATAATCAACACCTCCAGCATCTGCTCCGTCAAAGTTAAATCCG
TTTGGTTCAAGGCCCTGTGCTTGTGCCCTTTCCTTATCATGATCAACATCAAAAACAGTA
TCATAGAGTCCTCCAGTTTTGCGAACAACAGGGATTGATCCGTATCTCATGGCAGTGAGT
TGAGTTAGTCCACAAGGTTCAAAAATTGATGGGACCAGAATGAAATCTGCACCAGCATAT
ATCAAGTGTGAGAGAGGTTCATCGTATGATAGACATAGGCGTGCGCGGTCGGTATGTGAA
GAATGCAGTTGATGTGCCAAATTAACAAAATCATTCTGGATCCTAGGATCAGGAGCTGAA
CCCAGCAGGACTACTTGTCCATTGCGTTCCAGGGTTCGCCAGATTGCATGTTTGATGAGG
TGGATTCCTTTCTGGTGAGTCAATCGAGTAATGATTCCTACTAATGGCAGATCAGTCTTT
TTTAACCCAAGTCTTTGCTGCAAAGCTTCTTTGGCAGCTCTTTTGCCTTCGACAACATTT
TCTGAAGTGTAGGATACAGGAATGAACTTATCATTATATGGATCCCATATGTCGGGATCG
ATCCCGTTTAAGATGCCATGGAACTTATAAAGATGAGGGGCAATAACAGAGTTCCCAGAT
ACTTCCCGGGAGTAAGTTGGTGATACTGTTGTGGCCTTGTCCGCAAAAGCCATAGCTTTC
CCAATCAATTGGGCTCCAAATTCAAGGTTATGTATGGTGAAAACAAGACGGGCCTTACTG
AGGCCATAATGCATGTACTGTTCTTTAAATAACCATGCAACTGGAGCACTAGACCAATCA
TGACAGTGAAGTATGTCTGGATGGGATCCACTTTGCAGAAGAAACTCGAGAGCTGCATGG
CAAAAGAAACCAAATCTTTCCGCATCATTATTGCGTCCATAAATGCAACCAACCCAAAAT
AATCCATTCTGAGGTTCCAAAAAATAAACAGAAAGGCCTTCAACCTTCCCCAACCAAACT
TTAATTTCCGTGCCGCCCCAAGAGTAGCTCTTATGGAACTGCAAATCCTTCACATGGCTG
AAATTCAAAATGTCATACTTTGGGAGAATGATTTCTACATTATGGTTCATATCCTGGACG
GCCCGTGAAAGACTAGTGACAACATCACCGAGACCCCCCACCTTTGCAATTGGTGCCATT
TCAACAGCTATATGTACTATGTGCATTGGGGGCTCCTTCACAACTCCTCCAAGTACAGGT
ATGTGGTAGTCCATACCATTCTTGTTATCAAAAATACCACCATCTTCTCTCTCAGAGAAC
ACAAAATCCATCATATANNNNNNNNNNNNNNNNNNNNNNNNNNNNNNNNNNNNNNNNNNN
NNNNNNNNNNNNNNNNNNNNNCAATGGACCCATGCGATGAGTCCAGCGATTGAATGAACA
TCTGAACCAGACTTCAGGTTTTCCATTTAGGACGGTGTTGGCTGGATTATAAAACAAAGT
CACTGTGCTCCCAGCACGGACATCAAGGGGTTCAGTATAGACTATATGCTTTTGAGACAA
CAAATACGTTTTCAGGGTTCTTTCCTTTGTTTCTGCTTTCAGGCGTGCAGTTTTCTCAGC
CTTAGCTCGTATGGCCTCTTCCCTTGCTCGCCTTTCTGTTTGAAGTCTTCTAAAAATTTT
CTGCTCTTCCTCGGCCCAATACAGTTCCTCAGGAATGGAGTTAGGGACAGTGGCATGAAA
ATCTTGGAAATTGTTGTTATCGAAAACAACTGCTTGCTGAGGTGGACCATCAGCAAAAAC
CCAGTCCAAAACAAGGGCTTTATCGGGTACAACAACATCAGCAAACCACCAGTCCCCATC
TTTCTCAGATTTGATGAGCTTTGAAACAAAGGATAGCCCATCTGTCCAATTATTATGCCC
TCCGTGAATCCATAGGTCATTAGCATGAGAAAGGGGTCCAGAACTCCTATTGTAATATAA
CCTGACCATATCATTGCCTTCTACATCCCTAGGCCTAGGCTCTATGGAACAGACATTATC
AACTGATGTCGTAGCCTTTTTCAACAAATGTTGCATTATCGCCCTTTTCTTAGAAGTTTC
CTCTGCGGCTTGAGCTCTATCGGCTTCACTTGCCACTATGTCTGCTTCTATACGCCTTTG
TTCTACTTCTTGTCTTTCTCTTTCTGCTTTTTGTCTCAATAACTCCTCCTGTTCACGGAG
TTTCTCTTCGAGCAAAAAATTTTCAAAGTCAAACACATCCATTCCACCCTCTACACCTAT
GCAGAAATCTTGTTCATCATTATTTTCATAGACATCTTTCCCATTATAGAACACAAAATC
AATTTTGTATGCCTTCTCAGGAACATACACCCTGCAAGACCACCAGTCACCTTTTAGATG
ACTTTTGCCCAATTTCATGCTAAATGACTTCCATTTCCAGTCATTAAAGGCTCCCATGAT
CATAACATCTGGTTCATTTTTCAAAGTAGAGAAACTCCTGTTAAAAAATATCTCTATTTC
TTGGTCAGGTTGTACCAGCTCTGGGTAATAAAACGATTTGTTCCCTTTCTTGAAATTATC
ATCAGCAAGCCTTTCTATTGTCTCTTTACGTAAAATTTCTTCACTTTCCAATTTTAGCTT
TAGAAATCCANNNNNNNNNNNNNNNNNNNNNNNNNNNNNNNNNNNNNNNNNNNNNNNNNN
NNNNNNNNNNNNNNNNNNNNNNNNNNNNNNNNNNNNNNNNNNNNNNNNNNNNNNNNNNNN
NNNNNNNNNNNNNNNNNNNNNNNNNNNNNNNNNNNNNNNNNNNNNNNNNNNNNNNNNNNN
NNNNNNNNNNNNNNNNNNNNNNNNNNNNNNNNNNNNNNNNNNNNNNNNNNNNNNNNNNNN
NNNNNNNNNNNNNNNNNNNNNNNNNNNNNNNNNNNNNNNNNNNNNNNNNNNNNNNNNNNN
NNNNNNNNNNNNNNNNNNNNNNNNNNNNNNNNNNNNNNNNNNNNGGAACGACGCCGTTCC
GCAACTCATGGACCTCTGCAGCGGCAAGGGGACCTCCATCTCCGGAAGAAATCAAGGTGT
GAAGCAACAGTTGAGCTGGAGTGATTCAGATCTCCCCCATTTCTGTTGGTTTTTTAGGTT
TCTCGGTTTATGTGTGAGAGAATTTAATCGAGTGTGGCATTTTTCAACAAACGGGCGGTG
TTGAGCAAAGCTGCTGATAACATGCTGTGTGTAGCGGCCC
>a_ATCACG_L001_R1_001_(paired)_contig_67
TAAAATTTCTTCACTTTCCAATTTTAGCTTTAGAAATCCAACTTCCTTTATTTTTCGCTC
ATTACTTGAAGAAGAATAACTGTCATCAACGGGCTCTGACTTCGCCACTGACGAATCGTA
AGTGGTTTTGATGCTCTCACTTTCCCATAGAGAATCGTCTGTTACTTTTTCCTCACTCTT
GGAGACTCTATCTGCATTTTTTGATTCAATAACACTCTCATTAACTTCATGAATTTGGCC
ATTATCTTCACCTATTTTACTCTCAAAAAATGATTCGCGCATCGATGGAGCCTCTGGTCC
AACATCATGTTCATCATTACTTTCAGCATCACTGTCCTCGTCTAATTCTGCTACTGTGTT
AGTGGTGGTTGCCTCTTCCTTGTCGGACCTAATTTCCAACTCCAGAGTTTTCGAGCTCTC
GAACTCCTCCTGTGATGAAGTGCCCGGGCCTTCCTCTTCTTCTCTGTTCTTCTGTTCCTT
CTTTTGCGTACTCGTAGGGACCTGTGTTTTAGGCCTAAAACCCCTTTGTGTAGAATCTTT
AGACCTCGGCGCGGAACTTTTCCTCTGCCGCCTTCGTGAAAAGTCTGCACTTGCAGCAAT
GCGATACGTGACCTTAGCTGCCATATGATCCATTCCCCATCGCGCAGTTCCAGGCAGGAA
TCCGGAGAACGGCTTGATCCTGAAACTGCTCCTCTGGAACGACGCCGTTCCGCAACTCAT
GGACCTCTGCAGCGG
>a_ATCACG_L001_R1_001_(paired)_contig_68
CATTTATAGTAGCATATTCATAAAGTTGTTAGCTCAATTTATGCAACTCTTTTGTCATTC
TTTTAACGATTATACGAGCATAATACGAGTAGTTTAATCTAAAAAACATTGACATATTTA
CTCTTACGAACATACTTGAACTTGATGAATGAATCATCAATTACAAGATATTGATATTGA
TCACACAGTTAATATTCAACACAAATTTGTCACAAAAACATCATTTTGAAAAGTAGTCCT
CGGTCCTTCCCTTGAATCCAATTTGTCCAAAAGTAAGGCTCAAGAACAATCCCAAGTGCC
ACAATACCAACCACAACCAGAAGGGGGAAGAAAGAGCCGGGCCAGTTGGCCAGTGGGCAA
GCTCAGTGCCGATGCTTGAGAAGAAAAGCCCTGTCAAGCTGTTGCCATTGATGGCCGGAA
TGCTCGACGGAGCGATCCATCCGATCAAACCGAAGCCAATCACATTGAAGTCTCTTCTTA
GCCAATCTCTTTGGAAGCATGTGGATTTTCCTCC
>a_ATCACG_L001_R1_001_(paired)_contig_69
CACCATCACCACAACCACAATTTTCAGATCCCACCAATATTTTGCCTTCTCTTAAACTAA
CAAACATTCTTCATCCAATCACACACACACGCGCTAATTCTCTCACAAAATGGCAATGGC
TACTGCTTCAACTGTGGTAGGATTAGGCACTTCCACCTTGTCTTCTCCTAACAAAATCAA
CCTCTCTTCAGGTTTTCTAAAGTCTCCCTTGATAACAAGGAACCCTCTGAAGCTAGCAGG
AGCCTCAGGAGGAAAATCCACATGCTTCCAAAGAGATTGGCTAAGAA
>a_ATCACG_L001_R1_001_(paired)_contig_70
CGTTGATGGTGATTCCGACGACGTTCGCGCCGGAGTGAGCGGCGATTGCGCGCATCGGAC
CTCCGACGCCGCAGCCAGCGTCGAGGATCCGGTCACCTGGCTTCACATTAATCAGATCCA
CCGCCATCTCCTCGTGGAGGCGCGTGGCCTCGCGGTGAGATTTCCCAGGGATCGACGGCG
AGAAGTGGAAGGATTGCCCCCAGCCCCACTCGTAGATGTCGGTGACGAGGTTGTAGAAGG
TATCGACGAAGGCGGGGACATTTTCCACCGTCTCGATTTCCTTAGGGCGGCGGAAGAAGG
ACCAGTACT
>a_ATCACG_L001_R1_001_(paired)_contig_71
TTTTTTTTTTTTAAGAGGAAGAAGAGCAGACTACTCTCATAATGCTATATTTAAATTAAA
TCCAATAACCAAAAACAAAATGATAGAAGAAAAAAATAACCAAAAAAAGAAGAAGGAACA
AACACGGAACAGCACAGAATTGAAATATCTGCGCAAAATTACAATACAAACATTAACCCT
AATCGGACTTACTCTCAGGCTTTCTGCAGAGAATCATNNNNNNNNNNNNNNNNNNNNNNN
NNNNNNNNNNNNNNNNNNNNNNNNNNNNNNNNNNNNNNNNNNNNNNNNNNNNNNNNNNNN
NNNNNNNNNNNNNNNNNNNNNNNNNNNNNNNNNNNNNNNNNNNNNNNNNNNNNNNNNNNN
NNNNNNNNNNNNNNNNNNNNNNNNNNNNNNNNNNNNNNNNNNNNNNNNNNNNNNNNNNNN
NNNNNNNNNNNNNNNNNNNNNNNNNNNNNNNNNNNNNNNNNNNNNNNNNNNNNNNNNNNN
NNNNNNNNNNNNNNNNNNNNNNNNNNNNNNNNNNNNNNNNNNNNNNNNNNNNNNNNAGTC
CAGCCTTCTTATTGTGTGCCCTAGCTCGCTTCACCTGGTACTCGTTGATGGTGATTCCGA
CGACGTTCGCGCCGGAGTGCGCGGCAATCGCTCGCATCGGACCTCCGACGCCGCAGCCGG
CGTCGAGGATCCGATCGCCAGGTTTTACATTAATCAGATCCACCGCCATCTCCTCGTGGA
GGCGCGTGGCGTCGCGGTGCGATTTCCCCGGAATCGACGGCGAGAAGTGGAACGACTGTC
CCCATCCCCACTCGTAGATGTCGGTGACTAAGTTGTAGAAGGTATCGACGAACGCCGGCA
CATTTTCCACGGTCTCGATTTCCTTAGGGCGGCGGAAGAAGGACCAGTACTGTTTGTAGG
TGTCCTGGACTTTCTCCTTGGCGATTGAGCCGCCGGAGAGATGGACGGCGCGCTTGCCTT
TGACTTCGGCGGAGCCGAGTATGCAGACGAACCAGTAGAGGCCGCCGGCGAGGACGATGG
CGGCGGTGGAGAAGAGAGTGAGAGAGTCCATTTAGTGAGAGAGAAAGAGTGATGAGTAGG
AAGTGCGAG
>a_ATCACG_L001_R1_001_(paired)_contig_72
CGGAAATCTACCTACACAACCCGCACACTCACACTCCCTGCTCCTTTCTTTCTCTCTCTT
CGTCAATGGAATCTCTCACTCTCTTCTCCACCGCGGCCATCGTTCTGGCCGGCGGTCTCT
ACTGGTTCGTCTGCATACTCGGTTCCGCCGAGCAGAAAGGAAAACGCGCCGTCCACCTCT
CCGGTGGCTCAATCGCCAAGGAGAAAGTCCAAGACAAATACAAACAGTACTGGTCCTTCT
TCCGCCGCCCTAAGGAAATCGAGACNNNNNNNNNNNNNNNNNNNNNNNNNNNNNNNNNNN
NNNNNNNNNNNNNNNNNNNNNNNNNNNNNNNNNNNNNNNNNNNNNNNNNNNNNNNNNNNN
NNNNNNNNNNNNNNNNNNNNNNNNNNNNNNNNNNNNNNNNNNNNNNNNNNNNNNNNNNNN
NNNNNNNNNNNNNNNNNNNNNNNNNNNNNNNNNNNNNNNNNNNNNNNNNNNNNNNNNNNN
NNNNNNNNNNNNNNNNNNNNNNNNNNNNNNNNNNNNNNNNNNNNNNNNNNNNNNNNNNNN
NNNNNNNNNNNNNNNNNNNNNNNNNNNNNGCTCACTCCGGCGCGAACGTCGTCGGAATCA
CCATCAACGAGTACCAGGTGAAGCGAGCTCGCGCGCACAACAAAAAGGCCGGCCTCGACA
AGCTGTGCGACGTCGTGTGCGGCAATTTCCTCGAGATGCCGTTTG
>a_ATCACG_L001_R1_001_(paired)_contig_73
GATGGAACTGCTGCAGCAACTACTGGATTCCCAGGCAAAGTAATTTTCTACGCCACTTAC
ATGTAGAATGGCTCTCCATGAACTATAAATACCATTCATGATCCAATACACTCAGTGACC
AATTAGCAATTTAGCATGTATAGGTTGTCACATGTTCTCGCTTATCATTCATTCCAAAAC
AATATTTTCTTTGTTTTTAAAGTTTATATCTCACATTTCTCTCCTTCCTAGTTCATTCTG
AACTTTACAACTGGCACATATTTAAAATCACCATTGAGCAGTTCGTGCAATNNNNNNNNN
NNNNNNNNNNNNNNNNNNNNNNNNNNNNNNNNNNNNNNNNNNNNNNNNNNNNNNNNNNNN
NNNNNNNNNNNNNNNNNNNNNNNNNNNNNNNNNNNNNNNNNNNNNNNNNNNNNNNNNNNN
NNNNNNNNNNNNNNNNNNNNNNNNNNNNNNNNNNNNNNNNNNNNNNNNNNNNNNNNNTTA
GTTAACATAAATAATATAACGACTTAAATATATTTGGTAGTTTGAAACTTCAGACCAGTA
ACGATTTCAATAAAATTGTTTTATAAACTGTGTTTTATGCTAAAAGTGCAATATCCTTGC
AAAGAACCCCAATGGGACACATTTTGTACACTGATCTGGCTTTGACCATTTTTGTATTTA
TGATTCCTTGAACATCAAACTGTTGTTCTAGTTGTTTTCATGTGTTCAGGCTGATACGCA
AAAGAGGTCAC
>a_ATCACG_L001_R1_001_(paired)_contig_74
ATTCGGGGCTTGCTTCTGGAGTGTCTTCTTCACTTGGAGGAACAAGTTGCCAGAAAAGTG
GGAGATATTTGTCCCATTCTTTAAGGATTTCAGACCCTTTCGTGCTTCCGGTTTTTTCAA
CATGAGCTTCAATGAGGCTCTTGAGTTGCATCTGTCCGACCGGAGCGACGACTCTCTGGA
TCTTTACGATTTCCTTGTTCACCTTGGGGATGAGGGTGTCATCCTCATCGAGAATGTAGG
CTAAACCTCCCGTCATACCGGNNNNNNNNNNNNNNNNNNNNNNNNNNNNNNNNNNNNNNN
NNNNNNNNNNNNNNNNNNNNNNNNNNNNNNNNNNNNNNNNNNNNNNNNNNNNNNNNNNNN
NNNNNNNNNNNNNNNNNNNNNNNNNNNNNNNNNNNNNNNNNNNNNNNNNNNNNNNNNNNN
NNNNNNNNNNNNNNNNNNNNNNNNNNNNNNNNNNNNNNNNNNNNNNNNNNNNNNNNNNNN
NNNNNNNNNNNNNNNNNNNNNNNNNNNNNNNNNNNNNNNNNNNNNNNNNNNNNNNNNNNN
NNNNNNNNNNNNNNNNNNNNNNNNNNNNNNNNNNNNNNNNNNNNNNNNNNNNNNNNNNNN
NNNNNNNNNNNNNNNNNNNNNNNNNNNNCTCGAGGTTTAAGCAGTTCGGTGTGGCCAATT
ATGTCGTCGAGTTTCTCATAGCCCAGTTGGGCCAGCACGCCTCTTACCTCTTCCGCAACG
TATAAGAAATAATTGACAAGATCTGCCGGCACACCAGGAAACCGAGCCCTTAGCTCCTCT
CTCTGACTGGCTACACCAACGGGGCAGTTATTAGTGTGGCAAATACGAGCCATGACACNN
NNNNNNNNNNNNNNNNNNNNNNNNNNNNNNNNNNNNNNNNNNNNNNNNNNNNNNNNNNNN
NNNNNNNNNNNNNNNNNNNNNNNNNNNNNNNNNNNNNNNNNNNNNNNNNNNNNNNNCACT
TTTGAATCCACCATCAACTCTGAGAATGACCCTTTCCCTAAGCCCATTTGAGATGAGTGT
CTGATGTGTTTCGGTGAGGCCAAGCTCCCATGGACCACCGGCATGCTTAATCGAACTTAC
TGGGCTTGCTCCAGTTCCACCATCATGTCCTGATATCTGTATAATATCAGCATTACCCTT
AGCAACTCCAGAAGCTACGGTACCAATACCGGCTTCTGCAACAAGCTTCACCGATACTTT
AGCTCTGGGGTTCACCTGATGAAGATCGTAGATCAATTGAGCAAGATCCTCGATAGAGTA
GATGTCGTGATGTGGGGGCGGAGAAATTAGCGGTACACCAGGCTTCGAGTTCCTTAACCT
TGCAATATAAGCACTGACTTTCTTCCCTGGCAATTGGCCGCCCTCACCTGGTTTTGCACC
TTGAGCAATTTTGATTTCGAGCTGATCGGCATTAGCCAAGAATGTCGGGGTGACTCCGAA
ACGGCCTGAAGCTACCTGCTTTATGGCACTTGTAGCGGTATCGCCATTTTGAAGACCTTT
AAGGTGCGGTAACGTCGGGGAGTATCCATCGACGACATCAGTAAGTGGAGTCCACCGAAT
TGGATCCTCGCCCCCTTCTCCTGAGTTAGATTTCCCACCTAATCGATTCATTGCTATGGC
GATCGCCTCATGAGTTTCTCTCGAAATCGCACCGAGTGACATTCCACCGGTACAAAACCG
CTGAACGATAGATGTAGCGGGCTCGACCTTTCCGAGTGAGATCGGGGGACGATCACTTTT
AAGTTCAAAGAGATCCCTGAGAACGTTTACAGGTCGGGTGGCCAAATGCTGTTGATAGAT
TGAATATGCACTTTCACTCTTTTGCCGTACGGCTTTGTGGAGCAGCTTCGACATCTCTGG
ATTGTTTCCGTGATATTCGCCTCCTGGCCTCATTTGTATGAAACCGAAATTCTCGAGTCT
TTTAGCGGTGTCTTGAGAGAAAGCCTTAACCCAAAATGACAGACTCTCTCTTGCCAACTC
ATCCAAGGTTAATCCACCAATGCTCGACACACTCCCAGTAAAAGCAATGTCGATAATTTC
TTTCCCCAGTCCATAAACTTCAAAAATCTGTGCACCACAATAACTGGAGAGCAACGAAAT
GCCCATTTTCGACAGAATTTTCAGAAGGCCAGATTTAATTGCCTTGCAAAAGTTCTTCTG
GGACTGTTCGATTGTCACAGTGGGCATTTTTCCAGTGCGCATCAGGTTCACAGTTTTCGA
GCTCAACCGCCATTGACGACATGTCTCCAGTGCCAAGTATGGGCATATAGCACTTGCTCC
ATATCCAATCAAACAAGCGAACTGGTGAGTACTGAAGCACTGAGCTGTATCAGCAACAAT
AGAAGCTTGCATTCGTAGTCCGTTCTGAATCAGATGCTGGTGAACAGCACCCACAGCTAG
AAGGATAGGGATGGCGGGCCGAGTTGCCTCCAGATCATCAGACCTGTCAGATAGAACAAG
AAGCTGGGAGCCGTTTCTAACAGCTTCATCAGCAGCTTCACAGAGCTTATTGAGTGTTTT
CTCTAGCGAACCTTCAACTCCTCTCCTTATGTCAAAAAATGTCGGCAAAACTTGGGGTTT
CAAAAGTGGATCTTTCAATAAAGACTCAAGCTCCCCTTCGTTCAGTACAGGGCTCGACAG
AATGACCTG
>a_ATCACG_L001_R1_001_(paired)_contig_75
ACTTTTTGTATGGGGGACGATATTCCTTTGGCAGTATTATCTACAAGGCCCCATATGCTG
TTTGACTATTTCAAGCAACGATTTGCTCAGGTTACGAACCCTGCTATAGATCCTTTAAGA
GAAGGACTAGTGATGTCTCTTGAAGTTAACCTTGGGAAGAGAGGTAACATTCTAGAAGTC
GGTCCAGAAAATGCTTCACAGGTCATTCTGTCGAGCCCTGTACTGAACGAAGGGGAGC
>a_ATCACG_L001_R1_001_(paired)_contig_76
TCCTTCCGTCACCGTGTCCACGAGACCACCAGTTGAAGCACAAATTGGTACTGTTCCATA
TCGCATGGCATGCAATTGGATGAGACCACAAGGTTCAAATCTACTGGGTACTATCATGAA
ATCTGCACCAGCTGTTATCATGTGTGCCAAGGGTACATTGAACTTCGCCACTCCTCTAGC
TTTATCAGGGTACTCCACCTCAAGTTGCTCTATCTGTTTCTCGAACACTTTCTTCCCTGT
TCCCAAGATCACCACTTGAACGTTCATCCCAATAAATTTATGCAGTGCGGCAACAAGGAT
ATCTGATCCTTTCTGTTCTTCTAGTCTACCGATAAACCCAATCAATGGAATGCTCCTGTC
AACAGGCAACCCCACTTCTGCCTGAAGTGCTTCCTTCAACAATGGCTTTGCATCCATAAC
AGTGGTAATATCATAGTGATAATCAAGGTGTTTATCTGTCGCAGGGTTCCATTCTTGAGT
ATCCATCCCATTTACGATTCCAGTAACGGTACACTTGCGGAGGACGTTATCTAACTCCAC
TCCTTTATCAGGACCAGACACGAGTTCTTCTGCGTAGTACGGGCTCACAGTCAAAACTCT
GTCTGATTCTATTATTCCAGCTTTCATCCAGTTAATTTTCCTTCCCTTTACTGGTTTCAC
ATACCCATCGATGAAATCGAAAGAGCTCTTGAGTTCATCAGGTAGATTGAGCTGAACATA
GTCCGAGAATGCAAATCTTCCCTGATAGGCAATGTTGTGGATGCACAGGGCAACCTTAGC
ATTTGTGTAGATCCCTCTAGGTTGGTACACGGTTTTCAGGTAGCACGGAAGCAAGGCAGT
GTGCCAGTCGTTAGCAACGAAGACAACATCCTCACCATATGGTCCTGAGAAGTACTTGTT
GCTGGTTAGATTCAAGACCCTAGGAGCCTCCAAAGCAGCCAAACACAACAAGCTGAAGCG
CAGTTGATTATCCTCATAATCCACTCCAGCTTTAGGGCCATAAATCTGGGATTTCGTTTT
TCCCCAAACTTTCTCCAGGAACCANNNNNNNNNNNNNNNNNNNNNNNNNNNNNNNNNNNN
NNNNNNNNNNNNNNNNNNNNNNNNNNNNNNNNNNNNNNNNNNNNNNNNNNNNNNNNNNNN
NNNNNNNNNNNGCGTCTTTGTACTGATCATAGCGCGGAGACACAGTCATCACTCTGTGTC
CATTCGCCGCCATGGCAGGAGGAAGGCCACCAACAACATCACCGAGGCCACCGGTTTTGC
TCCAAGGACCGCACTCAGCCGAGAC
>a_ATCACG_L001_R1_001_(paired)_contig_77
GATACGAATCACATTCAAACCCGACATGATTCTTGAACAGCCTCGCAAACTGAACGATCC
AATCCGCGATACAAGTTGGCTCGTTATCATCTGCATTCATGTTCTTTGTCACCGCCAGCG
GTTTCTGCAATGCCTCTTCGATGCCCACTCCTTCATAGACCGGTTCTTTATCAGGACTAA
CTTCAGCAATGTACAATCTCAAGCTTTGACCTT
>a_ATCACG_L001_R1_001_(paired)_contig_78
GTGACACCATTTCTCCACCTATCAGCACCGGTCATCTCGTTCCACGCCTGTACTAACTCG
TCGACCTTGAATCCTTCTAAAGCAGTTTCATTCGAGCAATGATTCTTGATCATCACTGCA
ATATCTGTCGATGATGCCCCTGCAAGTTCAAATTTTTCGACTGCAACCTCCAGACATTCT
TCCCAGGTCGGTAGACTCAACTTAAATTCCACAACAGAACGCTCGTACAGCATTGTGCCC
CATAAGAGATAAATCTGGGACCTCATATTCGCAGCTTGCTCAGAAGCTTCATCTGCCAGG
ACATCTTTAAATAGCGCACCCAGACCAAATTTCTGAAACAGAGCTTTGTCTTTTTCGAGT
TTCGAGAGCCCATTAAGGCGCTGTTCTTCCATCTCCTCCCATATTTGCATCCCTTTTTCC
ATGCTATCCTCAGCCTTGTTGTATAGCTCCAATACTTGTGCGGATGGACCTATCTCTATA
TCAGTCTTTCGCCCAAGGACATAATACCAAGAAAGCTTTGCTTGTTCGAATTGCTGCAGA
CCGAGTGCAAGATACCCTTCGTAGAAGTCTGGCTTCAACTTCAGAGCTTCCTCGTACTTC
ATGCCCGCTTTTGCATATTCCTTCTGTGCCCAATCATAAGCTTCTTTAACTTGCGGGGGC
GTGGATTCAGTGGATTCGGACGAGGTATCTTCAGACGTAACCATCCTCTTCCTTGCCTTG
GATAAGTGAACATTTCCCCAATTGAACAAGGCTAAAGCACTCAACTCCTGGAACTTGGCT
GCAGCAATATCAAATAACTCTTGTGCACCCTCACTCGTAACAGCTTCTTCCATCGCTTCT
GAATACAGTTTCATTCCAATATCATGAATATCCAGATACGAATCACATTCAAACCCGACA
TGATTCTTGAACAGNNNNNNNNNNNNNNNNNNNNNNNNNNNNNNNNNNNNNNNNNNNNNN
NNNNNNNNNNNNNNNNNNNNNNNNNNNNNNNNNNNNNNNNNNNNNNNNNNNNNNNNNNNN
NNNNNNNNNNNNNNNNNNNNNNNNNNNNNNNNNNNNNNNNNNNNGGACTAACTTCAGCAA
TGTACAATCTCAAGCTTTGACCTTCAGCCAGTCCCTCAGCTATCCTCAGCTCGTCAGTCG
TAGTTATAGTAACCAAATCGCCTTCTTGATCTCTGTACTTGATTAAAACACCCTTCAAAG
NNCCTTTTCTTCCTTGACACTTATCTTTTCTTCGACAACCATCTTATCCTCGGTCTTCTT
TTCCACTACTTCATCCACATTCTTCACCTCAGGCTCCATTACAGTCTTCTTCTCATACTT
AATATGTTTCTTCTTCTTTCCCTTCTCTTTCGCTATCTTTGCAGGAACCGGTTTATGAGC
AGGCTCAACGTGGGCAGGGGGCGAAACAACTTCCTTGTCTTCAATCTGCACGCCCGTTCT
CTCAATCGCCTTCCTCACATTCTCCGCGATCTCCAATGCGGTCGTGTTGGCAGGTTCCAT
GCTCAACACGGTATTAACGTCTCTCAAAGCAAGATCAAGCCTATTCAGAGCCTCATAGCA
CCTCGCCCGCCTCAACAGAGCTTTGCTATACTTGGGAGCTACTTCAAGTGCCAAATTGCA
TTCGTTAACGGCTCGTGGGAACTCGCCGATCCCCATTTGCATATAGCAAGCAGCCATGTT
AGACCTCAAGGAAGCAACATCAATATGAGTTGGAGGGAGCAACTTGAGAGCCTTCTCGTA
CTTCAACATGGCACCCTCGTGATCGCGTTTCTGGTAGAGTCTGTTCCCTTCCTCCTTCAG
CTCTTGAGACATGGTGATGAAAATGGCGGTGTCCTCGTCCAAGGCCGCCTTGGACTTGGC
GTTTCCCTCATTCGATTTCGATCCTATCTGGAATTTCTTCTTTGCAGTGGGCTTTCCCAT
ATCTCTCTACTCCAAATTTGCTGAAAAAGATTCAAATCTTCAATATGAATCCAACTCCAG
CTACCGTGCTTTCAAATGAGAACCCACCTCAAAGCCAGGTGTTTCCCAATCAGGACAAAC
CGCTGATGATGTTGCAGGAAATTCAGAAGAAGAAGAAGAAGAAGCAAAATTGAAAGCTGG
GAATTGGAAAAGGCTGAAAACAAAAGCAGGCAAGTGAAAGGAATATCTGGGAAAGGCAAA
AGAAAAGGGATGTTTGTCTTTAATCTCTCTCTAGGGTTTGTAATTTCCACTCGTCAACAT
GGGCCGCCGCCTCCTCTTTCTTGTTCGAAATGAGGCGTCAACGGGTCAAGCGGTTACGCG
CCAAGGCCCAATCCGCCATTAAAGAAATTTAACTGCAAGGAATGTGGTAACGCCACCCAT
CGCATTCATTTAACCGCATGTTTGATCGGTGAGTGGGGCACACGCGCCGACGAAGTGACA
GCAAATTTTAAGAGGGAAATGGACAGCGCAACTACGCTGCAATAACAAATCATTT
>a_ATCACG_L001_R1_001_(paired)_contig_79
GATTGCGGTCTTCCAGTTCAAAAGGACCAGAGAATGTGTTGCTGAGGCGTCCACCTGTAT
CTCGAGCTGCGTCTTCTCAGGAAGGCTTGTCAGAGCTGACTGTTGATGCAGTCAGAGGGA
AAAATCTCTCAAGTACTGTAACTTCTGATGGNNNNNNNNNNNNNNNNNNNNNNNNNNNNN
NNNNNNNNNNNNNNNNNNNNNNNNNNNNNNNNNNNNNNNNNNNNNNNNNNNNNNNNNNNN
NNNNNNNNNNNNNNNNNNNNNNNNNNNNNNNNNNNNNNNNNNNNNNNNNNNNNNNNNNNN
NNNNNNNNNNNNNNNNNNNNNNNNNNNNNAACGTCATCATGTAATGATGCGGATGTATTG
GAAACATCATTCAGTGATATGCTTAAAAGCAGTGCTAAGAAACCAGCGCCTCCTGAAACT
CATTCCGAGGCATCAGATGGGGCGTCGGGTGCGCGGAACAAAAAGAAGGGCAAGAAAGGC
AGGCAGATTGATCCTGCTCTTCTTGGGTTCAAGGTGGCTAGCAATCGGATCATGATGGGC
GAAATTCAAGGATTAGAAGATTAGATAGATAGAGAGTGTTGTAATGATTTTGTTAAAAAA
GTTACTGTACATGATTAGGGTTTTGTATAGGTGTTATAGAGGTTAATTCTTTATTCTATT
TTGAGGGCATCATGACCCTTTTACGAGGGATGAGAATAATGAAATGAAGAGAGATGTATA
ATAATACATAATAAATACAAAATACTGACTTGTTCAGTTTCAAAGTTTTGGGGTACAATA
ATAGGTAATAGCGGAGGCAGAAGCTGGCTAGGTATTAGGAAGACCAGGGAGAGTGGAATA
TTTGATTAACAGTGCGACCCATAATCCATTCCAACTGAGATGGTGATAGCTGTATCTGAT
TGGCCAGTCGGCACACTGCTTCTTTGGCTTGTTTGTAACCACATTCAGGGACAACGTAGG
GGAAGTCGCTTCCCCACATGACACGGTTGGCACCATAGCTTGAGACCACTTTTGATAATG
CCTCACACAAATCTTCATAGGGGTATGGACATCTCGACACTCTGAACAGAGCACTCATTT
TTATATATACCTGTGGAAATCTAGATAAATTTAGCAGCTCTGAAAAGGCTTGTTCTTCTT
CATTGTTTTTTGGAGGTTTACAAAAACCCAGATGGTCAAGTAGAACAACTGTAGAAGGAA
ATTCTGTGCACAGTTCTTCAATTTCTGACAGATGCATATTGAGACCCTTCATGCACATGA
AACCAACAGGAACACCAAGCTCTCCAGCTTTAGCAAACATGGCCCTTCCAATTTCATTTG
TCATCAGTTGACCAGATGGCCACAAGTATGGATTGAAACGCACAGCACGATAGCCATCCT
TAGAAACAAGATCTTCAAGCTGTTTGATGCCCGTTCCATCTTCAGCTGGATTAGCAAGAC
AGCAACCAACGAAATTTGACGGATATTGCTTCAACACGCTTGTGACATAGGAGTGATCAA
ACTTATGGTTAATGGGCTGCACTATAAGGGCGCCATCCACACCAGCTTCTCCCATGCACT
CAAGCAAGAATTCAGCATGACCCGGCAATGTGGGCTCTTGACCCGGAAAATATGGATACT
TCTCCGCAGCCAGTTGAGACGGCGCCCAAACGTGTAAATGGGAATCAATCACTTTTGGGA
GAGCGGCAGCTGCCATTTGCGTTCTGCGCCTTGAACTGCAAACCCAAGAAGTCCGAATTT
CTCTAAAGCAGCGAAATCCAAAAATAGTTGAACACAATTCAGCCGAGGCCATGTGTCCTC
TTTTCCCCTGTTATTATATACTCGCCTATTAAACTTGTGCCTCTTGATTGCTCCTCATAT
CCATGGGAGTTTTCTCCTAACATTTTCTACAAAACAAAATTAAAAAAAATATAAGTTTGG
AAAATACATAAAAGAACATGGCGATTCTATTAC
>a_ATCACG_L001_R1_001_(paired)_contig_80
GTAGACAATTGCCAGAAGCAAAATGAGCATGATATTTTTATATACAAAAATGTCTATAAC
AAGATTTAGAGCTCAATCAAAGCTCGATCAACCACCCAACAAGAATCACAAGAATTGATT
GCCAAAATTTTAATATACCCTAGAATCTAGACCCAGATGGAGGAGCAGGGGGCAAACGAG
TAGGGGTGCGCCGACCACCAGGGTTGGCTCCATAGNNNNNNNNNNNNNNNNNNNNNNNNN
NNNNNNNNNNNNNNNNNNNNNNNNNNNNNNNNNNNNNNNNNNNNNNNNNNNNNNNNNNNN
NNNNNNNNNNNNNNNNNNNNNNNNNNNNNNNNNNNNNNNNNNNNNNNNNNNNNNNNNNNN
NNNNNNNNNNNNNNNNNNNNNNNNNNNNNNNNNNNNNNNNNNNNNNNNNNNNNNNNNNNN
NNNNNNNNNNNNNNAGTTGTCTGGTAAGTTTGGAAAGAATAGAGGACTGTCTCTGGATAC
GCTCTCGTCTCCGCTTGACATTCTGGTCCTCTTGGAGCAGCTCTTCTATTTTTGCCATGC
TTTGAGCACTGACGGCACTGTAGAGCTTATTAAGCATGTCATCCTTCGATTTCTCAACTT
GGTGATAAACAATTGCCTTTGGGACATTTGCTGCAACACTGTTGAGGACAGCTTCGACAT
AACCACGCACTTCCTGAGCCATCCATCGAAGTTCTTCTTCTGGATCAATAGGTCTTCTGG
TCATTGTATCAAGAGAACCATCAGAAAGACTTTGGCGTATTGGAGGGCCAGATTCACCCT
TCACTTGACCTCCTTTAGAACTGATAACATTTCTTAATTTATTTAGCCACTCTGTCTTGT
CTGCCGCAGATTCAGCCTTCAAAACAACAGCACTATGGGCTTTCAGGACAGTCTTATATG
GAACCCGACTGGTTATCTTAAATACTAGACTGGGTGCTTTTCCTGCATCTGGGCCATTTG
CTTTTTTATCTTTAGAACTCTTCGAATCTTTAGAACTTTTTGTAGGAGCTTCTTCATCTT
CTGAAACTTCTTCCAGATTACATTCCTCCAANNNNNNNNNNNNNNNNNNNNNNNNNNNNN
NNNNNNNNNNNNNNNNNNNNNNNNNNGTTTTATCATTTAAGACAAACCATCTTCGACTCC
AACCATTAGTTTTGGTACTTTTCTTCAACAAAAAACCTGCTGTTAATTCCCCATCTGGTC
CTGCAGTTTTTAGCCCAGAACCTTCTTGGACATCTTTATCTTTTTCTTGCTGACTAGATT
TGCTATCCTTCATCGATTTCATGTTCCCCCCAGTTTGTGGACTAGTAGCCCTATTTAATA
TGGATTGTTCTGCCTCGGAGGCCTTTTTGGAAGATCGACCTTTCAACTCCTCTTCTCGTC
GTTGTCTATCCATCCTTCTCTGCACGAGACGTATGAAATGTTGAGGTGGAACAAATGCGC
GCTCCATGTCAACAAGTGCAACTACCATTTTTTTAGCTTCATTCTTATATCCTTCCAAAG
CAGTTGTGGCAATTGCTATAACCTCTCGCTTAAAAGGAGGATATCTTCCAAGGCCTGGTG
TAGCATTGGCAGCAGCCGAGATAATATCAACAAGCACACGGTGTACCTCATCAACACAAA
GCCGTGAAGGTTCTTTTGCCAATTCTAAAACAATTTTAATCAATGACCTCAGCCCTTTCT
CAGGAGAGATAAGATATGGTTGATACCCATCTGCTTCGAGCACTATTCTTTTAACATTAT
TGATGTCAAAATGTCTATCCAAAGGTAGTTGCTTGATCCTGTTGGGGAAATTGCCTTCAA
AACTAGCAACCACTTTCCAGCCAAAACCCTCTCCTGTTGTGATATGCTGGAGGAACTTGT
CCTCAAATTCACGGCAAAGTTCCAAAGCTAAAGCCCTTGTACCCTCAGGACTCTGAACCA
TCTGTTCACCAAGTCGGAAAAGTTCATCCTGCACTACTTGGGACTTGCCCTGGAGCCCTG
AAAGAAGATTTGGCAGCCTTATTTTCATGCGACTTCGGATCTGTTGAGCAAGGGTCTCCA
CCAGTGCTAACCGCCCAAGCTTGCTTTGAGGGGATCCAGTCAGTATAGATTTCAAACTTT
CGCTTTCTGCTCGCCATGCATTTTCTAAAGAATTATCAGCTCCCACACTTCCTGATTGAG
CAGATGCTAAAGAGACAGATTGACCAATTAAAGCCACCCATGGGATGTCAGATGTACTTC
TAGGTCCTTGATTTAACAAAAGAGCCTGCACAGCAGCAAGAATTTTTGGTTCTGATGATG
CTTGATCTACCTTGCTAATCACCCCAACAGTTCTTGTACATTCTCCATCTAGTTCCTTAG
CAATTCTAATAGCTTTGGACGATGCAACTTCCGGAGCCTGTGCGGCAGGTATTACAACCA
GCAATATTGCATCGCTACGTTCAGCATACAGACTCAATGAATCATCAGCATTTCCCTTAT
CTACTCCAGGCAAATCAATCAATTTCAACGGCGGGGCTGTACTAGTACGAAGCTTCAAAT
AAATTTCATCGCGGCTCTTTCCAGGAGCTTTACTCAACCTGTCCTGTAGTGAATGACGAA
GAGCACTTGCAGATACAGCTTGAGATTTACTATCAATTTGCAAAACTATTGATTTGCTGC
TTAGCGAACTGTCCCTTGTTAAATCAACACATATTGGAGCACGTGTTGCACCACCTTCAC
CAGTTGGCAATGCTGGGTGCCCGATTAGACTATTCAGTACTGCTGACTTACCCGCACCTG
TGTTCCCAAGAGCAACGACATTGAGGAAAGTCGAGGAACGCTTGGAGGAGGAAGACGACG
TCGTCTCATCCACATCTTCATCGGCGAGCAGCGCCGAAGCCTGCCGCATCGAATCCGAGA
GCTGCGCCAGTTCCTCGATAGCATCCATGGATTCAAATCACCCAAAAACAACCG
>a_ATCACG_L001_R1_001_(paired)_contig_81
CACCTTGTCTTCTCCTAACAAAATCAACCTCTCTTCAGGTAATTTCAATATATTTTTAAC
ACAATAAATAACATCATTTTGGATCGTAACAAAAAGATGTTCTTTGCATGATTCCCATAA
TTAACGATCCGCAATATCTGAATTTCCTATGCATTCTTAACTAGATTAATTATTATTTGG
TGTGTGTGTGTAGGTTTTCTAAAGTCTCCCTTGATAACAAGGAACCCTCTG
>a_ATCACG_L001_R1_001_(paired)_contig_82
ATGCTTTTGCAAGTTCTGATTTTCCCACACCAGTTGGACCGGAGAAGATGAAGCTTGCAA
TGGGGCGGTTGGGGTTCTTGAGACCAACACGAGCTCTACGAATAGCACGACTAATGGCTT
TGACAGCTTCGTCTTGGCCAATGACCCTTTTGTGAAGTGTCTCCTCCATCTTGAGAAGGC
GGTCAGATTCATCAGTAGACACCTTCTCGACAGGGATGCCAGTCCAAGACGAGACGATAT
GTTGAATGTCGA
>a_ATCACG_L001_R1_001_(paired)_contig_83
ATGCTTTTGCAAGTTCTGATTTTCCCACACCAGTTGGACCTGAAAAGATGAAGCTTGCAA
TGGGGCGGTTGGGGTTCTTGAGACCAACACGAGCTCTACGAATAGCACGACTAATAGCTT
TGACAGCTTCGTCTTGGCCGATGACCCTTTTGTGAAGCGTCTCCTCCATCTTGAGAAGGC
GGTCAGATTCATCAGTAGACACCTTCTCAACGGGGATGCCAGTCCAAGACGAGACGATAT
GTTGAATGTCGA
>a_ATCACG_L001_R1_001_(paired)_contig_84
AAAAAATCGAAGAGGGGGAGAGTGGAGAGGCTATTATCGAATTATCATCCACATATATAT
CTATATATCTCTCGCAATTCGGCATCCGAGCTCGTGAAAATCCGGCCGACTAAATTTAGG
GTGTCTCTTCTTTCTCTCTCTAGAAANNNNNNNNNNNNNNNNNNNNNNNNNNNNNNNNNN
NNNNNNNNNNNNNNNNNNNNNNNNNNNNNNNNNNNNATGGCACGTGTTTTAGTTCAATCA
ACCAATTTGCCATCGTCAGTTGGTTTGGTAAACAATGGGCAGTTTGAGGGATCGAGCCGA
ACAAAGAAAGCATCCACCATGCTTTGCTCTACAAAGTCGGTTCCTGCCAGGTTGAGGAGT
TTCTCTGGACTCCGTGGAGCTAATGCCTTGGACATGATGGTGCGGAAAAGTGACCAGACT
CTCCAGTCGAAGGTTGCGTCTGCCGCTTTAGGAAAGCGAGGGAAGAAACAGCGAATGGGG
GCGCGGGCAATGTTTGAGCGCTTCACGGAGAAAGCAATAAAAGTCATTATGCTTGCACAA
GAGGAGGCAAGACGGCTTGGTCATAACTTTGTTGGGACAGAACAGATCTTGCTAGGACTT
ATCGGCGAGGGCACTGGTATTGCTGCCAAGGTCCTCAAGTCTATGGGGATAAATCTCAAG
GATGCTCGTGTTGAGGTTGAGAAGATAATTGGGCGTGGTAGTGGGTTTGTGGCTGTGGAG
ATACCTTTTACACCCCGTGCAAAGCGTGTGTTGGAACTCTCTTTAGAGGAAGCGAGGCAG
CTTGGTCACAATTACATTGGATCAGAGCATTTGTTGTTGGGATTGCTCCGTGAGGGAGAA
GGTGTGGCAGCACGTGTCCTTGAGAATTTAGGTGCTGACCCCAGCAACATTCGAACTCAG
GTTATTAGAATGGTAGGTGAAAGTGCCGAGGCTGTTGGAGCTGGCGTTGGAGGCGGGAGC
TCAGGCAACAAGATGCCTACATTGGAGGAGTATGGTACCAATTTGACCAAGCTTGCGGAG
GAGGGTAAGTTGGACCCAGTTGTTGGAAGGCAGGATCAAATTGAGCGTGTGACTCAGATT
TTGGGACGTCGTACCAAAAACAACCCCTGTCTCATTGGAGAACCAGGAGTTGGCAAAACA
GCAATTGCTGAGGGCCTTGCTCAGAGAATCGCCAATGGGGATGTTCCAGAGACAATTGAG
GGGAAAAAGGTTATAACTCTAGATATGGGGCTTCTTGTTGCTGGGACAAAGTATCGTGGT
GAATTTGAGGAAAGATTGAAGAAGCTGATGGAGGAAATTAAGCAAAGCGATGAGATTATA
CTCTTTATTGATGAGGTGCACACATTGATAGGAGCAGGAGCTGCTGAAGGGGCAATTGAT
GCTGCAAACATATTGAAGCCTGCTTTAGCTCGGGGTGAATTACAGTGTATTGGTGCCACA
ACATTAGATGAGTACCGTAAACACATTGAGAAGGATCCTGCCTTGGAAAGAAGGTTTCAA
CCCGTTAAGGTCCCCGAACCAACAGTGGATGAAACCATTCAGATTCTTAAAGGACTTCGA
GAACGCTACGAGATTCACCACAAGCTTCGCTACACTGATGAAGCTTTAGTTGCTGCAGCA
CAGTTGTCCTATCAGTATATCAGTGACCGCTTTTTGCCTGACAAGGCAATTGACTTGGTT
GACGAAGCTGGTTCCAGAGTCCGACTTCGTCATGCACAGCTACCGGAGGAAGCTAGAGAG
CTCGAGAGAGAACTCAGGCAGATAACGAAGGAGAAGAATGAGGCTGTCCGAAGCCAAGAT
TTTGAGA
>a_ATCACG_L001_R1_001_(paired)_contig_85
CTCAGATAAATTGTTGCTCCAGGAGGGATTTTCCGTCGACTCGAGATTTGGTGAGTTGAG
ACTCCACATACTCCTCATATTTCATTGAATGATACTTTGCATGACCATCCTTTTCAATCA
GCAAGCCCGCCGGCCCCACCACTGCCTCCCCTCCCGGCCCATTTGCCACCACGATCGATA
TTCTTTCTCTCTCTTCATTCACCACTGCTCGATGTTTCACACTCTTGCACCTTCCATTGC
TCAAGATCTGGAGTTGGTCGGCTACGTTAACCAAAATAGAATTGTTAGGAGAATCGGCGT
TGAACCAGTTGCCTTGATGCTCAATTTGCAAGCCCGCAACTCCGTTGTGTATGAGAAAGG
TGAATAAACCNNNNNNNNNNNNNNNNNNNNNNNNNNNNNNNNNNNNNNNNNNNNNNNNNN
NNNNNAACCAGGATCAGTATGCGGGGGGATGCCAATGGCTTGATCGGGTTGAGGGCATGG
CGGATAATAATTTGCAGCAAACATTTGAAAACTGGAATCCAACTTCAAAACCTCATCTAC
ATAACCATCCATCTCAAGGGCATCGCACATGCCTTCCATTAGCTTCCTCGCTATTTTTCT
GCTTCTTTCCGTGTATTCCATCACAACTTCCCTTAAGATTTGTGGTTGGTGGGGACAATG
GAATTTGGGATGCACGTACAGCTTCAGATAATCCCTCCATAACGTGAACCTCTGGTTTGA
ACTATTTGTGACGTTGAAGTTGCCACATTTTATGGGATCTGACGCACTTTTTGCTTCGTA
CTGCTTCTTCTCTGATTCCTCCAATGCGAAGAACTCTTTTACTGCTGTAAACGTCGCATT
CATCAATGCCTCCGGTATCCCGTGATTCACAAGGATGAAGAATCCCCAGTCCTGGCATGC
TCCTGCCAGATCGTGGACAGCTTTGGAGCGTCGATGAGGGTCGGTGTCGATAAGGGCGGA
GAAATCAACGATCGGAAGTGAATCCGAAGACAAAGCAGTTGGCTGATTGGTGAAACTGAA
TTTGGAAGGAACGGATTTTAGAGTGGAAGATCCCGACAAAACTTTTAAGCTTGTGTCGAA
TTCAAATGGCTGTGCCTGTGGAGAGGCAGATGATGAATTCGCTGAAAGAGCAACCGATGC
CATTCTCTTTTTCTTTCTCTGTGGGGAGAATTGGAAAGGATTGTGCAAAATGGAACTTGT
TGAATGGGTTTTTATAGAAGATAAGTTTCATGTTCCGCTTGTTTACACCTTCTTCCTTAA
ATTTCATTTCACATTTTTCAAAAACAGTGATTCTCT
>a_ATCACG_L001_R1_001_(paired)_contig_86
TGAATTCTCAGCTTGCATACTCTTCAAATCAACGCTGGTACAAAGAAAAAAAGCTTTCAC
TGAGAGTTTCCCAGCCTCTTCATCTTCCAACAGCTCCTCCAATATCTGATTTCCGTCAAA
ATCATGTTTATTGACTTCAAAATCTTCGACGTAGCGCGGAGATACGGGGAGCGCCGAAAA
TGACCTGAAATTCAATAAATAATTTCTGGGCTCTAAAGCATATGAAGAAATTCGAGATCT
GATGGGTGGATTCCAGCTGAAATCTAGGTTATTAATGGATTTGGAAGCTGATACGATCCG
GGATGCTATGACAGAAACTGTCCATCCCCATCTCCCCATTCACCGGGGCTAACAGTCGCA
AAATTCTTGGTGCGCCGCCTAAACTCGCTCTCTATTATTTTTCCTCGAATTCATACCATT
ATTTGCATACGAAAAGCTCGGAGGAATCTGCTGTTGCGGTCTTTTTCCTTCCTTCTTTCT
TTCTTTCTTTTTGTTCGAGTATGAGAACTGAATTTCAATTGGGAATTAGGGCACAACACC
CTGATTACCTATTCGGCTATTCCCCATCACCTGTTCCATTAATATATGTTGAAAATAATA
CTTCATGTAAAGTGCTTGCTTCCTTCGCTTAAACTCTTTTAACAATTAAATTT
>a_ATCACG_L001_R1_001_(paired)_contig_87
GTATCAGCTCCTCCGTCCCCTTGTCACGCTTCTGTTACCGTCCGTGTATGAACGCCGGCG
AGAAGACCGACGTACGGCGGCAGCTGAATCTGCCTCACACCGAAAACTGGAACAGATCTG
ACCGGATCTGACCTCCGGCACCAAAATCGGACTTCGGCGACTACTGGGAGGGATTCGTCG
ACTCAGAGTAGGTGTTATTCGGCCACAGACGGCCGGCGCACTAAAGCTCACTACCACACA
CCTCTAAGGAAAAACCAACCAGCAACAAGCACCACCGGAATCGCTCAGATTCGGCCACCA
AGTCCACTCACCGACGGCCCGCTCTCAGCCCAGCTCTCAGGAAAACTCTCGTACTCGCAC
ACAAACACTCACTCGCTCACACATAGGATGGTTCTCACAAAGGGAGAGTGAGGTTCTCTC
GAGAAAAATGGAGAAAGAAGCAAGACGAGAGAGAGAGAATTTTTCAGGGGAGAGTTACTG
ACTCAGAATGAATGCCTCTGGAAAAATGAGCCGCCCCCTTTGTTTTATCTCTCCTCGAAT
TTCAACCGCCAACATTCTAGAAGGTAAAATAGGGTTTCGATCAGTTGGGCTTCGAGGACA
TGGGCCGGGCATGTAGGACTTGGGCCAGATTTGAGTATCCACAGTTGGGCCTATATTTTC
CAACATTCTCCACCTTAGGCACAATGTGGCAGCAAAGCTTGTGCGATATAAATATTACTT
TTCGCGACGTTTCATCATCGTCGAACTACTAACCCCGGTTCGCCACCGAAGACTAACCTC
AGTGCCGGAGTAAGTGGTACCTACAACATAACACAAAGTTAGGCTGGATTCCTACAAAAC
AAATACAAACACATATACAGCATCTATAATTCCCACAAAGAAAACGTGCTGTACAAAAAA
TTTCATATATGCACCAATTTCAACCAAACTCAAACTTTAACAGCCTTTGACACTTAACAA
ATTTTTCAACAGGTAAACACTTAGTTCCCATATCAGCAGGATTATAAGCAGTTGCGATTT
TCTCAAGCGAAATTAACCCTTTTTCGACTATATCACGAATATAGTGATACCTAACATCTA
TATGCTTGGTCCTATCATGAAAAACAGGGTTTTTGCACAGAGTTCACAGAGGTATATGAA
TTAGAGCAAATTTCTGACACCATGTAAATATTACCATGATTATCAAGACCAACCAGATTA
GCATGCTCATTATCCCTTTCTTTCTTAGGCTTGGTACATTGTTTTATATAATGACCAGAT
TCGCCACAATTATAACACTTTCTACCTCTTACCCTAGATTTTGATCTTCCCCTATCAGTT
TGTTTCTTTTTACCCCAATTGCCTTGATTATTACTATGTCCTGGTTGTCTTGATTTGGAT
CTGCCCCTAACATGCATGACCTCATTATTAGAACGATTTCTAATCCTACCCTGCCTGACA
TCTATCTCTTTGCTTTTAAGACTATTAACCACATTGTCAAGGGTCACATTATCTCTAGCA
TATTTAAGAGCAGATTTCACATCAGAATATACATCAGGAAGAGCATTCAATAAGGCATAC
GGAGCAAATTCATCCACATTATCCATACCAGTCTGTTTAATATCTTGAACAAGTTTAGTG
AAAATATCAAGATTTTCATCAATATCTCTTGACATATCAAGTTTAAATCTGAAAAAATTT
TCCATTAACATCATACGACCAGACAAGGATTTTTCAAGATATAATTCATCTAATCTGTCC
CACAAAGCTTTAGCAGATTTATATTTACCCACTTTTCTAAGCACAGAGTCAGATAAATTC
AGAGTAATAGTGGTTAAAGCTTTGCAGTTCATTTCAGACTTCTTTTCTTCGGTTTCATTA
GCATCATAGGACAAATCCGTTGCCTTGAGTGCATTTTGCTGAGCAAGAATGCACTCAATC
TTTTGTTTCCACATGGCAAAATCAGTTTTGCCATTAAAAGGATACATGCCATACGAATTG
GTACTAGATGCCATTTTTTATTCAGATTTAAACCAAGCAGCACACAAAGAGCAAAGGATA
TGCAGATTGATGAAATGATGAGAATTAAACTGAAGTCCAACGCCTAGGGCGATGTGGATT
TCCCAGTTCGCAAACTCGTTTGAACGAGCGCGCAGGGGGTCACACACCTGGTCAGACACT
TAGAAAACGATGCAGATGAATGCAAAGATGGTCACAACACAGATTTTAGTAACAACAAAG
TGCAAGAACCACCAAACAGAACACAACAAGGCAGACTTCAGGGGCTCAACACAGAGACAA
GACAAGAACCACAGAGATCCCAAAAAAAGAAACCACAACCAGAAACCAGTCAAACACAAG
TCGCAGCGGAATCACACAGAGACTATAACCAGAGACTGAATCACTTCAGATATTTAACCC
AGAGATCGAATTGAACACAACCCAAGAACCACACAGATTTAGAAAACTGATTCAGACTCG
AATATTCACTGGGATTTACAAGAAAAAACTAGTTTCAGAGTTTCAGTTTCAAGAAATTCA
CCAAGAATAAAAAAAAGGAACCAGTTTCAAATTTTTGAAAATTTTCACAAAGAATTAAAG
ACTGATTTTCAGATTCAACAAAATATATTTTGCAGACTAAAAAAAAATCGCAACCAGCAA
GAACTAGTACAAAACCAGCGCAAATACCAACAAGAAGAGAATCAGATATCAGATCCAGTA
CTTAATCACTTAAAGAATCGAAAGAAATCAGCTATTATCTCACAAAGAAAGTCACATAAA
AAACAGAAAAAATACCAAACCTATTCCGACTACCCCAGAGCCGGTCTACAAATTGCTGAA
AACGTAAAAGAAAGAGGTTACAGCCGCTTTACCAGTGAGGAGCCCTAGATTGGGTCTCCT
TCCTTACC
>a_ATCACG_L001_R1_001_(paired)_contig_88
GGTTTAAGTATGACGTATACATGTTAGAGAGTCCACTTTCCTTTTTATAGCAGATCAGCT
GTTTATCTAGCTGGTTATACATAAGATTCTCACACGTTTTATCTCTAGTATTGTTATTAT
GTACAAGAAAAATAATTGTGGTATCAACGCCCTTTCAATGGCATTTTAAGTTCTTTTGTC
TAACGCCATCTCATTCGTGTGGGAGGGTGTGTAATANNNNNNNNNNNNNNNNNNNNNNNN
NNNNNNNNNNNNNNNNNNNNNNNNNNNNNNNNNNNNNNNNNNNNNNNNNNNNNNNNNNNN
NNNNNNNNNNNNNNNNNNNNNNNNNNNNNNNNNNNNNNNNNNNNNNNNNNNNNNNNNNNN
NNNNNNNNNNNNNNNNNNNNNNNNTGGAGGCGTGTGGAAAGGAAATCTTTCTATCCTTTG
GATAAAATTGTTCCTCCAATGATTCAGAACATGCCTTTCAAGGATTTCTTCACCGAGTAT
GGTGAAGCAAATTTATATGAAATCCAAGAGGTCGTTGGTAAGGGAAGTTATGGTGTAGTG
GCTGCCGCAGTTGATACTCACACCGGAGAAAAGGTGGCTATAAAGAAGATCAATGACATA
TTCGAGCATGTCTGTGAAGCTACTCGTATTCTTCGGGAGATCAAGCTCCTCAGGTTACTC
CGGCACCCGGACATCGTTGAAATTAAGCATATCATGTTGCCTCCGTGTC
>a_ATCACG_L001_R1_001_(paired)_contig_89
AGAATTATTCCTCCAATGATTCAGAACATGCCTTTCAAGGATTTCTTCACCGAGTATGGT
GAAGCAAATTTGTATGAAATCCAAGAGGTTGTTGGGAAGGGAAGTTATGGTGTTGTGGCT
GCCGCAGTTGATACTCACACCGGAGAAAAGGTAGCTATAAAGAAGATCAATGACATATTC
GAGCATGTCTGTGAAGCTACTCGTATTCTTCGGGAGATCAAGCTCCTCAGGTTACTCCGG
CACCCAGACATCGTTGAAATTAAGCATATCATGTTGCCTCCGTGTC
>a_ATCACG_L001_R1_001_(paired)_contig_90
TTTTTTTTTCTGGCCCAAAATTTTTGTTTCCATAAAATTAAATCAGAAAATCGATGTCAC
ATAGAAAAGGAGACTATACGCTATCCAATCCTAAATAAAACTAGTAGTAATTGGTACACG
AAGTAATAAAGAGACATTTGGAAACAGATGAATTCAATTCCTCTGATACTTGATTCCTTA
TTGTGTACTAAACATGGGAAGAAGAAGAAGAAGAAGAAGAAGTAGAGGGGTAGACTGAGA
GACATCAAACGCAGCAACATCTACAATACCAACTCATATTCTATTACACTTCTCGTTTAC
AAACCAGAATGCCATAATTGGGTTGGTTAAAAAAGAATTTATGTGTTTATGCCTTGCCTT
ACGCAGCAACTGGCACCGCTTCATCCAAGGCAACCACACCCGGGAGTTCTTTGCCTTCTA
GGAGCTCCAAACTCGCACCACCACCAGTTGAAATGTGGCTCANNNNNNNNNNNNNNNNNN
NNNNNNNNNNNNNNNNNNNNNNNNNNNNNNNNNNNNNNNNNNNNNNNNNNNNNNNNNNNN
NNNNNNNNNNNNNNNNNNNNNNNNNNNNNNNNNNNNNNNNNNNNNNNNNNNNNNNNNNNN
NNNNNNNNNNNNNNNNNNNNNNNNNNNNNNNNNNNNNNNNNNNNNNNNNNNNNNNNNNNN
NNNNNNNNNNNNNNNNNNNNNNNNNNNNNNNNNNNNNNNNNNNNNNNNNNNNNNNNNNNN
NNNNNNNNNNNNNNNNNNNNNNNNNNNNNNNNNNNNNNNNNNNNNNNNNNNNNNNNNNNN
NNNNNNNNNNNNNNNNNNNNNNNNNNNNNNNNNNNNNNNNNNNNNNNNNNNNNNNNNNNC
AAAAAGATCAGCCAAAGAGGCAAGCTTCTTTGCAAACTCCGGCTCGTTCTTCTCTTCCTC
TTTGTAAAATCTCACATTCTCAAGGAGAAGGACACTGCCCTCACTCAATCCAGCAACCAA
TTTTTCGACCTCTGGACCAATGCAGTCATCGGCTTTCACAACCTGAATACCGAGCAGTTC
AGTTAGTCTGGGAACAAGGGGTGCAAGACTGTACTTTGGAGTGACACCTTTAGGCCGCCC
CAAGTGACTAGAAAGAATAACTTTAGCCCCATTGTTGATGAGATGCTTAATGGTGGGAAT
AGCAGCCCTAATCCTGGTATCATCGGTAATGTTCTGATTGTCGTCGAGTGGCACATTGAG
GTCAGCCCTGACAAAGACCTTCTTGCCCTTGAGATCCGCCGCACTGAGGTCGCCCACGCT
CTTCTTCGCCATGGTGGCGACGCCTCTTACGGGCTTGGCGGAGGAGCCGCCGAAGGATCG
CAGCTTAGTGGCGACGAGGTGGGTAAGTGGGTCGGCGGCGGCGAAGCCAAGGTGGCGGAC
CGGGGTCTTGGGGAGGAAGCGGGTGGTGAGGGCGTTGAAAGAGGCCCTGGTGGCGGTGGA
AGCCTTGGGGATGGCGCAGAAGGCGGGCGATGCAGCGGTGGACGCCATTGATGGTGAGTG
TGAGTGTGGGGTGGAGAATGAAAAGTGAGGGGGTGTGTTTGTGGAGGAGAGAGGGGGGAG
TGTGAAGTGGTGGGTATTTGTGGTGGGATTTTGTGGT
>a_ATCACG_L001_R1_001_(paired)_contig_91
TTTGAAGGAGAAGAGAAGTTGGAGCTGATACACACACAAGTATTACGCCGTGTCATGAAA
TAAAAACCAAATGACATTACGCAGGCACGAGCACACCATTGTTGCCAAAGATGTGCATAA
AAAATGCAAGACAAAAAGTGAGGATAACCGCCGACTTCGCCCCCACATATCTCACAACTT
CATATCCCTTCTCCACAACCTCCTCATGAACCACATTCACACTTCTCTTCAATCCCTCCC
ACATTTTCCACACCAAGAACTCAACAACAGATCTTACCGTCTCAAACGTCACTCTCCCAG
TCACATCCAGCACAAACCTCCTGTTACTCGGCACTGCCANNNNNNNNNNNNNNNNNNNNN
NNNNNNNNNNNNNNNNNNNNNNNNNNNNNNNNNNNNNNNNNNNNNNNNNNNNNNNNNNNN
NNNNNNNNNNNNNNNNNNNNNNNNNNNNNNNNNNNNNNNNNNNNNNNNNNNNNNNNNNNN
NNNNNNNNNNNNNNNNNNNNNNNNNNNNNNNNNNNNNNNNNNNNNNNNNNNNNNNNNNNN
NNNNNNNNNNNNNNNNNNNNNNNNNNNNNNNNNNNNNNNNNNNNNNNNNNNNNNNNNNNN
NNNNNNNNNNNNNNNNNNNNNNNNNNNNNNNNNNNNNNNNNNNNNNNNNNNNNNNNNNNN
TCGACTTTTCACCATCTTTAGCATAAAATCCCAACACCGCATTCCTGGCAAAACTACCAA
TGACGACCGAGACAAATCCTGTGCCAGCATTTGACATTAATTTATCCATTAGCTTATCGG
AAAAGCTCGAATCGCCTTCTTCTTGGTTATCACTCGCGATATTATGCACCTTATAACCCC
TTAAAATGCCAAGCGTCATGGCCTGGCAAAGGTGAGCTAATGACTCT
>a_ATCACG_L001_R1_001_(paired)_contig_92
TGGTGAAAAGGGGTTTTGATTTCACTAGAAGGAAGAAAAAATGGTTAATAATAATGGGAT
TGGTTGGAATTTCGAGTTATGGTGTATACAGAGTGTACTACATGCCATCTGTAGTCAAAA
AGAGAAAGAAGATCTTGAAGTTGTTAGGCTCTCTAGTTTCAATGGCTGAAATGGTTTCTG
ATTCTGCCGAGATGATGACAGTAGTGTCAAAGGATTTGAAGGAGTTTCTCATGTCTGATT
CAGATGAAATCCCAAATAGTTTAAAGCAGTTGTCGAAAATCGCACGGTCTGCTGAGTTTT
CAGAGTCATTAGCTCACCTTTGCCAGGCCATGACGCTTGGCNNNNNNNNNNNNNNNNNNN
NNNNNNNNNNNNNNNNNNNNNNNNNNNNNNNNNNNNNNNNNNNNNNNNNNNNNNNNNNNN
NNNNNNNNNNNNNNNNNNNNNNNNNNNNNNNNNNNNNNNNNNNNNNNNNNNNNNNNNNNN
NNNNNNNNNNNNNNNNNNNNNNNNNNNNNGCGGTGTTGGGATTTTATGCTAAAGATGGTG
AAAAGTCGAGTTCTTCGACGTCACCTTCTTGGTTGAATGTGTTGACAGATGATAAATGCA
GGGTGTTAGTAGCTGACTGCATAAACACTTTCATCAGCACTGCTGTTACAGTTTATCTTG
ACAAAACTATGGATGTCAATTTCTACGATGAACTCTTCTCCGGCTTGACTAATCCGAAAC
ATCAAAATAAAGTGACAGAGATATTAGCTTCTCTCTGTAATGGCTCTGTGGAAACCCTCA
TAAAGACCTCCCACCAAGTGCTCACAGCTTCTAAACAAAGTCCAAGAAAGGGATCGAGTA
AAGCTTCGAGCTTTGATAACATGATGGAACTTGAAGCAGAGGATAAGTCTAGAAAAGATG
GGAATGGATGGGTTAGTAATGTTTCGTCGGTACTGGCAGTGCCGAGTAACAGGAGGTTTG
TGCTGGATGTGACNNNNNNNNNNNNNNNNNNNNNNNNNNNNNNNNNNNNNNNNNNNNNNN
NNNNNNNNNNNNNNNNNNNNNNNNNNNNNNNNNNNNNNNNNNNNNNNNNNNNNNNNNNNN
NNNNNNNNNNNNNNNNNNNNNNNNNNNNNNNNNNNNNNNNNNNNNNNNNNNNNNNNNNNN
NNNNNNNNNNNNNNNNNNNNNNNNNNNNNNNNNNNNNNNNNNNNNNNNNNNNNNNNNNNN
NNNNNNNNNNNNNNNNNNCTTGTGTGTGTATCAGCTCCAACTTCTCTTCTCCTTCAAAGT
GTGGTTCTAAGGGCAGTTTCTTGTTTGTTTTTCTCACAATTAAGTGGGAATTTGAGGTAG
AAGAAGAGGAAACTTATAGATATGTATACTTGTTGGGAAGCAAACTGAAAATTGTTATAT
AGTCATTCATATATTTTCCCCTCTCAGTAGCACATGAATTAGTTCCTTTATTATACAATG
TAAAATCTCTGCATCATCATATATATATATATATAAATTAAATGTAGAAAGTTAGATTAT
TT
>a_ATCACG_L001_R1_001_(paired)_contig_93
AAAAAAACAGGAATTATATAAATTCTTTTGATGATTTAAAGAAGTTGTGCTTGAGATATG
CTTTTCCCTTTACACAGAGACGAATATCACCAAAAAAAGAAGAACCAAGTGCAAGTTTCA
ATGATTTCACTTCCTGAGCGAGTGCAGAATATATTCTGCATAAAGGTCCATAGAATACTG
AATGGCATCTATAGCTGTACCCGAAGGCAAAAACTCATTCACTGCCACCTCCTTCTTCTC
GTTCTTCTTATAGTCTTCAAAGAAGCGCCGGATTTCAGCAAGGCGATGAGGCGGGAGCTG
GCTGATGTCAGTAAAGTCGCGATATTCAGGATCATCAGCACATACCGCAATGATCTTATC
ATCTTTCTCTCCCTGATCAATCATTGGCATCAGCCCTATTGCCCTGGCTCGCAGAAAACA
GCCCGGAATTACAGGTTCCTGCATAATGACTAAGACATCCATTGGGTCATTATCTTCGCA
CAGAGTTCGTGGAATGAAACCATAATTGTGAGGATAAACAACCGAGGAATACAATATACG
ATCAACCTTGATGAGACCAGTTTTCTTGTCAAGTTCATATTTCACTTTGCTTCCTTTCGG
AATCTCAATTACAACATTAATAATTTCTGGTGCTCCCGGTCCAATTTCGAGATCATGCCA
AGGATGAGCAGCCATCGATCTTCTCGACAAAGATGAAAGGATCCTCTCATTTAACTTGGG
AGTTCTCTTATGAGCTGAGGAGGACTCCATTGCATTTTCTTTGCTCATATTTTCCCTGAA
AAAAAGGAGTAGAGATGGTGCGAATGTGAGGAAATGGAAGGTTTGAGTCGTTGACGCGTT
ATTGAATGGTGTGATTTGAGAGGGGAGGGGATTTTATAGATGAAGGAAAGTGCAGAATGT
TATAAACAAATCAAATGAAATCCTGGACCAAACACCAATATTATTATTAGTGGGTCGTCA
CGTCGTCTCCTCTATTCTTC
>a_ATCACG_L001_R1_001_(paired)_contig_94
ATCATGCTACTGACTGCTCATAAACGTCCCTATAAACGCTCGACACTATTCCATATTCTC
CGAGGTTGATCCCGAAGGTTCGGGGTTTACCTCCAAGTCCATGCATATGAATAAAAAAAG
AAAACAACTCAGGCAGAAGAAATTAATCCTCATCTGGGTAATCTTCAAGAAACTGCCGAA
TTACGTTGCGCTCATCAGTTGAAAGGTCAGGGTCATCACCAGTTAANNNNNNNNNNNNNN
NNNNNNNNNNNNNNNNNNNNNNNNNNNNNNNNNNNNNNNNNNNNNNNNNNNNNNNNNNNN
NNNNNNNNNNNNNNNNNNNNNNNNNNNNNNNNNNNNNNNNNNNNNNNNNNNNNNNNNNNN
NNNNNNNNNNNNNNNNNNNNNNNNNNNNNNNNNNNNNNNNNNNNNNNNNNNNNNNNNNNN
NNNNNNNNNNNNNNNNNNNNNNNNNNNNNNNNNNNNNNNNNNNNNNNNNNNNNNNNNNNN
NNNNNNNNNNNNNNNNNNNNNNNNNNNNNNNNNNNNNNNNNNNNNNNNNNNNNNNNNNNN
NNNNNNNNNNNNNNNNNNNNNNNAGAAGTCTTGAAGCCAAAACATGTGAGCCAAAGCTGT
TGCGGGTGCTCTTCCAAGACCAGCAGTACAATGTATATAGGTCACACCTCCATTCTTCTT
GATGGCTTTGTGCAGCTTAGCAACCACTGCCGGAAGCCGCGACCGCAGATCAACTGCATC
AAAATCCCTAATTTCTGCACGCACATGTTGAATGTCATCACAACTGTTGGCGTATTTGCG
AATGGCAGCAATATCGACCCCAAAGTACTCAAGATCCGAATTTTGTTGCAAGCAGAATAT
AGTTTTCACTCCAATTTTCCGAAGTTTATCAACATCTTCTGGAGTCTGTAGGCACGAACC
CACAATCAGGTCCGGAAGAATGAAGGTGTAGTTCATTCCAAGTTCATGCCTATATGTTAA
AACGGCTCCCATAGCTGCAGTCATGTCATTACTGTATGTTTCGGATTTCTCTCCAACTTC
AGCTGTCTCCTTTTCTGAACTGGGAACAGAACCAGGTGCCGCCTCTGCAAATACGATGCA
TCTTCGAGATGGACCAGCTCTTTTTCCCAATCCCAACGCCAACGAAGTTACAGCACTCAA
AGGCATTGCAAAATAACGAGTGAAGCTCCGCTGGGGCAGAGCCGAGGCTCTGGGGAGATT
GTGCAGACAATTCATCTGTGGATGAGCGAAAAGTGAAGAACACTAAAAATCTGCTTCAAA
CTTTGAGTCAGTTTCAGTTTTGTGATGGTACTGAGATATTTTTCTGTAATGATTTTTTGA
TTGAACGCACAGAAATTGGCGCTTAGCTGCATCGATCGTAAAA
>a_ATCACG_L001_R1_001_(paired)_contig_95
TTTCCAACACCTCGACATAGTTGTTGACATGACCATCGTGATTCGGACTAGTAACTGGTT
CGTGGTTATTGCAAATCCATTGCCCATCAATGATGTACTTGTATTCATAGCGCCCTTCAG
ATAGTTCTCTANNNNNNNNNNNNNNNNNNNNNNNNNNNNNNNNNNNNNNNNNNNNNNNNN
NNNNNNNNNNNNNNNNNNNNNNNNNNNNNNNNNNNNNNNNNNNNNNNNNNNNNNNNNNNN
NNNNNNNNNNNNNNNNNNNNNNNNNNNNNNNNNNNNNNNNNNNNNNNNNNNNNNNNNNNN
NNNNNNNNNNNNNNNNNNNNNNNNNNNNNNNNNNNNNNNNNNNNNNNNNNNNNNNNNNNN
NNNNNNNNNNNNNNNNNNNNNNNNNNNNNNNNNNNNNNNNNAGAAGTCTTGAAGCCAAAA
CATGTGAGCCAAAGCTGTTGCAGGTGCTCTTCCAAGACCAGCAGTACAATGTATATAGGT
CACACCTCCATTCTTCGTGATGGCTTTGTGCAGCTTAGCAACCACTGCTGGAAGCCGCGA
CCGCAGATCAACTGCATCAAAATCCCTAATTTCTGCACGCACATGTTGAATGTCATCACA
GCTGTTGGCATATTCGCGAATGGCAGTGATATCAACCCCAAAGTACTCGAGATCTGAATT
TTGTTGCAAGCAGAATATAGTTTTCACTCCAATTTTCCGAAGTTTATCAACATCTTCTGG
AGTCTGTAGGCATGAACCAACAATCAGGTCTGGAAGAATGAAGGTGTAGTTCATTCCAAG
TTCATGCCTATATGTTAAAACGGCTCCCATAGCTGCAGTCATGTCGTTACTGTATGTTTC
GGATTTCTCTCCAACTTCAGCTGTCTCCTTTTCTGAACTGGGAACAGAACCAGGTGCCGC
CTCTGCAAATACGATGCATCTTCGAGATGGACCGGCTCTTTTTCCCAATCCCAACGCCTG
CACCAGAACAATTATTTATTTTTTTCTTTAAAAAAAAAAAATCTAGATCATCATACTCAT
CGCCATCAATCATACGAAAAAAAAAAAAGATGTTACCAACGAAGTTACAGCACTCAAAGG
CATTGCAAAATAACGAGTGAAGCTCCGCTGGGGCAGAGCCGAGGCTCTG
>a_ATCACG_L001_R1_001_(paired)_contig_96
ATGATACAAGTTTTTCCCCCATGGAATCTCACTGTAAGAATTCACAAAGTAAAAACTTTT
ACAGCAGTAAGTAAATCACAATCACCCATGCAACCAACCCCAGCCTTGCTGGGAGTTAAT
GCATGCAACTAAGACACATTTCCAATTCAGGAAACNNNNNNNNNNNNNNNNNNNNNNNNN
NNNNNNNNNNNNNNNNNNNNNNNNNNNNNNNNNNNNNNNNNNNNNNNNNNNNNNNNNNNN
NNNNNNNNNNNNNNNNNNNNNNNNNNNNNNNNNNNNNNNNNNNNNNNNNNNNNNNNNNNN
NNNNNNNNNNNNNNNNNGATGTTTAGAGCTTCACTATTTCCGGTATGTGCACCGGGTACC
TCTCGATGCAGTCCTGCCATGGCCCGTCGGTCGGCGTTTTGATCGTCCGGTTGCATTTCC
AGACGGCGCTGTTGCATTTGAATCCGCTNNNNNNNNNNNNNNNNNNNNNNNNNNNNNNNN
NNNNNNNNNNNNNNNNNNNNNNNNNNNNNNNNNNNTGCTCCGCCGACAGCTGGAGGTTCT
TCTGCAGCTCGTCGATCACCGCCCGCCCGCCGGCGTGGATGCAGAAGTGCTCGAACGCTT
GTTTGAAGTCGGGGATGTAGGGCTTCCATTTGGGGTTGAAGATCTTCCTGCCTATTAGGG
TGAAGAGGAAGAGGAGCTGCTCCGACGCCGGCAGCACGAGTGGTCCGATCGTCGTGATGT
TCGATTTCAGCGCTTCTCCGGCGATGACCATTAGGTCTTTGGATAGGTTGATTCCGACTT
TCCCTTCCGGATCCTCCTGCTCGTACACGCACTTGTAGGCCTTGTCGTCGGCGCCTTTGT
GCGTGCGGACGACGTGGACGAGTTTATACTTGGCGCGGCTCCGGTCGCGGCGCTTGTTGG
AGAGGAGGATGGCGGCGCCGCCCATGCGGAAGAGGCAGTTGGGGAGGAGCATGGCTCGCT
CCGATCCTTGGTAGTAATTAGGGGTAATAATCTCAGTACTGATCACTAGCGCGTGTGAAT
TTGGGTGAACCTGAAGCAAATCCCTAGCTAAATCGATCGAAATCAATCCGGCGCTGCAAC
CCATGCCGGAGAGATTAAAGCTCTTGATATTGCTCCGGAGCTTGTATTTATTAACGATCA
TAGCAGAGAGAGAGGGAGTCGGAGAGAACAGACTGCAATTAACGATGAGTATATCGATAT
CTTTAGCGCGGATGCCGGTTTTCTGCATGAGCGAATCGATGGAGGAGAAGATGACGACCT
CTGCCTCGCCGCGAGCGGCTTCCATGGTGGGAGTGGGGGGGATATAATGGATCGCCGGAG
GCAGACAGGTCTCCTCGCCGAGGCCGGAACGTTCTAGAATGCGCATCTGGAAATCGACGC
TCTTAGGGTTGTCTTTGAGAATGAGGCGGGAATGCTCCATGAAGGTGGAGAAGGGGACGC
GGCACGTGACAGGCGGCTTGTAGCAGGCGTAATCCACGAGGTAGATCGACCTGGGCTTGG
ACATGAAGTAGACGGTGGCGACGAAGACGACGAGGAAGAAGCAGCAAAGGAGGTGGAGAG
CGTCCAATTGGAGGGAGTTCCAGATGGCGAGCATTTCGTGGGGGCCTAATCGGAGGAGCT
GGACGGCGACGGCGACGACGATGGGGATGAGGGTGAAGGTGAGGATGTGGTTGACAAGGT
ATTGGTAGCCTT
>a_ATCACG_L001_R1_001_(paired)_contig_97
CAAACAACAATTTCATCTTTTGATTGGACGAAGCAAATGTTTTACTTGCTGCCGTCTCCA
AAGAGATATCCCAAGGAAGATCCACCTCCTGGAGCAGCATGGACTTTGGTGGATGGTCGA
TCCGTGAGAAAGTTTCCAGTGTTTTGGCCATCAGCACGGAAATAGTTGTTCTTGTGGCTG
CCCTGGATGCCAGCTGGAATCTGCTTAGTAGGTTCCCCAGATGGTGCAACAGCAGAAGAC
TTCTCGGC
>a_ATCACG_L001_R1_001_(paired)_contig_98
ATAACGAGAAAATCTCTGTGTAAGCCATATCATGAAGTGAAAAAATGCAATACACGATGA
TCGATGACATGAGTGGCCAGTTCTTGAAGAGACTTTCTTTCGTAGACTTATTCTCCTCAA
TCTCTTTAATTTCAGATTGTAGAGTTGCAGCCTCCAAAGCCTCATAAGAACCTTGAGAAG
GCATCATATCTGAGTTGTGTGTGTGTAAAGATTCTGGGATCCAGAAACAAGCGATAGTTA
CAAAACCCGCAAATATTGAGATTATCAGACAGGGCAGGAAGTATGGGAACCTCCCGAAAA
AGGAATCTGATGCGAATATTCCAGGGAATTTATCTGCAGGCTGAGCAAGATACCCTCCCA
AAGCTGGTCCAATAACCAATCCTGTACCCCATGCTGTGCTAACCGCTGATAACCCGTAAG
ATTGGTATTCTTCACGGACTGTTTCACATGCGTATGCCTTTATTGGTCCAAGCAAGCCGT
TCAAACTACCAAGAAGAAACCTCGTTGCGATGGCCATCCAATAGTTTAAACTAAGGCCAA
ATAGAGTGTTGAAAACAACCACAGTGGCACAGCCTATAATTATTACAGGTTTTCGACCAT
ATCTATCAGCAATAGCTCCCCATAGCGTAGAAGTTAAAGCTCTTCCAAGCATGTATGCAG
ACCCTACAAAACCGGCATAATAACCAATATCCTCTTCCCTTTCTGCAATGTGAAAATCCC
TTATCATGAAATAAAGGA
>a_ATCACG_L001_R1_001_(paired)_contig_99
CCTTCCACATCAACCGTTTCCAGCATTATCTTCACACGGTCAATATCATTAGCAGAATTT
ATAAGAACTTGGGCTATTTCCAAATAACCCCCGGCACAGGCATCATGCAAGGGAATTCCT
CCATCCTCATCCTTCGCTTCCAAGTTAGCTCCTCTTTCCAGCAAAAACTGGACACAATTC
AGATGGCCGTAGAGACAGGCGAGATGAAGAACAGTATCACCATCTTCCACGGGTTCATCA
ATGCCACCATCAAAATTATCTAGGGCTTCGCGTAGGGCGTCGAGGTTTCCGGACTCGGCG
GC
>a_ATCACG_L001_R1_001_(paired)_contig_100
CCATTACCAAATAGTTGAACATGGCAAGTCTACAAATAATTCCATCAATTCAAAAAAACC
ACGTCTAAACTCGTTTGCTCTCAACCTTCAAAGGCTTATGCAGTTGAATACAAAACGGAT
CCAATAATCGAATTGAATTTTCATATCTTCTCACAGAAAAAGTTGAATTGAAGTTCGGTT
TGCTACAATAAGCAGCCGCTGAACTAAGATGATATCCAGAACATCTATACTATATAACCT
AATATGATTTTCA
>a_ATCACG_L001_R1_001_(paired)_contig_101
TTTTTTTTTAAAACATAACCAGGAAAGTAGCTGGTCTAACTTTAGCCGGGATTCTGAATC
ATGTGATTCCTGTAATTTGTTATACCTATTGGATTTAATATTGCACTGTGACACTAATAG
CATCTTGTTTTCTTAATTTTGATGCCCAGTGATATAGAAATAAAACAGGATAGATTTTTT
TATTTAGTTTTTGTAGGATAGGGAGATTGAAAACAAAAACAGCCAACTTGGTAATTGGAA
TACAGCAATAGGCGGGCAAATCTTGACTAAATTCTGCATATTCTGGATTGAATGATGTCT
TTCTCTTGTCTGAATCTTTTTCCTTAAGAAGTGGGGAGCAACTCTTTTTCTTGATTGCCA
GCAGCATTGGGATCTTTTTCCTGGGAATTCAGAATGGAATTTTTACTTTCTCCATTGGTG
TGGATTTGAGTTGAAAATGGCAGAAAACCCTTCTCTCTGCAGCTATCAATGGCTCCTCTG
TACATATCCTCCAACGAGTGCTTGAATGAGAACCCCATTCCCACCAATTTCTTGGAGGAG
AAGTGCACCACTGGTATGTCCTTGTCGATGCCTTCAAACTTAGTTGGGATATGATATTCC
GGCCATTTTTCTCTGATCATATTTGCTATATCGTAAATAGTTGCATCATGTGAGGAACAT
ATGTATCTCCCTTCTGCTGTAGGATGCTCAAACAAGAATATATGAGCCTCACATATATCA
TCCACATGGACAAATTGGCCTTGCTTTATGATAGAGTAGTGAGCTTCATTCCCAGTAATG
GGGGAGAGAGCTGTGATTAAGCTAGGTGGGAACGCGGGCATGAAGAATGGGCCAACCACC
ACCGGTGGTATAACACTGATGAAGTTGATGCCATATTCTTTGGCTGCTTCCATTGCTTTC
TTCTCAGCAAGGATTTTAGACACAAAATACATCCATCCAGTCATTTTCTTGGAGTAAATG
AAGTCCAGATCGCTCCAATTCGTCTCGTTGTAGACTTCTTTTTGGTGTTCCTCAACATTC
AGAGTCCCAGCTGAGTTAGTGAATATCAATTTCTTCACAGTTTTGGCTTTGGCACATGAT
TTTAATATGCTCAACATTCCATCAACTGTAGGTTTGATCACTTCATTCTCGGGGTCGTCG
GATTCGAAATCCATGGGTGTGGCCATGTGAAACACTCCCAAACAGCCTTGAACAGCTTCG
TCGTAGCTTCCTTCTATGTTCATGTCCGCTTTCCACAGTGTCAAGTTCGTATCGGCTCTT
GGAAGTTCTATTAGGTGTTTTACCTTCAAGTTATCGGGATCACGAACAGTGGCACGAACA
ATGTAACCGCGTTCAAGAAGTCTCATAACAATCCACGAGCCGATGAAGCCGGTGGCTCCA
GTGACACATACGGTGGTGGCCGGGGACATTCTGACGGTGGTTTGGAATTATTTTTTGAGG
TAAT
>a_ATCACG_L001_R1_001_(paired)_contig_102
ATTACCTCAAAAAATAATTCCAAACCACCGTCAGAATGTCTCTGGCCACCACCGTATGTG
TCACTGGAGCGACCGGCTTCATTGGCTCGTGGATTGTTATGAGACTTCTTGAACGAGATT
ACATTGTCCGCGCCACTGTTCGTGATCCTGATAACTTGAAGAAGGTAAAACACCTAATAG
AACTTCCAAGAGCCGATACGAACTTGACACTGTTGAAAGCGGACATGAACATAGAAGGAA
GCTACGACGAAGCTGTTCAAGGTTGCGTGGGAGTGTTTCACATGGCCACGCCTATGGATT
TTGAATCCGATGACCCTGAGAATGAAGTGATCAAACCTACAGTTGATGGAATGTTGAGCA
TATTGAAATCATGTGCCAAAGCCAAAACTGTGAAGAAATTGATATTCACTAACTCAGCTG
GGACTTTGAATGTTGAGGAACACCAAAAAGAAATCTACAACGAAACGAATTGGAGCGATC
TGGACTTCATTTACTCCAAGAAAATGACTGGATGGATGTATTTTGTGTCTAAAATCCTTG
CTGAGAAGAAAGCAATGGAAGCAGCCAAAGAATATGGCATCAACTTCATCAGTGTTATAC
CACCAGTGGTGGTTGGCCCATTCTTCATGCCCACATTCCCACCTAGCTTAATCACAGCTC
TCTCCCCCATTACTGGGAATGAAGCTCACTACTCTATCATAAAGCAAGGCCAATTTGTCC
ATGTGGATGATATATGTGAGGCTCATATATTATTGTTCGAGCACCCTACAGCAGAAGGGA
GATACATATGTTCCTCACATGATGCAACTATTTACAATATAGCAAATATGATCAGAGAAA
AATGGCCGGAATATCATATCCCAACTGAGTTTGAAGGCATCGACAAGGACATACCAGTGG
TGCGCTTCTCCTCCAAGAAATTGGTGGGAATGGGGTTTTCATTCAAGCACTCATTGGAGG
ATATGTACAGAGGAGCCATTGATAGCTGCAGAGAGAAGGGTTTTCTTCCTTTCTCTACTC
AAATCCACACCAATGGAGAAAGTAAAAAACCCATTCTGAGTTCCCAGGAAAAACATCTCA
ATATTGCTGGCAACCAAGACAAAGAGTTGCTTCCCACTTCTTAAAAGGAAAAAAGATTCA
GGCACGAGAAAGACATCATTCAATCCAGAATATGCAGAATTTAGTCAAGATTTGACCGCC
TATTGTTGTGTACCAAGTTGGCTGTATTTGTGTTCGATCTCCCTATCCTACAAAAACTTA
ATAAAAAAATCTATCCTGTTTTACTTCTATATCACTGAGCATCAAAAGTAGGAAAACAAG
ACGCTGTTAGTGTCACAGTGCAATATATAACATATTACAGCAATCACGTGAATCAGAATT
CCAGCTAAAGTTAGACCAAAAAAAAAAAA
>a_ATCACG_L001_R1_001_(paired)_contig_103
GCTTTCTGTAGATCAATCTTCAATAAGCACCGCGCCGCTCCCTTCCTGCATGTGCACTCA
AAACCTCTAAGAACCTCCTGCGCTAACAAAAAGTTATCAGTAATGTTGCGGCCTTTCAAA
AAGGCCGCCTGAGCAGGATTAATCAAAGAAGGAACAAAGGAAGCCATCCTATTTGAAAGA
ATTTTGGTAATAATTTTATACAGGACGTTGGTACACGAAATAGGCCTAAAATCCGACACC
GTCGGTTCATGGGCCTTTTTCGGTATCAAGGTTACCATTGTGTGGTTGAGCTTCCTCAAC
AAGACCCCTTTCTCAAAAAACTCCAGCACGGCATCTTGGACTTCCGGTCCCAGACGGATC
CAATTGTCCTTGAAGAATGCCAAAGTGTACCCATCAGGTCCAGGGGCCTTGTCACTCCCA
ATGCTCATAAGTGCGTTCTCGATCTCCAAATGTGTCACTGCCCTGACCGAGTGCCGCTGA
TCCTCTGTCGAGACCAACTCCCCCTCAGCAAGCACCGACCAATCAACCTACACACGGGGG
ACAGAAACACCAAACAATCGCGAGTAAAAATCCACAAAATCATCCATAATCGTGTCAATG
TTATTATAAACAGACCCATCTTCCCGACACAAAAAAGTGATTGCATTACGACCATGCTTC
CTCTTAACCAAAGAATGAAAATAGGAAGTAGACTTATCTGCATTGATTAGGTGGATTCCT
TTTGCTCGCTGTCTAANNNNNNNNNNNNNNNNNNNNNNNNNNNNNNNNNNNNNNNNNNNN
NNNNNNNNNNNNNNNNNNNNNNNNNNNNNNNNNNNNNNNNNNNNNNNNNNNNNNNNNNNN
NNNNNNNNNNNNNNNNNNNNNNNNNNNNNNNNNNNNNNNNNNGTGATGTGACCAAACTCC
TTGAAGTTGAAGCTCTTCAGACTGGCTTGAAACTTCTCGAGTTTGTTCACAAGTGCAGCT
TGATGATGCTCCTCACTCTTCTGTGTATCCCAATTCTCCTGCATAAACCTAAGAAACCCA
TCATGCTGCAACCAGAAGTTAGAAAATTTAAACGAAGGTCTAAATCTCCTAACTTGCTCA
AAAAGATAAACAATAGAAGCAGAGTGATCAGAGTGTATTCCCTGTGTGAGGAAGTCCGCT
CTGCAGTAGTACCCTGCCTCAAACCATGCCTCGTTCACCAGAACCCTGTCCAGCTTAGAG
GAAATCCCACGCTGGGTCCAAGTAAAATGACAACCCGTAGAGGGGCTGTCCTGTAAGCTC
AAAAACCCACACGTGTCAGAAAACTCTGTGTATTCCCTCTCGCGGGGAGCACAGCCTCCC
ACACGTTCATCGGGGTGCAGAATGCAATTAAAATCACCAAGAACAAGATGAGGTTCATCC
AAGGACACATGACTAATCAGAGAATCCCACAAGTCCCGCCGAACATGTAGAGTATTAGAA
CCATAACACACACTCAGATTAAATGTGGTACCCGTAGGTTTCCATCTAATCCTACAGTGT
ATCACATGTTCCTCTACCGACCTACTGTCCAGATGAACCCTAGCAGGATTCCACAAGACA
AGGACGCGTCCAAAAGTACGAAACTCAAAGTTATTCAAATATAACCAATCAAGGAAGAAA
GTTTTGAAATTTTTTTCAAAAGACACAGGACGAAACTTAGTTTCAAGTAAACAGATGAGA
TCAAGCGAATACCTGGTAACTAAGTCTTTCACAGCAGCTTGTTTCCGGGGCTTCTGCAAT
CCCCGTACATTCC
>a_ATCACG_L001_R1_001_(paired)_contig_104
TTTTTTTTTTTTTTTTTTTGATCCAAAAACTGAAATCATAATAATAGCAATACTTTAATA
CACAAACTCTTCTACAAATTAACATAAATTGGAAAAATGAATATCATCACCATGTCCAAA
GGTTCAAATCTTAAGTAAAAACCTCAGAGGAGAAATTAAAAAATAACACCAAAAACAAAC
AAGTAAAACCAAAGGACCACCCAACGTCTCTCTCTTCACCCGACCTCTTTCTTTCTTTTC
TTAGAAGCATTTTCTGTGAACGATCGACGGCCCCGACTCATCATACTCCGCCTTCGCAAT
CCACATCTGTTGGAAGGTGCTGAGAGAAGCGAGGATTGAACCTCCAATCCAGACACTGTA
CTTCCTCTCGGGAGGAGCGACGACCTTAATCTTCATGCTGCTGGGCGCAAGAGCCGTGAT
CTCCTTGCTCATCCTGTCGGCGATGCCTTGGAACATAGTCGACCCCCCACTCAGCACAAT
GTTCCCGTATAGATCCTTCCTGATATCCACGTCACACTTCATGATGGAATTGTAAGTGGT
CTCGTGGATTCCGGCAGCTTCCATCCCGATCATCGATGGCTGGAAAAGCACCTCAGGGCA
CCGGAATCGCTCAGCGCCGATTGTGATCACCTGCCCATCGGGAAGCTCGTAGTTCTTCTC
CACAGCGGAGCTTGTCTTTGCGGTCTCCAGCTCTTGCTCGTAGTCCAGAGCAATGTAGGC
CAGCTTCTCCTTTATGTCTCTCACAATTTCCCGCTCTGCAGTGGTGGTGAATGAATAGCC
TCTTTCAGTCAAGATCTTCATTAGGTGGTCGGTCAGATCGCGCCCAGCAAGATCGAGACG
AAGGATCGCGTGAGGGAGCGCGTACCCTTCGTAGATGGGGACTGTGTGGCTCACACCATC
ACCAGAGTCAAGAACAATACCAGTTGTACGGCCACTGGCGTAAAGGGAGAGAACAGCCTG
AATGGCAACGTACATGGCGGGGGCATTGAAGGTCTCAAACATGATCTGAGTCATCTTTTC
ACGATTGGCCTTGGGGTTGAGGGGAGCCTCAGTCAAGAGAATCGGGTGCTCTTCAGGTGC
CACACGAAGCTCGTTGTAGAATGTGTGATGCCATATTTTCTCCATATCATCCCAGTTGCT
GACAATTCCATGCTCAATGGGATACTTCAATGTCAAAATACCTCTCTTGGATTGAGCTTC
GTCGCCAACGTAAGCATCTTTCTGGCCCATGCCAACCATCACACCAGTGTGACGAGGGCG
CCCAACAATGCTGGGGAAGACAGCCCTTGGAGCATCATCTCCAGCAAATCCAGCCTTGAC
CATTCCAGTTCCATTGTCACAGACAAGGGGCTGAATATCCTCGGCTTCGGCCATTTCTT
>a_ATCACG_L001_R1_001_(paired)_contig_105
TTTCCCGCTCTGCAGTGGTGGTGAATGAATAGCCTCTTTCGGTCAAGATCTTCATTAGGT
GGTCGGTCAGATCGCGCCCAGCAAGATCGAGACGAAGGATCGCGTGAGGGAGAGCGTACC
CTTCGTAGATGGGGACTGTGTGGCTCACACCGTCACCAGAGTCAAGAACAATACCAGTTG
TACGGCCACTGGCGTAAAGGGAGAGAACGGCCTGAATGGCAACGTACATGGCGGGGGCAT
TGAAGGTCTCAAACATGATCTGAGTCATCTTTTCGCGATTGGCCTTGGGGTTGAGGGGAG
CCTCGGTCAAGAGAATCGGGTGCTCTTCAGGGGCCACACGAAGCTCGTTGTAGAATGTGT
GATGCCATATTTTCTCCATATCATCCCAGTTGCTGACAATTCCATGCTCAATGGGATACT
TCAATGTCAAAATACCTCTCTTGGATTGAGCTTCGTCGCCAACGTAAGCATCTTTCTGGC
CCATGCCAACCATCACACCAGTGTGACGAGGGCGCCCAACAATGCTGGGGAAGACAGCCC
TTGGAGCATCGTCTCCAGCAAATCCAGCCTTGACCATTCCAGTTCCATTGTCACA
>a_ATCACG_L001_R1_001_(paired)_contig_106
TTTTTTTTTTGAAAAACAAGAAGCTATGGAAATTAAATAGATCTGAATGAGCTTACAAAT
TACAATATCTATGGTACATCTTGGAATGACCAAATATCATGGACGATCGAGATGATTAAT
CAATAATAATGTGAGAACACGTAGCATGAATGGTGTTGCAGAACAACGAAATTGAAATCT
TGTGGAAATGCATGGCAAGAGTATGATTAGTCAAAGCAGAGATCGCTCATCAAATCACAT
TAAGTTTCACCAAATTTTATTACAACCAAATTCATATAGATTAGGTATTCCTCACTTTAA
CAAGTGTGAGAGAATCAGATTCAAATCACACTTACGCAATAGATTGGAATTTTTGTTTTA
CCTGTATAACAAAATCATGAATCTTGCTAGATGCATGAAGAGAGACTTCAAAACTGTGTC
TTTTCATGCACCTGTTAGCCCATTCCATGAGCTTAGGGCACTCCACTTGGAGGTTGATGT
TAGCCATGGCTTCGTACACAGCGAACCACGTGCAGTATCCACCCACAACTATGTCAAGAT
ATCCCAGTCTCTCGCCTCCAAAATACGGCTTCTCGTGCCCCAAGGCTTCTGATTCCAGCA
GCTTCAGGCACTCTATCAGCTCTTTGCTGCCTTCCTCCATCTCTTCTTTGCTCTTGTAAT
ATGTTGTTTTCAGGCCCGCTGGTTGTAACTTGTTGCCAACAAAATGAGCCCAAAACCTGG
CTTGAGCCCTTTCATATGGATCGGACGGCAGGAGAATGGGTTCATTGGTGCAGACTTCAT
CGATATATTGGACGATGTTCCACGACTCACAAACCGGTTTACCGTTGTGAATGAGAACCG
GGATTTTCTTCTGAGCCGGATTCATTTCCAACAAAAGTGAGCTCTTGCTCAGGCTGGCCA
AATGTTCTTCCCTATACTCATACTTGATTCCCTTCTCAGCTAATGCAATTCTCACCCTCG
ACCCAAACATGCTTGGCCAGAAATCCAACAGTATCCACTCTTCATCTCCCATTTCTTTTT
CTTTTCTATGTATCCTTCACTCACTAATATGTGTTTTCTTG
>a_ATCACG_L001_R1_001_(paired)_contig_107
TTTTTTTTTTTTTTTTTATTTGACAATTTAGGATATTTTATAAAACACCACACAGAGAAA
TGAATTATTGAAAGTAAGCATATTAATTTATGCACACTACACGGCAGTAGTAAGAAGATG
AGAATCTCGTTCAAGTTGTACAACATTATTTTTCACATTAATACAGAGAACCTCACATTT
GTAGCAACCTTGAAAGAACAACCTAAACACAGAACAAATTCAAAAAATATTTCATCAAAC
AAACAACAGACAAGCTTAGCAAATCGGAAGAGGTGCACCATTCCATCCTTGGAGGCACTC
CAACAAGGGATCCACAATGAGGCCTTTGCTCAACGCCGTGAACACCCTCTCGCACTCCTC
GCCTGGTGATATCACTTTTTCGCCCGTCAAGAAGCTGGTTCCGAGCTCCTCTCTGATGAA
TTTATATAAGGGGTAAGATCGGCATTCCGCAATCCGGTTTGCAACGGCTGGATTCCCACT
CTCCAGGGCGACTCTTGCGCTCTCAACTTCCTTAGGCAAGAGGGCCTTGAGCTCTTC
>a_ATCACG_L001_R1_001_(paired)_contig_108
TTTTTTTTTTGGATAAAAAGCTGAAATATTTTAATGCCAATCAGAATGTTTTCTCCAACT
CCTATTGGACCTTTGACATCAGCCAGTTTTGGTTGGTATTTTCAGAAAATTACAAGAGAG
GGGTTTGTTTTGCTCAACAAAAAACCTAACATGGCTTATATAAAACCCAAATTTCAATTG
CAATTCTAGTCTCCACCAGCAGAAACATAGTTGAAAGCATTCACAATACATCCAACAGCA
GTGCAGAACAAACACAGTGGTTCATACATAAGCAAGAAGAGATGAGAGAAGCAGCACATC
ATATAGCTGTGTAACTGTAATCATCTTCCGCAGGGGCCTGACAGAGAGTGGTTAAAATGA
CAAAGGTGCCGTACAGCACCGTAACAATGGCCGTGAAATTCACAAGGAACGCCTCTGCCC
CGTATTTCTCGAGCCCCGAGTTCTCGAGGAATGTCAGCTTCTCAAGGTACCCCAGAGTGG
CTGTCCCAATGGCTAGGATGTACACAAACATGCCAAACAGCACGTGCCATGGAAGTGACT
CGCTCCTAATTGCTGCTGTTCCTCCCGGGTAGAAGAAAACCAGGAACCCGTAAATCCACT
GAATACCATAGAGAACAATAACGCCAATCCCAAGCCAAGAGTGCAGACTATATAAATTGG
CAATGTTACTCTCGTTGTGATACTTAAATGCTAAGTATATTCCGATTATGCCAAGTATGA
GAGCGATTGCGTGCAATACAAGATGTATGAGCTTCTTCTCTGGCTTCTTTAGTGGGAGGC
TTTTGTAACTTACAATGGCTTCACCTCCAAGTATTATAAACCCTATGAGCATCAGAACTG
GATGAAGCTGGACCATATCAGAATAAAACAATATGAGATTAGCTATTCATAAGTATTTTA
GCGTCACATGTATGATGCAAAAATAAAATCAGTATCTTTACACCAAATAAATTGTCCCTC
AAGTTCAATGGAGCCAATAGAGTTTATTGTATTAACAAGTAACTGAAGTTCCAGCTCCGT
GGAATTGAGTTGACTTTATAAATGACCTTTATTGAGCAGAACATTTGTTCACAAATCGAC
AAATGATCTTTACACCTGGATACCAAAGTTCGTTCAAAATTAAGGAAGCATATCATTGCA
AAGGTGTACTCTGCAGCAAATAAAAGATACTCGATTTCCCATCTCCTGAACTATACTTTA
AGACTTGCAGACTAAAGAGGACACGACATAAAGCAGAGTGAATCGTATAACTGTTTTAGG
CATTTAGTCTAGGTTCTTTGTTAGGTCAGGATCCAAACTACTTATCAGCAAGACGATTAT
CAGAAACTCTCAAAGAGAATCCAGCCAAGAATCCAGTTCAAGGTTAAAGATATCAAATGT
TATAAGAACTTAGGCTAGTGCAGTTCAAATGAACCTCCTCTCCATTATAATTGGTCAAAT
AGTTGAGAGTTGGCTACGTCCTCTAATTTCCAAGAAATTTTAGCTACTTCATTCCCCAAG
ATAGCCAGTGACTTTAAACAAACACAACCCCTCTAACTCACAATAGTATATAACTGCCCT
GTGAAGCATCACAAGTTACTATCAGATGCATTATGCCAAAAACACTAAAGGACCATCGAT
AGCTAGACTTATTAAATTTTTTTTAGAGGCTAGACTTATAAAATTGCTGCGGAGTAAATT
GCTTCTGCTTGATCAGTTGATTAGATAGTACAAAATGCATCAAGCTGAGTAAACAAACAA
GAAAACAGCATTAAAGTTTCAAACTTCTCGCCGCCTTTATAAGATAAAATGTCACTTTAC
ACATAAGCAGCATGAACTAAGAATACCGTCAAACAAACCCACGTAGAATATGCAAACAAC
AATTAAATACAGTCTTCTCGATACTCTGTATTCCAGCAAAACAGAGTATGTGTTTACATA
GAAAAACACAATAATTGATAGAGTGGAAGTTCAAATTCCCACCATCAATCAGTAACAATC
AAAGAATTAACACTGCAGAAAATCTTTTAAAGAAGGCAAAAAGCATCCCCCACAAAAAAA
GAAAAGAATGACAAGCAAATTGATGCAATACTACAGATGTTACACCGTGAGTGCTAAATC
TACACGAATATTTGGTCATACGCACGCACGGCTTGTGGGTGATTTTGAGTAAGCAGCTAA
TAGAAAAGTCACAATTCAGAAAGGAGAAACGGAGAAAGAAGTATATTAAACAAGGGGGAA
AATGGGAAAAGGAAGAGTTTTTACATTGAAAATAAGATTCTTGTTGGAAGAATCCCAAGC
CAAA
>a_ATCACG_L001_R1_001_(paired)_contig_109
CGTACAGCACCGTAACAATGGCCGTGAAATTCACAAGGAAGGCCTCTGCCCCGTATTTGT
CGAGCCCCGAGTTCTCGAGGAATGTCAGCTTCTCAAGGTACCCCAGAGTGGCTGTGCCAA
TGGCTAGGATGTACACAAACATGCCAAACAGCACGTGCCATGGAAGTGACTCGCTCCTAA
TTGCTGCTGTTCCTCCCGGGTAGAAGAAAACCAGGAACCCGTAAATCCACTGAATACCAT
AGAGAACAATAACGCCAATCCCAAGCCAAGAGTGCAGACTATATAAATTGGCAATGTTAC
TCTCGTTGTGATACTTAAATGCTAAGTATATTCCGATTATGCCAAGTATGAGAGCGATAG
CGTGCAACACAAGATGTATGAGCTTCTTCTCTGGCTTCTTTAGTGGGAGGCTTTTGTAAC
TTACAATGGCTTCACCTCCAAGTATTATAAACCCTATGAGCATCAGAACCGGATGAAGCT
GGACCATATCAGAATAAAACAATATGAGATTAGCTATTCATAAGTATTTTAGCGTCACAT
GAATGATACAAAATTAAAATCAGTATCTTTAGACCAAATAAATTGTCCCTCAAGTTCAAT
GGAGCCAATAGAGTTCATTGTATTAACAAGTAACTGAAGTTCCAGCTCTGTGGAATTGAG
TTAACTTTATAAATGACCGTTATTGAGCAGAACATTTGTTCAAAAATCGACAGATGGTCT
TTACACCTGGGAACCAAAGTTCGTTCAAAAGTAAGGAAGCATATCATTGCAAAGGTGTAC
TCTGCAGCAAGTAAGAGATACTCGATTTCCCATCTCCTGAACTATACTTTAAGACTTGCA
GACTAAAGAGGACACGACATAAAGCAGAATGCTTTCATAGAACAAGTGAATCATATAACT
GTTTTAGGCATTTAGTCTAGGTTCTATGTTAGGTCAGGAACTAAACTACTTATCAGCAAG
GCGATTATCAGAAACTCTCAAAGAGAATTCAGCCAAGAAATCCAGTTCAAGGTTAAAGAT
ATCAAATGTTATAAGAACTTAGGCTAGTGCAATTCAAATGAACCTCCTCTCCATTAGAAT
TGAATCAAATAGTTGCGAGTAGGCTACGTCCTCTATTTTCCAAGAAATTTTAGCTACTTC
CTTCCCCAAGAGAGCCAATGACTTTAAACAAACACAACCCCTCTAACTCACAAAAGTATA
TAACTGCCCTGTGAAGCATTACAAGTTACTATCAGATGCATTATGCCAAAAACACAAAAG
GACCATCGATAGCTAGACTTATTAAATTTTTTTTTGAGAGGCTAGACTTATAAAATTGCT
GCTGAGTAAATTGCTTCTGCTTGATCAGTGGATTAGATAGTACAAAATGCATCAAGCTGA
ATAAATAAACAAGAAAACAGCATTAAAGTTTCAAACTTCTCGCTGCCTTTATAAGATAAA
GAAATGTCAGTTTACACATAAGCAGCATGAACTAAGAATACCGTCAAACAAACCCACGTA
GAATATGCAAACAACAATTAAGTACAGTCTTCTCTATACTCTGCATTCCAGCAAAACAGA
GTATGTGTGTACTGAGAAAAACACAATAATTGATAGAGTGGAAGTTCAAATTCCCACCAT
CAATCAGTAACAATCAAAGAATTAACACTGCAGAAAATCTTTTTAAGAAGGGCAAAAGCA
TCCCCCACAAAAAAAGAAAAGAAAAGAAAAGAATGACTAGCAAATTGATGCAATACTATA
GATGTTAAACCGCGAATGCTAAATCTACACGAATATTTGGTCATACGCACGCACGGCTTG
TGGGTGATTTTGAGTAAGCAACTAATAGAAAAGTCAATCACAATTCATAAAGGAGAAGAA
CAAGGGGAAAAAAAGGAAAAGGGAAGAGTTTTTACATTGAAAATAAGATTCTTGTTGGAA
G
>a_ATCACG_L001_R1_001_(paired)_contig_110
GGGGTCCTCATGTTAATCAGATTTTGACATCGTTTACGCATTTTAATTTAATTCAAGTTG
AAATTTATGTCAAGAAAATTAACTCGGCCAAATTAACTAGATCCAACTGGACATAATTAC
CCCATGGACATTCTGAGGTATTCAAGAGTTCCATTAATTAATTATACAAAGGGCCAATTG
TGTTTGATTTATGAGAAGACAAGACGATAATATATGCTTATTACATGATACTTCATATCC
AATGAGAAATCCCATCACAGTTTTGCCTGTTCTTGAAGTTGTTCCTNNNNNNNNNNNNNN
NNNNNNNNNNNNNNNNNNNNNNNNNNNNNNNNNNNNNNNNNNNNNNNNNNNNNNNNNNNN
NNNNNNNNNNNNNNNNNNNNNNNNNNNNNNNNNNNNNNNNNNNNNNNNNNNNNNNNNNNN
NNNNNNNNNNNNNNNNNNNNNNNNNNNNNNNNNNNNNNNNNNNNNNNNNNNNNNNNNNNN
NNNNNNNNNNNNNNNNNNNNNNNNNNNNNNNNNNNNNNNNNNNNNNNNNNNNNNNNNNNN
NNNNNNNNNNNNNNNNNNNNNNNNNNNNNNNNNNNNNNNNNNNNNNNNNNNNNNNNNNNN
NNNNNNNNNNNNNNNNNNNNNNNNNNNNNNNTCTCCTTTGGCTTGAAGTACAATGGTAGG
TCCATAAAGATCGCATAATTTTCAGTAATGGCAAAATCATGCATCATAATTGGTTTTGGT
ACTGTTATTGGCACTGGATCCTGCATCACACCTTCCTTTGATATGACTCTGTATGTGATG
TATGGTGGCGTTTGAGAATAGCCGAAGGTAAACATTTCCCCAGTAATTGGGTCCACCTTC
GGATGAGCAGTAAAAGAGTGTAACAGTCTCTTGTCATAATCCAGCAAGCCAATTGTCTGC
AGATCTCCATCTTCCAAAACTTTGATCACATAGGGTTTATCTGCCTCACTAAGCGCCAAA
AGCTTCCCATGGTGATATACCAGAGCTGTATTAGCTGTACCATGCCCATAGCTAACATCC
AGCACTTTGAGTTTGGTCCTTAACAGTTGCAAGTTAACCGTGATGAGTCCAAAAAACCCT
TTCATGTCACCAATCTTCATAAATTTTGATCCACCAAAATGTTCTTCTTGTTTAAGCCGT
GATGTTTTCACAAATCGGGAGACATAGGTTGCTTTTCCATTTTTGACACGCATACCGTGA
ATCATTCCATCTCCGTCAAACCAATGGTATCCGGCAACTGGAGCAAACCTTGGGTTTGGA
CCGACCCTCACAAACTCACCATTGAGGCATTCCGGCAGGTGGCCTTGAACAGTGAGATCG
GCGAGCGGCGGCGTCTCGTCGACGGGGGCGAAGTTACCGGAGAGATAGTGAAGCGACTGC
TTAGGATCGTGCATCATCTTGACAAAGGCCCATTCAAGCCAGTCTAGGGCTTTGGAGGTG
AGCCCCTTCTTGGGGTGGGGTTTGACAACCACAACGCCGCCGTCGGACCTCTCGAAATCA
TCGCTTGTGTGGGCGCCCATATTTCCGGTGTAGGGGAATTGTGGAGTGGCGAAAGCGATG
ATTTAGGTGGGATTAAATGGGGGGTGTGTGTGGTGAGCGTGGAGTGATGTGTCAAGGT
>a_ATCACG_L001_R1_001_(paired)_contig_111
TTAAAAATGGTCTGGCTACGCAGAAAAAACTGTCTGTCTCTGCTGTAGATTTTCCCAGGG
TGAATGAAAGCTACACGGGCAGGAAACAAAGATATGTATATGGGACAGTGCTGGATAGTA
TTGCTAAGGTAACTGGAATCGTCAAGTTCGATTTACATGCCAAACCAGAGGCTGGGAAAG
AAAAGCTTGAAGTTGGAGGAAATATCAGTGGTCTCTTTGATCTAGGACCTGGAAAATTTG
GATCAGAGGCTGTCTTTGTCCCTCGGGAGC
>a_ATCACG_L001_R1_001_(paired)_contig_112
TTTAAAAACAGAATCACTTGAAAAATCTACCAAATACTATAAAAACTAAACCAGTTCATT
CCAGAATAAACCTTAGCTATTCAGAGGAAAACAAAATATAGGTAAAGATTATCCATTAAA
CTCGTAAAGAAAAAAGATAGAATTTAAAACTTAAATTGCCAGGAAAGTTAGCACCAGGTT
TAGTCGACTTCCTCCATCTTGCTGCCCTCGGCATCAGCATCAGCTTCCTCCAACGCAGGC
ATGTCAACATCGGCATCAGCAGCGTCGTCGTCGATGCTCAGACCGAGCTTCAACATTCTG
TGGATCCTGTTGCCGAAGGTGTTGGGCTCGTCGAGGCTAAAGCCGGAGGTGAGCAGAGCG
GTCTCGAACAGCAGCATGACTAAGTCCTTGACGGACTTGTCGTTCTTGTCGGCGTCGGCC
CGCTTCCTCAGCTCCTCCATGATGGAGTTCTCGGGGTTGATCTCCATTGTTTTCTTGCTC
GACATGTATCCAGCCATGCTGGAATCCCTCAGAGCCTGAGCCTTCATGATCCTTTCCATG
TTGGCAGTCCATCCGTATTCTCCGGTTACCAGACAGCAAGGAGAGTCGACTACACGGTCA
GAGACGACGACCTTCTCGACCTTGTCACCTAGGACGTCCTTGATGACCTTGCACAGACCC
TCGAATTTCGCCACCAGCTCTTCCTTCTTTTTCTTCTCGTCCTCGCTCTCGTCAAGTTTC
AAGCCTTCCTTGGTGGCAGAGACCAGTTTCTTCCCCTCGAATTCCTTCAACTGGCCGATA
GCGTACTCGTCGATCGCATCCACCATGAAGAGAACTTCGTATCCCTTCTTCTTGAGTTTC
TCAAGGAAGGGGGAGTTCTCGACGGCCTTCTTGCTCTCACCGGTTATGTAGTAGATGTCG
TTCTGACCTTCCTTCATCCGGG
>a_ATCACG_L001_R1_001_(paired)_contig_113
CTCAAAACAAGGGAAAGATTGCTGAGTTGCTGAGGTACCATTCGACCAAGAGCGGAGACG
AGTTGACCAGCTTGAAGGACTACGTGACCCGGATGAAGGAAGGTCAAAACGACATCTACT
ACATAACTGGTGAGAGCAAGAAGGCCGTCGAGAACTCTCCCTTCCTCGAGAAACTCAAGA
AGAAGGGATATGAAGTTCTCTTCATGGTTGATGCCATCGACGAGTACGCCATCGGCCAGT
TGAAGGAATTCGAGGGCAAAAAGCTGGTGTCTGCTACCAAGGAAGGCTTGAAGCTCGACG
AGAGCGAGGACGAGAAGAAAAAGAAGGAAGAGCTGGTGGCAAAATTCGAGGGTCTGTGCA
AGGTCATCAAGGACGTCCTCGGTGACAAGGTCGAGAAGGTCGTCGTCTCTGACCGCGTAG
TCGACTCTCCTTGCTGTTTGGTCACCGGAGAATACGGATGGACTGCCAACATGGAAAGGA
TCATGAAGGCTCAGGCTCTGAGGGATTCGAGCATGGCTGGATACATGTCGAGCAAGAAGA
CGATGGAGATCAACCCCGAGAACTCCATCATGGAGGAGCTGAGGAAGCGGGCCGACGCCG
ACAAGAACGACAAGTCCGTCAAGGACTTAGTCATGCTGCTGTTCGAGACCGCTCTGCTCA
CCTCCGGCTTCAGCCTCGACGAGCCCAACACCTTCGGCAACAGGATCCACAGAATGTTGA
AGCTCGGGTTGAGCATCGATGACGACGCTGCTGATGCCGATGTTGACATGCCTGCTTTGG
AGGAAGCTGATGCTGATGCTGAGGGCAGCAAGATGGAGGAAGTCGACTAAACCTGGTGCT
AACTTTTCTGGCAATTTAAGTTTTAAATTCTATCTTTTTTTACGAGTTTAATGGATAATC
TTTGCTTATATTTTGTTTTCCTCTGAATAGTTAAGGTTTATTCTGGAATGAACTGGTTTA
GTTTTAATAGTATTTGGTAGATTTTTCAAGTGA
>a_ATCACG_L001_R1_001_(paired)_contig_114
CAGATCCGTAGGTAACAACGAACGTTGAGGATATTTCTCCTCCAGATACTGCAAGATTAC
CCACTCCACACAGTACATAATCGTAATAATGAATCTCTACATACTGGATATATTAATGAT
ATTAGTGTTGTATATCTTGCCAATAAAATTGCAAGGGAGTCTGCAACCACAACATCACCA
TCCACAAGCACCGGCACCAGTCCGAGCGGATTAAGCTTCAAAAACTC
>a_ATCACG_L001_R1_001_(paired)_contig_115
TTTGCCATCAACGGAGATGCCGTCGGTGCCGACGGGCTTGACATCGGAAAACAAATATGC
ATTACTGTTTATTAGTCCGGTAAAGGGATGCTTGTACATGATGATATGATATTTATGCTC
GTACATTCCGATCCAGAAATACAAAAAAAAGGAATAAAAAGAAAAGGTAACCCTTGTCAG
AAACAATATTCCATGAGAATAAATTCACAGGTTAAAATCCTGAGAGGGTTGGATAATGAT
AGCTTAGTAGCCCTCTGGCCTGTGGGCAATGAAACTGATGACCTGGACTTGGCGCACGTT
GTCGAAACCGATGATACGGGCGAAGGCACTGGGGTGTTCAATGACCAACTCATCCAACTC
CTTCAACACCTGCACTGGGTCGGTGCACCCAAACATG
>a_ATCACG_L001_R1_001_(paired)_contig_116
GTGGGAGGGTTTGATCCGCTGCATCTATATCAGGAATGCAATCATTGTATATGGATTTGT
TTGAACTGAAGTTGCAAAATGGATTTGTTGTCCCCAAAAAATACCAAGATATATGGAAAA
TGCAGGTCTAGGTACCAGCTCATCGAATCAAGTTGCCGAGCAGGTAGAAAAACTCACATT
GGGTTTACGGATATACTAACGTAAAAGAAATTTTGCAGACTTTACAATGTAGTGAGGAAA
AGAGTTGCTATTATTGTTTGAATAGCTTGAGGCATACAAAAATTGCAATAGATGAGATGC
TTTTGAAAGCAATCCTAGGACTGGAGAACAAGTTTTTTGCCGAGAATGATGTCATCGGTG
GTGAAATCGGCTTCTTTCCGGAAGGTTCCTCTGCCGAAGTCTAGGTTGTAAGAGTCTGTA
AGGCCTTCCANNNNNNNNNNNNNNNNNNNNNNNNNNNNNNNNNNNNNNNNNNNNNNNNNN
NNNNNNNNNNNNNNNNNNNNNNNNNNNNNNNNNNNNNNNNNNNNNNNNNNNNNNNNNNNN
NNNNNNNNNNNNNNNNNNNNNNNNNNNNNNNNNNNNNNNNNNNNNNNNNNNNNNNNNNNN
NNNNNNNNNNNNNNNNNNNNNNNNNNNNNNNNNNNNNNNNNNNNNNNNNNNNNNNNNNNN
NNNNNNNNNNNNNNNNNNNNNNNNNNNNNNNNNNNNNNNNNNNNNNNNNNNNNNNNNNNN
NNNNNNNNNNNNNNNNNNNNNNNNNNNNNNNNNNNNNNNNNNNNNNNNNNNNNNNNTCAG
GTATACTCCTGCGGAAGAGCAATAAATGTACTGTTCTAGATTTGGTAAGGCATCAAGAAT
TGGCTCGACTTCATCTGCCTCACGTCCATTGATATCATAGACAACATCAAATCCTTCTGC
TGAGAGGCTGGTCTTCACAAAATCAAAGTCTTTCCTGTCTCCCTTCAAGTGCAAGATCTT
GGAGGAAAAATCAGAAAAATCTGAATCAGATTCACCAGGCAATTGCTGAGCAATTGGGGC
TTTACCTCTAGTGAAAAGAGTGACCTGATGGCCCTCTTTGACAAGGAGTCGAGACAAAAA
TAAGCCGATGAATCGAGTTCCTCCCATTATAAGGATTTTCTTGGCACTGGATGCACTAAC
ATGTAATGCCCCCTTTGGCTGCCATACTCTCTTCTTAAACTGGAGCGAGGAAGTAAATTT
GGCGCCATTGAAGTCGGAGAGTGAAGAAGAGAGGAGGAGGGAAGACGGTTGTTTGTGCTG
CACCACCACCAAACTAGCCATGATGAGCAGCGGCCAGAATTCTGTTTGTTGGGGGAGAAG
CTGAAATGGGCCATAAATACTATATAATTGGAAAGAGTGTGATTC
>a_ATCACG_L001_R1_001_(paired)_contig_117
TTTTACAAAAGAAACTCTACACAAACAATGGTAACAAATTAAATAATACTTCCATAACTT
GAATTTGTATATAAAGTGGAACAAGAGTAATTGAAAAAAAAACGAGTCAACCTGAGATTA
CAAATGAAGAAAGAATAAGGCTGAGAAAGTGGAAAGCAACAGAAAAATAAATAAAACCTA
TATTTTCACAAAACCCCTGTAAATGAATTGAGAGGGTACATTCTTCTTCTATACATGAGA
TTGGCTCTTCATCAAAAGCCCTCTTCCCCTCTTTGTTACACTTCCATTCATTCCCTTCAA
CATTATTACCTCCTCTTCTTCTGCACGCTTCGCATCGACCTTCAACTACTGCTCTGTTGC
AAACACTCCCAAGGATTGGCATAAAAATAGTCTTCCTCTTTAGGCCTATCTTGAATCACC
AATCTCCTCGTGGGTTTCCCCATTCGTTCAGCGTGAGCTTCTTTAACAGCGACAGAGAAC
TCGTCCCAGCTCAGTAACCCTGAATTATACTTGTCGATTAACCCGACTAGCGAACTTCTA
TCCAGCAATATGGTCTTCTTGAATCCCAGATANNNNNNNNNNNNNNNNNNNNNNNNNNNN
NNNNNNNNNNNNNNNNNNNNNNNNNNNNNNNNNNNNNNNNNNNNNNNNNNNNNNNNNNNN
NNNNNNNNNNNNNNNNNNNNNNNNNNNNNNNNNNNNNNNNNNNNNNNNNNNNNNNNNNNN
NNNNNNNNNNNNNNNNNNNNNNNNNNNNNNNNNNNNNNNNNNNNNNNNNNGATCGATGTC
TAATGCTCGTAAAGTGAGAGCAGTTTCTTCGGGTGTTAAGGGGCACAGACCTTCTTTTCT
TTTCATATCAGAATCTATGATCTTCTCTTTCCACCAAGGGTACGCGTATCTCATTTCTGT
TAATTCATTCACTTCATCAGTGTCGCATCCCTGCGTGCAACCAGAAAACGCTAGCATGTC
CATTTCGTATCTCAGATGAAGAACAATGAATGGACCATTTTTCCTGAGAATTTGAATAAC
TTTTCTGCCCAATTCCTCAATCTGAGGAGTAAATCTTAAGGCACTGAAATTAACTCGGCA
ACGCAGCCTCTGAATGTCCATGGGCTGATTGTTGTTGGCGAGCCGAGCATCTGTTCTGTT
CAAATGGACAACTTTATACTTCTGAATCAGAGGAAGAATCTGATTGCCATAGTAAGATAT
ATCTGACCAACTAACAGGAGGCATAGTATAGACGAGCCCTAGCTCGACCCTCCTCTTGAC
CCTCGGAGGGAGCTCCTTAAGTATTCGAACTTCATCTCTTA
>a_ATCACG_L001_R1_001_(paired)_contig_118
CTTGATTCACGAAGCAGATAGCAGCCCTAGAAATCCGACAACAGCCGCATATTGATTCAC
GAAGCCTGCATAATCAAAGTCGAACAAAGCCGCCGCCGGTGCGAATCCGCCCCGCCAATC
GAATCTCTCCCAATCCTCTATCGCCGCCAGTGCGAATCCGATCAAAGACGAACAAATTGG
CGTTTGATTTTGGAATTGAGCGCGTTTGATTCTGGATTTGAGCGCGCGCGAGATTCTGAA
ATGAAATTGGGGATTTGAGCGCGTTTAATTTTAGATAGATATACACGACGCGTATAAAAG
CGTCGTCTTTTAGATAGTATAAACGAAGCGGAAAAACGCGTCGTCTTTAACCGCTAATCC
CTATAGACGATGCAAACTACCCGCGTCGTGTATAACAGTATAGACGACCCGGGATTCTGC
GTCATTTATACCCGCTTATTCTGAATCATACAACGCGGTCCTCTCAAGTCGTCTATCAGC
GTAGTTTCGGTTATAGACGACACGATTCTTCACGTCGTCTTTAACCGCCTATTTTTTTAA
CAACGCAATATAGCACCAACATTGTCTATTTCGATATAGGCAACGCGAGCGAATATTCGC
GTTGTCTATTAGAGTCTTTCTTGTAGTGGCACAAGAGTCGTCATCGTTTAATTCTTTACC
ACATTTGATCGATGCTGATGATTGGATTGCAACTTACTTCGATCAAATATTTATCAAGAC
ATTTAGACTCTTCGACAGTATAATTTGTGTAGTGCTTAGCACGAAAGTAATTGTCATCGT
TTAATTCTTAATTGTCAGGAGAAAGATTAATATTTTCAAGGCCTTGTGGAGACTCAAGTG
TAGGGGATAGGAACACTTTTGAGAAGAGTATAAGTTTTAGGAAGAAAATTGCGATCGATA
TCCTTAAGAAGGATAAAAGTACGGGGATACCTTATAGAAGAATATGTCAATAGGCCATTT
GAAGAGTTGG
>a_ATCACG_L001_R1_001_(paired)_contig_119
AGAAATTAAAGAACTAGCTGAGAATCTAGAGTTCGAATATGCACTCCCATACATTCTTGA
CAATGTCAAAATACATCCAATTAATACTTAGCAAAGGTTAATATGTACAGATCGAATACA
AGAAGCCAGTAATCTCCTTTGAAATAGAACCAGGATCAAGACCATCTCCATCACAAATGT
TTTCACCATCCAGATGGAGCTTTAGTTTGTGACGAAATGGTATCTCGAATCCACATAACT
TTCTACATCCCAAAGGAAAGAACCAAAAGTCACTGCTTCCAAAACAAGTCTCTTCAGGCC
ACCAAAGCTGATCCTGATGGATTCATCTTTGGAGGAATTGATGGTTCCTTCGTTTGAGAC
TATGATTTCAGGCCTACCAAATAATGCTTCTGTGTGTTTCTCAATTATACCAATAGCCTC
TTTCGATCTGATGGTCGCATATCTTTGAAGCGTCTCCCCATCAAAAGACATGACATAATT
TCGCAATCGGGATGGCCTTATTGCACTAGCGCCGACACCAATGCCGCCGGCAAATGACGA
CATTTCTGGATGAGGCTGAGCATTCCTAATGCTATCATCATTCGGTCTCGTTCCCTCGAA
TGCAACTTGTTCAATATCATTCTCCCCNNNNNNNNNNNNNNNNNNNNNNNNNNNNNNNNN
NNNNNNNNNNNNNNNNNNNNNNNNNNNNNNNNNNNNNNNNNNNNNNNNNNNNNNNNNNNN
NNGAAGCTGCATAAACCTGCCCAACTCTTAACTTGCTTATCTGAGCAGCGGAGTTAGGGT
CGCCAACACGATTCCCAAGAATAAGAGACAAATGGTTCTGAATCATTTCATAAGCTTCGG
GAGAGTGGAGGCGCTCCCATTTATCTTCTTCGCTGGGACCAATATCAACAAGACTGTCAG
ATGATGATGGAGCAATTGCAGGGACTAGGGAGACACTGGCATCCATGAACTTCTGCACCA
CTAATGCATACAATATCTCTTCCAGAGCCTTTTTCCTTTCATTGGCTTTAACCTCCGCAA
TTCTCCTGTATAAAACAAGATCAGTTCCAGATGCAGGTGGCTCTTCCTTCTCATTCTCTG
CCTCACGATCAGTTTGAAGCTGTTCAAGCTGCTGTTCTACAGCGGCAGGAACAAGATGTG
GATGACTTGTTAATATCTGTGAGAGAAATTGGCCGATCGGAGACTCAAGCTGAAGTGGAG
CAATAGGATATTCTGAACTGCCAGAATCAGAAGGCTGCATAGAAGCTCTAGTTGCAACAC
GCCGGCTGCTTAAATACNNNNNNNNNNNNNNNNNNNNNNNNNNNNNNNNNNNNNNNNNNN
NNNNNNNNNNNNNNNNNNNNNNNNNNNNNNNNNNNNNNNNNNNNNNNNNNNNNNNNNNNN
NNNGAGAGCACAGGGCTAGAGCTAACTCTGAGATCGGGTCTGTAGGGGCCATATCGGGGC
ACCCAATTAGGCGACATGGTGGCGAAAGAAGCCCGACATGCAGCTACGGTTTCCATCCTG
AAAATCAGTTGCGGCAACAATCGCAAACGATATCAAAAATTTAGGCGCAGCTAAAATAGA
ATAATCGAAGATGATAAATGCTTAGGTGCAGGCAAATCCTCTCCTCTCTCTGAAACAGAT
GGTTTGACTCAGAAATATGTATTTAATTGATCTATGGAAACAGTGAGCGAGCGCTACGCT
ATCTAATTCACTGGAATCCCAATTTTTAGACCACCC
>a_ATCACG_L001_R1_001_(paired)_contig_120
TTTTTTTTTTACACAAATAAGTCGCACATTTTATAACCAAATAAGGGAAGAAAAGAAAAG
TTTTGTCGGTCACACGACTTTCACATTAACATACCACTTATTTATGTCACAGAAGTAAAT
TTCTTCATAACTCGAAACTATAAATTAACACCCTAAACAATTAATCTTCTCCTAAATAAA
AAAGCAACATTCCCTTAATTTTTTTATGTGAAATCTATAAATGCAGAATAAGAAAGGCAT
GAAGATAGAGTTGCAATCAGCAACAATGGGTATTAGTGAACAAACAGAAGCGTGTATAAA
CCAAAGTACAACTTGAACATAAACACTGTTTATGTACAACAAGATAAAGCAGCAGCTAGT
ATTGCATTTCTCAAAGAGTAACCCTTGCAGCCTTATGCAGAGGCGGCCGCTGCCTCCTCC
GCCATCTGTGACACAGATAGAAGCGTGCAGATGAGGTTGCGGTCTCCATATACGTTGTCG
ACGCGCCCTGTGGTAGGCCAGAATTTAGCAGTCTTGAGCCATGCTGCAGGGAAGGCTGCA
TATTCTCGTGAGTAAGGTTTGGTCCAGACGTCAGCCATGAGCAACGAAGGCGGGTGAGGA
GCACTCTTGAGCACATTGTTGTTGATGTCCGCTTTCCCTTTCTCGATCA
>a_ATCACG_L001_R1_001_(paired)_contig_121
GAGCTCTCCTTTTATTCACAGTGGAGGCCTGCAAATTTGCACACACCTCACTTCTGGGTT
TGCTCCACCTTAGCTCGAATTTTCTGTTCCAACACAGAAATCTCAGTCTCCAGGCTGAAC
ATCCTGTTGAGAGCATGCATGTTCTCCAGCGTCTCGCTCAACGTTCGACTGTCACTCCNN
NNNNNNNNNNNNNNNNNNNNNNNNNNNNNNNNNNNNNNNNNNNNNNNNNNNNNNNNNNNN
NNNNNNNNNNNNNNNNNNNNNNNNNNNNNNNNNNNNNNNNNNNNNNNNNNNNNNNNNNNN
NNNNNNNNNNNNNNNNNNNNNNNNNNNNNNNNNNNNNNNNNNNNNNNNNNNNNNNNNNNN
NNNNNNNNNNNNNNNNNNNNNNNNNNNNNNNNTTTCTTGATAGTTGGAACAGTCTCCAAA
GAATCGCGCCATGCTTCAAATTGCTTCGACTCTTCTACGATTATCGCCTGAGCTTCCATT
GCTTTACGAAGGCGGTCTTCTTTGTTGGCAGCCACAACCTCCTTCAGATCGTCAACATTG
TACACTCGAGCAGCCTCCAGATCATTAACACACGCCCCAACATTTCTTGGAACAGAGATA
TCAACAAACAATCTCAAGCCCCCCACACTTGGAGAAACTGGTGGAAGATCTACGACATGC
TCCTTCAGAAACAGAGGAGTATCCGAAGCAGTACTTGTGAATACGACATCTGCTTCTGCT
GCGCACGCTAGCATTTCAGTTAGGGGTTTGTAAATCATCTCGACATCCTTTATCTCCTCA
CGAATGGCAGAAACCCTGTCTTCACTTCGATTCACTACCACCATCTTTGTGCAACCTTTG
GCCACCAAGTGTTTGATNNNNNNNNNNNNNNNNNNNNNNNNNNNNNNNNNNNNNNNNNNN
NNNNNNNNNNNNNNNNNNNNNNNNNNNNNNNNNNNNNNNNNNNNNNNNNNNNNNNNNNNN
NNNNNNNNNNNNNNNNNNNNNNNNNNNNNNNNNNNNNNNNNNNNNNNNNNNNNNNNNNNN
NNNNNNNNNNNNNNNNNNNNNNNNNNNNNNNNNNNNNNNNNNNNNNNNNNNNNNNNNNNN
NNNNNNNNNNNNNNNNNNNNNNNNNNNNNNNNNNNNNNNNNNNNNNNNNNNNNNNNNNNN
NNCGGTGCTCACAGATCTCTGAAACTGGAATTCCACTAGTCTTGGACATCCATTCAGTCA
CTTCTTTAACTCCTCGGTGACGAGAAAGGGCTACCACATAGATTTCCATTCTATTACAGG
TACTCAAAACAGCAGCTTCTTCAATGTGATTTAAACCACATAGCTCGCTAATAGCTCTTG
GCCACTCTGCTTCAGGAATTGCAAGCTTCTCCCTCATCTCAACGGGTGCAGTGTGGATAC
TAAGACCAATCACTACGATGCTGCTTTTCTCTTTCGTGTATCTGTCAGCTGCGGATGTCT
TGAGCTGCTGAAGAGCCGATAGGCTCGAAGCCGAGAAAGAAGCAGCATTGGTCGGCTCGA
CATCAACCAAAGCATCCGGCGCAGCCTCGCACCTGATCATTCCATAACCTCTCCTGATGC
GAGGCGCTAGCCTGGCTCGAGCCGAAGCCGAGAAGCCAG
>a_ATCACG_L001_R1_001_(paired)_contig_122
ATGTTCTCCAGCGTCTCGCTCAACGTTCGACTGTCACTCCGATCACACCTCAGGTGTTGC
ATCGGACCGTGAAGTAGTTTGTTAACGATGCCCCTGCTAAGGTCATCAATGGCCTTGCGT
GTTTTCTTGGGAATATCATCTCCCATTTTCGACAAGCATTTCTCCAGCTCTGCAGCTCTT
ATTCTCTCAGCATACGCCCTCAGTTTCTTGATAGTTGGAACAGTCTCCAAAGAATCGCGC
CAT
>a_ATCACG_L001_R1_001_(paired)_contig_123
TTTTTTTTTGAATAATTTTTACCAAGTCAAGCTCGAGCTTAAAATTTTTTTAATGAGCTC
GAACTCAGTTAAAATGTAAGGAACCGAACTCGATCACCTAACTACTCGGTTCGGCTCGGT
TACACAACTAGGAAACAACAGTCCTCAAAACAGCAATAATAACAATGAGAATGAAACGGA
GGTATTGAAATATGAGTGATTAAGAGAAACTCCACTCAAAGAAATCCACAGACAACAAAA
TTACAAACAACAAGAGAGATCAAGTATTGTTATTTTACAAGGGGTAGGGTTGGAATTCAT
TAGTAACTGTATCCCTTGACGAACAACTCCTTCTTCGCCTCCTCGGACTCTCCCTCTCCG
GNNNNNNNNNNNNNNNNNNNNNNNNNNNNNNNNNNNNNNNNNNNNNNNNNNNNNNNNNNN
NNNNNNNNNNNNNNNNNNNNNNNNNNNNNNNNNNNNNNNNNNNNNNNNNNNNNNNNNNNN
NNNNNNNNNNNNNNNNNNNNNNNNNNNNNNNNNNNNNNNNNNNNNNNNNNNNNNNNNNNN
NNNNNNNNNNNNNNNNNNNNNNNNNNNNNNNNNNNNNNNNNNNNNNNNNNNNNNNNNNNN
NNNNNNNNNNNNNNNNNNNNNNNNNNNNNNNNNNNNNNNNNNNNNNNNNNNNNNNNNNNN
NNNNNNNNNNNNNNNNNNNNNNNNNNNNNNTGTCCTGTGAGATAGCAGCGTATCGAGCAA
GCCCCCACGCCGCTTCCTTCACTGCCAGCGCAGATGGACCGTTGGGAATGCTCACAACGG
TCCTCCACTTTGCGAATCTGGCGCCCTGCTGGTAGTAGGCAGCAGAGCGGGAAGCCAGAC
CGTCGAGGCCTTGGCACCATGACTCGTTGTTCGAGCCCGCCAAGGGGACAAGACCCTTGT
CGACTTTGATTCCGGGGACGATGCCCTGCTCAACAAGGATGTCGACGATTTTCTTGCCAT
CGACGGTGGATTGGTAGAGAGTTTCCTCGAAGAGGATTGCACCAGAGATGTACTGGCCCA
GTCCAGGAGGAGTCACCAGAAGAGTCCGGTAGGCCTGGCGATTGGCCTCGGTGTTTTCGA
GCCCAATCGAAGCCAAACGCTTCCCGCAGGTGGCGTTTGATTCGTCCATCGCCAAGATTC
CACGCCCAGGAGATGCAACAGTTTTGGCAGTCTTAACGAGTTCATCAGCGTAGGAGGTGG
CGCGGATGGTGAGGGAGGACGGCGGGCAGCGGACGGCGGCGGCGGCGACGGCGTGCTGGC
GGAGGAGGGGCTGGCCT
>a_ATCACG_L001_R1_001_(paired)_contig_124
AACAACTCCTTCTTCGCCTCCTCGGACTCTCCCTCTCCGGTGTACTTTCCGAGCTGAGCA
AGAGAGTTTGCCTTGGCTCTCAGCAGCAGAGCATCCTGTGCTGCCTTCACGTTCTCCGGC
CTTCCTCCCCATGTCTTCAGGCACGTGTTCTGCAGGGCTCGTGCGTATGAGAACGACACG
TGCCATGGGTTCGGGGATTGGTTCATCGCGTTCAAGTTCAGAGTCGCCTCCACTTCAGAT
TGCCCTCCAGACAAGAACATGATTCCTGGGACGGCGGGAGGGATTCTTCTCTTGAGGAGT
TTGAGAGTGTAGTCGGCAACCGTTTCGGGTGTGGCCCTGTCTTTGCACTCTGCTCCTGGT
GTAACCATACTAGGTTTCAACAGTATGCCCTCGAACAACACGTTGTTCTCGGCCAGGTAG
AAGAAAACCTCGGCCCACACCTTCTGAGCAACCTCAAATGTTGTGTCGATTCCATGCTCA
CCGTCTAGCAAGATCTCTGGCTCAACAATAGGAACCAAACCATTGTCCTGTGAGATAGCA
GCGTATCGAGCAAGCCCCCACGC
>a_ATCACG_L001_R1_001_(paired)_contig_125
GTCCTGCAAGAACGAGCAGAAAAACAATCACTCGTACAGCTCTTCCAGATTCGAAGAACG
AGCCTACTAGTATAAACAACTCTTTCATATATAGTGCATGCATGATTTAGTTCTGTCGAA
AGGCATAGGATGAAGAAATAGGTCGTCGTTCCTCCTAAAAAGTGCAAATTACACTTGTAG
AGTTGAAGGCAAAATTATCAAGACACTAACCGTACGATTTCCTCCATATA
>a_ATCACG_L001_R1_001_(paired)_contig_126
GGCTTTGGCTAGGCGTGGACACAGAGTCATGGTAACTCTTTGTTAGAAAAACTATGTCTT
AAACCTAACTCCATGTCTATATTTCAGTAATAGAAGTTTATAATGAGCAGTCCTACTATA
CGAATAGACACTACTTTTGATTGCTGTTGTTACAGATTGTCCTGTATGTGCCTGATTAGT
CGTCTAGTCAATGTCTAATACTTGAAATATTTTACACATTTTGGAACTAAAAAACTATCA
AGATTTATTCAGTGAATAGCCATATCTTTATTTTCAGCTGATTCTTTGTTTCCCCTGCAA
CTAACAGGTTGTTATACCTCGCTACGGTGAATATGCAGAAGCT
>a_ATCACG_L001_R1_001_(paired)_contig_127
CGATTGATAAGCTTCATGTTGATAAAGAAGCTGAAGAAATCTGAAGCCTTGCACTACGCT
GCCTAAAATAGTTAAATAATCGGCAACCTGCACCTAATTTTGAGTTAAATAACCAACAAC
TAGTACTACAACATCACTGACACGATTCAGATCATTATAACATGGTATTCTACAAAGATC
TACCTTCCTGCCTCCCTTTTCGTTCTCCTACACACACCACAAAAAGCAACACCAGTAGCA
GCAAAATAGAAAATAAGTTAAAACGTACATATCTATATATGTATATGTATGTACGCCCAC
ATGTGTCCGAGAAGACACTCTTCTTTCCAAATTTTCAACTGTGCAAGTATTCAGAAGATT
AACGGTCGAATTTTGCCCCTTACACTGAGGAAGCTAAACGTGGCAGTACATGAAACAGTT
TAACAAACATGTAGTGGTTGAGCCTTTTCATGCAGTGCTTTGTAGCACTGAAGGCTGCAA
AGTGGGAGCTTCGACTTAGAATCTCTGTACTTGTACACATTCGNNNNNNNNNNNNNNNNN
NNNNNNNNNNNNNNNNNNNNNNNNNNNNNNNNNNNNNNNNNNNNNNNNNNNNNNNNNNNN
NNNNNNNNNNNNNNNNNNNNNNNNNNNNNNNNNNNNNNNNNNNNNNNNNNNNNNNNNNNN
NNNNNNNNNNNNNNNNNNNNNNNNNNNNNNNNNNNNNNNNNNNNNNNNNNNNNNNNNNNN
NNNNNNNNNNNNNNNNNNNNNNNNNNNNNNNNNNNNNNNNNNNNNNNNNNNNNNNNNNNN
NNNNNNNNNNNNNNNNNNNNNNNNNNNNNNNNNNNNNNNNNNNNNNNNNNNNNNNNNNNN
NNNNNNNNNNNNNNNNNNNNNNNNNNNNNNNNNNNNNNNNNNNNNNNNNNNNNNNNNNNN
NNNNNNNNNNNNNNNNNNNNTGAAGAATCTTCAGTATCTCTATCCATTACCTTAGAGATC
TTCCGTAGTTTCTTGCGTCTGGCACCATCTTCATACTCAGTATTATCATAAGGTGCGGTT
CTTGAAGTTTTAAGCTTTTGAAGATAACGAATCTCATCATCGTCCTCATCATCATCATAT
AGATCATCAGCCAAATGTTTCTTAATTGTTGACTTGTTTTTAGATAATCGGTCATGCTTC
AAAGTTTTCTTGCCAGAATCGTTAGGTATATTTGCCTCAAAAGAATCCACGTTTCCAAAG
ACAAAACTGGTCTTGGAAAAATCTTTCCATGGCACACCACGGAGACCACCCTTATCATCT
ATATCATGGAGATTATAATTTTCCTGG
>a_ATCACG_L001_R1_001_(paired)_contig_128
GACACGATTCAGATCATTATAACATGGTATTCTACTAAGATCTACCTTCCTGCCTCCCTT
TTCGTTCTCCTATACACATCACAAAAAGCAACACCAGTAGCAGCAAAATAGAAGATAAGT
TAAACGTACATATCTATATACGTATGTACACCCACATGTGTCTGAGAAGACACTCTTCTT
TCCAAATTTTCAACTGTGCAAGTATTCAGAAGATTAACGGTCGAATTTTGCCCCTTACAC
CGAGGAAGCTAAAAGTGGCAGTACATGAAACAGTTTAACAAGCATGTAGTGGTTGAGCCT
TTTCATGCAGTGCTTTGTAGCACTGAAGGCTGCAAAGAGGGAGCTTCGACTTAGAATCTC
TGTACTTGTACACATTCGTACAAGAAGGACCGGCACATTTCTCTCGTGGAGGAGGATAGC
TGCAAGACTTTGATTCGAATATGCTTGGGAGGCCAACCTCATCTGGGAATGTTACAGTTG
TCCCTGAAGGCCCCATAACCCATCTTACAGCATTGGGTGCAACTGTAGCAGCATTTGCAT
TCCTCTCCTGAGCTAGCTCCTCCTGCCGTTTTTTAATCTTCTCCTCTCTCCTTTTCCTGC
TAGACTCTTGGCCCAAAATCTTTCTAATTGCCTCAGCCTCAGATTCACGAGCAGCCTTCT
CATTCTGTATCTTACGCCTTTGGGCAGCCTCGGCTCTTTTGAGTTGTTGCTCCGTTTCTG
TAAGTTGTTCCTTTGGCTTTCTTGGTGGGGCAGGTGGTAACCCATCTGGATATTGGACAG
ATTTGGCACCCAATCCGGGTGAGTTGTCTCTACCAGTTAAAGTAGCCCGACGGCGGGTAG
TGATTGCACCTTCTTTGGGAACTTCAGCAACATCTATCAGTGCTTTATGTTGTTTCTTAT
TCTTGAGTTCAACCTCACCATCAGATACTAATTCTTCCTCTTCCGTATAATCAGTATCTT
CAGATGCTCTTGCTGACCTGGATTTCTTACTTTCCTTGGCTGATCTTGAGGAGCCATAAT
CTCCAATACCTAATGAAGAATCTTCAGTATCTCTATCCATTACCTTAGAGATCATCCGTA
GTTTCTTGCGTCTGGCACCATCTTCATACTCAGTATTATCATAAGGTGCGATTCTTGAAG
TTTTAAGCTTTTGAAGATAACGAATCTCATCATCGTCCTCATCATCATCATATAGATCAT
CAGCCAAATGTTTCTTTATTGTTGACTTGTTTTTAGATAATCGGTCATGCTTCAAAGTTT
TCTTGCCAGAATCGTTAGGTATATCTGCCTCAAACGAATCCACTTTTCCAAAGACAAAAC
TGGTCTTGGAAAAATCTTTCCATGGCACACCACGGAGACCACCCTTATCATCTATATCAT
GGAGATTATAATTTTCCTGGCGACTCAGCTTAGAGGAAGGATAAATGGCATCTGAAGTAG
ATTTTGCAGCTCCAGCTATTGAAGAACCACCGACACTGGATCTTGTGTGAATCATATGTG
TTAAACCCCCAACCTTTAGTTTTACCTTATTGAATTTGTTTTCATTTCCAAATTCATCAG
ATGTTGTTCCTAGTGGCTCAGAATGATGACCATCAGTTGCTTGTTCGCTCATCCTATTAT
CCTTCATTTGCTGACTTTTCCTGCTAGCTGTGGAAGGATTATCCTCACCAGAACTTTTAA
GCTCAGTACATTCCTCCAGCATGTCACCTTCATCATAACTTCTACGCTCTGTTTCAGCAT
CAGCAAGATTTAGTGATGGTGTTGACGACTCCTTGCCCACACTTGGTGCATCACTCACAT
GGTCTGACGGAGTTGATGACAATGAAACAGAATCCAGATATTCTTGGGGAGATTCAGATT
CATTAGGAGGACGACGATACAAATTGCTCCTCCTCTTCCTCAAAGTTCTCCGTATTTTAT
TACTCCCCAAATCTCCGTAGTTATTATCCATATAAATGGGAACAATTCAGGCTGATTATT
ATTCAACTTCTTCCTCTTGCCATTCAAATCCTCCAAAAAGGAGAAAGGGAAAGAGGGAAG
ATACTCCAACAGCAACA
>a_ATCACG_L001_R1_001_(paired)_contig_129
GTAAAATGTGGCGAAGAAGGATCCTTGGTCTCTTGATCATTGTTTGAAGGAGGTAGTTTG
GCAACAATCAGTCCCTGCTTATTAAAACAGAAAATGAGCAGAAGAGTTTATCTTCACACT
TCGAGATATATTGGTGGCTTGAAAACTCGTAAGAGACTTACTCTGATTCATGAATAGAAA
CAAAAGTATAATAAGTAAATGTAAGGACCAAATAAATACATAAGTATTACCTAGGATCAA
GATAGCAGCATTTCAGGAGTTAGTCATATAATCATCCAAACAAAGAAAGTCAGCAAATGA
CATAACAATACAAGATGCATTTCTTTTAAAAAATCATATAAGAATTTTATACATTGCAAC
AATATTCTACAGGCATCATCTTCCAACACAGTGCTCAAAGTCTTCAGAGCAGAACTGTAT
CCAGTAACATTAATTATGCCTGTTGTGATTATTTTTATACATTAATGGTTATCAAAAT
>a_ATCACG_L001_R1_001_(paired)_contig_130
CTAAAATACAATTTTGACCTGAACATATTGATAACCGTGAATGTATAAAAATAATCACAA
CAGGTATAATTAATGTTACTGGATACAGTTCTGATCTGAAGACTTTGAGCACTGTGTTGG
AAGATGATGCCAGTAGAATATTGTTGCAATGTATAAAATTCATATATGATTTTTTAAAAG
AAATGCATCTTGTATCGTTATGTCATTTGCTGACTTTCTTTGTTTGGATGATTATATGAC
AAACTCCTGAAATGATGCTATCTTGATCCTATGTAATAGTTATTTATTTATTTGGTCCTT
ACATTTACTTATTATATTTTTGTTTCTATTCATGAATCAGAGTAAGTCTCTTCCGAGTTT
TCAAGCCACCACTATATCTCGAAGTGTGAAGATAAACTCTTCTGCTCATTTTCTGTTTTA
ATAAGCAGGGACTGATTGTTGCCAAACTAC
>a_ATCACG_L001_R1_001_(paired)_contig_131
TTTTTTTTTTTTTTAAAAGAAAATAAGGCAAATTCATTAATAATTCTTGTTGGTACAAGG
ATTGATACATTTGCATTCAAAAACATAAAATTCGAAAAGCATCCTAACATTAATAATTCA
TCACTGATACAAAATATCACTTTCTTGGAAAGTGCAACCAAAAGAACATTTGTAGCTTAG
ATCAGTGACTTTTCTTTTCTTTTCTTTCTACTACTTTAACCCGGCATGATTCTCAAACAG
TTCTGCACAAAACTGACGACGATATAGAGGGCATTTTGTAGGATCAACCGTAGACAGCGG
CACACCAGTTACAAGGCATTCGATGAACTTGATTGCCATGACTCCGCAATCGTGAGCATT
GCACTGTTGTGGCGTTGGTACATAGGGCACTACATTCCATTCTTCAATTGGAGGGGTAGA
CCATTGAGTGCAATTCCACAGATTTTCACAACGCCAAAGGTGTGGAATCGCCCGACTTAA
TGGTTTGAATAGGTTGAATGTGGAGGGCCATGACGACGACGACGACGACTCCAATAGAGA
GTCGTAAACGGTGATTTCCAGGTTCGGAAAAGACGCTGAGTATGCCACCCAATGATTTTC
ATTCAAATGTGCAATGCCATAGACGTTAGACGCAAGCCCCCATGGCAAACTTCCCTCCAA
AGGGCATTTTCCTTGTACATGAGGGCGCACAATCTCTTTCATCAAATCCAAATTTGGTTG
ACATATGGCACCCCAAGCAATTGTGTCCAATATGCACCATCCACTTTGAAATTCTTTGGG
TTGTTTCTTGCTTTTCAATAATAGCAAGCTGAGTAACGCATCTATTTGCGGAGATTCAAC
AAGTGATTCTTCTTCCCAAAGATAACTAAACCATTGTCGATCGGCTACAGGATTAACATC
GAGAGGAAGTCTCACTGACTCGGTGCGCATGGGATGTTTTGTTGGCGTCATATACCAATT
TTGAAAAGCACTCTCAAAACTAGCGAAATCTTCGATAGGTTGGTTATCAAATGGTGCTAA
AGCATTGTCAAACAAAGATAACGGGAAATCTAGTGGGTTAAGGTCCGATGATTGAAGGTG
GTCATACATCTTAGAAGGAGTGCTTTCTTTTTTCATGGTGTTAGTTCGTGGTGTTATGAA
GGATAACAAACTTGAGAGACCTCGTTTTTTAGTGGAACGTGGGGACACAAAATCAGTTTT
CTGATTGGTTTCATGAGTCGTCGTAAACCATTTTCCATAGAGAGCTTTGACCCCGCGAAT
TTCAGCTTCAATATCATCCAATCTTCCCAAAATGCAATACATCAAAGTTAATGTATCATT
ACTCCCTTCGCCTTCTTCAACCAATCGTTTAGAACGAACACTCATTGAACCTTCGGGCGT
TGGTGATATTTGACGAAGTTTGCTCGTAGCATTATTATTGTCCATGTGTTGCTTGCGAGC
ACTCTTTCGACCGTAATCCAGCTTCTTACGAGCACTCTTCGATGGATGTTCTCCGCGTTC
CGAGCTACTCTCGATATTAATGCAATTACCTTGATCCATGATAACCAATTCGGTATTTTG
AGGGATAGTCACCAATTTAAGCTTCCTTCAATCTGCAGTTCATCTGTTCATGGCTGTTCT
TATAATCAGTCCTTATCATAAATGAAGAAGATCCATTAGATGGTTAATCCAAGAAAAATA
TTTCTTGAGCCGGATTTTCTTCCCACGACAGTCGACATGATTGGTTGCTTTTCCTACAGG
GGCCATTAATTCTTCATCTGCATATCTCTGTAACTTGGCCACGAAAATCCATCCCACCAA
CGATCTTGAGATCGATTCCATGCTTAATTTGTGTTAGGGCTGAAAATCGAAATGAAAATT
TGGGAACCTTAGCAGCCGTGAAGTCGCGATGTTCTAAATTGGGGAAAGGTTCTGCCCAGT
AGCTTATGGAATTGAAGAAGATATTCCCGTCTAAAAAGAAACATCAATATTCCA
>a_ATCACG_L001_R1_001_(paired)_contig_132
GCTTTTCAATAATAGCAAGCTGAGTAACGCATCTATTTGCTGTTAAAAAATAAATCTCAT
TAGGTGTCACTCGATAATATACATAAACAGAATATATGATACACCGACAATAGAACTGAA
CAGATGCTTTATATAATACACATAAACCTGAACAGTAATATGCTACTTATGTAGCCCCAA
GGTCAAGACAGCAACAGTAATATGCTCCTTATATAGTACACATAAAACTGAACAGATACT
TTCTAAAAGGAATACACATATATTGAAAGCAAGGCAGCGCATTACCGGAGATTCAACAAG
TGATTCTTCT
>a_ATCACG_L001_R1_001_(paired)_contig_133
CATGGTCTTTCAATCAATACATAAAACTCGAACATAACAGGGACTGAACTGAAAAATGCA
ACACCGGAGAGGCACAGCTTTACAGTTTACCATCATCATCAACATAGAGACTCACCTTCC
ACGCGTAATCTCTTTGGACCTTTCTCTTCCTCCTGCACATTGGCCGACACCCTGTACTCT
TTAGCCTCGACCGAGCATCTCTTGTAAGGTTTAAANNNNNNNNNNNNNNNNNNNNNNNNN
NNNNNNNNNNNNNNNNNNNNNNNNNNNNNNNNNNNNNNNNNNNNNNNNNNNNNNNNNNNN
NNNNNNNNNNNNNNNNNNNNNNNNNNNNNNNNNNNNNNNNNNNNNNNNNNNNNNNNNNNN
NNNNNNNNNNNNNNNNNNNNNNNNNNNNNNNNNNNNNNNNNNNNNNNNNNNNNNNNNNNN
NNNNNNNNNNNNNNNNNNNNNNNNNNNNNNNNNNNNNNNNNNNNNNNNNNNNNNNNNNNN
NNNNNNNNNNNNNNNNNNNNNNNNNNNNNNNNNNNNNNNNNNNNNNNNNNNNNNNNNNNN
NNNNNNNNNNNNNNNNNNNNNNNNNNNNNNNNNNNNNNNNNNNNNNNNNNNNNNNNNNNN
NNNNNNNNNNNNNNAGCATTCAGGTTCCAGTTGTTGACCTTCTAAGGCAGGATCAGGACT
AGTTTCCCTTCTCGCACTGTTTACGGCTTTTCCTTGGCTGCAGGAAATTGGAGCGGCAGA
AGCTGATGCAGGAGTGTATGTAAAGCCAGGTTGATAGG
>a_ATCACG_L001_R1_001_(paired)_contig_134
GGGCCATTTACTTTTAGTCAATACGCACCACTTTCAAAACGAACAACAAATCTGGAAGAA
TCCGCTGCATCCCAGGTCACTACCGAAGCAAATGGATTTCAGATGGAGAAGTCTGATAAT
GAAAAGCCTTTTCAGGAAAATCTCGCTACTAAGATTTTTAATGTTATTGACCCACACCAT
TTACAAGAGAAATCCATGCATACAAAGAGAATGGATGAACTGAATGAGTCTGGAAATGAT
GAAAAATTGAGAACCGCTGATATGCAGAGCCCACAGAACTATCCTCGTCATGTCCCTGTG
CACATTCTTNNNNNNNNNNNNNNNNNNNNNNNNNNNNNNNNNNNNNNNNNNNNNNNNNNN
NNNNNNNNNNNNNNNNNNNNNNNNNNNNNNNNNNNNNNNNNNNNNNNNNNNNNNNNNNNN
NNNNNNNNNNNNNNNNNNNNNNNNNNNNNNNNNNNNNNNNNNNNNNNNNNNNNNNNNNNN
NNNNNNNNNNNNNNNNNNNNNNNNNNNNNNATATTTACGAATCCGGCTGCTTCTGCTACT
TCTGAGCATTATAGTACTGCATCAAAATCTTCTGTTCATCAGTCATTTCCTAGCTATCAC
CCTTTCGCTCCTGTCCAAAGCCAGAATGATAACCAGTCGTTTCTGCATGTACCAACCACG
TTTTCCAGTCTTATTATATCTGCTCTGTCACAAAATC
>a_ATCACG_L001_R1_001_(paired)_contig_135
TACTTCATCTCAGACATCTTGAACCCCGGCATGTCGAACGACGAAGAGAATTTCTCGACG
TCCGCCTTGAGCTCTTCAATCTCTTTGTTGTTGACAAGCCCCTTGTTGAAGTCCTTCAAA
AGTTTACCATGCTCCTTTTGGATCTTCAATGTGAGGGTCACAGCCCTGTGGAGGAATTCC
GCGATCTGCTCGAAGTCTTTCTCCACCAAACCTCGAGATGTCATGGCGGGTGCACCGATG
CGAACTCCTCCAGGAGCTAATGCACTGCTGTCACCAAACACAGCATTCTTGTTAACAGTA
ATGTTGCACAGGTCACANNNNNNNNNNNNNNNNNNNNNNNNNNNNNNNNNNNNNNNNNNN
NNNNNNNNNNNNNNNNNNNNNNNNNNNNNNNNNNNNNNNNNNNNNNNNNNNNNNNNNNNN
NNNNNNNNNNNNNNNNNNNNNNNNNNNNTATCCTTTGCTCATAAGATAGTTACCGAGGGC
AACCGCATTTGCACGAACTTGCTTGGCATAAGCCTTGAACCCAGGGGACATTGCCTGTTT
CAGGGCTACGGCAAGAGCACCAATTTGATGGTTGTGTGGGCCTCCCTGAAGAGACGGAAA
CACGGCAAAGTTTATCTTGTCCTCGAAATCGTAAACGGCGTCTTCTGGCTGGCCCTTCTT
GGGTGGCTTCGGACCCTTACGGTAGAAGATCATGCCAGCTCTAGGACCCCTCAAGCTCTT
GTGGGTTGTTGTTGTGACGATGTCGCAGTACTCGAAAGGATCGGCTGCTTCCTGAGCAGC
AACGAGTCCACTAATATGCGCCATATCACACAGCAACAGAGCTCCAACCTTATCAGCGAT
CTCCCTAAACCTCTTATAATCCCAATCCCGAGGGTACGCGCTCCCGCCACATATAATCAA
TTTNNNNNNNNNNNNNNNNNNNNNNNNNNNNNNNNNNNNNNNNNNNNNNNNNNNNNNNNN
NNNNNNNNNNNNNNNNNNNNNNNNNNNNNNNNNNNNNNNNNNNNNNNNNNNNNNNNNNNN
NNNNNNNNNNNNNNNNNNNNNNNNNNNNNNNNNNNNNNNNNNNNNNNNNNNNNNNNNNNN
NNNNNNNNNNNNNNNNNNNNNNNNNNNNNNNNNNNNNNNNNNNNNNNNNNNNNNNNNNNN
NNNNNNNNNNNNNNNNNNNNNNNNNNNNNNNNNNNNNNNNNNNNNNNNNNNNNNNNNNNN
NNNNNGGCATGCCCTCGGAGTACTTGTTGGTGAGGGCGCTGCCGAGGGCCTCGATGACGG
CGAAGGAGGTGAAGTTCTCGGAGGCGATGAGCTCGATGCCGCGGCATTGGCGGCGCTTCT
CCTTCTCGATGAGGTCGTGGATCTCGGGGTCCACGGCGGAGAGCGAGGAGTTGCCCCACT
CTGAGACTGGATCCATTTTCGCTCTCTGTGTGTGTGTGAGTGCGGAAGAGCGACAGAGAA
GATGATGATGCAGAGACGAGGGGGAGTGGGAGGTAGAGGTTTCATATAAAGGAAGATCTG
>a_ATCACG_L001_R1_001_(paired)_contig_136
CAAAGAACCATATATAGAGCATAAGGGGCAACATCAATGTGATCAGATCACCTCATTTAC
AGATGATGAATATAGTTGAAATAGTGACAAGAAATATAAATAAAAATTGGGAGGTCTTTA
AGCCAGGGAATTTAATGAAATAACTAGTGTTTTTTCTTTTTTCTTTGTTCTTCCTTCTAG
TTGTAACTAAATACAGGTAATATAACCACGCCCGAAACACCCAAGTTATGTGACCTGGGA
TAGATGAGGAAGAAGAAGCCTGAAGTGAGAAACCCGAAACGCCTTTGATTCTTCGATTTT
TTGATGTTTTGCTGGGATTACAAGAGTCCTGCTTCGAATAGATTTCGCCTTCTCAAAGTC
TCATCTACCAGCTTGAATGTCTTCTTCACAAGTTTCTGATCTAATGCGGTTGTTCGGTAG
ATCTTGAAGACCCGATCAACACGATCAGGTGCGGTGCTTTGAAAATACAGCTCCTCGAAT
TTTTTCTTCACGAACTCGTATGCATGCTCGATTTCTTGTTTCCCGGTTGAAACTGGCTGG
TAATCCTTGTACCATCCACATACATTCAGTGGGACTTTGAGAACCTTCTTTTCAAATAAA
TCGAACTTGTTGAGAAATAGCAAGAACGAAGTTTTCTCGAAGCAAGGTTGCTTCAGGACC
CACTCGAAAAGTTCTTTCGTCTCCATCATCCGGTTTGTGTNNNNNNNNNNNNNNNNNNNN
NNNNNNNNNNNNNNNNNNNNNNNNNNNNNNNNNNNNNNNNNNNNNNNNNNNNNNNNNNNN
NNNNNNNNNNNNNNNNNNNNNNNNNNNNNNNNNNNNNNNNNCCTCAGTTAGACGTGGATA
ATTCAACCTACCACCAATTTCTGAAAATTTCTCTCCAATTTCCTTATTTTCATCAGAAAT
AATGAACTTTGAGGAATCTTCTGCACTTTGTGATAATTCTTTTGATCCATCATATAATAT
TTTTATTGTCTGAAAAACGTTGGCATGAATGACAGGAATATAGCCTTTCAGCTCAGCTTC
ATCGAACCCACTTTGAAACAGAAGTTTTATCTGCTTGAAAATGGTGGACTTTCCAGAATC
TCCCGCACCAAGTAACAGAAGCTTCTGGATATGCTTCTCCGCCTTAGTTTCTTGCTCAAT
TCGCCTCTCAATTTCTGCAGTCTGNNNNNNNNNNNNNNNNNNNNNNNNNNNNNNNNNNNN
NNNNNNNNNNNNNNNNNNNNNCTGCTCGTTCTCTTCAGAATTAGCCGGATTATGTCGCTG
TCTGCTACAGAGTGATCCCATACTATCAAGTAACGTGCACAATACAAAAACCATAAGTTC
CCAATCCGTCAGCCAGATTAATAACCAATCCCACCGTCCAATCTTCTACGCAGCTCCATA
CGCCGGAAACGAGCCGTCGGACTTTTGCACCGGCGAGATGACGGCGGCGTCGATTCAGAA
ACAGCTCAGCCGCAGCTCTAGATGCGGCGGCAGTGGATCTAATGCCTTATTTAGTAGAGC
AGGATCAGCTCTTCCTTCAAATGCGAAAGCTAGCAAACGGCGATGGATCTAACGAAGGAT
AGAGGTGAAATCAGTAATTGGAACAGCTGCACGGCGGCAGGAGCGGCGGAGAACGGCGGC
GATCGGCCGTGGAAGGAGAGATGAGGGTTCGGTTGTAGGTTAAATCTATCAGACAGATCC
GGC
>a_ATCACG_L001_R1_001_(paired)_contig_137
GAAATTGGTGGTAGGTTGAATTATCCACGTCTAACTGAGGGGCTTGTACATGAAATTGGA
ACTCTTTGGAAAGATACTGCCATACAGGAAACATATTTGCGGGGTAATGAACTTCAACTT
CCAGATTGTGCTCATTATTTTATGGAAAATTTACAAAGATTTTCTGCATCAGACTATGTT
CCTACTAAGGAAGATGTTCTTTATGCCAGGGTTCGGACAACAGGTGTTGTAGAGATCCAG
TTCAG
>a_ATCACG_L001_R1_001_(paired)_contig_138
TGTTGTAGTTTGGAAATGGGAATTCCTGTCCATTTACTTACAATTTCTGCGATGTCATTC
CCAGTAACTTCCTCCCTCAGCATGGATTTTCCAGACCTCATATACTCATCCAGTTCCTTT
TCTGCTGTTTCAAGCTGGCGCTGCAGTGAATTGAGGCTGCCATATTTTAGTTCAGCTGCA
CGGTTGAGATCGTACTCTCGTTCAGCCTGCTGGATCTCCAAATTTACTCTGTCAATTTCT
TCCTTAATGGATTGTATGCGTGTCATGACAGATTTTTCATGTTCCCATTGTTCGGTCAGC
TCAGCTTGTTTCTGCTTTAAGCTGGATAGTTCAGTTTCGAGGCGATTCAACCTATCTTTT
GTTGCTCTATCAGTATCATTTTTCAATGATAGCCTTTCCATCTCAAGTTTTAGAACAGAA
CGGTTGATTTCATCGAGGGCTGTTGGCTTTGAGGTGATCTCCATTTTCAGTTTTGCAGCT
GCTTCATCAACCAGATCAATAGCTTTGTCAGGAAGAAAGCGTTCACTGATGTAACGATCT
GACAAAATTGCAGCTTCAACGAGTGCACTGTCTGAAATGCGAACTCCGTGGTGCAGCTCA
TATCTCTCCCGTAGTCCACGGAGGATGGAGATTGTATCTTCTACAGAAGGTTGATCAACA
TAAACTTGCTGGAACCGGCGTTCCAGGGCTGGATCTTTCTCAATGTACTTACGGTACTCA
TCTAGTGTGGTAGCACCGATGCATCGAAGCTCTCCACGNNNNNNNNNNNNNNNNNNNNNN
NNNNNNNNNNNNNNNNNNNNNNNNNNNNNNNNNNNNNNNNNNNNNNNNNNNNNNNNNNNN
NNNNNNNNNNNNNNNNNNNNNNNNNNNNNNNNNNNNNNNNNTCTTCAAATTCTCCACGAT
ATTTTGCACCAGCAATAAGAGCTCCCATGTCAAGAGATATCAACCTGCGATTCATCAAAG
CCTGAGGAACATCTCCTTGCACAATTCTCTGGGCCAACCCTTCAGAGATTGCTGTTTTCC
CAACACCAGGTTCACCAATTAAAACAGGATTATTCTTCGTTCTCCTTGAAAGAATCTGAA
TACATCTACGTATTTCATCATCTCTTCCTATAACAGGATCCAGCTTTCCTGCTCTTGCCA
TGGCTGTCAAATCTTTTCCATATTTTTCTAGCGCTTCGTATTTTCCTTCAGGATCTTGGT
CAATGACAGTTTGGCGTCCCCTTATTGACTGAATGGCATCTTTGAGTGATTTTAGAGAAA
GTTGAAAATCCTTAAGCAATTGCTTCCCAAAGCGGTTATCTTCCGCAAAACCAAGAACTA
AATGCTCTACTGAAACAAACGAATCGCCAAACTCTTTCTTGTACTCCCTGGCTCTCTGTA
TCAGCCCTTCCAGATCTCGACCTAACATTGATCCAGCTGACTCACCAAGAACCTTGGGCT
GACGTTGAATGTACTTCTCAGTAGCATCAAGCAGTCGAGTATTATCCACTCCGGCCTTTG
AAAATATCCGACGAGCAAGTCCATTCTTCTGCTCCAACAATGCTTTCATCAAATGCTCCG
TCTCCACTATCTGATGCTTATTCTCCTTCGCCACCTCCGGTGACGACACAATCGCTTGCC
ACGCCATCTCAGTGAACTCCGACTGCGTAATTCTTCCACTCGTCGACGCATCACACCGCA
CGCTAAAGGAGCGTGATTTCCGATTAAGCTTATCCGAATTTCTACTAAACGCCAGACTTC
TATGCTGCATTAATTTCAACTTATTACGCGGCTTCAGAGATCCAGGATTGGTGGAGAAAT
GAACAGATGCTAGCGGCTGAAGAAACATGGCCGTCCTGCGCGCGTTATCCGGCGGCGGCG
CGTTGAGCCGCACGGCGGCGAAGGAAGATGTGGACGCCATTGACGGAAGTCGGCGAAATT
AGGTCTGGACAGCGAAGATTTAAGGAGGAATTATCTGCAATTAGCAATTGGGGAGTGGCG
ACAGCAAAATATAAATGAAGGGAAGAAGAAGAAGATGGAGTAGTCTGGTAGGTTCGAGCG
AAGTAATGGGTGCGAATGAAGGCTAAAATAGAGACTTCGGG
>a_ATCACG_L001_R1_001_(paired)_contig_139
CAAATATCAACACACTGAATCGGCCAAATGCAGTATGATTTCACACAAATCATGCCACAA
GTAGCAAACGACATAAACTGCAGGTATATAGCTAGCCAGAAATTATTCATATAAAGGTTT
ACAAAAGCCATAGCAAAATACAACTAGAGAACATAATAATAAACCAACTAGAATAGAATA
GTCTTCATAGTAAAAATGAAAGCTGCTGAAACAAAAATCAAACAGCGGATCACACGAACA
TATGCAATTCAGGCCTAGAAAACACATTGTTCTCCTCATCCTCCAGCACCGGGTACGAGG
CCACGAGCGCATCCTGGGCACCGATATACAGCGAGTTATATATTTTCCAGTACACTTCTC
GAACCTTCCTTGCTGGATGGAACAACCCCTGAAGACAGTAGTTGAGCACAACCGCCGCAC
CCAACGCCACCCTCATGCCTTCAATGGCTTCCATCACAGCATTGATCACGTGAGGCGACG
TCTCGAAAATGTTGGGCCAAACATAATTCATGAGGTGGATCAGAGCATCCTCACATCCCA
GCCCTGCAACTCCAAGAGCCATGTGCTTCACCGCCGAAGCTGCAGTTTGCCGATGAACCA
AATCCCTGTCCATCAGAGCATCCTCCAGCAATGGGGTCACTGCATATATGTAGTCCTTTC
CCATCTCACCAATGTATTCAAACAGGAAAGAGAGCGACTTCAGAACACCGTTTTGTACNN
NNNNNNNNNNNNNNNNNNNNNNNNNNNNNNNNNNNNNNNNNNNNNNNNNNNNNNNNNNNN
NNNNNNNNNNNNNNNNNNNNNNNNNNNNNNNNNNNNNNNNNNNNNNNNNNNNNNNNNNNN
NNNNNNNNNNNNNNNNNNNNNNNNNNNNNNNNNNNNNNNNNNNNNNNNNNNNNNNNNNNN
NNNNNNNNNNNNNATATAACCAAAAGTGTTGACAGTTGCTCTACGGATACCCTTCTTGTG
TGCTTTGAGCATCTCCAGGAGCTCGAAGCATATCCTCATCCACTCCCTTGCAGGAACAAA
TTCAGCACCACGATCGGCAATTCTTCCGACAAGATCAATGCAGTTCTCTTGGACTTTCTC
ATGGCGATTCTTCAATATAGGTGTCAACCGAGGGAGTAAATCCTTGATTGGTGGAGTCAT
CTTAGTCATACCAATAACATTGACAATAGCCTTGAGAGCACCTAATATNNNNNNNNNNNN
NNNNNNNNNNNNNNNNNNNNNNNNNNNNNNNNNNNNNNNNNNNNNNNNNNNNNNNNNNNN
NNNNNNTCTTCTCCACACTGTTTCATAACCACAGCAATCCTAGAGATGAGATCTGCTGCT
TGTTGTCTCACTTTAGCACTCTTATTGTTAAGACGCCATTTTATGGTACCACATATCTGG
GGAAGATACGGCTTCACTCTCTGGCCAAGGGAGTTTACAACAGCACCAAAACCGTTAAGC
ATGACATTGGCGTCATCACTGGTCTGCTCTTGGAATGCATAGAGAATACCATCAATCAAC
AGCTCCTCTAACCGAGCGTCAATATCTGATGCCCCCAGGTTGGCAACCACTTTCTCGATT
GTCTCCATTACCATCCGTCTGTAAGGCTCACTTTCATCTTTCAGATCTTCAACAATTCTG
CCCACTATATCAGCAACCCCAACCTTGTTAGCTATCTCCACTGTTGTTTCAACAAGTTGC
TTGTAATTCCTCCTGTCCAAGGCCATTCTCCGGACCCAAAAATTACGGAAAAACTCGGGA
AGAATATCATTTCTTATGTAATCTGCCTCCACACCTTCAGTGCTTACACACTGCTTCACC
ACTTTCAGCACGATCTTCTTCATTTCTTCATCTGGAGACTGGAATTCACGGATCAAAATA
ACCATGACTTCCTTTGTATAGTAGCTGGCATATATGGCATCCATGAGTGGTATGATGAAA
CCAATGGCCTTAAGGAAGGCAGCAAGTACTTTCCCACGGTGGGATCTGATACCCTTCCAT
AGAGGTTTCAACACAGAGTCGAAGCTTTCAATACCATAGGGGGCAGCAGCCTCAGCAAGA
GCAGCCAAAGACAGAGCTGTTATTGTTCTGACTTTCTGATTTTCATCATTAAGCCCATGC
TCAATAATCTCAACAAGGGATCTCAGGTGCGGAAGAACTGCACACCCTATCAAAATAGCA
ATCTGCTGCACAATCTTGATACCAGTGTGACGAGCCTGCCACGATTTCTTACTCTGACAG
ACAGCTTTCAAGAAAGGCAATAAAGCAGGGATTCCAAGGGCAGAGGCAACAACACTAAAA
GCTCTTGCCGTGGTATTTCTGACATACTCATCAATGTTATCAATATCTGGACGCATAGCA
GCAATCATAGTAGCCAACCCAGCGGCCTTGCTCAGGTTGGAGATAATCTCTCTACCTTCA
ACACGAGCATAATAATCCTCATCAATTAACAGAGGCTCAATAACCACTAAAATTTTGTGG
ACATACGGACGAACCAGTTCATCCAACTTGTAGAGTACCCTATCAATAACTTTTACCAAC
AAGTGTCTCTCTTGGTCTTCCAAAGTGGGCTGCATGAGCAGTGGCAGAATACGGTTGAAC
AGAGGCCCAGCTCCAAATTCCCTTGCCTTATCCGTGAGCTGTCTCAAAGCAGTTTTCCTC
TGTGGCGGAGTGCCATTTTTAACTTTTAGCAAGAGTTTCATGATCTTTCGCTCTTTCTGC
TCTTCTGGAGATAACTCTTCTTCATCCTCTTCATTTAGGAGTGAACCAAAGTACTGATAA
TCCTCAGGTTTCATAAACGGTAAACCTCCAGGCAACTCTTTTGGCACATCAAACTGCTGT
CCCCTATTCTCCTCTGGAATGTTATAAAGTGGTGTCCCCATTGGAGTGGGTGTGGCAAGA
AGTTTCCTAGCAGGAGTTCTGATAGGCACGTAGGAAGCAGGGGGTTCCAAAATCTTGTAA
CCTTCTTCTGGAAACATTGCATCCAGCTCCTCGTCAGTCAGTGGCCTATTCCTTTCCTCG
ATATCCTTCTCCCACCTTAATAGATTATACTGTTCAGGNNNNNNNNNNNNNNNNNNNNNN
NNNNNNNNNNNNNNNNNNNNNNAAAGGAGTGACACCAGGAGTATAAGCTGCAGCAGGTGT
TGCACCTGGTGTAGCACTACCCATAGTAGCTGGAGTCTCATCCCACCTCGATCTCTGCCT
TTTCGGAGTTGGAGTGGCCATCCCCAGCTTAGGTGTGGCATCCCAAGCCATTCCAGCAGG
TGTTGCTCCTGGAGTAACACCTCCAGCAGGAGTTGCATCCGAATCATTCAGGCGACCAGG
AGTAGGAGTCTCGTCCCATCTATTTCTCCTAGAAACCGAGGGTGTAGCATCCCCAATCCT
TCCAGGTGTAGGTGTCGCATCCCACCTCCCAATTCCAGGTGTTGAGTCGGGCATATCCCA
GTCAGATGCTGCCTTAGCCTTCTTCGCACCAGCATTCTCATCCTGGGACATATCCCATCT
ATTCCTCTTCTTTGGCTTCTCCACATCTTTATCCTTCTCCTTGGCCTCCTCCTCTTCCTT
CTTCTTTTTTGCAATTTCCCTCTTCACCTCCTCTTCCTTACGCTTCAGTGCTTCTTCCCT
CATCACATCAGCATAAGTCCTAACATCAGGACCCGGAGTCTTGTCAAGAAACGGATCATT
CCTCTCCGGGGATATAATCCTATTTAACCTCCTCCTCCTATAATCATCTTCGCGGTCAAT
AATCTTGCTTGGCTGTTTGAACCCAGTATCCTCTTCACCACCTCTCAGAGACTCCTTAAA
GAATTGCTTCGGAGCAGTAAACGATGCCATCTTTCGAGCGATCTCATTCTCTGTCGGGTC
CATATTATCCTCATCCTCATTTACAGCTATCGATTGCTCATAGCCCTCATACTTGTTCGC
ACTATAGAGATCGGTGTCAAAGGTTAGAGAATTGAGCGCAGCAAGGTCCTTCTCCATTTT
CTGCCTCTCTTCTTTCACCTTTTGAATCTCGGAATCCACGTCCATTTTTAAGACACTAAA
TTTCCCTCAAAGCTGATTTCGGGGTTTTTCTTCCCACGCTTTGGAGTTGAGGCAGATGCG
AAATAACAAAATATCGCNNNNNNNTATGCTTCAATCAGAAACGCGGTCGTATATCACACG
CAAACACTAATCGAAAAGGATTGAATGGAGAGGGCAAGGGTGCGCGGAAGCAATCAACAG
TAAGAGTTCAAAAAAAAAATCACAATAATCAACTAAATATGCGCAAACATGAAGCTAGGG
TTTGGAAATGAAATGTGAAATTAAAGGTAACCTGATTTCGGGGTTTTTCTTCCCACGCTT
TGGAGCTG
>a_ATCACG_L001_R1_001_(paired)_contig_140
CAAACAGGAAAGAGAGCGACTTCAGAACACCGTTTTGTACGTTGAGCTCCGGTACACGGT
ATTCGTTCATCAGAGCAGGGAGGACAGTGAAAGGTGAGCATGTTTCTGCCACGATTGCGA
TTGCCACAGTTGTGCAGACACGATTTTGACGTTCTTGGACTTTGAGGTTGTTCAACAATG
TTGCAAGAACATCTTGTGGCCCGATTGCCTTGGCGATATAACCAAAAGTGTTGACAGTTG
CTCTACGGATACCCT
>a_ATCACG_L001_R1_001_(paired)_contig_141
TTTTTTTTTTTTTTTAGGCTATATCAAACATGTATTAGTCTTTAGTTTTTATACCTATGA
TCTGAGAACAAATCTTTCGCTCAAGTAATAAGCTGAGATAATGCAGATACTACGGCAAAA
AAAGAATATCTCTCGACACAAATCATCAGCTCATTTACTCGTCACTATCTTTTAAAATGC
GTGGTGTTTATAAACACCAGAATGAAAATGGACGACCATCTTGTGCCATCGTGACAATTT
GATTGATCCTTATCGTTGTCTCCACATGGTAACGACTCGTTCCAGACACCAAAAACAAGA
CGAAATCCAACAGTCCTTGGACATCATGAATACGGATAAAACACCTAAGCTGATGTAAAC
TTTGTCACCGCCTTTGTTCCTTCCGACACGGCGTGCTTTGCAAGCTCACCAGGAAGCATA
AGACGCACGGCCGTCTGAATTTCACGACTGGATAGTGTCGACTTTTTATTGTAGCGTGAC
AATTTACCAGCTTCCGACGCAATACGCTCAAACACATCATTAATGAACGAGTTCATGATC
GACATACCACGCTTGCTAATTCCGGTATCAGGATGCACTTGACGCAAGACCTTGTAAATG
TAAGTTGAGTACGATTCAACTCGTTTCTTACCACGTCCTTTGCCTTTGCCAGTCTTGGCA
ACTGTCTTCGCAGCTTTCTTGGAAGGAGTTTTTGCCATTATTGCTGAATCAAAGAGTAAA
TGTATTGCAAGTACTTGGT
>a_ATCACG_L001_R1_001_(paired)_contig_142
TTTTTTTTTTTGGCCAATAAATTATCAACTAAACATAGATATGGCAATAATGTCGATAAG
CATATAAATAAACTACAATTCTTACCTGATAGAGATATTATGAAACCTATCGTGTAATAT
CACTAAGAAAAATTTGACATCTCATCGGTACATATAAGCTTCTTTTGTGCTTAATTTGTA
TGAGCAAGGAGTGCACAAACAACGCAGTACAGTTAAAAACTATCAAATTTCAGCTGCAAA
ACCAGGACCAAATGCATCCATCTCTCATTGGAGCAAATCTGCATCTACTTTGTGTACAGA
TATATCAAGGTGAACACGAAGAATCCCGACATCATAGAAAATGAAGCTCCATAATATGGA
TAAGCCGCCGGTATGAATCTTTCATACTCATTATGTCTAAAAGGTCGAACTGGAATCTGC
TTTGCTAGACTTAATGTTGTATAGCCAAGTCTCTGGTACTCAACCTTGAACTGGAAAACA
CCATAGACATCGGGAACCTTGAAAGTTGTATGATAAAGACCCTTCTGATTAGTCGACAGA
GTTTTCAGAACATATGGGCTCATCATGTAAAACTGAACCTGCACATCATCAGCCACATAT
GGCTTCCAACTAGTACCAGACCACTCATATACTTCCACATAGTAAACCAGGTCATCTTTG
ATCCTGTACATTGAGGGTTCATCAGTTTCACCGACTTTATGATGTCTTACATTAACAGCC
TTCAGATGACCTCTCTCATGGAAAACCCATTTGCTAAGTTCAGTAACAAATTGTTCGTTT
CCACATTTCTCATATTTAGTAGTGGTTCCAGCTTTCTGTACTCCAGATCGGAAAAACCTG
TCACTGAACAAACTAAGTGAGCCAGATATCAAAATCCGAGCATTGTTTCTTGCCTGNNNC
CTGCACAACAGAAACCAAAGAGATTGCAGACCCAGTCAAAGCAGGTGGACTTGATAACTT
GGATTTTGGATCGGCTGAGTACGCTGCCGGTGAAGCAGAGAGAACTTTTAGTACCAAGTT
GTTTGCGGGATTTATAGAGTGACCAATTCCTTTAAATAGCACGGGAGCCTCGATTTTCTT
GCTCCCCAAAATAACCTCTGAATTAATGAAGTCCTCACCGGCTATCAAAGTGTGATCCCC
TTCTGTCTCTGAAACTGCGTGGTTGGTATGATCAATTACCACCGCTGCTGGATCCTCATC
AAAGTCAACGCCGCACTCAACAGCTATCTCTCGAATCAATTCAGATGCCGAGGCATCGGC
AGCCATGATCAAATCATGACCAGAATCAACAAATTCTAGCAATGACGCAGCATTAACTGA
CCCACCAAAACGATCAACTGTCGGGGCGAATAGGACAACGGCGTCATATAGATACTGTCC
ATATCTCTGCAAGGCGAGTTTGGGATCATCGGCGAGCTTGAAATCTAGATCAAATCCTCT
GGNNNNNNNNNNNNNNNNNNNNNNNNNNNNNNNNNNNNNNNNNNNNNNNNNNNNNNNNNN
NNNNNNNNNNNNNNNNNNNNNNNNNNNNNNNNNNNNNNNNNNNNNNNNNNNNNNNNNNNN
NNNNNNNNNNNNNACCAAAACACGGCGATCCGTTGGTCTTTCTTCAGAAAATGCGGAGCA
TAGAATCGCGAACAACGGAACAGAAATGAAGAAGAAAGAGAGTGAGTGTTTGATCATGGC
TTTCGACCTCGAGAATTAAGGGTTTCC
>a_ATCACG_L001_R1_001_(paired)_contig_143
GTTTTCAGAACATATGGGCTCATCATGTAAAACTGAACCTGTAGATCGTCAGCCACATAT
GGCTCCCAACTAGTACCAGACCACTCATACACTTCCACATAGTAAACCAGATCATCTTTG
ATCCTGTACATCGAGGGTTCATCGGTTTCACCAACTTTATGATGCCTTACATTAACAGCC
TTCAGATGACCTCTTTCATGGAAAACCCATTTGCTAAGTTCAGTAACAAATTGCTCATTT
CCAGATTTCTCATATTTGGTAGTTGTTCCAGCTTTCTGTACTCCAGATCTCAAAAGCCTG
TCACTGAACAGACTGAGCGAGCCGGATATCAGAATCCGAGCATTGTTTCTTGCCTGCACA
ACAGAAACCAAAGAAATTGCTGACCCAGTCAAAGTGGGTGGAGTTGATAACTTGGATTTT
GGATTGGCTGAGTATGCTGCTGGTGAAGCAGATAGTACTTTTAACACCAAATTGTTTGTG
GGACTTATCGAGTGACCAATTCCCTTAAATAGCACAGGGGCCTCGATTTTCTTGCTCCCC
AAAATAACCTCGGAATTAATGAAATCATCACTGGCAATCAAAGTATGATCCCCTTCTAGC
TCTGAAACTGCATGGCTTGTGTGATCAATTACCATAGCTGCTGGGTCCTCGTCGAAGTCA
ACCCCGCACTCCACAGCAATCTCTCGAATCAATTCAGAAGCCGACGCATCGGCAGCCATA
ATCAAATCATGACCGGAATCAACAAATTCTAGCAACGACGCTGCATCAACTGACCCACCA
AACCGATCAGTTGTCGGGGCGAAGAGAACAACGGCATCATACAAATACTGCCCATATCTC
TGCAAAGCAAGTTTTG
>a_ATCACG_L001_R1_001_(paired)_contig_144
ACCATAAAGAAATAGAAACAACCACATCATAACAAAAAAAAATAATAACTAGAAAAAACT
ACATACGCACAATCATTTAAGACAAATAGGCAATTACTCAATACTAACATAAAACTAATC
AAGTCTNNNNNNNNNNNNNNNNNNNNNNNNNNNNNNNNNNNNNNNNNNNNNNNNNNNNNN
NNNNNNNNNNNNNNNNNNNNNNNNNNNNNNNNNNNNNNNNNNNNNNNNNAACGAAAAAAC
AGGATAACCTTGAAACTTAAATTTAGTCTACTTCCTCCATCTTGCTGCCCTCAGCATCAG
CATCAGCTTCCTCCAAAGCGGGCATATCAACATCGGCATCAGCAGCATCATCATCAATGC
TCAAACCGAGCTTCAACATTCTGTGAATCCTGTTGCCAAATGTGTTGGGGTCATCCAGGC
TGAATCCAGAGGTGAGCAAAGCAGTCTCAAAGAGCAGCATAACCAAGTCTTTCACAGACT
TGTCATTCTTGTCAGCATCAGCCCTCTTCCTAAGCTCCTCCATGATGGGGTTCTCTGGAT
TGATCTCCATTGTTTTCTTGCTCGACATGTATCCAGCCATACTTGAATCCCTCAAAGCTT
GTGCCTTCATGATCCTTTCCATGTTGGCAGTCCATCCATATTCTCCAGTCACCAAACAGC
AGGGAGAGTCAACTACACGGTCGGAAACAACAACCTTCTCCACCTTGTCCCCTAGGACAT
CCTTAATCACCTTGCACAGACCCTCAAACGTCTTCACCAGCTCTTCCTTCTTTTTCTTTT
CATCCTCGCTCTCATCAAGCTTCAATCCTTCCTTTGTGGCAGACACCAGCTTCTTGCCCT
CAAACTCCTTCAACTGCCCAATTGCATACTCATCAATGGCATCAACCATATACAGGACTT
CATATCCCTTCTTCTTCAGCTTTTCAAGGAAGGGAGAATTCTCAACCGCCTTTTTGCTCT
CACCAGTAATGTAGAAGATGTCATTCTGCCCTTCTTTCATCCTGGTCACATAATCCTTCA
AGCTGGTCATCTCATCACCACTCTTGGTCGAATGGTACCGAAGCAACTCCGCAATCTTTC
CCTTGTTTTGAGAATCCTCNNNNNNNNNNNNNNNNNNNNNNNNNNNNNNNNNNNNNNNNN
NNNNNNNNNNNNNNNNNNNNNNNNNNNNNNNNNNNNNNNNNNNNNNNNNNNNNNNNNNNN
NNNNNNNNNNNNNNNNNNNNNNNNNNNNNNNNNNNNNNNNNNNNNNNNNCTCCTCACAGT
TGTCCATGATGAACACACGGCGGACATAGAGCTTGATGTTGTTGGGCTTCTTCTTGTTAT
CAAAGAGGTCAAAAGGTGCTCTCTTAGGAACAAATAGGATGGCCTTGAACTCAAGCTGAC
CTTCAACAGAGAAGTGTTTTACAGCCAAATGCTCTTCCCAATCATTAGTAAGGCTTTTGT
AGAAAGCAGCATACTCTTCCTTAGTAATTTCCTCCGGCTTCCTCATCCAGATAGGCTTTT
GCTTGTTCACCAAATCCCACTCATGGGAAACTTCCTTAATTTTCTTCTTTTTCTTCTCAG
CTTTCTCCTTCTCTTCATCTACTTCCTCAACCTTTCCTTCCTCATCCTTCTTGTCTTCTT
CATCCTCATCATCAGAGATTTCTTTCTCTGTCGTCTTCTCAACCCAAAGAGAAATTGGGT
AACTAATGAATTCTGAGTGCTTCTTAACCAAATCCTTCAACCTACGCTCTTCAAGATACT
CAAGCTGGTCCTCTTTCAAGTAGAGAGTCATCTTAGTTCCCCTCCCAAGGTTTTCACCTG
ATGTATCTCTAGTCACAGTGAATGAGCCTCCTGCTTGTGACTCCCAGACATATTGTTCAT
CATCATTGTGTTTTGTTGTGACAACAACCTTATCAGCAACCAAGTAAGCTGAGTAGAAAC
CAACACCAAATTGCCCAATCATGCTCACATCAGCACCAGCGGCAATGGCTTCCATGAACT
CTTTGGTTCCAGATCTTGCAATGGTACCAAGATTATTCACCAAATCAGCCTTGGTCATAC
CAATACCACTGTCAACAATAGTCAAAGTGTTATTGGTCTTATCCGGAATGATGTGGATGA
AGAGCTCTGGCTGAGCATCAAGCTTGCTCTTGTCTGTCAAGCTTTCAAATCGAATCTTGT
CCAGAGCATCAGAGGAGTTGCTGATGAGCTCACGGAGAAAGATCTCCTTGTTGCTGTAGA
ATGTGTTGATGATCAAACTCAAAAGCTGATTGATCTCAGCCTGGAAAGCAAACGTCTCAG
TATCAGCCATGGCTGCAAACTATCTGTGAAAAGAAATGGACGTAAGCTAGGGGTGTGAAG
GGAAGAGTATGTGTAAATTGAGAGGCAGGTGGAGAAGCGGGATTTTATATAGCTGATAAT
TTAGGGTTTTGACATTCTAGATCCT
>a_ATCACG_L001_R1_001_(paired)_contig_145
CGGCTTCATTTACAGGTCTCAAGACCAAGGATCATCATGGGTTGGGGTTCGCAAAGAGCT
CCGACTTTGTTAGAGTTTCTAACCTGCGAAGGGTTAAGTTTGGCCGAACCAAGGTTTCAG
TGATCAGAAACTCAACTAACCCCGGTTCGGAAACTGTTGAACTCGAGCCAGCATCGGAGG
GAAGTCAACTGTTGGTTCCTAGGCAGAAGTACTGTGAATCCATACACAAGACTGTCCGGA
GAAAAACTCGCACGGTGATGGTTGGAAATGTTGCTTTAGGTAGTGAGCATCCCATCAGAA
TTCAAACAATGACCACCACAGATACAAAGGATGTTGCTGGAACTGTTGAGCAGGTTATGA
GAATTGCCGATCAAGGAGCAGATATTGTTAGAATTACTGTGCAAGGAAAGAAGGAAGCGG
ATGCATGTTTTGATATAAAGAACACCCTTGTTCAGAAGAACTACAACATCCCTCTGGTGG
CAGACATTCACTTTGNNNNNNNNNNNNNNNNNNNNNNNNNNNNNNNNNNNNNNNNNNNNN
NNNNNNNNNNNNNNNNNNNNNNNNNNNNNNNNNNNNNNNNNNNNNNNNNNNNNNNNNNNN
NNNNNNNNNNNNNNNNNNNNNNNNNNNNNNNNNNNNNNNNNNNNNNNGGTTTTCACCCCA
TTGGTTGAAAAATGCAAGAAGTATGGCCGAGCAATGCGCATTGGGACAAACCATGGTAGC
CTTTCGGACCGCATCATGAGTTTTTACGGAGACTCACCTCGGGGAATGGTTGAGTCTGCA
TTTGAGTATGCAAGGATTTGCCGAAAACTGGACTTCCATAATTTTGTGTTCTCGATGAAA
GCAAGCAACCCAGTTATTATGGTTCAGGCATACCGCCTTCTAGCAGCTGAAATGAATGTT
TTGGGATGGGATTACCCATTACATCTCGGAGTAACTGAAGCTGGTGAGGGTGAAGACGGA
AGGATGAAATCTGCAATAGGAANNGAGATAGATCCCTGCAGAAGATTGGCTAATCTTGGA
ATGAGGACATCTGAACTTCAGAAAGGAGTGACACCATTTGAAGAGAAGCACAGACACTAT
TTTGATTTCCAACGTAGAACTGGTCAACTGCCAGTTCAAAAGGAGGGTGAAGAGGTTGAT
TATAGAGGTGTGCTTCACCGGGATGGCTCAGTTTTGATGTCCGTTTCTCTGGATCAGTTG
AAGGCACCTGAATTGCTATACAAGTCTCTTGCAGCAAAACTTGTCATTGGAATGCCATTC
AAGGATCTTGCAACNNNNNNNNNNNNNNNNNNNNNNNNNNNNNNNNNNNNNNNNNNNNNN
NNNNNNNNNNNNNNNNNNNNNNNNNNNNNNNNNNNNNNNNNNNNNNNNNNNNNNNNNNNN
NNNNNNNNNNNNNNNNNNNNNNNNNNNNNNNNNNNNNNNNNNNNNNNNNNNNNNNNNNNN
NNNNNNNNNNNNNNNNNNNNNNNNNNNNNNNNNNNNNNNNNNNNNNNNNNNNNNNNNNNN
NNNNNNNNNNNNNNNNNNNNNNNNNNNNNNNNNNNNNNNNNNNNNGCAGAATGAGGAATA
CAAAGACGGAATACGTGTCGTGCCCATCCTGCGGAAGGACCTTGTTTGACCTTCAAGAGA
TCAGTGCAGAAATTAGAGAGAAGACTTCTCACTTGCCTGGTGTTTCGATTGCAATCATGG
GCTGCATCGTGAATGGCCCCGGAGAAATGGCTGACGCCGATTTTGGTTACGTTGGCGGTG
CACCCGGAAAAATTGACCTTTACGTTGGGAAGACGGTGGTGAAAAGAGCTATCGCGATGG
AACAGGCGACAGATGCGCTGATCGATCTCATCAAGGAGCACGGCCGGTGGGTTGAACCAC
CAGTGGAGGAGTAAACACACATAAATGGAGATCGATCGTCTGCAATGTCATGTAGATGTG
ATCAAATATTTATGTAATATTTTTTCTCTCATTAGATAATGGAGTTTCTTTCTCCAAACA
CCATTTGTAACAGTAAAACTACATTATA
>a_ATCACG_L001_R1_001_(paired)_contig_146
TTTTTTTTTTTTTTTTTATGAAACTATTGCATATTTTCCAAATTTTATATATAAAGTACA
AAATGGACAAGAAAATGAAATATAACATATAGATTGTCCACACGGACCACACCACACATA
CATAAATAAAAATATGTTTTGCTACGACAACTTAGTCACTTTATGAAGGGTACATTACAT
GGCCTTTTAGAAAAAATTATAACGATACATGAAAATAAAACAAATAAAAAACAGAAAATA
GGTAGGAGATGAGGGAAGTAGAAGAGTACAATAACATATTTATCCTCATCACACCCAACA
GTCCCAAAGTAAAGTCTTAACTCAATTTAATTAAGGGGAACGCTATGCAGCACCACCGTC
TCCACCGTGAGGCCCGGCCCGAACCCGAAGAGCACCCCCCAGTCGAGGCCCTCACCGGTG
GTGCTCAGCCCTTCCTTCGCTGAAGCCTTCCTCATCTCATCCAAAATAAACAGCACGCAC
GCGCTCGACATGTTGCCGTACTCGCTCAACACGTGGCGCGTGGACCTCAGTTTCTCCGGC
TTCAGCCCCAGCTTCACCTCCACCTGATCCAGTATCGCCGGCCCACCCGGATGCGCTATC
CAGAACACCGAATTCCAGTCCGAAATTCCCAGCGGCCCAAACGCCTCCTTCAGGCTCTTT
TCTATGTTCTTGGAGATGAGCCCCGGCACATCTTTCAGGAGATGGAAGGTCAGCCCCACT
TCCCGCAGGTGGCCGTCGATCGCCCCGTCGCTGTCAGGGAGGATCGTCTGCGCCGCCGAC
ACCATCTGGAACAGAGGCCGCTCCACCCCAACGATGGGGTCGGAGCCGACGATGAGCGCA
GCGGCGCCGTCGCCGAAGAGGGCCTGGCCGACGAGGCTGTCGAGATGAGTCTCGCTGGGG
CCGCGGAAGGTGACGGCGGTGATCTCAGANNNNNNNNNNNNNNNNNNNNNNNNNNNNNNN
NNNNNNNNNNNNNNNNNNNNNNNNNNNNNNNNNNNNNNNNNNNNNNNNNNNNNNNNNNNN
NNNNNNNNNNNNNNNNNNNNNNNNNNNNNNNNNNNNNNNNNNNNNNNNNNNNNNNNNNNN
NNNNNNNNNNNNNNNNNNNNNNNNNNNNNNNNNNNNNNNNNNNNNNNNNNNNNNNNNNNN
NNNNNNNNNNNNNNNNNNNNNNNNNNNNNNNNNNNNNNNNNNNNNNNNNNNNNNNNNNNN
NNNNNNNNNNNNNNNNNNNNNNNNNNNNNNNNNNNNNNNNNNNNNNNNNNNNNNNNNNNN
NNNNNNNNNNNNNNNNNNNNNNNNNNNNNNNNNNNNNNNNNNNNNNNNNNNNNNNNNNNN
NNNNNNNNNNNNNNNNNNNNNNNGTGTGTTTTTGTGGAAAATGGGGTGAGGTATGCGATA
TTTTTAGTTTCGTGGTGATGGGAAAAAAATGAGAGGGCATGGGGGTTATATATAAGAGTT
AT
>a_ATCACG_L001_R1_001_(paired)_contig_147
CAGCTACCAAACCATATAACTCTTATATATAACCCCCATGCCCTCTCATTTTTCCCATCA
CGACGAAACTAACAATATTGCATACCTCACCCTATTTTCCACCTCAAACCACAAAAACAC
ACCATTTCTTTTACCGGCGCAAAAATGGTGACGGTGGAAGAGATCCGCCGGGCTCAACGC
GCCGAGGGTCCGGCCACCCTGTTGGCGATCGGCACCGCCACGCCCTCGCATTGCGTTGAC
CAGAGCACCTATCCTGATTACTACTTCCGTATTACAAACAGCGAGCACAANNTCGTGGTG
GTGGAGGTGCCGAAGCTGGGGAAAGAGGCGGCGCAGAAGGCCATCAAGGAATGGGGGCAG
CCCAAATCCAAAATCACCCACCTCGTTTTCTGTACCACCAGCGGCGTCGACATGCCCGGC
GCCGACTACCAGCTCACCAAACTCCTCGGCCTCCGCCCCTCCGTCAAGCGCTTCATGATG
TACCAGCAGGGCTGCTTCGCCGGCGGCACCGTCCTCCGCATGGCCAAGGACCTCGCCGAG
AACAACGCCGGCGCTAGGGTTCTGGTTGTCTGCTCTGAGATCACCGCCGTCACCTTCCGC
GGCCCCAGCGAGAGTCATCTCGACAGCCTCGTCGGCCAGGCCCTTTTCGGCGACGGCGCC
GCTGCGCTCATCGTCGGCTCCGACCCCATCGTTGGGGTGGAGCGCCCTCTGTTCCAGATG
GTGTCGGCGGCGCAGACGATCCTCCCCGACAGCGACGGGGCGATCGACGGCCACCTGCGG
GAAGTGGGGCTCACCTTCCATCTCCTGAAAGATGTGCCGGGGCTCATCTCCAAGAACATA
GAAAAGAGCCTGAAGGAGGCGTTTGGGCCGCTGGGAATTTCGGACTGGAATTCGGTGTTC
TGGATAGCGCATCCCGGTGGGCCGGCTATACTGGATCAGGTGGAGGTCAAGCTGGGGCTG
AAGCCCGACAAACTCAAGTCCACGCGCCACGTGTTGAGCGAGTACGGCAACATGTCGAGC
GCGTGCGTGCTCTTTATTTTGGATGAGATGAGGAAGGCTTCCGCAAAGGAAGGGCTGAGC
ACCACTGGTGAGGGCCTCGACTGGGGGGTGCTCTTTGGCTTTGGGCCGGGCCTCACGGTG
GAGACGGTAGTGCTGCATAGCGTTCCCCTTAATTAAATTTAATTAAGACTTTACTTTGGG
ACTGTTGGGTGTGTGATGATGATAAATATGTTATTGTACTCTTGTAATTCCCTCATCTCC
TACCTATTTTCTGTTTTTTACTTCTTTTATTTTCATGTATCTTTATAATTTTTTCTAAAA
GGCCATGTAACGTACCCTTCATAAAGTGACTAAGTTGTCGTAGCAAAACATATTTTTATT
TATGTATGTGTGGTGTGGACAATCTATATGTTATATTTCATTTTCTTGTCCATTTTGTAT
TTCATATATAAAATTTGAAAAATATGCAATAGTTTCATAAACAATTTTGCTATTTCTATC
CTATTACAAAATGGTGTTA
>a_ATCACG_L001_R1_001_(paired)_contig_148
TACAGAGAGAGATGGCGATAGGCCGAATTCGAGCCCCCACAACTCGAAACTTCCCTTCAC
GAAATCGTAGTAGCCTCCCTTTAGTGACAGTGTCTTCTTCACCAATCCTTCCCTCACAAA
TGGGTAGGACAGCAGGTTTCCTAGGGACACATTCACTGCTTCCTTTTCACATGTGGCGCA
TTGGTCGCCAAATCCCAGGTCACCGCACTCAGACAACACCTTGTTCTTGGCTGGCAATGC
CAATTTCACCCAGTCCTCAATGAAGTCAGTGGAGGAGGATCCGTCGTACGGGAAGGACAT
GACGCCCTTAATTCCTCCACAGGCACTGTGGCCAATCACAATAA
>a_ATCACG_L001_R1_001_(paired)_contig_149
TTTTTTTTGAATTTGTTGTCCCAAAAAATTAACGAGATTATGATGTATTCAATACTAGAA
TTAGACCTGCTATTTTAATGTATTGAATCAAGGTGAGGAGCAGATAGAAAAACTCACATT
GGGTTTACAGATATACTGAAATTTTGCAGACTTTACAATGTACTAAGGAAAAGAGTTGCT
ATTATTGTTTGAATAGCTTGAGGCATACAAAAATTGCAATAGATGAGATGCTTTTCCTAG
GACTGGAGAACAAGTTTCTTGCCGAGAATGATGTCATCGGTGGTGAAATCGGCTTCTTTC
CGGAAGGTTCCCCTGCCGAAGTCTAGGTTGTAAGAGTCTGTAAGGCCTTCCACCAGATCA
AATTCTGGAAACAACCCCAGCACACTCTTGGCTTTGTCAACAGATGCAAAGAAATGCTGG
TCGCGGAAAGGAAATGGTTTTTTCTTCCCAAAATCAAACTCTTTAGGGTTGTAATGAATA
ATCTCAGGTTCAGGGAATCCACCAGCCTTAGCACATGCTCTTGCTAGACCATCAAAGGTA
ACATATTTATCTCCGGATATGTTAAATATTTCCTTGCTTGCTTTGGGGTTACCGAGCACA
GCCAAGAAAGCCGTTGCCAGGTCCTTGACATGACCGAGCTGAGTAATTTGCATGCCGGAG
TTGGGGATGGGGATGGGGCGGCCGGCTTTGAGGCGGTGGAAGAACCACTCCTCNNNNNNN
NNNNNNNNNNNNNNNNNNNNNNNNNNNNNNNTCAGGTATACTCCTGCGGAAGAGCAATAA
ATGTACTGTTCCAGATTTGGTAAGGCATCAAGAATTGGCTCGACTTCATCTGCCTCGCGT
CCATTGATATCATAGACAACATCAAATCCTTCTGCTGAGAGGCTGCTCTTCACAAAATCA
AAGTCTTTCCTATCTCCCTTCAAGTGCAAGATCTTGGAGGAAAAATCAGAAAAATCTGAA
TCGGATTCACCAGGCAATTGCTGAGCAATTGGGGCTTTACCTCTAGTGAAAAGAGTGACC
TGATGGCCCTCTTTGACAAGGAGTCGAGACAGAAATAAGCCGATGAATCGAGTTCCTCCC
ATTATAAGGATTTTCTTGGCACTGGATGCACTAACATGTAATGCCCCCTTTGGCTGCCAT
ACTCTCTTCTTAAACTGGAGCGAGGAAGTAAATTTGGCGCCATTGAAGTCGGAGAGTGAA
GAAGAGAGGAGGAGGGAAGACGGTTGTTTGTGCTGCACCACCACCAAACTAGCCATGATG
AGGATCGGCAGCAGCAGCAGCAGCAGCAGCGTGATCAGAGAACTGTTTGTTGGGAGAGAA
GGTGAAATGGGCCATAAACATTATATAATTTGAGAGAGTGTGATTCTTACAAACGGGATA
AGACACACTCTAACCACAGCCTCTAGTCTTGGTTCGATCCTCAAACCTCCCATTCTTGTG
TCCTGACTATTTTGCCCATCCACTTTATTTATGGCCACACTTATCTCACTACATTTTCAT
TTTGTTC
>a_ATCACG_L001_R1_001_(paired)_contig_150
CGTTGGTTCTAAGCAACCGTTTTTCTCCTCACACTCACACACACACAACGGTGCGAATTA
ATGGAGTCGGCGCCGTCCACGTGCTTTCTCAGCCGCGGATTGCTTTCCGGCGGCCTCAAC
TCCACTCATCTCGCCGTCCGATTCTACTCTTCTTCCTGGCACCGCCGCTACCCGGCTTCC
TGTCGAATGCGCCAGCGTAACTTGAGTGCGCAAAATAAGAGACAACATGCAAAGAAAATC
AATCTGCCAGCAAGTACAAATTTTAATCCAAGTGATGACAGCAACTCTGATTCAAGCAAC
CTGCGTAAAGACGGCATTTCACCGACAAATACAATTTTTGAGCCAAATGATGATAGCAAC
TTTGATTCACACAAATTCTCAAAAGATATTGTTTTACCAGGAAATACAGATTTTGAGCCA
AGTGATGACAGCAACTCTGATCCTAGCTTGCCCAGAGATAGCTCATCAGATTCAGATCAA
GAANNAGCGCTGAAAAGAATATCCATGTTCTCAATGAATCTCGTATGCGTGCCCTTGAGG
ATGTTCAAAAAATCCTCAGCGAAAAAGAGACATTGCAGGGAGAAATAAACACTTTGGAGA
TGAAACTGGCAGAAACTGATGCACGTCTGAAAGTGGCTGCACAAGAGAGGATACATGCAG
AACTCCTCGAAGGCCAGTTGGAGAAGCTGCGAAATGAACTATCAAGTAGGGATAACAGTG
AGGAACATGTAGAAGACATGAACTATTATGCTTCTTCAGAGCCTGACACTGTCAGTTCTT
TTAGCCAGGAATTGAGTGCGTTGAGGGCAGAAAATATGTCCCTGAAGGATGAGCTACAGG
TTCTAAAGGCAGAGCTTGGTGTTATTAGGGAAACTGACCAGCGTGTTCAAACTTTGGAGG
TAGAACGATCATTGTTGGAGTCTTCTTTCAAGGAGTTGGAGTTTAAAGTTGCGGCTTCTC
ATGAAGATATTTCAAAAATCTCTAGCTTGAAATCCGAATGCAAGAACTTACATGAAAAAG
TAGAGGATCTCCAGTCGCTATTAGATAGGGCAACAGAGCAGGCTGATCAAGCGATCCTAC
TTCTGCAGCAAAACCAAGAACTCCGTGAGAAGGTTGATAAGCTTGAAGAATCCGTTGATG
AAGCCAGCGAATATAGATTGTCATCAGAGAAAATGCAACAGCATACTGAACTAATGCAGA
AAAGAATAGAATTGCTGGATGACCGCCTACAAAATTCTGATGAAGAAATACATTATTACT
TTAAATTATGTCAGGATTCCATGAATGCATTCCAGGAAACACTAAATACATTGAAAGAAG
AAAGCATAAAAAGGGCTGAAGATGAATCTGTGCATGACAAGCCTTTTGANNTGGTTTCTT
GAAAAGAAGATTTCTCTGGATGAAGTGGAGCTGTTAAGAGAAATGATATGGAACAGGGAC
AAGAGCATATGCGATTCATATATGTCAATGAAAGGAAAGAGTGAGCGGGAAACTATTTCG
ACATTTCTCAAACTAACGTCATCAACAACAGGTGAAAGGTTACATGTCATGCATATTGCA
GCTGAGATGGCACCCGTGGCTAAGGTTGGTGGGCTGGGAGATGTAGTGACAGGTCTTAGT
AAAGCACTTCAGAAGAAAGGACACCTTGTGGAAGTTGTTCTGCCAAAATATGACTGCATG
CAGTATGACCTCATTCGGGATTTAAAGGTTTTGGATTTGCCTGTTGAATCGTATTTTGAT
GGTCGGCTGTATAAAAACAAAATTTGGGTTGGCACTGTTGAAGGGCTTCCTGTTTATTTC
ATTGAACCTCTTCATCCAAGTAAATTCTTCTGGAGGAATCAACTTTATGGAGAGCAAGAT
GATTTTAAGAGGTTTTCATACTTCAGTAGGGCAGCACTTGAGTTGGTTCATCAAGCTGGC
AAGAAACCAGACATAATTCATTGTCATGATTGGCAGACAGCTTTTGTTGCACCCCTGTAT
TGGGATTTATATGCACCGAAAGGCTTGAATTCAGCTAGAATTTGTTTTACATGTCATAAT
TTTGAGTATCAAGGAGCAGCTCCAGCTTCTGAGCTGGCATCTTGTGGTCTTGACGTTCAC
CACCTCAACAGACCTGATAGAATGCAAGATCACTCAGCAAATGATAGGATTAATCCTGTT
AAGGGTGCTGTGGTGTTCTCTAATATTGTGACAACGGTTTCTCCAACCTATGCCCATGAG
GTGCGGAGTTCAGAGGGGGGACGAGGCTTGCATGAAACACTTAATTCACATTCAAAGAAA
TTTGTTGGAATCTTAAATGGAATTGATACTGATGCTTGGAATCCAGCAACTGACCGCTTT
TTGAAGGTTCAGTATCATTCCAATGATATTGATGGCAAAGTAGAAAATAAAGAAGCTTTA
AGGAGACACCTGCGGTTGTCTTCAGCTAATGACAGACAGCCATTGGTTGCTTGCATAACT
AGATTGGTACCCCAGAAAGGTGTGCATCTTATAAGGCATGCAATATACCGGACGTTGGAG
TTAGGTGGTCAGTTCGTTCTTCTCGGTTCAAGTCCAGTGCAACAGATTCAGAGGGAGTTT
GAAGAAATCTCTAATCGATTCAAAACGCACGAGCATGCTCGATTAGTACTGAAATATGAT
GAGTCTCTTTCACACTTAATCTATGCTGCCTCAGACATGTTTATCATCCCATCCATTTTC
GAGCCATGTGGCCTTACACAGATGATTGCTATGAGATATGGGGCAGTTCCTATTGCTAGG
AAGACTGGTGGACTAAATGACAGCGTTTTCGATTTAGACGATGATACAATACCTACCCAG
TACAGAAATGGGTTTTCATTTGTGAAAGCTGATGAGAAGGCTTTGAGCAATGCTTTGGAA
AGGGCTTTTAAACATTATACAACCGATCCNNNNNNNNNNNNNNNNNNNNNNNNNNNNNNN
NNNNNNNNNNNNNNNNNNNNNNNNNNNNNNNNNNNNNNNNNNNNNNNNNNNNNNNNNNNN
NNNNNNNNNNNNNNNNNNNNNNNNNNNNNNNNNNNNNNNNNNNNNNNNNNNNNNNNNNNN
NNNNNNNNNNNNNNNNNNNNNNNNNNNNNNNNNNNNNNNNNNNNNNNNNNNNNNTTATGC
AGGCAAAGGGTTTTCATAATCTGATTCCTTCTCAGAATCTGACTCCAACAGTCCAATTCA
TTCATTTATCGATTTTCCCTTGCATATATAGGTGCTGTGTAATAAAACTTCTATCTGTAA
CTGTATAGGTTTAGCCTGTTCATTTGAAGGCCACTTTTATATATGAATTTTAGTTCAATT
ACTAACAAATTTGTGCCATTTTGAGGCCAAAAAGACAATTGAAACTCACAAGATATAGGC
ATTATATTCCAATAATTCACATCGAAGCTTTACATGGTCATCAAACAATCTCACTCACTA
CACTCTTCACTTTCCGGGTACAAAGTTGGTGGCGTAAGCCCAAGCATTGTTGTTAACTGG
ATCAGCAAGGTGATCGGCAAGGTTCTCCAACGGCCCCTTTCCGGTGACAATGGCCTGAAC
GAAGAATCCGAACATCGAGAACATAGCAAGTCTGCCGTTCTTCAACTCCTTCACCTTCAA
TTCAGCGAAGGCTTC
>a_ATCACG_L001_R1_001_(paired)_contig_151
ACTTGGGACCATTCTCCGGCGAGCCCCCGAGCTACCTCACCGGAGAATTCCCCGGTGACT
ACGGCTGGGACACCGCCGGTCTCTCGGCCGACCCCGAGACATTCGCCAAGAACCGTGAGC
TCGAGGTGATCCACAGCAGATGGGCCATGCTCGGAGCCCTCGGCTGCGTCTTCCCCGAGC
TTTTGGCCCGCAACGGCGTGAAGTTCGGTGAAGCGGTCTGGTTCAAGGCCGGTTCACAGA
TCTTCAGCGAGGGTGGTTTGGACTACTTGGGCAACCCCAGTTTGGTCCATGCACAGAGCA
TCTTGGCCATCTGGGGTGTCCAAGTAGTCCTGATGG
>a_ATCACG_L001_R1_001_(paired)_contig_152
GTTTTCCTTGATTTTAGTAAAAAAGAAGCATATCAACACTGTTTGAGAATATTTTCAAAC
ATGATGACTTAACGAGCATGAAACGTATAATAGAACAGAAATCAAATAAAACATCAAATT
CAGACTTAAAACTGTCGACGCATATATGCTAAGGATGCAAACATAAGAGGGGTTCGTAAA
TTGGTGTCCTGAAACCAACAACCAAGACAACTTTAAAAAAGTAACTTCAAGATTATCCAA
AAACTCCAACAGCACAGGAACCAGACTCTTGCACATAAACACAGCCTCAAGATTAGCGGT
AACGGCGGAGCGATAGTGTTTGGTTTCTCTTCCATGTTGCCCTCCTTGAAG
>a_ATCACG_L001_R1_001_(paired)_contig_153
GCCATATAACCTCGCACTACACCCCACAATCTACCAGTCTGCAAGGGCGACAAGCATGGG
TGCTTATACGTACGTTTCCGAGCTATGGAAGAAGAAGCAATCCGATGTGATGCGCTTCCT
GCTTAGGGTTCGCTGCTGGGAGTACCGCCAGCTTCCTGCTGTTGTTCGTGTCACTCGCCC
AACCCGGCCTGATAAGGCTCGCCGCCTCGGTTACAAGGCCAAGCAGGGATACGTAGTTTA
CCGTGTTCGTGTCAGAAGAGGTGGAAGGAAGAGGCCAGTCCCCAAGGGTATTGTTTATGG
AAAGCCCACCAATCAGGGAGTTACTCAGCTTAAGTTCCAACGCAGCAAGAGGTCTGTTGC
TGAGGAACG
>a_ATCACG_L001_R1_001_(paired)_contig_154
GTAAGCTTCAAGATCCTTCCCAAGTTTACTAAACTCATCCCTGTATGACTCCAATATTTT
GTTCAAGGAGCTATAGCTCTCGTACTTTTCTTGATATTCCTTCACACATTCCTTGTACTG
AGAAATATCCCTTATTGGACCCTTCAGCTCGGGCTCCTCCTTCTCAAATTTGGTGAATGA
CGAACAGGTNNNNNNNNNNNNNNNNNNNNNNNNNNNNNNNNNNNNNNNNNNNNNNNNNNN
NNNNNNNNNNNNNNNNNNNNNNNNNNNNNNNNNNNNNNNNNNNNNNNNNNNNNNNNNNNN
NNNNNNNNNNNNNNNNNNNNNNNNNNNNNNNNNNNNNNNNNNNNNNNNNNNNNNNNNNNN
NNNNTTGGCTTTGTTGCACGTGGATCAACTCCAACTCCTCGAAAAGGATCGCGCTGCTGT
TCTGTTGAATTAGCTGGCATTTTCCGGAAAGTTTCTCCACAGGCCGCAATGTTTGCACAC
TGGCCTGCCCCAGCTTCGTCAAATCTACATTTATCACTCATTTCTGGAATTGTATTTTGC
TGGATGTTGAAATCCCCTCGGGGCCGATGGTGCAGGTCGACAGGTTGGGTGCTTCTCTGA
TGAGATTTTGTACGATTATCAACATAACTGTTTTGGTTCTTCCTCTTATAAGGTCCATCT
GGAATGCTGGAATTTACAGCTTCTGAATTTGGTGAGGATAATTTCTCCAAACCTGATGGG
ATCTTATTAGATGGTTTTCCTCCACTGAAATCCGAGTTCCAATATTCAGCATCCATTTGT
TTGTTTTCCAAATGTTTCGAACTACTTTTTC
>a_ATCACG_L001_R1_001_(paired)_contig_155
TTTTTTTGAAAAAAACGCAGCACTCTAATAGTATAATAATGATAAAAGTGGAACCACTTT
GGTTCCGCATTATGTTCTACCAGCATCAACTATGATACTAAGAAATGTCAAAATTAATGG
CAATGGGTACATGTAATTCTGCTTCAACCGCTAGCTAAAAAATTAGGAGAAAGAACCTTG
TAAACTATAGGTGCGCCGCCTATCTCAAGAAACCACAAGAATAGAACTGTACCACAAAGA
ACCAAGGACACAAAAAATATATATTACAGTAATATATACAAGTTCAGAATCTCTCTCAGC
ACCGTTAGAGGATGTCAAATTTCAGAGCACCTCCATCAAGGANNNNNNNNNNNNNNNNNN
NNNNNNNNNNNNNNNNNNNNNNNNNNNNNNNNNNNNNNNNNNNNNNNNNNNNNGAGGAAC
AGATCTCGTAAGAGAGTATGGGAGAGTGAGGAGAGCATAAAGAATCAGTCCTTTTTAAAT
GAAGCAGCAAAGTCCTTAATCATACGTTTCAAATGCTTCAATTCTTCATAAAGCACAATA
AATATTTTCTTCAGGCGTTTGTGTTTCTCCCCACATTGACGAAATGATGACCTCATCTGC
TCCAAGATGTCATTATATCTCTTCATATCCCTATCTTTGTAAGTCTCAAGATCCTTCCCC
AGTTTACTGAACTCGTCCCTGAACGACTCCAAAATCTTGTTCAAGGAGCAATAGCTCTCG
TACTTTTCTTGATATTCTTTCACATATTCTTTGTACTGAGAAATATCCCTTATTGGACCC
TTCAGCTCGGGCTCCTCCTTCTCAAATTTGGTGAATGAAGAACTGGTCTCATCTGAGGAA
GAGAGTTTCCTTTTTTGACGGTTGTCATTTGTCCCTGGTAAAGCATCCATATGTCTATCA
TTTGAGACACCTGTCAGTTTGGGCTTTTGTTTCTTGCCATGCTTTGCGGCACGGAGATCA
ACTCCAACTCCTCTAACAGGATCACACTGCTGTTCAGATGAATTAGCTGGCATTTTCCGG
GAAGTCTCTCCATAGGCCTCCATGCTTGCACTCTGGCCCATGGCAGCTTCGGAAAATCTA
GTTTTACCACTTATTTCTGGAATTGTTTGCTGAGAGTTAAGATCCCTCCGGGGCTGATGC
TGCAGGTCAGGTGGTCGGCTGCTTCTGTGATGAGGTTTTGTAAGATCATCAACATAATTG
TCTTGGGACTTCCACTTATAAGGTCCATCTGGAATGCTGGAAACTGCATTTTCTGAATTT
GGTGGTGACAGTTTTCCCAAACCAGCCGGGACTTTATTAGATGTTTTCCCCCCGCTGAAA
TTTGAGTTCCAATCAGCATCAATTTGTTTGTCTAAATGTTTAAAAGAACTTTTCCTCTCA
ACTTGCTTCTTAGAGGCAGGTGTTTCCTCATGGAAGGGTTCTCGAAATTCACCCAATTCT
AACTCCGAATGCTCTCTTCGAAGTAAACCACTCCGGCCGTTAACTACTGGAGATCTCCGA
TTATTATTATCCTTGGGAGAATATTCCTGGTATGAGTTAGAACTAGGTCCAGTTTCCTTC
ATCTTCCATGTCATATCAGATTTTTTGCAATGCGTGTCTAAAATCGGTGCATGCTTATCT
CCAACACCTGTGGATTTCAATTGCCGCCGCTCATTAATCAAACCATCTTCACTTTGCACC
TCTGTAGTGGATCCTTTCTGCATCTGAAGGCCCTCGCTGATTTGAAGACTTCTATCAGAG
TATTTAACACCACCCCGATCCAAGCTGTTATGTTTCCCTGATCTTTTTTCTGCGGTAGAG
GCCTCAGTCCCTACACGAGCTTCAGAAGATCTTTTAGCTGACTGATGAGAATCGGAGACA
GGCCTATATATTTCTTGGTCAGGACTTTTTTGTAGATCAGGATAACTAGTATTATTCCTA
GTGGTTTGTTCTTCCATTAGGTCAACAGGCTGTTTGTCTGGCTCTGGAAGAGGCCTATCA
GGGGATGAGTTGTAAGGACTGTCACCAAAAAGAGAATTTATAGTTGGTTCGATTGAGATT
TTACTCTTTGACATCTTGTTTCTGTGTGTCGTCTCATCTGAATGATCATCAAAGCGTCTT
TTAGAACTCCCTTTTGATGACCTCCCCTGAGTACCAAACTGCTGACCATGCTTGAAGCCA
TCACTGACCACGCTACCTGATACATCATCATAAGTTCTTTTCTCAGAGATTCCCCTTTCT
TGTTGTTCATAGTGATTGGTTGAAGAAGGTTTGAACTCTTCAATAAGTTCCCCGCCTTCT
TTATTGGAAAATAAATGATTAGGTGCGGCCATTTCAGCACCATGACCACCTTCAGGAGAG
TCTTTCTCTATATCTATCTCAACTTCATAAGAGACATGATGATCTTGATTTTCAGAATTC
CCTATATCAACATATTCATCATCCACATTACTCCATAGAACAGGATTTCTTGATGTAGTG
AGATTAAGATCTTGCTTGGATCCTTTGTCATCATCGCTTGTCATAATATCTACATCCTCA
TCAGATGGCTGCTTGCTGCTGGAAGATGAATCAGAATCACTGTCACTACTATTACCACTC
TGACTTCCCACTGGGCTTCGACTTTTACTTTTGCTGCGACTTCCACTATCATAACTACCA
TTGTCACTACTATCACTATCACTATCACTGTCGCTCCCACTATCACTGGAGCTGCCTGCC
CCACCTTCAGTATTGTTAGAAACATTTTTGTCATTTAAATTTTCAGGTGATTTCTGAACT
GTATCCATTTTCTCCGTGATGTCTGTTGGGCGAGCTGGCGTAAGATTTAATTCACCCAGC
TCTTTATTGTTAGCAGTTGTTCTCATGGGAATATTAGAATCTTGAGCAGGAGGTTTGTCA
AGATTCTGAGGTGCAAGTCCGTGATCACGAATTATTTCTGGAGAACTTCCACTTTGAGGC
AGCTTCTTAAAGCCTTCCATCTCCATTCCGGATTTTAGAAAATATCTCCCAGGTGCTTGG
TAATTTGCAATCTGTTTCAATATGGGCTCAAGTTTCAAGGTTGATTTTGGCATAGCATCT
CCAATTGCTTTCTCCAATGCTTTAAGACTCATTCCTGTAGATTGATGCTCCTTGAGTACA
GAAATCAACAAGCTTCTCAAATTCGCAGGTGTGGCCTCAATATTCTGATTGTGTTTAGGN
NNNNNNNNNNNNNNNNNNNNNNNNNNNNNNNNNNNNNNNNNNNNNNNNNNNNNNNNNNTT
GCTGAAAAATCTGAGACAACAGTGTGTCCCTTCACAAGATCACCACTTCCCACTGGAGAT
GTTGAAGGACCAAGTTGCTCTGGTTGGGAAGATAAGGGTGATCCAGCAGAGAGCCTTCCC
CTAGAAAGTGTTGTTGTAGGCAAACCAGGTTTGCACACAGACTTTGGAGGTCCACCTGAA
GCTAGTTCAGATTTTGGCTTCTTGAAAGGAGGTTCTTTTCGATTCTTGAAATTCCTCCAT
TGATTAGACTCAGAAGCAGCAAGTGCCTTCATTTGATTCTTCATAGATGGGTTCTGATGA
TCTAAAACAATTGCTTTCCGTGATTTCAGCTTGCGCTCAGCTTCTTCTGACCGCCTTTTC
ACGTGATTTTTAGTTGATTCGTCTAGTTCTCTCTCTACATTAAGCTTACGCCAGGTGCCT
CCTGACTCTACAAGCATACCATTTCCACCATCACCACTCCGACGTTCCTCATATATGTCA
CATAAGTCCCCTGGTTCCCTGGACCACGTGAATTTGAAGGTTTTATCACCTACAAGAATA
ACATTCCCACTAGCATTGGCGCCGAACTTGATGCGCGCCGTGCCACCTTGCGCCTCCACT
CGCTTGATCTCCTCCACGAGGTCAGGGGCCAGCTTAATTGCCATCCCAAAATTTAAAGGA
TTCTCCCTAACAAGGCTGAAACTCTCCTCCACCTGCAGCGAGGAGGTCGACGGGGAGGAG
GCTGCGGCGGAGGACGGCCCACCGCGGCCTCTAGGACCGCCACCGATGGACATACGGCCG
GCGGGTGTGGGGCGGCCAATTGGCGGCGAGTGAATGTTCCTTTTGACACCGCCGCCGCGG
CCCATCTTCCCGGATGTTCCGTACATTGGTAACGGATCCGGGTCGGGTTGTTTCGCTCGA
TTTTTGCGGCGTTGAAGATGTGTAGTGGTGGCGGATTTGGAGGCTTGAACTAATTTACCA
GTGTGGAAGAACGGAAAATTTACTCGGCGAAGAGCCGACCAACGATGTTTGAGTTTGGGT
TTTTCCAATTATCTACCGGTTTTTCTCAAG
>a_ATCACG_L001_R1_001_(paired)_contig_156
ATTTAACATTAACCAAATTAACTTTGAAATTTCAAGCCAATACGAGTAGCTTGCTGATTG
ACTCAAACCCATTTACACCCTCACTTGAGAAGTAAAAAATATGGCATAATATTAAAGCCT
ATGAACCAAAGAGCGCAGAAAGCGCAATTTATACTCACATGATATATTAACTCACTAGGG
CCACAAACTTTCATGCCCACCACCAATGTAAAGGCCACACTTTGCCTGCATCGGCAAAGC
TGACATCAAACAACATCCATAAATCATCCTTGCCTTTTCGAACTTCGCAGGGGTCAACAA
CAACGATAAGACAACAAGGTCCACTGATTATTCAAGCATTTTGACCTTCGCCAAAGCAAA
GGCGATAGTTTTTATTACAAACTAGTGCGAGAACAGTTTTCACCGTTCAACATTCAACAC
AAAATTGTTCAAAATATGGGGATTATTCAACATCCCAGAGATCTACCAACATCTCAATAT
CTGCGGCCACACGCCACACATCTAGTATTATAGTCGCAAACTCATAACAGTTTATTCCAA
TTCAACGCAAAGTTACTGAGTGGAAGCAATGTGCTTGATCAAATCAACCACGCGGGTGCT
GTAACCCCATTCGTTGTCATACCACGAAACAAGCTTGACAAAGTTCTTGCTCAACGCAAT
TCCAGCTTTGGCATCGAAAATACTTGACCTGTTGTCACCAACAAAATCAGTAGACACTAC
ATCATCTTCGGTGTAGCCCAATATTCCCTTCAATTTTCCCTCAGACTCCTCCTTGATTGC
TGCTTTAATTTCTTCATATGTAGCTTCCTTCTCCAATCTCACTGTAAGATCAACCACAGA
AACATCAACTGTTGGGACACGGAAGGCCATTCCAGTCAACTTTCCATTCAGAGCAGGGAG
AACTTTGCCAACAGCCTTTGCAGCTCCGGTGCTACTTGGGATAATATTGAAAGATGCAGC
TCTTCCGCCCCTCCAGTCCTTGGCAGATGGTCCATCAACAGTCTTTTGAGTTGCAGTAAT
AGAGTGGACTGTTGTCATAAGACCTTCGACAATACCAAACCTATCATTGATAACCTTAGC
CAGTGGGGCAAGGCAGTTTGTGGTACAACTAGCATTGGACACAATATTCAGGTCCGGTGT
GTATGTCTTTTCATTAACACCGACGACAAACATGGGTGCATCCTTACTAGGAGCAGAAAT
GATGACCTTCTTTGCACCACCCTTCAGATGAGCCGCAGCCTTATCCTTGTCGGTGAAAAC
TCCAGTTGACTCCACAATGTATTCTGCACCAGTTTCACCCCATGGAATCTCTTCTGGGTT
TCTAATGCCAAAAACAGTCACGGATTTCTCACCGAAGAGAAGGGTTTTCTCATCCTTAAC
TTTGAGCTCATGGTGTTTCCACTGGCCATGGACACTGTCATACTTGAACATATACGTCAT
GTAGTCAGTAGTGATGAATGGATCGTTGACAGCAACAAGCTCAACATCGTCTCTTTGAAG
AGCAACCCTTGCAACGAGACGGCCGATTCTTCCAAATCCGTTAATTCCGATCTTAATCTT
CGTCATTTCTAGAGAGAGAGAATAAAGAA
>a_ATCACG_L001_R1_001_(paired)_contig_157
TTTTTTTTTTTTTAACTATAGATAGAGCTTTGCATTTCATTGATGAAATAAACCTAAAAT
CTGTACAAACACAAAGATATCAAAATCAAAAGACTATATATGAAATTCGAACGATATTTA
CAACGTACTAAAAGGTGATTTAAGCACTGAATACAGTAGTAATCTGGATGGNNNNNNNNN
NNNNNNNNNNNNNNNNNNNNNNNNNNNNNNNNNNNNNNNNNNNNNNNNNNNNNNNNNNNN
NNNNNNNNNNNNNNNNNNNNNNNNNNNNNNNNNNNNNNNNNNNNNNNNNNNNNNNNNNNN
NNNNNNNNNNNNNNNNNNNNNNNNNNNNNNNNNNNNNNNNNNNNNNNNNNNNNNNNNNNN
NNNNNNNNNNNNNNNNNNNNNNNNNNNNNNNNNNNNNNNNNNNNNNNNNNNNNNNNNNNN
NNNNNNNNNNNNNNNNNNNNNNNNNNNNNNNNNNNNNNNNNNNNNNNNNNNNNNNNNNNN
NNNNNNNNNNNNNNNNNNNNNNNNNNNNNNNNNNNNNNNNNNNNNNNNNNNNNNNNNNNN
TATTCAAACTCCCTCTTGAACTGGATCAGTAACCAGCGAAAACAGAAGAAATAGTTGAGG
CAATCTTTCTCTTCGAAATATTTGTGCAATGGGCTATCTAACAATTCAACCAACTTTGAT
AACGCAAAAAGCTGAGAATGCATCCCACTCTGATCTCGATTGAAATTAGNNNNNNNNNNN
NNNNNNNNNNNNNNNNNNNNNNNNNNNNNNNNNNNNNNNNNNNNNNNNNNNNNNNNNNNN
NNNNNNNNNNNNNNNNNNNNNNNNNNNNNNNNNNNNNNNNNNNNNNNNNNNNNNNNNNNN
NNNNNNNNNNNNNNNNNNNNNNNNNNNNNNNNNNNNNNNNNNNNNNNNNNNNNNNNNNNN
NNNNNNNNNNNNNNNNNNNNNTACAAGATCGGTGAGAGAAAATCACTCATACCCTGACAG
TACCCAAGATCAAAGTTGTAAAATGAGTATGTCAACAATATATCTCGCATGACATGCACT
TGAGGGTTGTCGTCCCCGTCAAAGAATGGTAGAGATCTGTCAGTCCTCACCACATCTTTA
TCAATAAGGCCTTTCCTCTCTCGGAATTTGGTAAATCGCTTTGCCTGCTCCCGAGAGATG
CTCTGCCACTGNNNNNNNNNNNNNNNNNNNNNNNNNNNNNNNNNNNNNNNNNNNNNNNNN
NNNNNNNNNNNNNNNNNNNNNNNNNNNNNNNNNNNNNNNNNNNNNNNNNNNNNNNNNNNN
NNNNNNNNNNNNNNNNNNNNNNNNNNNNNNNNNNNNNNNNNNNNNNNNNNNNNNNNNNNN
NNNNNNNNNNNNNNNNNNNNNNNNNNNNNNNNNNNNNNNNNNNNNNNNNNNNNNNNNNNN
NNNNNNNNNNNNNNNNNNNNNNNNNNNNNACACTAGTGACGATTTATCAATCTCTACTGG
ATCTGCCGCTACAGAAACATCATCAGGAACTTTTGGAGGATCATTTGATGTTGCCTCGTG
ATTAGATGCAGGTGATAAAAGGCCATCCCTCAACTCCTTCTTAGAAGCAACGGTATCTTG
ATAGCTTTCCCGGAAGAGTTGGGAAGTTGTTTCACGAGCAAATCTGGTAACAAGCGAAAA
TTTCTCCAATACTTGAATTGAAATATCCCTGGCAGGATCATGATTCTTCTGTCTCCTGCC
ATTTTTCTCAAAGTTANNNNNNNNNNNNNNNNNNNNNNNNNNNNNNNNNNNNNNNNNNNN
NNNNNNNNNNNNNNNNNNNNNNNNNNNNNNNNNNNNNNNNNNNNNNNNNNNNNNNNNNNN
NNNNNNNNNNNNNNNNNNNNNNNNNNNNNNNNNNNNNNNNNNNNNNNNNNNNNNNNNNNN
NNNNNNNNNNNNNNNNNNNNNNNNNNNNNNNNNNNNNNNNNNNNNNAATGTGTGAAATAG
TCCTAGGAAGCTCCAAGGAAGAGAGTGTTCTCTGGAGAGGATTTTGAACATCATTCACAA
GAAACACATTGGCATCATCTGCTGATCTAACAAGAACAATATGCTGCTTGATGGTNNNNN
NNNNNNNNNNNNNNNNNNNNNNNNNNNNNNNNNNNNNNNNNNNNNNNNNNNNNNNNNNNN
NNNNNNNNNNNNNNNNNNNNNNNNNNNNNNNNNNNNNNNNNNNNNNNNNNNNNNNNNNNN
NNNNNNNNNNNNNNNNNNNNNNNNNNNNNNNCCTGATGACATAACTACAATGATATACTG
CCAACCCAGTGTTGGAGTGTGTCTACGTATTGATCGAATATCTGTAAACGGCAGAGCCCT
AATAGTATAGAGATTCTTATCTTTCTCTGACAATCTTGCACTTGAACTCTGTCCTTTATA
AGGAATCCACGTCAAAAAAAGAGCATTTCCATGCTTAAACAACTTCAATCGACCACCAAT
TCTCTCGGAAGCAAACTGAGTGGGATGTATTGCCACATTATCCTTCGTATATACAATCTC
CGCACCTTCCGGCTCGCTCAACGAGCTCCCCCCATGGCTGTCATTCCGACTGATATTTAC
AGAGCCCTGTTGCATCGACGCGGCATAATCGGCATCATCCGATAAATCATGCAGGTCACC
TTCCGGTTCGTGAATCGCCATACTATGG
>a_ATCACG_L001_R1_001_(paired)_contig_158
AGAACCTGTAGTGCGAGCGAGGGAGAGCTCAACATCAAGTTAGAGGGAGAAAATGTAGCA
GCTGTTAGAAGGTTAGATCAAATGTGCATTGCATAAAGAATAAACGGCACATAACAAGTA
TATGCAGTGACTCAATTATCATTAATATAGTGAGGTCAAGGAATATCAAATCATTATCAA
CTATCAAAATCGAAATTATAGCATTATCACTGATATTCATAAGTCGAACATGAATCATAA
TCTTTGAGTAGCATGGTACATCATTGTGCATTTTCAATAAATGCAAACTCCCACCCCAAG
ATGGTTCCATGCCAAGGAAATTGTGAAGAATCATCATCCAATGAAGCATGATTTCACATT
TCATGGATAAAACTTGTGAAATCATAGACATGGATTGCTGATGAAAAAAAATTATATAGT
CCCAATACAACATCAACCAAGTAGTGTAAAGTTGCATTTGCTTATATGACTGTAAACCTA
TTGAAAAAATCATTAGTTAGCGAACTTACTCCATATTCCGAAACAGGGATCCCNNTCTGA
TTTCTCACATACTGAGTTGCACTCACAACATTGGTTGAGGGCCTCTCTGTATCTGTTGTA
TGTATATTCGACAACGCACTCAGATCCAGGTTCGGGAACACCGAACAACGGCATCTTGGG
CATTTCACATTCAGCCGAAGCCATTCGTCGATGCATTCCACGTGAAAATTATGAGCACAA
GGCAGGCCCCGCACCTCGTTTCCAACGCGGAACTCCTCCAAACATATAGGACACTCACTG
CAATCAGTAGGGACTGCCTTCAGCCTGAACTTTGGAAGTTCTTGAATAAGTGCTTCCACT
GCTTCTCTCTGAGCCGGGGTCAAGTACAGTCCCGGGTGGTAAGTAGCAGCATCTTGGCCC
ATCACTCTCATCTCTTGACCAGCAGCTTCAATGGCCCAATCTGGAACTCTAACCATGTCA
ACAAGAACTCCATATTCCGAAACAGGGATCCCTTGTTGTGCGCGCAATAGATGTGCCTGC
CTCCTCGTTAACCACTTTCCAAGACTTATGCAAGCAATGCACACTAGTCCACAATAGCTG
AAAAGCAGCCAAATAAGGAAGCCCCATTTCTGACCCTTTTCTGGCAAACAGTTTTTCGAA
CGAGTGAACCACAGTGTACCAATGATCGTCCAAGCCAAAAGGAAGGGGTAAAGTAGCAGA
ACAAGGATGGACAGTACAACAATCCGTCCATAATAGCGTTTACATCTCTGCTGCCAACCA
AGATCCAGTCCCATTCCAGCAGCCAAACCATTGTCCACAAACA
>a_ATCACG_L001_R1_001_(paired)_contig_159
GCCACATGTATAATTGACCCATACTTGATGACCACCCTCCAAATCCATTTACATTCCAAC
AAGACTTGTGGAGGAGCATTAGCATAATGTAAAGAAGTATTGCTTTTGTCTTGTTTTCTT
TTATGTGGAATTTTTTGTTGAATCGCGCACAAGGATCGCACCTCATTATATTTATAAAGA
AACCGTGCATGCGTTTCACCTGTACAGTAGTAACTAGTATACCAAACATCTCATAAACTC
TCAACAAACTTACATCAACCTTATTCATTATCACATTATATTCATTTATTGACGAAGGAA
ACTCCCTTCTGAATGCTCTCTGCCAATTCCTTCTTTGCTTTCTCCAATCCAGCCCTCTCG
TACTCATTTAGAGGCCCCAGTTGGTACACCTCTTCAGCTCCTCCGCGTCCAAGCCGTACC
TTTGTTGCAAAGAACGGGAGTTCTGTTACCTGTGAATCTACAAAAGAGCACTCAACAATG
CCAGCATCTCCTCTCAATCCCCGGAGGCATGCATCTGCAAACTTCACTGCTGCATATGCC
ATTGACAAAGTTGCTGAGCCTGCGCCAGCTTTTGCCTGCACCACTTCAGTCCCACCATCT
TGAATCCGCTTTGTTAAGTACTCGGTTTCTTCCGGCGTAAAAGAGCAAGGAGGTTTTACC
TGTGAGAGAAGAGGCAGAATTGTGACTCCTGCATGGCCACCGACAACAGGGACACTAACT
TCTCTAGGATCAAGACCCAAAACTTCAGCCACAAAGGTATTGGCTCTGACAACATCAAGC
ATGGTGACTCCCAAGAGCTTCTTAGGGTCATAAATGCCCGCTTTCTTGAAAACTTCAGCA
GCAATAGGCACTGTGGAGTTGACGGGATTACTGATCAAGTTGACGATGGCGTTGGGGCAG
CTTTTCACAATCCCTTCACACAGTGTCCTCACAATACCCGCGTTGATATTGAACAGATCA
TCTCTTGTCATGCCTGGCTTCCTCGGAACTCCAGCCGGAATGATCACCAGATCCATTCCT
GTTAGCGCCTTCTCCAGTTGCGGCTGCCCCAGAAAACCTCTCACAACTGCACCAGTGTCC
ATGTGGCTGATATCAGCAGTGACACCAGGAGCATTGACCACATCGTAGAGGTGAAGAACT
GAGACTAGTGGATTCATTTTCATGAGCATGGAGAGAGGCTGGCCGATGCCTCCTGCAGCT
CCCAATATGGCCACTTTGAAACCGGGAGATCCGCCTTTCGCTCTGCACTCCCCCGCCCTC
AATATCGGATGCTCTCTTCCCATCTGTGGATTTGAAGGGTGAAGATGAGCGGAGATTCTG
GCAATGCGGTGGTTAACTTCCATGGTTGCGATGTGGTTTCGTGAATTATGAAAAGGGATA
TTGTGAGAAAGAATGTGGGTTATAAGGTGCAATGGATTGAAGATGAAATTTTGTGAGCCT
TTATTTTTGTATCCTGTGTTTGTGGCTCTCAGAAACCGGTCTATGCTTGCTT
>a_ATCACG_L001_R1_001_(paired)_contig_160
AGGAGGAGCATTAGCATAATGTAAAGAAATACAATTATTTGTGTCTTGTTTTTTTTTATG
TGGAATCGTGCACAAGGATCGCACCTCATCATATTTATAAAGAAACCGTGCATGCGTTTC
ACCTGTACAGTAGTAACTAGTATACCAATTACCAGATACCAAACATCTCATAAACTCTCA
ACAAACTTACATCACCCTTATTCATTATCACATTACATTCATTTATTGACGAAGGAAACT
CCCTTCTGAATGCTCTCTGCCAATTCCTTCTTTGCTTTCTCCAATCCAGCCCTCTCGTAC
TCATTTAGAGGCCCCAGTTGGTACACCTCTTCAGCTCCTCCGCGTCCAAGCCGCACCTTT
GTTGCAAAGAACGGGAGTTCTGTTACCTGCGAATCTACAAAAGAGCATTCAACAATGCCA
GCATCTCCTCTCAACCCCCGGAGGCATGCATCTGCAAACTTCACTGCTGCATATGCCATT
GACAAAGTTGCTGAGCCTGCACCAGCTTTTGCCTGCACAACTTCAGTCCCACCATCTTGG
ATCCGCTTTGTCAAGTACTCGGTTTCTTCCAGCGTAAAAGAGCAAGGAGGTTTTACCTGT
GAGAGAAGAGGCAGAATTGTGACTCCTGCATGACCACCGACAACAGGGACACTAACTTCT
CTAGGATCAAGACCCAAAACTTCAGCCACAAAGGTGTTGGCTCTGACAACATCAAGCATG
GTGACTCCCAAGAGCTTCTTAGGGTCATAAATACCTGCTTTCTTGAAAACTTCAGCAGCA
ATAGGCACTGTGGAGTTGACGGGATTACTGATCAAGTTGACGATGGCGTTGGGGCAGCTC
TTCACAATCCCTTCACACAGTGTCCTCACAATACCCGCGTTGATATTGAACAGATCATCT
CTTGTCATTCCTGGCTTCCTCGGAACTCCAGCCGGAATGATCACCAGATCCATTCCTGTT
AGCGCGTTCTCCAGTTGCGGCTGCCCCAGAAAACCTCTCACAACTGCACCAGTGTCCATG
TGGCTGATATCAGCAGTGACACCAGGAGCATTAACCACATCGTAGAGGTGAAGAACTGAG
ACTAGTGGATTCATTTTCATGAGCATGGAGAGGGGCTGGCCGATGCCTCCCGCAGCTCCC
AATATGGCCACTTTGAAACCGGGAGATCCGCCTTTCGCTCTGCACTCCCCCGCCCTCAAT
ATCGGATGCTCTCTTCCTATCTGTGGATTTGAAGGATGAAGATGAGCGGAGATTCTGGCA
ATGCGGTGGTTAACTTCCATGGTTGCGATGAAGCAAACGGAGATTATTTGGTTTCGTGAA
TTATGAAAAGGGATATTGTGAGAAAGAGCGTGGGTTATAAGGTGCAAAAACGAGATTGAA
TATGGATTGAAGATGGAATTTTGTGAGCCTTTATTTCTGTATCTTGTGTTTGTGGCTCTC
AGAAACCGGTCTATGCTTGCTTGTTT
>a_ATCACG_L001_R1_001_(paired)_contig_161
GATCAAATGTACTGTTCGATCTCAGATTGAGGCATCGTCACGCGTTGAATCAACGAAACC
GTACTTTTTGATCAAGTTTCTTGTTGAAGGTAATCCTGCAACAACATCTTCTTCAATGCC
ACACTCATTTGTTCCTCTTCTGATCATGAAGTATCCATCATCACCCCAGCTTCTGTTCCA
CTGATTGGCCATAAGCCAGTAGTCCTCTCCATTTTCAGAGGTTCCCCAGCCAATCAGCTT
AACAGCATGACCACCCATCTCATCACCTGTTATGTGCTTGTAAACTCCNNNNNNNNNNNN
NNNNNNNNNNNNNNNNNNNNNNNNNNNNNNNNNNNNNNNNNNNNNNNNNNNNNNNNNNNN
NNNNNNNNNNNNNNNNNNNNNNNNNNNNNNNNNNNNNNNNNNNNNNNNNNNNNNNNNNNN
NNNNNNNNNNNNNNNNNNNNNNNNNNNNNNNNNNNNNGAATCGATTTTGTATGCACTGAC
GCTGTAGTGCTTTGAATCCCGCCAGAGCAAGTTGTCTTTTTTACATTTCTTCTCACACCT
GGGTGTAGGATATGCAGGTTCACATCCAGGATGAGAGCACCCAGTATGGTCAAAGTAAGG
ATCACACTCTGCAGTCACAACGCCAGTATGGACAAAGTACTTCCAAGCTTTGATTGGGTA
CCCTCCATCACAACCCTCACCACACATAATGCCACAGCATGCTAAGAGATCATTGACTGA
GAGGGTAATATTCATGCCGAAATGAATGCAGAATCGATCTGAGAGGACCTCAACTGCTCC
AAAAGCCCAACANNNNNNNNNNNNNNNNNNNNNNNNNNNNNNNNNNNNNNNNNNNNNNNN
NNNNNNNNNNNNNNNNNNNNNNNNNNNNNNNNNNNNNNNNNNNNNNNNNNNNNNNNNNNN
NNNNNNNNNNNNNNNNNNNNNNNNNNNNNNNNNNNNNNNNNNNNNNNNNNNNNNNNNNNN
NNNNNNNNNNNNNNNNNNNNNNNNNNNNNNNNNNNNNNNNNNNNNNNNNNNNNNNNNNNN
NNNNNNNNNNNNNNNNNNNNNNNNNNNNNNNNNNNNNNNNNNNNNNNNNNNNNNNNNNNN
NNNNNNNNNNNNNNNNNNNNNNGATTCCTGAAGAATCTTACTATCAAGCTTTAGGCGAGG
GACAGTCTTGTCTGCAATGACCTGAATAGCGAGAAATAGGAGGAAGCAAATCCTCGCCAT
CGATGTTGCTGCCGCCATACGAG
>a_ATCACG_L001_R1_001_(paired)_contig_162
GAAGAGTACTTGATTTTGTTCTGCATTACGACTTGATAAGAAACACACAGACACACATGT
GGAATTGAAGAACAATAGTCTTAATAGTGAATCGAGATGGCGTTTAAGCCATTTGAATGG
TATTGCCGACCTGTCTCCAATGGGGTTTGGTCGAGAGCGGTAGAAAATGCATTTGGAGCT
TACACTCCATGTGCTACTGATACTCTTGTTATCTGCTTTACACAACTGGTTCTTCTGGGG
TTGTGCNNNNNNNNNNNNNNNNNNNNNNNNNNNNNNNNNNNNNNNNNNNNNNNNNNNNNN
NNNNNNNNNNNNNNNNNNNNNNNNNNNNNNNNNNNNNNNNNNNNNNNNNNNNNNNNNNNN
NNNNNNNNNNNNNNNNNNNNNNNNNNNNNNNNNNNNNNNNNNNNNNNNNNNNNNNNNNNN
TATGAGGTGGTTTCTTTAATCATTGAGGCTGTAACATGGTGCACTATGCTTGTGATACTT
GGACTGGAGACGAAGGTTTACATCCGTGAGTCGCGCTGGGCTGTTAGATTTGGAGTTATT
TATGCTCTTATCGGAGATGCTGTTATGCTGAACCTTACTCTTTCTGTCAAGGATTATTAC
GAATGGTCTGTTCTTGCTTTGTATGTTAGTGAAGTGGCTGTTCAGATTTTATTTGGCGTC
CTCTTGCTAGTGTACGTCCCTGATTTGGATCCATATCCTGGGTATACACCAGTTCGAAAT
GAATCTGAGGATAATACTGCTTATGAAGAACTTCCCGGAGGGGAGCAAATTTGCCCTGAG
AGAAAAGCCAACTTGTTTTCTCAAATTACATTTGGATGGATGAATCAGATTATGCAACTT
GGCTATAAAAGGCCTCTAACCGAGAAGGATGTTTGGCAACTTGATTCTTGGGATAGAACA
GAAACACTTCATGAGTGGTTCCAGGAATCATGGGCTGAGGAAATGCGGAGACCCAAACCT
TGGCTTTTGAGAGCTTTAAATCGTAGCCTTGGTGGAAGATTTTGGTGGGGAGGCTTCTGG
AAGATAGGAAATGATCTTTCTCAATTTGTGGGCCCCATTATATTGAACCTTCTATTGCAG
TCTATGCAACGTGGTGATCCAGCCTGGATTGGCTACATTTATGCATTCTCAATATTTGTT
GGAGTGGTATTGGGCGTTTTATGTGAAGCTCAGTATTTTCAGAATGTCACGCGTGTTGGA
TTTCGTCTGAGATCAACTCTGGTTGCTGCAGTTTTTCGCAAATCTTTAAGGTTGACCCAT
GAGAGCCGCAAAACATTTGCATCTGGTAAAATTACTAATTTGATGACTACAGATGCTGAA
GCTCTNNNNNNNNNNNNNNNNNNNNNNNNNNNNNNNNNNNNNNNNNNNNNNNNNNNNNNN
NNNNNNNNNNNNNNNNNNNNNNNNNNNNNNNNNNNNNNNNNNNNNNNNNNNNNNNNNNNN
NNNNNNNNNNNNNNNNNNNNNNNNNNNNNNNNNNNNNNNNNNNNNNNNNNNNNNNNNNNN
NNNNNNNNNNNNNNNNATGGATACTGTCAAATGCTATGCGTGGGAGAATAGTTTCCAGGG
AAAGGTTCAAAATGTCAGGGATGACGAGTTATCATGGTTCCGGAAAGCGCAGCTGCTTGG
AGCTATGAACAGTTTCATACTTAACAGCATACCTGTCGTCGTGATTGTAACTTCATTTGG
GATATTCACTTTGCTTGGAGGAGATCTGACACCTGCAAGGGCATTTACATCTCTATCATT
GTTTGCTGTCTTACGTTTTCCACTTTTCATGCTTCCAAATATTATAACACAGGTTGTTAA
CGCAAATGTTTCACTTAAACGTCTGGAGGAACTTCTTCAAGCTGAAGAACGAATTCTCTT
GCCTAATCCTCCCATTGAACCAGGGTTGCCAGCTATTTCAATCAAGAATGGATACTTTTC
TTGGGAGGCAAAGGAAGAAAGGCCAACTCTTTCAAATATCAACTTGGATATTCCAATTGG
TAGTTTGGTAGCTATTGTTGGCAGCACTGGGGAGGGAAAAACATCACTCATATCAGCAAT
GCTTGGAGAGCTTCCTGCAGTGAAAGATGCAACTGTTGTCATCAGAGGGAAGGTTGCTTA
TGTACCGCAAGTTTCATGGATTTTCAATGCTACGGTCCGCGACAACATTTTATTTGGTTC
CCCGTTTGAGCCAATAATATATGAGAAGTCGCTAGACGTGACCTGCCTGCACCACGACCT
TGAAGTACTGCCTGGTGGCGATCTTACTGAAATTGGAGAACGTGGGGTCAATATTAGTGG
AGGGCAAAAACAGAGAGTTTCCATGGCCCGGGCTGTGTATTCTAATTCAGATGTTTACGT
ATTTGATGATCCTTTAAGTGCTCTCGATGCTCATGTGGGACGCCAGGTTTTCGAGCGATG
CATCAAAGGAGAATTAAGAGGGAAAACAAGAGTTCTAGTCACAAATCAGCTACATTTTCT
GTCCCAAGTGGACAGAATTCTCTTGGTGCATGAAGGTACGGTGAAGGAGGAGGGAACATT
TGAGGAGCTCTCAAACAATGGGGTTCTGTTCCAGAAATTGATGGAAAATGCTGGCAAAAT
GGAAGAGTACACTGAAGAAACAGAAGATGTTGGGAAATCCGATGATAAGGATTCTAAACC
TGTAAATGGTATTGGTCACGAGATGTCTAAAGATGCGAATCAAACAAATGGAAGGAAGCC
AGGGAAGTCTATTCTAATTAAGCAGGAAGAACGAGAAACTGGTGTTATCAGCTGGGATGT
TATGATGAGATACAAAAATGCTTTGGGAGGTACTTGGGTTGTTATGATTCTGTTTCTGTG
TTATGTCTCAACGGAAGTTCTGCGAGTTTCAAGCAGCACCTGGCTAAGTTATTGGACAGA
CGTAAGCAGCCACTCAGATGCCCGTGATCCATTATTCTACAATGCGATCTACTCACTCCT
CTCGTTTGGTCAAGTTGTGGTTACTTTAGCAAATTCATTTTGGTTGATCACATCAAGTCT
TTATGCTGCCAGAAGACTGCACAATGCCATGCTCAATTCTATCCTTAGAGCTCCAATGGT
ATTCTTTCAAACAAATCCACTTGGAAGAATCATCAACAGATTTGCCAAGGATCTAAGCGA
CATTGATCGAACTATTGCTCCTTTCGGTAACATGTTTCTGAGTCAAGTGGCACAGCTTAT
TTCCACCTTTGCGCTCATTGGGATAGTGAGCACAATGTCTTTATGGGCCATTATGCCTCT
TATTTACGTGTTCTATATCGCCTATCTGTACTACCAGAGCACAGGCCGAGAAGTGAAACG
CTTGGACTCTGTCACTAGGTCTCCTGTTTATGCCCAGTTTGGAGAAGCACTGAATGGTTT
GTCGACAATTCGCGCATATAAAGCATATGATCGCATGGCTGCCATCAACGGGAAATCGAT
GGACAACAACATCAGATTCACTCTCGTCAACTATAGTGGAAACCGTTGGCTTGCCATTCG
TTTGGAGACTTTAGGAGGCATCATGATTTGGTTCACTGCAACCTTTGCTGTTGTGCAGAA
TGGAAGGGCAGAAAATCAAGAATCATTTGCTTCGACGATGGGGTTGCTACTAAGCTATGC
ATTAAACATCACAAGCTTATTGACTACTGTTCTAAGAATTGCTAGTATGGCCGAAAATAG
TTTTAATGCCGTTGAGCGTGTTGGCACTTATATCGACTTGCCCTCAGAAGGTCCCGCCAT
TATCGAGGAAAATCGGCCGCCTCCTGGCTGGCCTTCCGAAGGTTCCATTCGATTTGAAGA
AGTTGTTTTGAGATATAGGCCAGAACTCCCTCCCGTTCTTCATGGAATATCCTTCACTAT
TTCTCCGAGCGACAAGGTGGGAATTGTTGGAAGGACCGGGGCAGGGAAATCCAGCATGCT
TAATGCTTTGTTCCGACTTGTTGAGCTGGAAAAGGGAAGAATCTTGATTGATGGTTGTGA
TGTTTCCAAGTTTGGATTGATGGACTTGAGAAATGTGCTCGGCATCATTCCACAGGCGCC
AGTTCTTTTTTCAGGAACTGTCCGGTTCAATCTCGATCCATTCAACGAACACAATGATGC
CGATTTGTGGGAGGCTTTAGAAAGGGCACATTTGAAAGATGTCATCAGAAGAAATTCCTT
AGGCCTTGATGCTGAGGTCTCTGAAGCAGGAGAGAATTTCAGTGTCGGGCAGCGACAATT
ATTGTCTCTCTCTCGAGCATTGCTCCGAAGATCCAAAATCCTTGTTCTAGATGAAGCTAC
GGCTGCTGTCGATGTCAGAACCGATGCTCTCATCCAAAAGACTATCCGCGAAGAGTTCAA
ATCGTGCACAATGTTGATCATTGCTCACCGCTTAAACACAATCATTGATTGTGACAAAGT
GCTTCTGATTGATGCTGGCAAGATTGTTGAGTTCGACTCTCCAGAAGCTCTGCTTCAGAG
AGAAGACAGTGCGTTCTCCAAGATGGTCCAGAGCACAGGGACTGCAAATGCTGAATATCT
ACGCAGTTTGGTGCTTAGAGTCGGCGAAAAACACGAGAAAGAGGAACAGCTCGACGGGCA
CCGAAGATGGCTCGCATCGTCACGTTGGGCCGCAGCCACGCAGTTTGCACTCGCGGTCAG
CCTCACTTCGTCACAGAACGATCTCGTGCAGCTTGAGATCGACGAAGACGACAGCATCCT
CAAGAAAACAAAGGATGCTGTTATCACTCTTCAAGGAGTGCTGGAGGGGAAGCATAACAA
AGAAATCGAAGAAAATCTTGAGAAGTATGATGTTTCCGGGGATCGATGGTGGTCATCTCT
CTACAGGTTGATCGAAGGGCTTGCGATGATGAGTAAGCTCGCTCGAAACAAGCTCCATCA
GGGGGATGATTTTGAAGACCGAACCATCGATTGGGACCATGTTGGAATGTAGAGCTAACG
AGCGATCACGAGTCGAATAAAGTTTCTGAGGGTTCTTTGCAAGAAATTGNNNNNNNNNNN
NNNGATAGAGTCCATTTCTTGGACTTGTACAATTGTAACATCGTAATCTTTGGAGAACGT
TTCTGGTGAATTTTGTACACCAATTATATTGTAAAATCTTGGAATTTTCGGACTAATCAT
TTAGGTGAATGACTTCTCTTGATGAAATACTACAAATTTTTAACGCTACGTTTGAAATGT
TAAAAGTTTGTCTTCAAAAAA
>a_ATCACG_L001_R1_001_(paired)_contig_163
AAGGATGTTTGGTGATGCTGCCAAATCACAAAATTTAATTTAAACGGCAAGAAAAAATAC
GGAAATATGAGGCTCTTTTCAAGAAATCTTGTCCTCTTACTACAACACAACCATATCTAA
AGAAGCAAAGTTTCCCACAGTTGATGACGTTCAAGGGAAACAAAAAAGAAAGGAAGTTTT
TAACCGTGATCTCTGTAATACCAATATACACTTTTTTTTTCGCCTCTGTCAAAATGATAA
TATTTACATGACTGCATTGCATGCTATGCTGAAATGAAAATCTGTGTTTTGGAATGAATG
ATCATAGGCCTAAGGAGGAGCAAGTGTTGAAATGGTCCCATGCCTCCTGAAGAATGTCAA
AAACCTTTTCAGCAGTATACTTTTGATGAAAAGCAGCTCCTTTTTGCTGCAGCTTATCAG
GATGTAAGCGGAGTAGAGCTTTCTGATATGCTCTCTTTACAGAAGTTGCTTCTATTAGAT
CCACCAGAGGCACTGCCTTCCATCCGCTCTCCGCCCACAGAACGTATTGCAGAGTTGATA
GCAGAGACCGGATGTTCCCTTTCTTTCCTACTGACCACTGCCTAATTTTTGCATCTATAG
CCTTAGTATCCTCGGTGCTTTCCTTGTCTGCAGCATTTTCTTGACCATCAGATATTTCCT
GTACCACAAAGTTTCCTTCCAAAGGATCATCTAAATTGTCCGGCGACAGCTTTAAGTCCT
TGTAATGCTGAGCCCCTGCTGAAAATGATCTCCGTAAAGTGCTGGAAGAACGAGTAGTGG
TACGCTTTGTTGGATAGAATCCTTNNNNNNNNNNNNNNNNNNNNNNNNNNNNNNNNNNNN
NNNNNNNNNNNNNNNNNNNNNNNNNNNNNNNNNNNNNNNNNNNNNNNNNNNNNNNNNNNN
NNNNNNNNNNNNNNNNNNNNNNNNNNNNNNNNNNNNNNNNNNNNNNNNNNNNNNNNNNNN
NNNNNNNNNNNNNNNNNNNNNNNNNNNNNNNNNNNNNNNNNNNNNNNNNNNNNNNNNNNN
NNNNNNNNNNNNNNNNNNNNNNNNNNNNNNNNNNNNNNNNNNNNNNNNNNNNNNNNNNNN
NNNNNNNNNNNNNNNNNNNNNNNNNNNCAGATTTCACTTGTTTTTCAGGGCTGCTCTTGG
ATTTTGATTCTGATTGCTCTTGTTTAGTGGTCACATCTTCCTGTTCAGGTGAAGAACCTC
GTCTCCTCACAGATGGAGATTTTCTCTCCATCCTCCCATTAGAGCTGGCAGACTTCAAAT
TCTCGTTGGATTTCAAATTATTGCCTATCACTAGGGGCATCAGCCCTCTCCCTGCCCACT
TGTAGATAGAGAAATGAAACTGGCTGTCAATGCTATCAACATTGCTGCCATCTTTTTCAG
TCAAGGAAGATATTTGATTGGATGATGGAGTTCGGCGGGAAAGGGGATGAACATCGTTTC
TGTTGGAGTCATCCACAA
>a_ATCACG_L001_R1_001_(paired)_contig_164
AAAGAGACCACAAATAGCTTAGAAAAATGGTACTAAGTATACAACGAAAGAAAAGGATGT
TTGGTGATGCTGCCAAATCACAAAATTTAATTCAAACGGCTAGAAAAAATACGGAAATAT
TAGGCTCTTTTCAAGAAATCTTGTCCTCTCACTACAACACAACCATATCTAAAGAAGCAA
AGTTTCCCACAGTTGGGAAAGAAAAAAACGAAAGGAAGTTTTTAACTGTGATCTCTGTAA
TACCAATATACACTTTTTCTTTTTTGCCTGTCCATCCGTCCGTCCGTCCGTCCGTCAAAA
TGATAATATTTACATGACTGCAGTGCATGCTGTGCTCGAACGAAAATCTGTGAATGATCA
TAGGCCTAAGGAGGAGCAAGTGTTGAAATGGTCCCATGCCTCCTGAAGAATGTCAAAAAC
CTTTTCAGCAGTATACTTTTGATGAAAAGCAGCTCCTTTTTGCTGCAGCTTATCGGGATG
TAAGCGGAGTAGAGCTTTCTGATACGCTCTCTTTACAGAAGTTGCTTCTATCAGATCCAC
CAGAGGCACTGCCTTCCATCCGCTCTCCGCCCACAGAACGTATTGCAGAGTTGATAGCAG
AGACCGGATGTTCCCTTTCTTCCCTACTGACCATTGCCTAATTTTTGCATCTATAGCCTT
AGTATCCTCGGTGCTTTCCTTGTCTGCAACATTTTCTTGACCATCAGATATTTCCTGTAC
CACAAAGTTTTCTTCCAAAGGATCATCTAAATTGTCCGGCGACAGCTTTAAGTCCTTGTA
ATGCTGAGCCCCTGCTGAAAATGATCTCCGTAAAGTGCTAGAAGAACGAGTAGTGGTACG
CTTTGTTGGATAGAATCCTTNNNNNNNNNNNNNNNNNNNNNNNNNNNNNNNNNNNNNNNN
NNNNNNNNNNNNNNNNNNNNNNNNNNNNNNNNNNNNNNNNNNNNNNNNNNNNNNNNNNNN
NNNNNNNNNNNNNNNNNNNNNNNNNNNNNNNNNNNNNNNNNNNNNNNNNNNNNNNNNNNN
NNNNNNNNNNNNNNNNNNNNNNNNNNNNNNNNNNNNNNNNNNNNNNNNNNNNNNNNNNNN
NNNNNNNNNNNNNNNNNNNNNNNNNNNNNNCAGATTTCACTTGTTTTTCAGGGCTGCTCT
TGGATTTTGACTCTGATAAGTTAATATGACTTTGCTCTTGTTTAGTGGTCACATCTTCCT
GTTCAGGTGAAGAACTTCGTCTCCTCACAGATGGAGATTTTCTCTCCATCCTCCCATTAG
AGCTGGCAGACTTCAAATTCTCTTTGGATTTCAAATTGTTGCCTATCACTAGGGGCATCA
GTCCTCTCCCTGCCCACTTGTAGATAGAGAAATGAAACTGGCTGTCAATGCTATCAACAT
TGCTGGCATCTTTTTCAGTCAAGGAAGATATTTGATTGGATGATGGAGTTCGGCGAGAAA
GGGGATGAACATCGTTTCTGTTGGAGTCATCCACAANNNNNNNNNNNNNNNNNNNNNNNN
NNNNNNNNNNNNNNNNNNNNNNNNNNNNNNNNNNNNNNNNNNNNNNNNNNNNNNNNNNNN
NNNNNNNNNNNNNNNNNNNNNNNNNNNNNNNNNNNNNNNNNNNNNNNNNNNNNNNNNNNN
NNNNNNNNNNNNNNNNNNNNNNNNNNNNNNNNNNNNNNNNNNNNNNNNNNNNNNNNNNNN
NNNNNNNNNNNNNNNNNNNNNNNNNNNNNNNNNNNNNNNNNNNNNNNNNNNNNNNNNNNN
NNNNNNNNNNNNNNNNNNNNNNNNNNNNNNNNNNNNNNNNNNNNNNNNNNNNNNNNNNNN
NNNNNNNNNNNNNNNNNNNNNNCCAACATGAAAATTCTCTCTCTGCATGAACTTCTCCAT
TTCACTAATTCAAACTTCACACCCCCTCTCACCTTAGTTTCTCAGCTTTCTTCATTGGGA
CCACTCTTCACTGAAGATAGCAGAACAAGGCTGTAACTTTGGTGGTCAAATTCACTGAGC
TAATTGAATATGTGGTTTCATGAATTTGAAAGCTTTCATGCATGGAGTGAGGCTATCCTG
TGTTTGAATGAAGAAATTTGAGTGAGAAACAGAAGCCACAGAATGTGTTGGAAGACTGAA
ACAAAATGAGGATAAGGAACAAAAGAAAACAATGCC
>a_ATCACG_L001_R1_001_(paired)_contig_165
GCTATCTTCAGTGAAGAGTGGTTCGAATGAAGAAAGCTGAGAAACTAAGGTGAGAGGGGG
TGTGAAGTTTGAATTAGTTAAATGGAGAAGTTCATGCAGAGAGAGAATTTTCATGTTGGA
TACGGCAAGTCCCCTAGAAGTTCAGACGCTGGTGAGATGGATTTCAACGACGTGTTTGGG
GGTCCACCGAGGCGATATTCAATGCAAGAAGTGAGAGCAAGATACAGTTTTGGGGAGGCC
GAGGAGGATACGGGCTCATCGCCATGGAAGGAGAAGCCTGTCTTCGGTGAAGAAAGAAGA
CGCAAAGGAACTGATTTCTTTGATGACATATTTAAAGGGGTCGAACGTGATCGTGATGGT
GTTGGTGTTTTCGGGTCCAACCCGGGTTCAAGGATCATGAGCCCCAAAGCAGATCTTTTA
GCCACTTCACTTCCTGCTTCTGCTCAATTCAGTTTGCCTGCAAAGTTGAACAAAGGAATG
GATCTTCCAACTTTTGGTGGTGAAAAAAGGGTGGATGGAGTTAACAATGGATTCAGCAGC
CCACAACACTCTTGGTCTAGGTTCTCCAATGAAGCAAATCGGATTGTGGATGACTCCAAC
AGAAACGATGTTCATCCCCTTTCNNNNNNNNNNNNNNNNNNNNNNNNNNNNNNNNNNNNN
NNNNNNNNNNNNNNNNNNNNNNNNNNNNNNNNNNNNNNNNNNNNNNNNNNNNNNNNNNNN
NNNNNNNNNNNNNNNNNNNNNNNNNNNNNNNNNNNNNNNNNNNNNNNNNNNNNNNNNNNN
NNNNNNNNNNNNNNNNNNNNNNNNNNNNNNNNNNNNNNNNNNNNNNNNNNNNNNNNNNNN
NNNNNNNNNNNNNNNNNNNNNNNNNNNNNNNNNAAAGTGCAGCAAGCAAGGGGAAGGTGA
AAGAGTTTGTTCAGATATTCAACCACGAAGCTGATGTTGAAGGGAGACGAGGCATTGACA
AAAAAGGAGTGAAAGAAGTGAGCTCAAACACAGTAAAAGTAAAACAAGAAGCTAAGCCGC
AGAATGTAGATAAGAAACCAGATGTTCCATTCAAGGTTGCTGAGAATCTGAAGAATGATG
AAGCACAACAAGGATTCTATCCAACAAAGCGTACCACTACTCGTTCTTC
>a_ATCACG_L001_R1_001_(paired)_contig_166
TTTTTTTTTTAGCAGATAATTAACATAATATTTATTGCGTTGGAGGAGGAAAATTAAGTC
AAAAATCGTTGATAGTAATGTTGTATATGTAGAATGAAGCAAGGGCGAAATGCAGGGTTT
CCATTCTCTTTTTTACACATCTCAGTAATGTTGTGTCACTGAATAGAACAAATTGAGTTG
AGAATATTAGCAATCAAAACATAATGTACACAACATATCCATTCTCTCACACACCACTAA
AAATCAAGTAGCCACCCATCTTACGATCCAGGGGTGAACTTGGTGGCAAATACCCAGGCA
TTGTTAGCAACAGGGTTATCAAGATGATCCAACAAGTTCTCAAGGGGTCCTTTCCCGGTC
ACAATCGCTTGAACAAAAAATCCAAACATCGAAAACATTGCCAGTCTTCCATTCTTGATC
TCCTTCACCTTCAACTCCGCAAAGGTGACCGGGTCATCAGCCAACCCGAGGGGGTCAAAG
TACTGTCCGCCCGGGTAGAGGTCGTTGCCCTCTCCCACTCCATCAAGGCCGTTGATTCTG
AACCCCTCAACAAGCCCCATCAGCACAACTTGGAACCCAAGAACCGCAAGAATGCTCTGA
GCGTGGACCAAGTTGGGGTTGCCCAAGTAGTCGAGCCCACCTTCGGTGAAGATCTGTGCA
CCGGCCTTGAACCACACCGGCTCCTTGAAGTCTACGTTCAGCCACTTTTCAAGGACTTCT
GGTGTGATGCACCCTAGAGCTCCAAGCATCGCCCATCTTCCGTGAATGACCTCAAGAGCC
CTGTTCTTGGCGAAGGCCTCAGGGTCGGCAGATAGACCGGCGGTGTCCCAGCCGTAGTCG
CCGGGGAATTCTCCGGTGAGGTATGAAGGAGTCTGAGCTGAGAAGGGTCCCAAATACTTA
ACACGGTCGGGGCCGTACCACAAATCATTGCCCATGGTGTATTTGGCATTGCCCATGGAG
ACTACATCTCTAAGAGGGTTGGCATTCTTGGTCTGGCCTAAGAACGGGGTGGCCTTAACG
GCGGCTGCTGAGCTGGCGAATGTAGCCATTGATGCCGTTCCTTAAGGGTGTAGTGTTGAT
GTTTTTGATGTATGTTGATGGAGCTGACGATCAGAAGTTGTGATGGGCAAGTTTTTATGT
GCCAAGAGAGAGTGGAGAGATTAGTGGTGAGGATTGCATGAGTGGAAATTGTGGCT
>a_ATCACG_L001_R1_001_(paired)_contig_167
TTTTTTTTTTTAAAAGATAGATTAACATAATATTTATTGGGTTGAAGGAGGTAAATTAAG
TCAAAATATGTTAATAGTAATGTTGTATGTGTAGAATGAAGCAAGGGCGAAATGCAGGGT
TTTCCACTCTCTTTTTACACATCTCGGTGGATTGTGTCACTGAATAGAACAAATGAGTTG
AGAATATTAGCAATCAAAACATAATGTACACAACATATCCATTCTCTTGCATTCATTCAC
ACACACCACTAAAAATCAAGTAGCCACCCATCTTACGATCCAGGGGTGAACTTGGTGGCA
AAAACCCAAGCATTGTTAGCAACAGGGTTGTCAAGATGATCCAACAAGTTCTCAAGGGGT
CCTTTTCCGGTCACAATCGCTTGAACAAAGAATCCAAACATCGAAAACATTGCCAGTCTT
CCATTCTTGATCTCCTTCACCTTCAACTCCGCAAAGGTGACCGGGTCATCAGCCAACCCG
AGCGGGTCAAAGTACTGTCCGCCCGGGTAGAGGTCATTGCCCTCTCCTACTCCATCAAGG
CCGTTGATTCTGAACCCCTCAACAAGCCCCATCAGCACAACTTGGAACCCAAGAACCGCG
AGAATGCTCTGCGCGTGGACCAAGTTGGGGTTGCCCAAGTAGTCGAGCCCACCCTCGGTG
AAGATCTGTGCACCGGCCTTGAACCACACCGGCTCCTTGAAGTCCACGTTCAGCCACTTT
TCAAGGACTTCTGGTGTGATGCACCCTAGAGCTCCAAGCATCGCCCATCTTCCGTGAATC
ACCTCAAGAGCCCTGTTCTTGGCGAAGGCCTCAGGGTCGGCAGATAGACCGGCGGTGTCC
CAGCCGTAGTCGCCGGGGAATTCTCCGGTGAGGTATGAAGGAGTCTGAGCTGAGAAGGGT
CCCAAATACTTGACACGGTCGGGGCCGTACCACAAATCATTTCCCATGGTGTATTTGGCA
TTGCCCAAGGAGACAACATCTCTAAGAGGGTTGGCATTCTTGGTTTGGCCTAAGAATGGG
GTGGCCTTAACGGCGGCTGCTGAGCTGGCGAATGTAGCCATTGATGCCGTTTCTTAAGAG
ATTTAGTGTTGATGTTTTTGATGTAGGTTGATGGAGCCGAGATCAGAGGTTGTGATGGGC
AAGTTTTTATGTGCGAAGAGAGAGTGGGGAGATTAGTGGTGAGGATTGCATGAGTGGAAA
TTGTGGCT
>a_ATCACG_L001_R1_001_(paired)_contig_168
GCGGCAGATCCAGTAGAGATTGATAAATCGTCACTAGTGTGGGGAAAACCACGTCAACCA
CCATTGGGACAAGAAGAGTGGGCTACCTTCTTGGATGCAGAAGGGCGTGTAACGGATCCA
GAAGCATTGAGAAAGAGAATCTTCTATGGCGGAGTAGAACACAATTTGCGGAAAGAGGTT
TGGAGATTTCTATTAGGATACCATACTTATGATTCGACATACGCAGAGAGGGATTATCTG
GCATCAGTAAAAAAATCTGAATATGAAACAATAAAAAAGCAGTGGCAGAGCATCTCTCGG
GAGCAGGCAAAGCGATTTANNNNNNNNNNNNNNNNNNNNNNNNNNNNNNNNNNNNNNNNN
NNNNNNNNNNNNNNNNNNNNNNNNNNNNNNNNNNNNNNNNNNNNNNNNNNNNNNNNNNNN
NNNNNNNNNNNNNNNNNNNNNNNNNNNNNNNNNNNNNNNNNNNNNNNNNNNNNNNNNNNN
NNNNNNNNNNNNNNNNNNNNNNNNNNNNNNNNNNNNNNNNNNNNNNNNNNNNNNNNNNNN
NNNNNNNNNNNNNNNNNNNNNNNNNNNNNNNNNNNNNNNNNNNNNNNNNNNNNNNNNNNN
NNNNNNNNNNNNNNNNNNNNNNNNNNNNNNTTCGCTGGTTACTGATCCAGTTCAAGAGGG
AGTTTGAATACGAAGACACAATGTGCTTGTGGGAAGTCTTGTGGACTCGCCATCTGAGTG
AGCATCTACACCTATACGTCTGTGTCGCAATTCTGAAGAAATATCGTGAAAAGATAATCG
GGGAGAAGATGGATTTCGACACGCTCCTGAAATTCATCAACGAACTGAGCGGTCAGATCG
ACTTGGATTCAACCCTTAGAGAAGCCGAAGCCCTGTGTATATGTGCTGGAGAGAA
>a_ATCACG_L001_R1_001_(paired)_contig_169
GAAAATAAGTAGACAGAAATGTTGCAGATGATTGATTTAGTGGCTGCTCTTGAATGGGAT
GGCTCTGATAATCACCTGGTGGTAGAGAGCAGCCAGCGCGGCTCCAATGAAGGGTCCCAC
CCAGAAGATCCAGTGATCATTCCAGGCATGCTCTCTGTTGTAGATGATGGCTGCTCCAAG
GCTGCGAGCAGGGTTGATGCCCGTTCCNNNNNNNNNNNNNNNNNNNNNNNNNNNNNNNNN
NNNNNNNNNNNNNNNNNNNNNNNNNNNNNNNNNNNNNNNNNNNNNNNNNNNNNNNNNNNN
NNNNNNNNNNNNNNNNNNNNNNNNNNNNNNNNNNNNNNNNNNNNNNNNNNNNNNNNNNNN
NNNNNNNNNNNNNNNNNNNNNNNNNNNNNNNNNNNNNNNNNNNNNNNNTGAGAATCTCTG
GCGCTTCTCTTGGCGTCGGTGGCAGAGAAGACGGTGTAGACGAGGACGAAGGTGCCGATG
ATCTCAGCACCGAGGCCTGAACCCTTGGTGTAACCATGGGCCACGCTGTTAGCACCACCG
CCCTGAATCTCGTAGATCGAAGGCTGGAAACCCTTCACGACTCCAGCTCCGCAGATGGCG
CCCAGGGTTTGCATCACAATGTAGAAAATTGCCCTGGTTAGAGACAGCTTCCNNNNNNNN
NNNNNNNNNNNNNNNNNNNNNNNNNNNNNNNNNNNNNNNNNNNNNNNNNNNNNNNNNNNN
NNNNNNNNNNNNNNNNNNNNNNNNNNNNNNNNNNNNNNNNNNNNNNNNNNNNNNNNNNNN
NNNNNNNNNNNNNNNNNNNNNNNNNNNNNNNNNNNNNNNNNNNNNNNNNNNNNNNNNNNN
NNNNNNNNNNNNNNNNNNNNNNNNNNNNNNNNNNNNNNNNNNNNNNNNATGTAGAGGAAC
AAGAAGGTGGCCATGAACTCGGCAATACCGGCTCTCCAGAAGGACCATGAATGCAACTCG
CCGGGCTCGAAAAGCGGAGCCGGCGGCGGCTCCTTGTAGTCCTTGGTTTGCGCAGAGGTG
CCGATTGGCTGCCTCTCATTGAACTTGTTCGCTCCCAACTTCACATCCTCCTCTTTCCCC
TCCATTTTTGAGACTCTTACTTTCTTTCTCTCTTGCTCGTTTTGGTGAATTAGGTGTGAG
>a_ATCACG_L001_R1_001_(paired)_contig_170
TTTTTTGGGGACTTCGAACAGAAGCAGTCGGTGAATAGGCATCAGTAGCCGATTGAGATC
TGGTTTAATTAGTAAGGATTATAACGGTTGCGTCCTCTCCCGCCATCATTGCCACGTCTT
CCCCCACCACCACCACGCCCGCCTCTTTGCGGTGGTGGTCGACTGTGTGGATGCACTTCA
GGTTGTTGCAGGACATATCCGATCCTCCCATCAGGCAAAAGCATGGGCATCATGGCCATG
CCAGGCGGAGCTCCTCTTCCATAGATGAGTGGCTGGGCAAAGTTTGCACCCGGATATCCT
GCACCGAGAGCACCATAGGATGCTCCAACCATGCCAAATCCCATGTGAGGTGGGTAGGAT
GAAAATATAGCTGCCTTCTGTGAATTAGATCCCCCGGGAGTTTTCTGATCAGCTTGCGGC
TTCGCAAGAGAGCATTCTACAACTTGACCATCAATCTCATACTTCTCTGTATTCTTTAGA
GCTTTCATTGCACTTGATCTTTCTGCAAAGTGAACAAAACCATATCGACTCTTCTCTTGA
CCTGGTTTGGCTGGAGGAAGAACAACTTTTGTAATCTTCCCATGACGTTCAAACAGCTCC
TTAAGCTGGTCCTGAGTTACATCTTTCGGCAAGTTCTTCACATAGACTGCTTTGACCTGA
GATGACGAAGATTCTGCACTTTTGGGATCAGCCCAACTTACAGTTGGAGAATTATCATCA
AGCTTGAATTTTGGATCAGACATCTTTTCTCTAGAAAATTCAGCACATGCATGATTGTAA
TACTCGATGAACACGAACCCACGATTCTGACTTGAGTTTTGTGGATCCTTCAAAAGCTCA
ACAGCAACAATGCCAGGGCCTACTTTATCAACAACCTTTCTGACATCCTCCTCTCCCCAG
TTCCTGGGTACATTCCCTATGAATAGCTTATGTTTTGCTTGAGATGTAGAACACTTCAGC
TTCTTTCCCTTCAGTTCTTTGTTATTAAGCTCCCTTATAGCCTTCGTAGCCAACTCCTTT
GTCCTGAAGGTTACAAAAGCATATCCCTTATTTTCATTTGAGTCCTTTCCCTTCATTATC
CTGACCTCGGCAACCTCCCCAATAGATTGGCAAAAGCGCTTTAGGTCATCTTCAGAAGTA
TCACGAGAAATCCCACCAAGGTACACCTCTGAACCATGTTCAGGAAGTGCTAGAAGCTCA
GCATGCTTTCTTTCCAATTCCTCACTTCCAGCATTTTCCATCTCATCTTGACCATCGGGT
TCTCTCTGAGCATCGTTTTCTTCCTCCTCCTCCTCTTCCTCAACCTCCTCTTCAACTTCT
TCCTCTTCTTCCTCCTCTTCCTCTTCTACTTCTTCCTCTACTTCTTCATACTCAACTTCT
TCTTCTTCTTCTTCCTCTTCCATGTCATTGTCAGCACCAAGTTCAACCTGCTCTTCAGCT
TCAACAGGCTTCTCAGGTTCAGCAGATTTACCGGCAGCAGAACTGGCCCTGGTTCTTGGC
ATCTTATATCTCCAAGAAAAGAAGCTTCAATAGCAGCTCTGAGAGAAGTGCAGAAGCCGG
ATACATTTGCAAAAGAAAGAAGAAAATTGTGGATCGGAAACGGCAAAAAGAAAGGGAATA
AGGACCTCCAGAATAAGAATATTGATTGAATTGGGTCCATGAGGTATGGCTCCAAGGAGT
TCCAAAGCGAACAAAGTTAAAACATGGGGTGACAAAATGTAGTGCAAGCAGAAACAGGCA
AGAGAGAATGTTGAATTGTAGGAGCATGATGCTCATTAAGGTGTGAAAAGCATTGAATAT
CTTGATATATAGACAGTGAACAATGCCGGAAAAGAAAGAAAAAGGCCAAACAGTCAGTCT
CATATCAATTTAACAAGACCAATGCACTCACAGCAAGAAAAAAAGGAGGGGAATGAGCAA
GTAATTTGAGATGAGAAAAAGTTTACAAGGCAATGAAAACCACGATAGACCATATTAATC
CAATAGGAAATAAAACAAAGAATGGTGTAAGAAGGAATCCCCAATAAGTCAAAAGCTATA
GGTTCCAAAGTTAGAGTGATCAATTGCTTAAAAGATTAAATACCACTTCATGAATAGGAG
TCCAGTCTGTAATTTTCCTGCAGCCATTTAATGCACAGGAACCGTGAATGTGACAAATGA
GCAACCTCATATCCAATCAACAAAATCATCACTCATATCAGAACAATTTTTGACTTATAA
CTTTTTGTATGAACTTGAATTGCAAATATATGCANNNNNNNNNNNNNNNNNNNNNNNNNN
NNNNNNNNNNNNNNNNNNNNNNNNNNNNNNNNNNNNNNNNNNNNNNNNNNNNNNNNNNNN
NNNAAAAAAAGGAAAAAGACAACAACCTTAGAAAAAGACAACAATTAGGGCAGCTAAGAT
TGAGTACTTTCCTTCAACACTATACCCTTGAAAGTACACAACAACTACTATATCAAATCA
CATTTTAAACAATACCAGACAGCCATTACTCTCATATAAAAACATCCAAAAGCAAAACCT
GAAATTTCACCCATTAACAGCTTCATGTCCATCCATAACTGATGTGGTCTTCAAAAGATA
AGTAAAAAAACACTGATAAAGTCAAACCTATTCAAACAGAAACAATCATATAGGTTGTTT
AATGGATAACTATTAGAACCGTGAATATCCATTTAGTCTATNNNNNNNNNNNNNNNNNNN
NNNNNNNNNNNNNNNNNNNNNNNNNNNNNNNNNNNNNNNNNNNNNNNNNNNNNNNNNNNN
NNNNNNNNNNNNNNNNNNNNNNNNNNNNNNNNNNNNNNNNNNNNNNNNNNNNNNNNNNNN
NNNNNNNNNNNNNNNNNNNNNNNNNNNNNNNNNNNNNNNNNNNNNNNNNNNNNNNNNNNN
NNNNNNNNNNNNNNNNNNNNNNNNNNNNNNNNNNNNNTAACGAACCAAGGAAAATTTATC
AGAAATCAAAGAATAAACCCTACATATCAAGCAAAGAATAAGTAACATCCAATTGGCACG
AGATTCCATTCCTCAATGAAGTTTGGATAGGGACGGGCGAAAATTGAGAATGGGAAGAGG
ACAGTGGCACTGATGGAAATGAGCAAGAAACAGTTGGAAGTAGGCAAGTAGCTCATGGTA
TATGCCTGGAGAGGGGAAATTAAGATAAACATTGCATAAAGAGAAGAAGTGGGGCAGCTG
GAGTTGAAAGAAAGTAGCAACAGGATCTGGTTTAACATCATAGATCACTTGGATACTTTT
GTACACCCAGGTAAGCCGTTACATCGATATCATACTTTGGAATTTCAGAAACTATGCACG
ATCTGTCAAGACGACCCAATAGGCCAATACAAAAGTCCAAAATAAATGGAGCTGATAAGT
ATAAAATATAAAGAAAATAGAACCATACTTATATTGTAGTTCAAAGAGGATTCAAGTTAA
CAAAGGGTAGAGGACATTGCTTGCACTCTCTCCCAAGAGGATAATGCAATGGATACAGAC
AGCAGCGCTACTTCTAGAAATATATATATCTATATAGCAGCACATAGATGATTTTTCCAT
TTCTGCTAGTCATCAATAGTGATGTCCAGGAGCACGTTCACATTTCCCAATACCAAACAC
TCAATTAATCAATGCGAGAAAAATCTAACCGGTAACCAATTGGGAAAAGCATACAGTACT
GAAAGGGCGTCTATCATATCATGTATGATGATTATCACTTGAAAGCTCATAAAAAAGGAA
CAAAACATTCTGGTTGGCAGATATTACCTTGCCGTAAAGGGAAGTGACAACACGGCCAAC
TCAGT
>a_ATCACG_L001_R1_001_(paired)_contig_171
ATTTATTAATATTATTTTTATCGAATTATTTAATTCTTAATTTTAGTGAAACTTGCAAGT
GCTCCACATGTAAATAGACGATAAGGAAATAAACTGTGCATATAATAATTAGAACAAAAA
AACACTAGATCTAGCGAGAAATGAAAAGAAAAATCAGACTAAAGAAAGGTACAAAGGTGA
TACCAAGATGGATAAGCAGTTTTAGAATAGCGGAAAAGGCGGATGCTTGGGAAAATGTTT
AGCAGAGCACTGTGAGAAGGAAAGTAGAAGATAAAATTCGAGAAGAATGAAAGCACTCAC
ATCCTTAGCCAGGTGATTGTCCACGTCCAGTGCGGCCAGCCCCTCTTGCGCCACGGCTAC
CACGAATCGCTCGCCCACGACCTCTGGGTGGTGTAGAAGTAACCATCCCAGCCTGTCTCA
GATGTGCTCTTTGTCTTGCTCTCTCCTGCAGATTGATGGTTGTTGAACCGCTGTTGAGAG
GTGACACCGGTTTTCCTCCCGTGTCCTGTGCCTGTGAAGATCCAGCTTGCTCTGACGATC
CAACTTCAACAGTTGGGGTGGCAATGCTACTTGATGCTGCTTCCGCACTGGGAGGAGTCG
GATTGGACGAACCTTGTGGTGACCTTTCTACCTCAGTAGTAGAATCTACTGCACCTTCAT
TCGGCTTATCAGAACTCTCAACTGCACTCTCGTTTAACTCACTTATCTTGTCTTCCTCAA
TCTCCCCAGCTTCCAACGGCTCACTACTCGGTGATTTCTCTTGCTCTGCTGGCTGTTCAC
CCTGAAACTCTGCGTTTCCTGCTCCCCCCGTTTCATTATCACCATCATTATCATCAAAAT
CGCCTTCCAGTTCTCCCTCTTCTTTGTCGCCGCCTGATTCAGCCACTATTCGTTGGATAT
CTTGTTCTGTTTCGTCTCTCAGTTGATCATCAGAAAGCATACTTTCCAATTTTTCATCTG
CAGCATTGACTGTGTCACTCAGCTCAACCTGAATTTGTTCATCTACTAATGGCTCTTCAG
TTTGCTCCCCTCCAGTGTCAACCTCATCCCTTTCCACGGTTTCCTCCTTGCTTTGCTGAA
TATTCACAATATCATCGGATGATTCTTCACCGGTAACAGCTTCAGGAAGCTTTATAGGAG
CAGCAGCTNNNNNNNNNNNNNNNNNNNNNNNNNNNNNNNNNNNNNNNNNNNNNNNNNNNN
NNNNNNNNNNNNNNNNNNNNNNNNNNNNNNNNNNNNNNNNNNNNNNNNNGGGGCCGCAAC
ATCCGAGCTAGTTTCTTCTGGAGTGAGCATCTCCTCTTGCAAGCGTTTACGCACAGATGT
TGTTGGGGGAGCAGTCACGGTTCCCTGATTTTCGACAACATTGGATTGCAATACAGTGTT
AGACTCATCCCCTTCTGTCATCTCTACATCCCCTTGAGGATCCCTCGGCTTCGTAATATT
AGGACGAACCAACTTTCTTGCCATTTTAACACTTGTCTTTGCTGTAGGGGGTCTTCTATC
TTTTTCCTCAGTCCTTGTTGAGGGAACACTGACCGCAGTAGCTCCAGCAGTTGTTAACGG
CACTGCTTGAGCTGTAGGAGCTCCATCAAGAGATGGAGCATCTGTCGTGGTGGAATCAAT
ATCTATAGAAGCCTGCTGTGATAACTGGTCAAATTTTTCTACAGCTTGGAAATAAGCAGA
AGCAAGATCATCTAACAAAGTACTAGTGAGAAGTTGGGTCCCAGATGTACTCTCAGATTG
ACCACTGCCAGAGTTCTTTAGTCTCTCCACTTCATCTTCAAGGGCTTTCAGAGCTAGGTT
ATGCTTCTTAAGGTCCTCTGTGAGTTTTGCCTTTTCTTGATTGACAATTTCACGAACGTC
AACTAATGTTTTCCTCATTTTCAGATTTTTTTCTTTTTCTTTATTATTATCCTCTTTTTG
TTTCTTTTGGTCCTCTCTTGCCCTCTCCACTGTCCTTTCCAATATTTGTATCCTCGCCTC
TTTCTCCTTCAGCATTTGTTCCCCTGCAGAATCTATTGTGGTTCGTTTTACCTGTTTGGC
CTCCTCCAATTGCTTGGACGAAGCCTGTCTAGCCTCCTCTAATTGCTTGGACAAGGCCTG
AACCTCTTTGCTCATCTCATCCTTTTCCCTCGCAAGGTTGTCCGACTTCCTTCTTCCCAA
CATATTCAACCTCTTCAATTTGTCAACCTCGGACTTTAGAGAAGCTTCAGCCTGCAAGCT
TTCATTAAGCCTGTTCTCTTTTTCACTCAGTTCGGTTTTGCTTCTGGCAAGGTCTCGCTC
TAGAATTGATACTGTATCCTGCTTTTCTGATAAAAGTTTCTTGACCTCCTCGATCTGAGC
ATCCTTTTCTCCCAAATTCATTTGCATCTGCTGTAAAGATTCCTTCAGTTGGTTATAATC
ATTAATATCCACATCCCTGCACTTCTGAACCAACTCCTCAATTCTCTTTTCATAGGTCGT
TCTTTCCGTCTTCAACATTTCAATTTCTTTTCTGCAGGCTTCCAACTCTCTGTCCCTGTC
TCTAAGGAGCTTCTCCAAATTCTCAGTTTCAGTTTTAGCATTCTGAAATGCTTCACGAAG
TTTCTGGCATTCTTCAAAATTATGTCGGTTCTCTTCTCTGAGTTGCACATTACTTTCACG
AAGTAGCGTTAGCTCTCTAACCTGTAGTTGAAGAGATTGGAAATCTTCCTCAGTAAACAA
TGATGCCCGTAACTTTCCTCGTTCAGTCTGAAGTGCTGTCTGTGCAGACTCAGCTGACTT
CAAAGCACTCTCTAACTGAGATTGTAAACGAAGTTTTTCTTGTTTCAATAGTGAGATCTC
TGTTTCAGCTATTTCCTTTGTACGTCGGAGATAGTTCACAACATTTTGCAACCCATCATC
ATCAGAAAGATTGTTTGAAGTGCTTCCAGAAGCTATTCCTTTTTCCTTCTCGGCTAACTT
GATTTGCAAGGCATCAAGTCGACAGTGCAAAATCTTGTTCAGCTCATTAATTTCACTGTA
TTTTTTATCTGCTTCATTCCTATATACTTCAATAGCAAGTTTTTCACTCTGCCATTTTGA
TTTCAGCTCGGTATTTTCTGTTCTTAGCACATCCACCAGTTGACGAAGTTCAGATGCCTC
TTGTTGTACTGAACCCAAGGCTTCAGAAGTTTTTGTCAGCTCCTGAATAGTTTCCGATTG
TAGAATAACCTGTCTTTCATAATTGTCTTGAGCAGTTCGCCATTTTTTATGTTCTCTATC
CAAGTCTTCTTTCATGGAAGAGATTTGTGATTCCATGACAATCATCTGGGACATTTTAGC
AGAAAACCCATCCTTCACACTGGCAATCTCAGACAGAGCATTAGCAAGAGCCTCTTCTTT
TCCAGCAGTTGCAGAAATAGCTTCATCGGTCTTCAGTTTACATTCACCCTCAAGTTCACT
AACACGCTGCCTGAGGGAACGAATCTCATCTTCTAGTGATCTCTTAACATCATCAGCCTC
AGTTTTGAAACTCTCATGGGCCAACTCCATCTGTTTGAGAGCTTCTTCATTTACTTGAGC
TATGCTCTTGTACTGAAGCATGTGATTCTTGCAACTCTGTGCTTCTTCCCTCAATTTCTC
AGTTTCATCGCGGAACTTTGCCAGCATCTTTTCAGTAGAAGAGAGACCAGTGCTGACACC
ATCAGAATCCTGTGTCCTTGCAGATTCCATAATCTTCTCCAGCTCCGAATAACGAGCCTC
TGCCATTGCTGCTCTAGATTCGGCATCTGTCACGGATCGCAAGGCATTATTCAGTTCTTT
ATTCAATTCATCAATTTGTTTGCGAACATCATTCAAGGTACTCTCATGCTCAAGAGAAAG
ATTCCGAACAAAATCTCTTTGTTCCTGAAGTTCTCTTTTTGCCTCGGCCCATTCTCTCTC
AATTTTGTTTACATAATCCTCATGTTTTCTCCTCTCAATTCCTCTGGCCTCCTCACGCAC
TTCCTCAGCAGTCTGCATGGTGTCCAAACTGGCCTGAAGCCGGTGAACCCTCTCAGACAA
ACTACAAACTTCATCAGAAGCTCTTTTCTCAGAGTTCTGAAGCATTTCCTTTTCTTGCTT
TAAAATCGATACCTCGATAGTCAACTTCCGAGAGAGTTCATTGGCAGCATCCAAGGACTC
TGCACTTTCACGGAGTTTCCTTTGGTAGTCAACAATTAACTGAGAAAACTCAACATTTCT
TGCCCTGATTCCATCATATTCTACCCTCTGTTGCTCAAACTCCTTCAAAAATCTAGCAAG
TTTCTCTTCTGCAAACCTTGCTTCCATTCCTAACTTGTCACGCTCGGATCGCAATAAAAT
TATATCATTCTTGGACTTGGATAAATCTTCTTCAAGACTTCTCAACCGCTCCAAAACTTG
TTCGTGCTTTCTCGATGCATCATAGCTAATTTCTGGTGAAAGTATAATCTCTCTGCTTCC
CCGTTCTGGAATTGTTTCATGTGTGAGAGTAGGATAAGCACGAAGTTTTTGCTCCTCTTC
ATACAATTTCTTGTACATGGTTACAGAGGAATGAAGTGACTCAATCATGCGCTCCTGTTC
CTCTGCTCTCAGCAATACCGCATTAACCTTTGATGCAGTCTCTTCTTTATGCAGCTGAAG
CTCCTTCTCATATTTCTCCTTCAATTCTGCATCTTTCTCTTCAATCTGGTCAGATAGAAT
GCGACTAAGACTACGCAGCTGGACATTCTGTTCAACTAATCCATTTATATCTTTGAAGGT
TAGCATTTGGTCAAATATGATGTTGTCAGAGCTAGATCCTTTAACCATTGGCGCAGCAGT
ATCACTAACAAGCTCATCTTCATCATAACGAGTGACTGATCCACAACGCAACTGAACATC
ACGGCACTCCTTTAAAAGTACAGCCACCTGCTGCTGGAGCTGAAGAATCTCCTTCTGAGC
AATCGCATAGTCACGATCCTGCCTCTTTAACTTAGCCTTCAACTCCTGAATGGTAATCTC
CAAAGAAGAATGTTCTGATAGTGTCTGTTGCAGTTTCTGATCTAAAGAGGAGTAGGCCTC
AACAAGTCTTTCATGTTCCTCTCTTTCTTCCATGATGACTCCAGCTTTTTCTTCTATTTC
GTAAAGCACACGCTCTAAAATAGCTTGGGATTGCTTTCGCCCCAATTGCTCATGTCGTAG
GGCATCAACAGCCTCTTGGTATTTGGCATAAATTTTTGCCAGACTCCATCCGTCCCTCAG
AAGTGAAGCTGCCAATGCTGTCCCAGAGACCCCAGCAGGAATGCTAGGTATAATTGCTTG
ATCATCCACAACCATTTCATCAGCATCAACCGAGTTCAACAATAAGTCAGTTGTAAGACC
ACTGAGAGGAAGATGCTGGAGGTCATTTCCTTTCTTCAAATTTGCCAATTCTGTTTGGCT
GTTTCGTAGCTGATCTTTCAAATCAAAACATTCCTTTTCCACTTCCTTCCTTGCAGACAC
TTCTTTTTCAAGCTTATCTTTATATTCACTTTCAACTTGATTTAAGTGAGTTTCAAGAGC
TTTGATTACTCCCTCAAGTTCTCCTGCCTTCTTGGACCATTCCTCTGAACTTTCTTTGTA
TAAATCAACAAGCTTGGTAACTGTTGAAATTTCAGCTGACGAACGCTCTTCAGCAGCGGC
AGCTGCATCCTTAGTTGACAACAACTCTCTTTCCATAGATGTCAGTTTGTCCTCCAACTC
TCCAGCTCTGTCCTTATGGAACTTTAATGAATTGGAGCTCTCCTTCAATTTTTCTTCAGT
ATCTGCAAGTTTACTAGACAGATCAGCCTCAAGTTCTCCATATTCCTTTCGCACTTGGAT
TAGATTTTTAACCTTAGTCGTCAACTCCTCATTAAGCCATGAATTATGCCGCTCAAGAAG
CTCCTTCTCCTGCAGAAACCGGTCAGACGTTGCACGTAGCCTCCCCAATTCCGCCTCTAG
ATCCCTTATGCGTGCATCTTTTGATGCAGCAGTTTCAGTCAAATTAACAATCTTATCAAG
ATAACTCTTAATTGTGGCATTTTTCTCGTTGATCTCCAAGTCCCGTTGTTCCACCAGTTC
CATCAGCTGCCTCCTCGATCTATGAAGTTCTGAATCTTCCCTCGTAAGCCTCTCTATCTC
CCCATCTTTTTCAATAATCTGCAGAAGAAAACGCTGCTTCTCAGCTTTCAGCTCCGCAAG
TTCAGCTGCACGCTGTTCGAAGGAAGCATTGAGGTCAGAGTGCTGTGACTGCAGGGAGGA
GTACTCCGCGGAAAGGGAAACGTATTTCTGTTCGTTGAAAGAGCACGTCTGCTCGAGAGT
GATGGAGGCGGCGTCTGCCTCCGCCTTCACCGTCTCTATTTGATTGTACAATCCGCGGAT
GAATTCGTCCGCCTTGTCCGCCAACAGCGCCGCGTCGTGCGAGCACCGCCGGAATTCTTC
GTCCGATAGGAAAAGCGGCATCTCCGCTTTTTACCTTTGTTCTTGGATTCAAACAGGAAT
GCCTTCAGAAAAGTATCTCATTCAAATTGAAAATCGGGGAAGAAAAAAGCCCTAGTGTTA
AATTTGAGTGATGGTTGAGGCTAATGCGAGAAAAGGGAGGGATGATGCTATTCGAATTGC
TTCAAGAGACCGTCCGAATTTCTCGAAGATGAAATAGGTGTTTGGTGTGAAATCGGCGGA
GATTATTGGACTTTGAATAAAGC
>a_ATCACG_L001_R1_001_(paired)_contig_172
ACTCCAGGCCCAATGAACATCTGCCCCCGCTCTTGTGAACTTGCCAGAGCGTAAGATGTG
CTCGTTCCGTCCTCAAATGCAACCAGAGAGCCAAGATCGCGGGTGCTTATATCGCCAGCC
CAGGGCCCGTATTCATCNNNNNNNNNNNNNNNNNNNNNNNNNNNNNNNNNNNNNNNNNNN
NNNNNNNNNNNNNNNNNNNNNNNNNNNNNNNNNNNNNNNNNNNNNNNNNNNNNNNNNNNN
NNNNNNNNNNNNNNNNNNNNNNNNNNNNNNNNNNNNNNNNNNNNNNNNNNNNNNNNNNNN
NNNNNNNNNNNNNNNNNNNNNNNNNNNNNNNNNNNNNNNNNNNNNNNNNNNNNNNNNNNN
NNNNNNNNNNNNNNNNNNNNNNNNNNNNNNNNNNNNNNNNNNNNNNNNNNNNNNNNNNNN
NNNNNNNNNNNNNNNNNNNNNNNNNNNNNNNNNNNNNNNNNNNNNNNNNNNNNNNNNNNN
NNNNNNNNNNNNNNNNNNNNNNNNNNNNNNNNNCCGCTAACGATAAATGTATCAGAAGTT
TCACCATCTTCAACTTTCATTGCTAAATTTCGCTCAAGTTCGCGGTAGAGCCGATCTCGT
AGATTTCTACTCGTAACATACTTCCCCTCACGGCCCACNNNNNNNNNNNNNNNNNNNNNN
NNNNNNNNNNNNNNNNNNNNNNNNNNNNNNNNNNNNNNNNNNNNNNNNNNNNNNNNNNNN
NNNNNNNNNNNNNNNNNNNNNNNNNNNNNNNNNNNNNNNNNNNNNNNNNNNNNNNNNNNN
NNNNNNNNNNNNNNNNNNNNNNNNNNNNNNNNNNNNNNNNNNNNNNNNNNNNNNNNNNTA
CACAAACAGATCACTAACTCTACCAAACCTGCATACATCTTCCGTGGTACAAATCCGCAC
TTCCATTCCTTTGCGCAACATCCCAGCATGCAGGCGCCCAATAGCAATGCGCCCTTTATG
TTCGTCATATTCTATATTTGTAGCAAGCATTTGCAGAGAACCCTCTTTGGCAATTTGTGG
TCCAGGTATGCATCTGATTATGGATTCAAAAAGTGGTCCAAGATCATCAGCCAGGTTGTC
AGGAGAAAGTCCGGCTTTTCCTTTGAGGCCACTCGCATATATGACTTGGAAATCACACTG
TTCATCTGTTGCATTCAGCTCAATGAACAATTCGAAAGTTGAATTTATGACGTAGTCCGG
ACGAGCAGAGGGTCTGTCAATTTTATTGATGACAACAACAACAGCATGTCCAAATTCAAG
AGCCTTCTTTAAAACAAATCTTGTCTGCGGCATTGGACCCTCGACAGAATCCACCACTAA
AAGAACTCCTTCCACCATGTTAAGAATACGCTCAACTTCACCGCCAAAGTCAGAATGCCC
AGGAGTATCAATGATATTAATCTTCGAATCCTTATATGTGATAGACGTGTTCTTGCTAAG
TATCGTTATTCCCCTTTCACGCTCTAGATCATTTGAATCCATTATTCTCTCTTGTACGAA
TTGGTTATCTCGAAAAACCTTTGATTGCCTCAACATAGCGTCAACCAAAGTGGTCTTCCC
ATGATCAACATGTGCAACAATTGCTATATTACGTATGTCATTTCTTCTTATCAACTGGCT
CTTCGTCTCTGTGGCAGTATCAGTGGCTTGAGAAACCGAACATTTGACAGAATTCCGAAG
AGGGGCGCAGGAAGCCTTTGATTTAGTCTTGACAGAAAAAGCGCCACCAAGAAATTGCCT
TTTGAGGCAAGAAGGACCGTAAA
>a_ATCACG_L001_R1_001_(paired)_contig_173
CGGCGGTGGTCTCCTGCTCCTTAAAACAATGGCTGCTGAAACTACGCCTCCTCCCAAAGC
CGCCGCCTCCCCCACACCCGCCGGCGACACTCCTCCACCCTCGGCCACCGCTCCCGCTAT
TCCGGCTTCCGTTACTCCCCGGCCCCCCGAACCCGAAGCCGACGCAATTCACATCCCTAG
CTATTCTCGGTGGTTTTCGTGGAATGCCGTTCACGAATGTGAGGCTAGATTCCTGCCGGA
GTTCTTCGATGGAAGGTCGCCGTCGAAGAACCCTAGGGTTTACAAGTATTACAGGAATGC
CATCATACGGCGGTCTCGGGAAAATCCCAATCGGAAGATTACTTTCACCGAGATGCGTAA
GACGATCGTGGGCGACGTGGGGTCCATCCGTAGGGTTTTCGATTTCGTGGAGGCTTGGGG
GTTGATTAACTACACCGGTTCTACTTCGAGGCCTCAGCTCAAGTGGGAGGATAAGGAGAC
AAAATCCACCCCGCAGGGAGGCGATTCCGGTTCCGGCGGCGATGCTGCAACATCGAGGAA
GAGAGTTTGCAGTGGTTGCAAGACCCCATGTACCATTGCTTGCTTTGCTTCTGAGAAGCA
TGATATGACACTGTGTGCAAGGTGCTATGTGCGGGGAAATTATAGGGTGGGCTTGAATTC
ATCAGATTTTAAGCGGGTTGAGATCAGTGATGAGGCAAAGTCGGACTGGTCTGAGAAGGA
GACATTGCAACTTCTAGAAGCTATCATGCATTATGGTGATGATTGGAAGAAGGTTGCAGA
GCATGTTGGGGGTAGAAATGTCAAGGAATGTGTTACTCGATTTATCAAGCTTCCATTTGG
CGAGCAATTTGATGGTCCTCCAGAATCTGGAGAGTTGGATACTGAGTTTGGTTTGCAAAA
CGCGACATTGCCAGCGAAAAGGATGCATCTTTCACCACTTGCTGATGCAAGTAATCCAAT
TATGGCGCAGTCCGCCTTTCTTTCCACATTAGTTGGAGTAGATGTTGCAGAAATGGCAGC
ACGTGCTGCAGTGACGGCTTTATCCAATGTTGGTGAAGGGAAGCAACAAGAATTCAGTGN
NNNNNNNNNNNNNNNNNNNNNNNNNNNNNNNNNNNNNNNNNNNNNNNNNNNNNNNNNNNN
NNNNNNNNNNNNNNNNNNNNNNNNNNNNNNNNNNNNAGCTTGAGAAAGAGGAGGCAGAGC
TGGAGAAAGCAATATCTGGAATAACAACTCAGAGTAAGGAGATTGCGGAGAAGATGTTGC
AGTACGAGGAAATGGACTTGCAAATGGAGAGGAAACGGCAGCAATTCCAACAGCTTCAGA
ACATGCTCTTTGTTGATCAACTGACTATTCTTTTTCATAAGAACACTGCCGACAAGTCGG
TGGAACCTGATTGACATCTCCATGAAATAATGTATTACAACTTTGTTGTGAAACTGTAAT
GTACATTCTTTTAAAACATTACATACTTTCACGAGAAACTAGGGTCTCAATGCTCTTTGG
AATGAAACCAGTGAGTTACAATTTTTTTCTTGATATTATGTTGCACTGATGATTGAATAA
AAGGAATCGCAATCAGTCAGCCGCGAGATACAGAAGAATAGATACGCATAGTGTTTGTTG
CTACAACTTTTTAACATCAAATTAACCTGAAAGATGAAACCGCCTTTTGAATCTTGAGAC
CAAATTTTTCTTCCTCTTCATCCACAAACTGCCCGGTAAGAGTATATAATCTGTTGTAAT
AACCATTATTTGCTACCCCCAGGACTGAGTACAAATGCCTCCGACTTTCTCCTGGATTTT
TCAGTGTGTACTCTATATAATACAGCCCATTGGCAGATTTGCTATCTATGAGTTTTGCTG
CAACACCAGGAGGCCTCTGCCAACTCCTGTCTAACCCACCAATAAGATTCTCAGCAAATG
CATCCACTTTGCCAAAAGACTCCAACCTTGTGAAGTCAGCACCAAGGCCTGTGATTGCAA
TGCTCACATTTGAATTGGAAGCATCCTGAGGATAGAAAGCAATTAGCGCTCTTACTCCGT
CTCCTTCTCCTGTACCTACTTGCCAATCTTTTGGAATAGTGATCTTAAACTTGTTCACTT
CATCAGTATAAACACGAAAACCCTCTGGTAATTCGGTTTCAGCAGCCAATGCAA
>a_ATCACG_L001_R1_001_(paired)_contig_174
TGGATATCATTAGAAAGAAAATCAAGATTCACAAAAATGAGCACATACACTTGAATTACA
ACTAGTCATTTACCTTCATTATAATTTTATTACATCAAGATTTCTTACATGTCGCAATGT
GACATTTATGTGTGATGATTCTTGCAAGCAAACTTCACAAATCTCATCACCATTTCACCT
TAAACTAGTCTCCTTAACCATGACTACTCGTCTCCTTCGTCCAATCCAGCTACTCGTCCA
TGGAGGGTCTCTCGAGACGACTCTGTAGCCCGCGTTCGTGTACAATTTACGAGCTCCGTA
GTCATCTTCATAAGCTCGAAGGACGAGATAATCGAACCCCCATAAACCAGCCAGTTTGTC
ACAAGCTTCGAGCAACGCCGTCGCCACTCTCTGCCTCCTGAATCGGTTTAGAACCGCGAT
TCCCGAGACGTAAATGTACTCTTTTGCCCCTAGGAGATGTTGAAGGACAGAGTCTTCTCT
TTGAACTGTTGCATCCACCACTCCTGCAAGTTGTTTTCTTGATTCCTGGAGTTCATCTCT
AGGCTCTGCTACTAGGCAGGCATACCTGTCGGGAGGCGAGTTCCTTAGCCGGTAGAGCAG
CCCTGAAAGCACTTCGGCCTTAAAGAAGTCGAAGAACATATCATCAAAGAGAAAAACAGG
CTGATGAAATGCTTCAGCTTGAACAAAGGCTACTTGTCTCATTTCTTCTTCTGTCTCAGC
CATTCTTCTCACTTGCCACTTCACATCCCTAACAAGATAACCCAACTGCGGATTTTCGGT
CTCGTTTATTATCGAGTCGAGCTTTTCAGCAACGCTGTTCAGTTGCTGATCAGCCGCAGA
GATCGATGTTGTTGGAGAGCTGCAGCAATGAACGAGGCCTCTTCTCTTCTCGAATATTCT
TCTTCTTTGATTTGTAATTAACTTCGTTTCGCGAAATTTCGTTCCTCCATATCTGCATAG
GAGTTCTTGCTTAGACCCTTTAATCACAGTGGAGAGATTTTGATGCAAATAAGCCATCTC
TCTCCCAGAGAGAGAGAGAGAGAGAGTTTACAGCCTCTGCAAAAAAGTTTTGTATTTTTT
T
>a_ATCACG_L001_R1_001_(paired)_contig_175
TGGATATCATTAGAAAGAAAATCAAGATTCACAAAAATGATGCACATACACTTGAATTAC
AACCAGTCATTTACCTTCATTATAATTTTATTACATCAAGATTTCTTACATGTTGCAATG
TGACATTTATGTGTGACAATTTCTTTAAGCAAACTTCACATATCTCATCACCATTTCACC
TTAAACTAGTCTCCTTAACCATGACTACTCGTCTCCTTCGTCCAATCCAGCTACTCGTCC
ATGGAGGGTCCCTCGAGACGACTCTGTAGCCCGCGTTCGTGTACAGTTTCCGAGCTCCAT
AGTCATCTTCATAAGCTCGAAGGACGAGATAATCGAACCCCCACGAACCAGCCAGTTTGT
CACAAGCTTCGAGCAACGCCGTCGCCACTCTCTGCCTCCTGAATCGGTTTAGAACCGCAA
TTCCCGAGACGTAAATGTACTCTTTTGCCCCTAGGAGATGTTGAAGGACAGAGTCTTCTC
TTTGGACTGTTGCATCCACCACTCCTGCAAGTTGTTTTCTTGATTCTTGGAGTTCATCTC
TAGGCTCTGCTACTAGGCAAGCATACCTGTCGGGAGGCGAGTTCCTTAGCCGGTAGAGCA
GTCCTGAGAGAACTTCAGCCTTAAAGAAGTCGAAGAACATATCATCAAAGAGAAAAACCG
GCTGATGAAATGCTTCAGCTTGAACATAGGCCACTTGTCTCATTTCTTCTTCTGTCTCAG
CCATTCTTCTTACTTGCCACTTCACATCCCTAACAAGATAACCGAACAACGGATTTTCGG
ACTCATTTATTATCGAGTCGAGCTTTTCAGCAACGCTGTTCAGTTGCTGATCAGCAGTTG
TTGAAGAGCTGCAGCAATGAACGAGGCCTCTTCTCTTCTCGAATATTCTTCTTCTTTGAT
TTGTAATTAACTTCGTTTCGTGAAATTTTGTTCCTCCATATCTCCATAGGAGTTCTTGCT
TAGACCCTTTAATCACAGTGGAGAGATTTTGATGCAAATGAGCCATCTCTCTCCCAGAGA
GAGAGAGAGAGAGAGAATTTAGAGCCTCTGCAAAAAA
>a_ATCACG_L001_R1_001_(paired)_contig_176
CAGGAGAGGGTGAGTGTGAGACAGGGTTCGTGGTTCGATCCTCTCAAGGATGTGGTGGGA
AAAGTGAGTGGATTAGTGAGCAATCCACCCTATATTCCAAGTGAAGAAATTGATAGACTG
CAAGCTGAGGTTCGTAGACATGAACCTAGACTTGCTCTTGATGGGGGACCTAATGGTATG
GATGACCTCATCCACCTCTGCCATGGTGCTGCTTCAGTCTTGAAACCTTCTGGCTTTTTT
GCATTTGAGACAAATGGTGAGACGCAGAGCAAATTTCTTATGGAGTATATGGATAGTAAG
ATGAAAGAGAGCTTCTGCAGATTAAATATTGTATCTGATTTTGCTGGAATCCAGAGATTT
GTCACCGGATATAGGGCATGACTTTTGCTGGCTCTTTGAGAAAGAGTTTGATTCCACCAT
GAAATAGGAAATGTCCAAATATAAACACAAATTTTGATCAATCAGATGTATCTTTTAAAC
AAGGGAGACTGACTTTACTTTTCTTTGACGAAAATTGAATATAAAAATAATAGGATGAAA
AACTAATTCTAACAACTTTATTGCATCTGCTCAAGCAAATCTACACAAACATCATCAGTT
ATGCATTGTATTCCTCGAAATCTCATTCCAACTGATGTGTGGCAAAGGAAGTACAAGAAT
CTGGTTATTTACATAATTTAACCGTGTAAAAAACAAGCAGATTTCACATCCTTGATCCGC
CTCTCGACATTCTTATCTGCTCGAGCTAGGCTGCGCTCGTTCATATCCTCGTTGGATCAC
CATTCACACTGCAGTGAACAACATGTTTGAGGTTACATCGGTCAAAAATTGCGTTCTAGG
ATGCTCTGCGCCACTGGTTTTTCCCTTTCTTGTGAGGCAGTTTGAAGGGACTCCAGCTTT
TCCGGCGTTTGGAGGAGGTTTCACAGAAGAGGCCAGATGCAAGGGCTTGCTGGAGCCATA
TGTCAAAGTCATCCTCTTCCTCCATCATCTCTGCATCCAAATCCCATGGATACCGGCTTG
AGTTTGACCTCTGGCTCGACTTCTCCAATCCCACCATGTTTACNNNNNNNNNNNNNNNNN
NNNNNNNNNNNNNNNNNNNNNNNNNNNNNNNNNNNNNNNNNNNNNNNNNNNNNNNNNNNN
NNNNNNNNNNNNNNNNNNNNNNNNNNNNNNNNNNNNNNNNNNNNNNNNNNNNNNNNNNNN
NNNNNNNNNNNNNCCCCTGTTCTCAATCCATCCATCACCATCTTTAGCTTGATGATACTG
ACAGCAATCCTGACACCATCTGGCTTTTGCCTTGGTTCTATTTGTACAAACCCAAATATG
TGAATTACCACACTTTGTGCACTGTATGCGCCTTGATTCCTCAGAGCAAAAGTCAGCAGT
CTGATAAGAAGTACTAGCTGATTTCTGCATAACATACTTGGATTCTTCTTTTCTGAGCTG
CTCATCATAGTCCCTCTTCTTCAGAGCATCAGAAAGAACCTCATATGCACATTGAAGTTT
CTTAAATGATTCACTCGCCAGTGGACTCCCCATATTTTTGTCAGGGTGCACGAGCATGGC
CTTTTTACGATATTCCTTCTTCAATAATGCAACATCAATTTTCTTATGGCGTGGAAACCC
AAGGGCATCATAGTGATTCACACTATTTAAAATCTTCTCCATCTCAATCAGGGAACTTGC
ATCTTCTCTAACCACACTCTTAGCAGCAGCTTCTCTTGGCTTTTCAACAACAGATGAAGG
ACTAGCAGGTGTAGTGGCTGATTTACATGATTTCAGATTATCTTCTTCTGTTTCTACTTC
AGTAGGAGCAGAGTATTCACACTTTGTGCAGAAATCATCTTCTGTGAATGATTCCGCTTC
TTTATGCTCCTCAAAGTGAGTGCTTTCACTCAAATTATCACACCACTTGATCATGAAGTT
CATTACATCATTAGATAGGAAAGCAAGATTAATTGCGAGAAAAACTCCAAGCCATCCTAC
TCGCATCTTGACGCAATACATAGAATACAGGGTTGCCATAAACACCACCAGGCGTGCATG
ATTTAATGAAAATAGATAGCCACCAACTATAAACAAGGTACCAGTTATCCAAAAGTTAGC
ATACATCCACAAAATCAAAATGGCAAACAGCCCCACAATAAAAAGTCCAGGAGTGTAGCC
TAAATACTGGACAGCAGCCCCAGCTGCACCCATACTAAGTAGCACATATAGAAGGCATGA
CATTGATGTCAAGCTCAGGAAGCAACTCCACATAATCACGAGCAGAGCAGCTGATCCCAG
CCCAACAAAAGACTGGAATCCAGAAATAACACAATTCTTCCAATAAACCAGCAAGAACAG
AAGAAATCTCCCGAATTTGGCACATCCGCAACAAACAATGGGCCAATGCCGCTCCTTGAA
AATGCCAATCTTGTCCCTTAAAAAGCTCAAAATAGTCCTCGCTACAGAATAACAGTCCTT
NNNNNNNNNNNNNNNNNNNNNNNNNNNNNNNNNNNNNNNNNNNNNNNNNNNNNNNNNNNN
NNNNNNNNNNNNNNNNNNNNNNNNNNNNNNNNNNNNNNNNNNNNNNNNNNNNNNNNNNNN
NNNNNNNNNNNNNNNNNNNNNNNNNNNNNNNNNNNNNNNNNNNNNNNNNNNNNNNNNNNN
NNNNNNNNNNNNNNNNNNNNNNNNNNNAAGAACTCCAACTAAATGAACTCAATTTGCTTC
ACATGTACGCCTTCCATAAAGCAAAAACCCAATAAATGAACTCACGGCATTTTCGCTTTT
TTGACTCCAACAATCTCCCCAAAAGAAATTCCCTCCAAAATCCACAGCCACATACAAAAA
CAAAACAAAAACCCAAAAAACAGGAGAAGAAGAGCGAAAGATCCACTAAAATACTAGAAA
TAGAAGAGTAGAAGCAAGAAGCAAGAATTACAGCAAGGGAAGAGAATGAAGGAAGTAAAA
TGCGGGAGAAGAGTTGATGGAGAAAAAGTTGGAACCCTAGGCTTTTATTCAGGGAATGCC
TGTGAAAAAGGAGAGAGGAGGTTAAAAAGTAGGAAAAAGGAGAAATGAGAGAGTGAG
>a_ATCACG_L001_R1_001_(paired)_contig_177
ATCCACATCATTTCATTATATGTAGTAGATTTCAGAAAGAGAGGATTAAGATGGGGGGAG
AGATTGATGTTGCAGAAATAGAAGCAGCTATGAACCAATCAGTAACATTTGCAGGTGACA
AGTTGAGCTTCCAAGGCGGCAGCATATCAGAGTTGCCATTGCTGTCGTTGAACCATGTTT
CCTTTGTCTGCAAATCTGTCCAGAAATCTGTTGAATTCTATTGCA
>a_ATCACG_L001_R1_001_(paired)_contig_178
CACACTCTTAACTCTATCATAATTCTGCTACAGCTGTTGTAAAATCCTTTGACATCCTGA
GCATGATGGTGGAGCCCTGCTTCATTACCAATACACTGGAGCAAACAAATTTGTAGAATG
TGATGAGTTTTTTGCATTCGTAAGGTTGCGTAGCTTCATTACAAGTTGCTGCCTTTCACC
CTCAACCTCTGCAAACTTCAGGCTCATTTCTGAATACCTCTCCTCCATTTCCTTCAACTC
CCTTTCCATTGACTTGTTCCTCTCCCTCACTATTTCCATTTCATTTTTCAGTTCATCATC
TGCGAAATTGTTGCTCTTTCCTGANNNNNNNNNNNNNNNNNNNNNNNNNNNNNNNNNNNN
NNNNNNNNNNNNNNNNNNNNNNNNNNNNNNNNNNNNNNNNNNNNNNNNNNNNNNNNNNNN
NNNNNNNNNNNNNNNNNNNNNNNNNNNNNNNNNNNNNNNNNNNNNNNNNNNNNNNNNNNN
NNNNNNNGTATTGCCTGCTTCATCGCTCAATCTACCGTTGGAACCTTGGTCCTTCAAACC
TGCAGCTGGCTTGAGCCTTTCCTCTAACTCCTTAATTTTCTTTTGAAGAACCTCTTCTTT
CTCTAAATATGTGTAAACTGATTTTTCAAGAGCAGTCTCCTTGGCCTTGATTTCACCCTC
AAGCAACTTTATTCTCTCCTTGAGATTTGNNNNNNNNNNNNNNNNNNNNNNNNNNNNNNN
NNNNNNNNNNNNNNNNNNNNNNNNNNNNNNNNNNNNNNNNNNNNNNNNNNNNNNNNNNNN
NNNNNNNNNNNNNNNNNNNNNNNNNNNNNNNNNNNNNNNNNNNNNNNNNNNNNNNNNNNN
NNNNNNNNNNNNNNNNNNNNNNNNNNNNNNNNNNNNNNNNNNNNNNNNNNNNNNNNNNNN
NNNNNNNNNNNNNNNNNNNNNNNNNNNNNNNNNNNNNNNNNNNNNNNNNNNNNNNNNNNN
NNNNNNNNNNNNNNNNNNNNNNNNNNNNNNNNNNNNNNNNNNNNNNNNNNNNNNNNNNNN
NNNNNNNNNNNNNNNNNNNNNNNNNNNNNNCTCTCCAGCTCATGCATCAAAGCTTCCTTA
CTCCCCATTTCCTCCAAAAGAATTTTATTCTTGGCTATGTGTTCTTCAACCTCCTCTTTA
AGCATTGAAATTTCATTTGAGAGGAGTCTCCGAGAATCTTTAGCTTGCTTTTTCTGATTT
TCCAGCTCATCAGCTCTGGCCTTAATATTTGACTGCAACTGTTCTATTTCATTAGTCATC
ATTGTAACTTGGTTATTCACTTCTTGCAATCGAGCCTCNNNNNNNNNNNNNNNNNNNNNN
NNNNNNNNNNNNNNNNNNNNNNNNNNNNNNNNNNNNNNNNNNNNNNNNNNNNNNNNNNNN
NNNNNNNNNNNNNNNNATGACTCTTCTGCAAACGAAGCTCGTTTGCTTCTGCTAGAGCCT
TTGCTGCCATTTTCTCATTGGCTTCAAATGTTGAAGCCATCTGAATAGACAGCTTTCTGA
AGTCGTCTTGCAATCGCTCCGCTGCATTAGCGTTTTTCCACCGCATTTTTTTCATTGTTT
CTTCAGCTCTTATTGCTCTCTGTTCCTGCTCAACTCTGGTGCGTGTGAGAGCTTCCACAT
CAGCTTCAAATCCTTGTGCCTGCTTTTCAAGTTCTTTCTCCAGGCTTTGGACTCGACCTT
GAAGTTCAGTTATTGTCAACAATGAATCTTCATATTCCTTCGTTCGGCCTTGCAGTTCAT
TCTCCAGGCTCTCAATGCGGGCTCCAATTTCTTCATTTCCAAGCTCTTCTGCAGCGATAT
CAGAAGATGAACTTTCATACTGCATTTTAAGTTGTTCATGGATTTGGCTCTGTTCCAGTT
TACAGGCCATGTCATGATTGGCCTGCTTCACGATTTCGTAATCAAGGGCTAGCTGCTCCA
GCTGCATCTCTAGCTCATCTTTTTCTCTCTTGTACATCTCTATCTCATTTTGCAGGTCGA
GAATCTCTTGTTCTAGAAGCAATGATTCCTCGACTTCATTGCGTTCTTTCACAATATCAT
CCAGCGCCTTCTGTTCTTCATCATCATCGTCCTCATCATTGTCATTCTCTGGTTTACGCG
CAGGAGCCCCTTCTCTCAACTTGCCATCCATGTCCACATTTTTATGTCCCAACATTTCTT
CAAGGTCTTGAACAGCAAGAATCAGTTCAGAATTAGATTCTTGAGTCTTCTGAAGTTGAA
TACGAAGGTTGCTATTCAGCTCATTTGCGTGATTCAGTTCTTGCCTGAGTTCCTCAACAA
CAGCCTGTGAATCGACTCCATCAAAGAGCAAATTAGTTTTAGTTTTCGGATCATTGCCCC
TCTGACAGGCTTTGAGTTGCTGGCACTCTCCCTTCAAAGCATCTCTCTCTTCTTTCAGGG
CAACAATCTCTCTCCAAAAATCCTGCCCTCTTTTGCTCTCTTTCACAACCTGCTTTCGAA
GAGTCTGCAGTTCTAAATCAGAAAACTCAGCTTGTCTTGACAGAGCAGAAACATGGGCTT
TCAGCTTCTCGATCATAATATCTGGCGCCACTTCCGATTGCTCTACAAGAAAGCTATCTT
TTGTGGTGAGTTTAGTATCGTTCAAACCCTCTTCAAGGCCAGAATCCCTCAGCCATTCCC
AATGCTCTTTCTGTGCAGGTGAAGGCGTAACAGATTTTGTCATGGGATCGTTCTTCACCG
GCATTTCCCAATGTGTTTCAAGCCCAGAGCTGCTCCCAGAACTCGACAAAGTAATGTCTG
ATCCACCAGAAACCCGAAGCGTTGCATCAAACCCAGCTCCAGAGACAACCTTACTAGGCG
GTGGAAATGAGATCAAACCATCATCATCATCATCATCTCCTAACTGATCTTCTGAATACA
AACTTGCATTTTCACTCCCTTCCCTTTGATCAACGGATTCGTGTAACCTCTGGATCGTTA
CATGGAGTATGGCTCCACTTTTTGAGTTTTTGAGAGGAAGAGAAACAAAGGAGACCTTAG
TTGCTTCGGCGTAACTGGAAAAATCGAAGGAAGCTTCTCCAACAAATCCAGACTTCGATG
ATCCCGTGCCAATGAGGAAGTAATAAATCCTTTGGTGAATCTTCCCTGATTTTGAATCCC
TGTTGAACTTGACAGTTTCATGGATAGGATTTTCCCACAAACAGCTCCCATTTCGAACTG
CAGCTGTCTCCGATTTCACAGAGGGCTTGCCCGTATCACCGGGAACCACAGATATCGTCA
GTCCATCCCCTCCAACATCTGTCACCTGAGATGCATGGAATTGCAACTTGAAAACAACTT
TGACTCTATTCTTCTCGCTCCACCATCGTGCCGGCTTGAACATATCTACTATTACGCCCT
TAATCACACATTATTCCACCGGCCGGAGTTCCGGCTAATCTGACTGAAAATGAGAATTTA
AGTCGATGTATTAATGCCTTAATGCACCGGAAATTTGAAATGCACTGTTGAAAATGGTGG
TGTAAATAAGGAAGCAGAGGAAAACGGCGTGGTGATGAAGGAAATTCGGAGCGGAGTGGA
TAAAAAATGATGGAATTTAATGTTGGAATTGGAAAGCAGCAAGTGATATAAAAGGAATGG
CGAGGAGAATTGGAAAGATGAGCTTTTGTTTACTCCTTGAGTCACATTTGGCCATAACTC
CATAAAAAGCACTGTGTAGGCTGGCCGTTTGTCTCTCTAATAAAGTCTCAATCTCGGTAC
GTAGCGATATACCTGTATGTGTGGGAGAAGGAGAGAGACACAGGGATTTG
>a_ATCACG_L001_R1_001_(paired)_contig_179
CTCAGGGCTTGTGTTTATGTGAGGACATCTGATGGAGTTCATTGTCACATAAACATAGTT
AAATTTTGTTTAAAAAAAAAAGCGCGAGCAATGCCATAAGAAAAGACCAAGGGAAAGAAA
CTAAATTCTAAAGAACATTATGTAATATGTATCACTACATATAAGAATAGTATACAACAG
AGAGAAAGAAGAAGAGAAGTTGATTATTTGTTGTTTTGAGATTCAGCAGCATACAAGGCT
TTGATGTCTTCAACATCATCATAGCTACCCAGAAATATGGGTGAACGCTCGTGTATCTTC
TTCGGAACCAAGTCCAACGCCCGCTCTTTGCCGGTAAATGATTGGCCGCCTGCTTGCTCC
ATCAGATACGACATCGGAAAAACTTCGTAGAGTACTCTGAGTTTGCCGTTTGGGCTTTTC
TTATCAGCTGGGTACAAAAACACGCCTCCATAAAGCAATGTGCGGTGNNNNNNNNNNNNN
NNNNNNNNNNNNNNNNNNNNNNNNNNNNNNNNNNNNNNNNNNNNNNNNNNNNNNNNNNNN
NNNNNNNNNNNNNNNNNNNNNNNNNNNNNNNNNNNNNNNNNNNNNNNNNNNNNNNNNNNN
NNNNNNNNNNNNNNNNNNNNNNNNNNNNNNNNNNNNNNNNNNNNNNNNNNATTTCCTTCA
TTCACAGAATAAATCTTCCCTTTCTTGGGAATCTTAATATCTGGATGAGTCAAAATGAAT
TCCCCCAGAGATGGATCCAGAGTGAATCCATTAACTCCTCTTCCAGTACTAAGCACAAGC
GTGCAAGAGCTTCCATACATGCAGTAGCCTGCAGCCACCATATTCTTTCCAGGCTGCAAC
ACGTCTTCGATCTTGGGTTCATCCCCATCGTTGATCGTATAAATCCCAAATATAGTTCCA
ATAGAAACACCGCAATCGATGTTGGACGATCCATCCAGTGGGTCGAACACGACACAGTAC
TTCCCGCGNNNNNNNNNNNNNNNNNNNNNNNNNNNNNNNNNNNNNNNNNNNNNNNNNNNN
NNNNNNNNNNNNNNNNNNNNNNNNNNNNNNNNNNNNNNNNNNNNNNNNNNNNNNNNNNNN
NNNNNNNNNNNNNNNNNNNNNNNNNNNNNNNNNNNNNNNNNNNNNNNNNNNNNNNNNNNN
NNNNNNNNNNNNNNNNNNNNNNNNNNNNNNNNNNNNNNNNNNNNNNNNNNNNNNNNNNNN
NNNNNNNNNNNNNNNNNNNNNNNNNNNNNNNNNNNNNNNNNNNNNNNNNNNNNNNNNNNN
NNNNNNNNNNNNNCCGCGCGATTCCGGGTGCTTCGACTGCTCATTCAACACGAATCGAGT
TATCGTCATCAAATCCGTCCGGTGGGCATCCGCCGCGTGATCCATACTTGCACAAACAAT
CTATCTCTCCTATATTTTTTTTGAATGACTTCACTTCCTCCCTACTCAACGCACACTCAC
ATGTATTTATTATCGGACCAGATAATGATCTGATAAATTTTAGTTGGACCGCGATTCAAG
GGCAGACACACAGAAACCGCTAAAGTGTGTGGATAGAGATGGGATCAGATTGTAGTGGAT
CAGGCGAAATTCAGGTCTATCTATCGATACTCGTTTATCGACCTTCAAACCCGACACGTG
>a_ATCACG_L001_R1_001_(paired)_contig_180
TGATCGACGAGCACCAAGGCAACCACAGCTTCCACCATCGGAACAGCTCGAGGAACAACG
CAAGGATCATGACGGCCTCTTGCTATGAGCTCTGTGTCGTGTTTGTCTCTAGTTACGGTA
TTTTGCTTCCTGGAGATTGTAGATGTTGGCTTGAAAGCTATTCTCATGTTGATGATTTCT
CCATTTGATATCCCACCCTGTATCCCACCAGATCGGTTGGTTTTAGTCCTAATCTGACCT
TCCTTATCCATGTAGAATTCATCATTGTGCTCACTGCCGGTCATGAATGTTCCTGCAAAT
CCACTGCCAAACTCAAATCCCTTAGTTGCAGGTAATGACATAGCAGCTTTAGCCAATTCT
GCTTCAAGTTTATCAAAGACTGGAGAACCAAGTCCCCTCGGTACATTCCGAACAATGCAA
GTGACAACGCCCCCAACAGAATCACCTCTNNNNNNNNNNNNNNNNNNNNNNNNNNNNNNN
NNNNNNNNNNNNNNNNNNNNNNNNNNNNNNNNNNNNNNNNNNNNNNNNNNNNNNNNNNNN
NNNNNNNNNNNNNNNNNNNNNNNNNNNNNNNATATTGCTCTCTATCTGATCAAGGGTCAC
AGTTTCGTGATCAACTAGATCTTCAGGAAGTACAACATTATGCACTTGTGAAACATAAGC
AATAATTTCAGTCCCTGCATATTGCTTTAGAATCTTCTTAGCAACAGCTCCAGCAGCAAC
TCTGCCAATGGTTTCTCGCGCAGAAGATCGACCACCACCCTGAACTGATCTAACACCATA
CTTGAAATCATAAGTTGCATCTGCATGAGATGGCCTATAAGCTTGTGACATCTCNNNNNN
NNNNNNNNNNNNNNNNNNNNNNNNNNNNNNNNNNNNNNNNNNNNNNNNNNNNNNNNNNNN
NNNNNNNNNNNNNNNNNNNNNNNNNNNNNNNNNNNNNNNNNNNNNNNNNNNNNNNNNNNN
NNNNNNNNNNNNNNNNNNNNNNNNNNNNNNNNNNNNNNNNNNNNNNNNNNNNNNNNNNGT
AGTGAACCCATCAGCAATCCCAGAAGCAATTTTACATGTGTCAGTCTCCTTTCTCGGGGT
GGTAATTCTGCTCTGACCTGGCCTCCTGCGATCAAGATCTACTTGCATGTCAGCTTCTGA
GAGGGGGAGTCTTGGAGGGCATCCATCAATCACACAGCCAACGCCTCCACCATGAGATTC
GCCAAATGTTGTAACACGGAAGTAGGTTCCGTAGGTACTACCGGCAGCTTGTATTTC
>a_ATCACG_L001_R1_001_(paired)_contig_181
GCCAGACCACCCCATTTACAGATAATGAATATAAGTCAAATGGTGCTTTTGTCAATAGTC
ACAGTGAAAAAAGATTAAAATAAAAATTGGAAGGTCTTGAAGCAATGGAATTTAATCAAA
TAAAAGTTCTTTTTCCTTTTTTTTTCTTTTTTTGATAAAAAATACAGGTAATATAACCAC
ACCCTAAACAGCCAAATAATGTAACCTGGGATAGCAGCAGCACCCGAAGTCGAATGAACA
CCTGAAACTTTTCGAGGTGAAGTCTTCGATCTTTTTAAGTTTCGGTTAGATCACAAGAGC
CCTGCTTCGAAGAGATTTCGCCTTCTCAAAGTCTCATCTACTAGTTTAAATGTCTTCTTC
ACAAGTTTCTGATCCAGGGCAGTTGTTCTGTATATCTTGAAGACCCGATCAACACGATCA
GGTGCGGTGCTTTGGAAATACAGCTCCTCGAACTTTTTCTTCACGAACTCGTATGCATGC
TCGACTTCTTGTTTCCCGGTTGAAACTGGCTGGTAATCCTTGTACCATCCACATACGTTC
AATGGAACTTTGAGAACCTTCTTTTCAAATAAATCGAACTTGTTGAGAAAAAGCAGGAAC
GAAGTTTTCTCGAAGCAAGGTTGCTTCAGGACCCACTCGAAAAGTTCTTTTGTCTCCATC
ATTCGGTTTGTGCTGTCATCCTCAAAGAGAGTTTGGTCATACTCGCTTATAGCAGCACAG
AATATCACAGCTGAAACACCCTCAAATAAATGAATCCATTTTCTTCTTTCATTTTTCTGG
CCTCCAACATCAAATAGACGATATACTTCTCCGCTTTTCTTGTTTTCTCCAACTGGACTG
AACTGGATTTCTACAACACCTGTTGTCCGGACCCTGGCATAAAGAACATCTTCCTTAGTC
GGAACATAATCCGCATCAGACAATCTTTGTAAATTTTCCATAAAATAATGAGCACAATCT
GGAAGTTGAAGTTCATTACCACATAAGTACGTTTCCTGTATGGCACTATCTCTCCAAAGA
GTTCCAATTTCATGTACAAGCTCCTTAGTTAGACGTGGATAATTCAACCTAGCACCAATT
TCTGAAAATTTCTCTCCAATTTCCTTATTCTCATCAGATATAACGAACTTGGAGGGATCT
TCTAAGCTCTGTGATAATTCCTTTGATCCATCGTATAACATTTTTATTGTCTGATAAATA
TTGGCATGGATGACTGGAATATATCCTTTCAGCTCAGCCTCATCAAACCCGCTCTGGAAC
AGAAGTTTTATCTGCTTGAAAATGGTGGACTTTCCGGAATCTCCAGCACCGAGCAACAGA
AGTTTCTGAATATGCTTCTCCGCTTTTGTTTCTTGCTCTATTCGCGCATCTATTTCTGCA
GTCTGCTCGTTCTCTTCGTAATTAGCTGTATTGCGTCGCTGTTTACTGCAAAGTGATCCC
ATTATATCAATTAACATACGTACCCAATCCGTCAACCAGATTAATCACCAATTCCACCGT
CCAATCTTCTATCCAGCTTCATAAATCACCGGAAACGAACTTACTCGTCGGCGTCGATTC
ACACGCAGCTCAGCTGCAGCTCAAGCTCCAGCTGCGGGCGGATCTAATGCTGGACTCACG
AGCAGGATCTACTATTTTTCCAAATGTACAAACGGAAGATGTCGATCTGGCAGAGGATAG
AGCTGAAATCAGTACTTTGACCAGGTTCACGGCGGCGGTGAAGGTGGCCGCGGCGGCGAT
CGGCGGTGGAGAGAGAAGTGGGAGTGAGGATGATTTGGTGGTAGGTTAAATCTAT
>a_ATCACG_L001_R1_001_(paired)_contig_182
TAAACGCTTAATTTACTAGGTACAGCCACTACACAGTTTCCAGACTGTAATGCTTCAAAA
TGTCTTGAGGGTATAATAGAGCTCAAACCTTGTCAATAACTATTGGGGACCCTGCTTTAG
CATATTTTGATGTAACAGAGATAGAGGATGCATAATTCTTTGTTTAGTGGACAGTTATTA
TTATTTATATGGCATTTGTACTCGTGAACATGATTGAGGATTCACATGGAAGAAGAAAAA
AAAAAGAAAGAAC
>a_ATCACG_L001_R1_001_(paired)_contig_183
TTTTTTTTGATCAAATTGATATACTTTATAGAAAAAACCCTCATTTCTCCATCTTATATC
GGTCTCTTTTCAAACTCCTTTAACAATGTTAATTCAGTGCACACTGCATAAACCAGAACT
CAAAATCTTCGATTCGAAACGTCGGAAGAATTCAAAGGGATTAAGATTCATATTTTTACA
TCATATTCATACATATCTCCTTATGCCACACTGAATGAACTTGCTGCGCTTTCGACGAAC
TTCCTAGCACCCTTGAACCACCGCTTGTCGCCGGCTTGCACCTTGCAGATGTAGAGCTTG
CCGTCATTCACGGTGGCACTTATCAGCTGGTGCTTGCCGCCCTCATCTCCGTCAGCTGTC
CTCGTCAGCACAGTTAAGAAGTAGTACTGCTTCCCGTCGACGGTTGGGGTCGACTCTTCC
AGTATGTTTGCAGTTGCAACCACGCCGGAGTCAAATCCACCCTCTGCATCAGTTTTGCCA
AAGTAGGCTTGTTTTCCTAGCAAATAGTCCACCTTAGATAGGAAGTCTTCGGGGGAACCA
AAATCGGTGATGGATTTCTTGTCGGTCGGAGTGACAGTGACGATGAGGTTGCTGCTGGCG
TCGAAGTTGTCTTCGTATCTCAGAACTTGGCCGGGGTACTCGATTTCGTCGCTAGGGTTC
CATTTTGCAGG
>a_ATCACG_L001_R1_001_(paired)_contig_184
CAACCACAACCTTATCTTCCACAATCTCCCCAATATCCAAATCCAACCAATCCTCTTCAC
ACATGCCACATCACACACACACACTGTCCCCACTCACATTTGCATCCAACACCACACAAC
CAATCAACAAAAATATATATTCAAAAAACAAATCAATAGCAGCTGAGACTGAGAGAGTTT
TGTGATTGAAGATGGCCTCAACTGCTGCTTGCTTCTTGCATTGCTCCACCCCTGCTGTTG
CTGCTGCAAGAGCTTCTTCTCAGCTCTACGCGCCGCCGTCGAGGCCCACCCAGCTCGTCT
GCCGGGCCCAGAAGGCGGCGGAGGAAGAGGGAGGCGCCNNNNNNNNNNNNNNNNNNNNNN
NNNNNNNNNNNNNNNNNNNNNNNNNNNNNNNNNNNNNNNNNNNNNNNNNNNNNNNNNNNN
NNNNNNNNNNNNNNNNNNNNNNNNNNNNNNNNNNNNNNNNNNNNNNNNNNNNNNNNNNNN
NNNNNNNNNNNNNNNNNNNNNNNNNNNNNNNNNNNNNNNNNNNNNNNNNNNNNNNNNNNN
NNNNNNNNNNNNNNNNNNNNNNNNNNNNNNNNNNNNNNNNNNNNNNNNNNNNNNNNNNNN
NNNNNNNNNNNNNNNNNNNNNNNNNNNTCTCCTGCTGATGCTGCTTATGGAGAATCTGCC
AACATCTTCGGAAAGCCAAAGACAAACACTGATTTCAGGGTTTACAGTGGAGATGGATTC
AAGATCTCACTCCCTGCAAAATGGAACCCTAGCGACGAAATCGAGTACCCCGGCCAAGTT
CTGAGATACGAAGACAACTTCGACGCCAGCAGCAACCTCATCGTCACTGTCAC
>a_ATCACG_L001_R1_001_(paired)_contig_185
ATTCCCATTCCTCCACAAATACCTCCCCTGTCCTTCTTGTGAGTTCTTCTTCCACTGTCC
CTCGTAGTAGTCCCCATTGATGTAATGCTTGATTCCGTAACCATGCTTACGATCCCCCGA
CCACGAGCCTCGGTACATGTCCCCGTCCGACCCGATAAATGTACCCGTTCCCTCCATCCG
ACCCGACTTGAATTCGCCCTCGAATG
>a_ATCACG_L001_R1_001_(paired)_contig_186
ATTCCCATTCCTCCACAAATACCTCCCCTGTCCTTCTTGTAAGTTCTTCTTCCACTGTCC
CTCGTAGTAGTCCCCATTGCTGTAATGCTTGATTCCGTTACCATGCTTACGATCCCCCGA
CCACGAGCCTCGGTACATGTCCCCGTCCAACCCGATAAATGTACCTGTTCCCTCCATCCG
ACCCGACTTGAATTCGCCCTCGAATG
>a_ATCACG_L001_R1_001_(paired)_contig_187
CCCATCCCTATCCACTCACACATCTGCGTTTTTTCTGTGTCAGCATTTGGTTTCCTTGAA
TCGCGGTCCAAATATTACCAGATTAATATTGGCTGAGTCTTTTACGTAATATATACACAT
ATGCCACAATAAATAAATGTGGGCTGCCATTTTTTAGTAGAGAGTGGACTGGACTTGATA
CATATAATTTATTTGTACGTATAGTCGACGGCGGCGATGGANNNNNNNNNNNNNNNNNNN
NNNNNNNNNNNNNNNNNNNNNNNNNNNNNNNNNNNNNNNNNNNNNNNNNNNNNNNNNNNN
NNNNNNNNNNNNNNNNNNNNNNNNNNNNNNNNNNNNNNNNNNATATTGTTCTTGGCTGCA
AATTCGTCTGCACTGCTGTCAACAAGGCTGGTTTGGCAAAACTCATAGGACTTGCCGGAG
AGACTAATGTGCAGGGTGAAGAACAGAAGAAACTAGATGTGCTGTCAAATGAGGTCTTCA
TCAAGGCATTAGTCAGTAGTGGTCGAACTAGTATCCTTGTCTCCGAAGAGGATGAAGAGG
CAACATTTGTGGAACCTCCCAAGCGTGGAAAGTATTGTGTTGTGTTCGACCCATTGGACG
GATCATCCAATATTGACTGTGGTGTTTCTATTGGAACTATTTTTGGCATATATGTGATCA
AAGATGGAGTTGACCCGAAAATAGAAGACGTGTTGCAACCTGGGAAGAACATGGTAGCCG
CAGGCTACTGCATGTATGGAAGCTCTTGCACGCTTGTGCTTAGTACTGGAAAGGGGGTTA
ACGGGTTCACACTTGATCCATCTCTGGGAGAATTTATATTGACTCATCCAGATATTAAGA
TTCCCAAGAAAGGGAAGATCTACTCTGTCAATGAAGGAAACGCCAAGAACTGGGATGGCC
CAACTGCNNNNNNNNNNNNNNNNNNNNNNNNNNNNNNNNNNNNNNNNNNNNNNNNNNNNN
NNNNNNNNNNNNNNNNNNNNNNNNNNNNNNNNNNNNNNNNNNNNNNNNNNNNNNNNNNNN
NNNNNNNNNNNNNTTGCTCTATGGCGGCATCTTCCTCTACCCAGCCGACAAGAAAAGCCC
CAACGGCAAACTGAGGGTACTGTATGAAGTCTTTCCTATGTCGTATCTAATGGAGCAAGC
TGGCGGACAGGCATTTACCGGGAAAGAGCGCGCTTTGNNNNNNNNNNNNNNNNNNNNNNN
NNNNNNNNNNNNNNNNNNNNNNNNNNNNNNNNNNNNNNNNNNNNNNNNNNNTTTGTGTTG
ATTACTGCTTATACATCATATTCTTTAGAATTTGGTAGTCTTACTTGGTTCTTCTATAAT
GCAGCTTTCTTTTGTGTATTTATGTTTCAATGTGGCTTTGTTCTGTGTGTTTGGGTTTCA
ATCAGCCCAAATAAATGGATCACTCATTTCGCATCTAAAAATCCATTCTCATGGGAGTAT
ATC
>a_ATCACG_L001_R1_001_(paired)_contig_188
ATACATCTGATCAACCTAACATTCTGTCAATGCGACTCTGTTATTTTCAGCGATCAACAA
CATATATCATCAAATAAAATTTTATGGATGAGTGATGTATGAATTATGTATACAAGAAGA
GAAAATAGTGCGATTCTGCGCAAAACATATATGCAAATCATTTTCCAGTAGACATGACAT
GTTCATAATCTGGCATATTTTTTGAGACCATCAGCAGCATTCTTGGCTGATTCTGGGACA
GGCAAGTTACATAGCAGCGTTACTCTTGACGACGAAATCATTGTTTTTACCTCTCTGTTT
GAAGGATCGCATTTCCAAAGACGCACCTCCCACACCTGAATAGTTTTGCCAACGCTGAAG
GGCGTGGCTTCAGCGACAACAAAGTCGCCTAACTTTGCACTCTTGAGGTGATTGATGGCG
AGGTGTATCCCAGCCACCCTCTGCAGCCCTGAAGCAAGATGAGCGCCCATGCTCGCCAAC
GACTCTGCTATCAACGCAGACACCCCTCCGTGGAGCACTTTGAAAGGCTGGCAGCATTTC
ACCGTAACTGGAAGGTGGCCCGAGACTTTGCTAGGTGAAACTTCATCAATCTCAAACCCA
ATTGAATGAAGGGGCAAATCCAATTCCTTCGTCTTCGATGATGATGTCTGGTCCATTGTC
ACAATACTAACAACGAATACAACTGAACTCTTGTAGCAGACTCAAT
>a_ATCACG_L001_R1_001_(paired)_contig_189
ATACATCTGATCAACCTAACATTCTGTCAATGCGACTCTGGTATTATTTTCAGCCATCAA
CATATATCATGAAATAAAATTTTATGGATGAGTCATGTATGAATTATGTATACAAGAACA
GAATAGTGCGATTCTGCGCAAAACATATATGCAAATCATTTTCCAGTAGACATGACATGA
CATGTTCATAATCTGGCATATTTTTTGAGACCATCAGCAGCATTCTTGGCTGATTCTGGG
ACAGGCAAGTTACATAGCAGCGTTACTCTTGACGACGAAATAATTGTTTTTACCTCTCTG
TTTGAAGGATCGCATTTCCAAAGACGCACCTCCCATACCTGAATAGTTTTGCCAACGCTG
AAGGGCGTGGCTTCAGCGACAACAAAGTCGCCTAACTTTGCACTCTTGAGGTGATTGATG
GCAAGGTGTATCCCAGCCACCCTCTGCAGCCCTGAAGCGAGATGAGCGCCCATGCTCGCC
AACGACTCTGCTATCAACGCAGACACCCCTCCGTGGAGCACTTTGAAAGGCTGGCAGCAT
TTCTCTGTAACTGGAAGGTGGCCTGAGACTTTGCTAGGTGAAACTTCATCAATCTCAAAC
CCAATTGAATGAAGGGGCAAATCCAATTCCTTCGTCTTTGATGATGATGTCTGGTCCATT
ATCACAATCCTAACAACGAATACAACTGAACTCTTGTAGCAGACTCAAT
>a_ATCACG_L001_R1_001_(paired)_contig_190
AAACTCAAAAGAATAAGTTATGCATAGTCAACACTCGAAACCTTTATCCTTAATATGTGA
AGTGTCAAAACAGGGAAATCTTAAATCAAATTTCAAAGTCAGCTTTGAGGAAACACGTAC
ACCATAAATTCTACAAAAATAAACCAAGATTGCAACTCTGAAAATCAATCAATCAATCCA
CCCGGTAGTTTTCAGTAGATAGCAATGATCTCTGAGAAAACTTCGGAACATTACCCCCTT
TCAAAGCCAAAACATTTGTCACCTTTAGATTACTGAAAGTCCTCGAAGAAGTGAAGCGCA
CAGAAATAGGAAAAAGATCTGATGTATCGACTGCAGGAATAACAAATTCCATAGATCCAC
TGCGATTCGAGTCATCAATGAGTAAAATAGACCACTCCAAAACAGACTTCCTGGAGTCAT
ACCTCCACTCCCCATCAATTTGCTGTACTTTTGGTGCCTCTCTAAGTGCTGGCAGAGGAA
TGGAAATCACAACATTTTGTAGATCGAAAGTGGGAGCTTCATACTCTAAGTTCACATATG
TTTCACTCCCAGAAACAGAAGGCCAGCAGTTAATTGACAGTGGCACAAGAGACTCATCTG
CACTCTGCATTCTCCACTTTAATAAACTAACACCATCACCACCCTGGCCAGCAGGAAATG
GGCGATTTGGGTCCCTGAGACCCAAAATATTCTGACCATTATACAAATCCTTATTAATGT
TGGGGTGTGTCTTGAAAATGACTCCAGGATTATCACCAGTCTCAATCTGAACTTGGATGT
AACCATCATCTTGGTTAAGTATCTGGAGTGACAGCATACCCTGAAGATCAAAGCTACCAA
TACCGCCGTCCCTTTTTAATGTAACATTAAGCTTTTCTTCAATGCTCAATGTAATAGGAT
CAGTTGGTGGTAGTGCAGCTGTTCTGGACTGACCAGCACTCGGTCTCACATCTTCAACAA
TTACCTCACCTTCAGCTTTGAGAGACTCCAAAAATTGGTTGGTTCTTTGTGTTTTTCCAA
GCTGCATACCAAAACCTTTTGGTGGAGCTGAAGCAGAGGAAGCTGGACGACCTTTGGGCT
TAGAGAAGGACTCCACTTCAGTGCTCAATCCAAAGCTAGAACCACCTCCAAAACCACCAC
TGTTTCCAGATATGCTGGTGTCACTGCCAAAGCCAGAATCGATTCTTCCAGAACCCATTG
ATTGCAAGGACATGAATCCTCCCTTGTCACCCCTATTCTTCTCGATTTTGCTTTTGTCAA
TCTCACTAGCCTTCCGTTTCATGACATCCTTTGTTTCATTGATCTTGCTTTGCAGGACCA
ACTTGTGCAGTTTCTCTTCATGACTTTCCATTTCACAATACTGTTTGACTTGTGCAACTG
TAACATTTTCCTTGTGTCCGAGTGAGATGACCTCATCAAATGCAAAAAGAATCTCAAAAG
CCGTCTTGCCAATGCCTTCCTCATCAAGGGAATAAGAGTATTCAGGCACAAGTTTGGAGA
GTAGTCTCANNNNNNNNNNNNNNNNNNNNNNNNNNNNNNNNNNNNNNNNNNNNNNNNNNN
NNNNNNNNNNNNNNNNNNNNNNNNNNNNNNNNNNNNNNNNNNNNNNNNNNNNNNNNNNNN
NNNNNNNNNNNNNNNNNNNNNNNNNNNNNNTGTTTCCCCGTTCCCACCAATTTGGGGAAA
GCTGCAAGGTATCCCTCAATTCGTATGCGAGACATGTCAACAAACTGCCTGGAGACAAGT
GCTTTGCCCGATTTAGTTATAATAGAAGCCGCTAGTACAACCATCTTGTAT
>a_ATCACG_L001_R1_001_(paired)_contig_191
TTTTTTTTTTTTTTAACCATCACCCACAAAGATCACCCAAATTAATCAGCAGGAAAAGGT
TTCACAATAATCCAAAACTCTAAAGACAAACCGTAGAGCACTCCATGAATGGTGTGCTTC
ACGATCGGATCAAAATATGACCAGAAGGCATTGACATCGACAATGTGAAAGTGCTCTGTA
GGAGCTATACAATACATAAAGCTACTTTCATTTTTGTCGCATTTTACATAGCAGAATGTA
GGGTACAAGTACAAACATCATTTAACATACAAGGCCATGATCCACAACATGAATCGGTTC
AAGCCTCCAACGAGACATTAACCTCAGTCATCGTCGTCTTCATCATCATCTCCATTGTCG
TCGTCGTCCTCTTCATCCGCCTCCTGTACACTCTCCTCATCGTCATGAACTTCAGATGCT
GACTTCTCAGATGCATCATCACCCTCATCGGCAGAACTCTCCTGCTGCTTCTTGTTGTAG
GCATTCATAAGTTTCTCATATTCAGCCTTCTTCTTAGCAGCTTTAGCTTCATATGGAGCT
TTTTCATCTTCGGACAAAGACTTCCACTTCTCTCCACCAGCTTTTCCAACTGCTGAGACA
GCCTTGACATTTGGATTTTCCTTTTTGAAGGTCTTCCGGAATTCCTCGAGAAAGACAAAG
AAGGCGCTTGGAGGCCTTTTGGGCTTGTTTGGGTCCTTGGTCTTTTCCTTCTTAGCCTTC
CGTGGAGCTGCCTTTGGAGCAGCCTTCCTTTTCCCAACTTTCCTATCGTCAACAGGCTTC
AACGTCTCTTTAGTTTCCTTTTTCGTAGCTCCTTTGCTCCTGCTGCCAGTCTTCATATCT
AGAAGATAAACAAGCGATCGGTGATCGGTCAATATGAGAAGAGTATCAAAGAAAGAAGAG
AGAATAGCAGGACCCCAGCGAATGGGATAGAACGCTTGCTTTGACGGGGTACCGGGTCAG
CCGGTAAAGATCGGCTTAGATATTGAGTGATGAAAAAATCCCCACACAATCGAGGATCCA
GATGATGGAGCAGTTGAGGGGCAGAACCGGGAATAGCCGGTTTGTTTGTGCGCGAAGTTA
TCGGGTGCATGCAATATCAGGAGAGCTATAACTTGTAGTCAATTAGAGGATGGCACGTGG
AGGAGATGTTTTCTTTGGAATTTTCTTTTAAGCTGTGGAATGGGCTTATTTGCGCTTATT
CGTGTTGGATGGAGATTGATCGGTTTGAC
>a_ATCACG_L001_R1_001_(paired)_contig_192
CGGCTATTCCCGGTTCTGCCCCTCAATTGCTCCATCATCTGGATCCTCGATTGTGTGGGG
ATTTTTTTATCACTCAATATCTAAGCCGATCTTTACCGGCTGACCCGGTACCCCGTCAAA
GCAAGCGTTCTATCCCATTCGCTGGGGTCGTGCTATTCTCTCTTCTTTCTTTGATACTCT
TCTCATATTGACCGATCACCGATCGCTTGTTTATCTTCTAGATATGAAGACTGGCAGCAG
GAGCAAAGGAGCTACGAAAAAGGAAACTAAAGAGACATTGAAGCCTGTCGACGATAGGAA
AGTCGGGAAAAGGAAGGCTGCTCCAAAGGCAGCTCCACGGAAGGCTAAGAAGGAAAAGAC
CAAGGACCCAAACAAGCCCAAAAGGCCTCCAAGCGCCTTCTTTGTCTTTCTCGAGGAATT
CCGGAAGACCTTCAAAAAGGAAAATCCAAATGTCAAGGCTGTCTCAGCAGTTGGAAAAGC
TGGTGGAGAGAAGTGGAAGTCTTTGTCCGAAGATGAAAAAGCTCCATATGAAGCTAAAGC
TGCTAAGAAGAAGGCTGAATATGAGAAACTTATGAATGCCTACAACAAGAAGCAGCAGGA
GAGTTCTGCCGATGAGGGTGATGATGCATCTGAGAAGTCAGCATCTGAAGTTCATGACGA
TGAGGAGAGTGTACAGGAGGCTGATGAAGAGGACGACGACGATGGAGATGATGATGAAGA
CGACGATGACTGAGGTTAATGTCTCGTCGGAGGCTTGAACCGATTCATGTTGTGGATCCT
GGCCTTGTATGTTAAATGATGTTTGTACTTGTACCCTACATTCTGCTATGTAAAATGGGA
CAAAAATGAAAGTAGCTTTATGTATTGTATAGCTCCTACAGAGCACTTTCACATTGTCGA
TGTCAATGCCCTATGCGCTTCTGGTCATATTTTGATTCGGTCTTGAAGCACACATGAAGT
CGAAATGTTCGACTCCACGGAGTGCTCGACGGTTTGTCTTTAGAGTTTCGGATATTGTGA
AACCTTTTCCTGGTGATTAGTTTTGGCTGATCTTTGTGGGTGATGATTATTTTTGTGATG
CAACTCAGCTCAATTGGTCCCAAGATGGAATCTGAGAAATAGGAAGTTTCTTCCAACATC
GCGCAATACATGATGTATTTGATCGGTC
>a_ATCACG_L001_R1_001_(paired)_contig_193
ATGTCAAGCTATAATTTCATTAATTTAATGAGAAATACATAAACAAGCTAGACGAATTTA
AGCCTGACTCGACTCCATAAAAACTTGAAAAGAACTGATGACTCGATACAGGGCCTAACA
GAGATGGGACGATTCACCCACACGGTAAAAACACTACCCACCGGGCCCCACAATAAAAAC
TCTTTTTTTTTTTTTTTTCATATATCATTTTATTACAGCCATAACAACGTAGACGCTGGC
TCCAAAATGCTCTCCTCAAATCCAAACTCAACTACTTAATCTTTGAGCAGTCAGTGGAAG
GGCTGATCTTGTAGGGAATATTGACACCACATTGTTTGGGGAGTCCAGCGGCCTTGCCGA
GGTTGACGCCGGTGTTGGAGGATGCCAGGGTTTTCAGGCAGGTGCAGACGCTTTGGCGGT
CGGGGGTGGTCTTGGCGGCGCCGTAAAGGCCCCTGACGCCGCTGCAGCACCCGCCTAGTG
GGCCCCGGTTGGTGACGTAGGGGAGGCAGGAGGTCAAGTATGAGACCACTTGGCCGCAGC
CGATCGCGGCCTCCGCCGGGGGCGCAAATGCCGCCACCAACACGGCAGCGATGAGGGCCA
CGCACATTGCTTTCTTCATTGCAGCCATGATGGAATTGAGTTATGAGCTGAAAATGGTGT
GTTGAGATTGGCTGTCCAGAGGGGGTTTTTATAGGGGAGAATGTAGTTGTGTGATGGAGA
TCTTAACTTGCATAATATGATAATTGTATTGTGTATTGTTCTACTTTACTTTGTCTGTTT
CGAT
>a_ATCACG_L001_R1_001_(paired)_contig_194
TGTAAAACCATTATGTAATAGAGGAAAAAGTGATAGTCTGGATAGTCTAGAAACAATAAC
GGAGATCATACAATGGAAACAGACAAAGTAAAGTAGAAGAATACACAATAGGGTTATCAT
ATTAAGATCTCCATCACACAGCTACATTCTCCCCTATAAAAACCCCCTCTCGACAGCCAA
TTTCAACACACCATTTTCAGCTCACAACTCAATTCCATCATGGCTGCAATGAAGAAAGCA
ATGTGCGTGGCCCTCATCGCCGCCGTCTTGGTGGCGGCATTTGCGCCCCCGGCGGAGGCG
GCGATCGGCTGCGGCACAGTGATCTCATACTTGAGCTCCTGCCTCCCCTACGTCACCAAC
CGGGGCCCACTAGGCGGGTGCTGCGGAGGCGTCAAGGGCCTTTACGGCGCCGCCAAGACC
ACCCCCGACCGCCAAAGCGTCTGCAACTGCCTGAAATCCCTGGCCACCTCCTACACTGGC
GTCAACCTCAGCAAGGCCGCTGGACTCCCCAAACAATGTGGTGTCAACATTCCCTACAAG
ATCAGCCCTTCCACTGACTGCTCAAGGATTAAGTAGTTGAGTTTGGATTTGACGAGAGCA
TTTTGGAGCGAGCTTCTACGTTGTTATGGCTGTAATAAAATGATATATGGAAAAAAAAAA
AAAAAAGAAAAAAAAAAGAGTTTTTATTGTGGGGCCCGGTGGGTAGTGTTTTTACCGTAT
GGGTGAATCGTCCCATCTCTGTTAGGCCCTGTCTGTATCGAGTCAGTTCTTTTCAAGTTT
TTATCGAGTCGAGTCAGGCTTAATTCGTCTCCCTTGTTCATGTATTTCTCATTAAATTAA
TGAAATTATAGCTTGACAT
>a_ATCACG_L001_R1_001_(paired)_contig_195
TCCCTCAGCTGCAGAAAAGCAATGGCCTCTCTGCATTCTCATTCCCTGCTCTCTCATTCC
TCATTTTCTCTCTCCAACTCTCATCTGCAACAAGACACAAGGAGGAGAAGTAACTCCTGC
TTAATCTGCTGCAAGAACAATGCGGTTGATCAGCAAAACCAATGTGCAAGCGTTGGAGAT
GAATGTAAGACGACAAAGAGAGAGCTCATGGTGAAGGCAGCTTCTGCTGCGTTTGCTTTT
CCTGCATTTTCTTCGGTTGCATTGGCTGCTGAAACCGAATTACCAGAGGGTTTTCG
>a_ATCACG_L001_R1_001_(paired)_contig_196
CCCTACATAAATTTGAATATGGGTGGAATCCATCAGCATATTTTGAACCTACCAAGTGCT
CAGATACTCTATCAAACATGAATTCAGAAAAATGGACGAGAGTGTACACGTGTTGTCCAA
CCAAATAGTCACTCTTTCAATGAGTTTTCATAAAAGGTTACAAANNNNNNNNNNNNNNNN
NNNNNNNNNNNNNNNNNNNNNNNNNNNNNNNNNNNNNNNNNNNNNNNNNNNNNNNNNNNN
NNNNNNNNNNNNNNNNNNNNNNNNNNNNNNNNNNNNNNNNNNNNNNNNNNNNNNNNNNNN
NNGGAGGAGCACCACGTCCCATAGCTACCAGCTCAGGACTGACCTTCTGTCCAGCCTCTT
CCAGGATATTAATGAGGTCCTTTGCAAATCTGGCGTTAGCAGCAGTGAAGAAAGTGTATG
CAGTACCTTTGGCACCAGCCCTTCCTGTTCTACCAATACGGTGAACATAATCCTCTAGAG
ATCCAGGAAAGTCATAATTGATGACATATTTTACATCCTTGACATCTAGACCACGAGCTG
CAACATCTGTAGCAGTCATTATAGGACTCTTCCCAGCCCTGAATTCCGATAAAACCCAAT
CTCTTTCTGCTTGACTTTTATCTCCATGAATAGATAATGCCGGCCATCCATCCATCCGGA
GCTGCCTAGTAATTTGATCACACCCTTTCTTAGTGTCCATAAAAATCAAAATTCGGCTAC
CATCCATGATATCATCCAGGAGTTTCACCAATTTGTTATATTTTTGATTCTCGGAGATAA
TATCAACATGCTGGCGAATAGCATGGTTGGCTTTCAAATCTGGTGAACCAATAATTACTT
TGTACGGATTAAACAGGAATCTTCGGGCAAGTTGTTCAACCTCCTTAGGCCATGTGGCAC
TCCAGTACAAAGTCTGACGATCTGGACGGATCTGACCAACAATCTTTCTGATCTGAGGGT
CAAAACCCATGTCTAGCATCCGATCTGCCTCATCCAAGACCAGATATGTTACCCTCCGCA
AATTTGTATGGTGAGATTCCAACATATCAATCAGCCGTCCAGGAGTGGCAATCACGATTT
CAACACCNNNNNNNNNNNNNNNNNNNNNNNNNNNNNNNNNNNNNNNNNNNNNNNNNNNNN
NNNNNNNNNNNNNNNNNNNNNNNNNNNNNNNNNNNNNNNNNNNNNNNNNNNNNNNNNNNN
NNNNNNNNNNNNNNNNNNNNNNNNNNNNNNNNNNNNNNNNNNNNNNNNNNNNNNNNNNNN
NNNGCAATACCAATAAGATCTCGCCCCTTCAAAGCCATAGGCCAACCTTGAGCTTGAATA
GGTGTTGGTTCAGTAAACCCAGCCTTCTCAATTTCTTGCATAACATAATCTGGAAAACCA
ACGTCACGAAAGCTCCTAACGGGCTTAGGCACATCCTTCCCTTCAACAGTAATCTCCCGT
CGCCGCCTATACTCCTCCACGTCGCTCTCCGACATAGCAGCAACCGACGGAGACTCCACG
TAAAAATTCTTCTCAAACGGCGTCAGGCCATCCAACTCCGACTTTCGCGGCGGCGACTGT
GCGGCGCCATCGTATTCTGTCTTCGCCGATGACGAAGACCGGTAACTATTATCGTGTTCT
CTCTTATGGCCAAACCCCGCATCCCCGCGGCGGTCGCGGTAGGAGCCTGGATCGGTGGAG
CGACTGTCGTAGCGGCTCATGGCGAACCGATAGCTTTCCGGCGAAATTAAGAAATCTTAA
AATTAGGGTTTTAACTGAAGGGTCTAAATTTAGGAATTGTAACAGAGGACAAGTGTGCGT
GGATT
>a_ATCACG_L001_R1_001_(paired)_contig_197
TCTTCTTCACTTCCATCTTTTGGCATTCTTGAGGCCTTTCGACTTCTGTTTAGCAGCTTG
GAACGCCTGCACCTTCTGCTTCTTACGGGCCTCCCTCTCCGCCTTGGACATCTTGGATTT
AGCTTTTGCTTTCGGAGATTTCTCATCAATCTCCGCCTCTCGTTCAAGCTCCCTTTCTCT
NNNNNNNNNNNNNNNNNNNNNNNNNNNNNNNNNNNNNNNNNNNNNNNNNNNNNNNNNNNN
NNNNNNNNNNNNNNNNNNNNNNNNNNNNNNNNNNNNNNNNNNNNNNNNNNNNNNNNNNNN
NNNNNNNNNNNNNNNNNNNNNNNNNNNNNNNNNNNNNNNNNNNNNNNNNNNNNNNNNNNN
NNNNNNNNNNNNNNNNNNNNNNNNNNNNNNNNNNNNNNNNNNNNNNNNNNNNNNNNNNNN
NNNNNNNNNNNNNNNNNNNNNNNNNNNNNNNNNNNNNNNNNNNNNNNNNNNNNNNNNNAC
GAGCAGAGTTGATGGTTGGACCATGAACTTGCAGAAGGATAGCCGAGCCTTCTCACCACC
GCTTAGAAAGGAGACCTTCCGGTCAAGCATATCAGCCTTAAAGTTATAACGGCCCAGCAG
ACCCTTTATGTCATCAAGTCTCCAATCCTCTGCAACTTCAGCCACAGTTTCCANNNNNNN
NNNNNNNNNNNNNNNNNNNNNNNNNNNNNNNNNNNNNNNNNNNNNNNNNNNNNNNNNNNN
NNNNNNNNNNNNNNNNNNNNNNNNNNNNNNNNNNNNNNNNNNNNNNNNNNNNNNNNNNNN
NNNNNNNNNNNNNNNNNNNNNNNNNNNNNNNNNNNNNNNNNNNNNNNNNNNNNNNNNNNN
NNNNNNNNNNNNNNNNNNNNNNNNNNNNNNNNNNNNNNNNNNNNNNNNNNNNNNNNNNNN
NNNNNNNNNNNNNNNNNNNNNNNNGTACTTTTTCCACACCCATTCGGACCAAGAATAGCA
ATCTTCTCTCCCCTTTCAATCGTCAGACTTGCATCCTTAAAGAGAACCTCATCCTCAAAA
CCAAATTCTAGACCTTTTATTGTCACAACAGAGCGGCCACTTCTTCCACGNNNNNNNNNN
NNNNNNNNNNNNNNNNNNNNNNNNNNNNNNNNNNNNNNNNNNNNNNNNNNNNNNNNNNNN
NNNNNNNNNNNNNNNNNNNNNNNNNNNNNNNNNNNNNNNNNNNNNNNNNNNNNNNNNNNN
NNNNNNNNNNNNNNNNNNNNNNNNNNNNNNNNNNNNNNNNNNNNNNNNNNNNNNNNAGCT
TCTTTTCAGCAGTAGAAGCACGTCCAGCATTCGCTCCAGCACTTAACCTACTTATAAGGT
CTCTCGTTTGTTCGATTTCCTTCTGTTGTTTCTCCCACGCTGCAAGCTGAGCTTCAATCC
ATGAGGCCTTAGCAATGACATAGTCAGAGTAAGTTCCTTCAAATGTTCTGGAAACGCCCA
TATCAGTTTCCACAATTTTGGTACATAACTGATCAAGGAAAGCCCTGTCGTGGGATATGA
TGACCATTGGCACGTCTTGCTTTTGCAGATAACCCTCNNNNNNNNNNNNNNNNNNNNNNN
NNNNNNNNNNNNNNNNNNNNNNNNNNNNNNNNNNNNNNNNNNNNNNNNNNNNNNNNNNNN
NNNNNNNNNNNNNNNNNNNNNNNNNNNNNNNNNNNNNNNNNNNNNNNNNNCCCTCCACTG
AAAGAAGCAACAAGCCGGTCCCCATCTTCCGGGGCGAAACCGAGATCAGGCATCAATTTA
CTGATCTTGACATCCACCTCATCCAAATTTACTGCTTGTGCCCTCCTCTGCAGCAAATCA
AACTCATCCAACAGCCTCCCCATCAGCTCTAAATCATCAACTGACTTTTCTATCGCCTTC
TGCACCTTCTCCAGCCTTTCTGCAACCTCCATTTCCTCCTTAAACGCACTCAAGAACTCC
TCTTTCACCGTCCTCGTAGATACTACCTCGAATTCCTGGCTCAAGAACGCAACTTTCATG
TTATTCTTAGCCTTGATAACATTCCCCGAATCGGGTTCCTCCAAACCCGCAATAATCCTC
AATTGGGTTGTTTTCCCAGCGCCATTTACACCCACCAAACCGACCTTTTCTCCTTTCTTC
ACTTCCCAACTGATGTCCTTCAACACAGTCACGCCCTTGTAACTTTTGCTCACATTTTCT
AACCTTACACCCGATGAAATTGAGGAAGCGCCGCTCTGATTCTTGCCGTTACCGCGCTTG
TAGCTAACTTCCGACGCTTCGGAACTATTACTTGAGAAAAGGGATTCTATATCTTCGTCG
AGGGTCTTGGTGGAAGTGGAAGTTTCGGTGGCAATAGCTTGTAAGTTTGAGGAAATTCGT
GGCGGGTTTTTAAAGAGGTTAGGGTTGATTGCCGAGTTTTTGAGAGATGAGGAGGCGGTG
GCGATGGTGGTGGGAGAGGAGCAGCGGAGAGGGCGGAGGGAGGGCGGGAAGGAGTGCGAA
AGTGGCGTTGCTCCGGCGATANNNNNNNNNNNNNNNNNNNNNNNNNNNNNNNNNNNNNNN
NNNNGGAATTGGAGTTTTGATGCCAAGTCCATCACTGCCTCACTAATATAATGCGGAGAG
CGAGAACTGGTGTTGGAGAGATTAGAGGGAGAAGATGAGATAATCAAACACTCTGGTCTG
GCGTGAAGTAGAGTGGATGAGAAAGCGTGCGTCTCCTCTCCCTCTCTC
>a_ATCACG_L001_R1_001_(paired)_contig_198
TCTCTCTCTCTCTCTCTCACACACACACACACACACATTCAAACCATACCCTACTTGGAA
ACTGCACCGTGAACATGACCGTTTCCGTTCACGGCGGCGGGAACCACCGCCATCTCCTCC
TCGGCGGCCGCCGCCTCCTCCCTAAACTTCTTGTATATATCACTCTTGTAAAACTTCCTG
GTCCTCACCACTAAAAGCATGGAAACAACGGCCCCAAAAGCCGTGACAACAGTAATTATA
AGAAACGCCAACCTAAAACACTGAGCTCCATTGCAGTCCAGCTCCTCCCCCGCAATCCTA
GCCCGCCCCGAAGCCCGCAGCTGCTTCATCGCCTCCTTATCATACAGATGCCCCGTCAGC
TTCACGTTCAGCAAGTACAGCCCGATCGGGCTCGCCACCGACCCGAAATTGTAGAGAGTG
GAGTAATATTTCAGCCCGAAAAGCTCGGAGATGATGGCGAAGAGCAGCGGCCACTGCGCC
CCAAAGCAGAATCCGATAACCACGGAGGCGAAGTAGAGGCCGTTGGGGACGTCGAAGGCG
ATCAAGAGATGGCCGATGCATGATATTATTAGGGTTAGAGTGAGCATCATAGGCCTCGGG
AATTTGTACTTTTTCAGAAAATGTTCTGATACAAACCCTGCAACAACCCGCCCCAGATAA
TTCCATATGCTCACCAGGGAGACGAAGGTGCTTATGCTCTTTTTAGGGTACCCTAACGAG
CTTCCGATCTGCCCCAGATTGTCAATGGCCGTCAGAGTGCCGCCCACGCCGCAGATGGTG
GCGAAGAAGAGGATTATCATGTCCATGCTGAAGAGAGCTTGGAGGATTGTGAAGTCATCG
CCTCTTTCCGGCGGCCGGAAAATGCTCTGCAGGCTCCAGCATGAGATTTCTTCATTTTCC
GGCGGGGGTAGCGGTGGAGCCGCCGCGGGAGGCGGCGGTGGTGGAGGAGGTTTTTCTGTT
ATGATGTGTAATGGGTTGTTGGAATCTTGGTTTTTCTTTCTTGAGAGGTAGAGTTCTTCT
TTGAAGACGACAACAAGGGGGAGGAAGAGGAGGACGACGACAACGCTGGCGCTGACGCTG
TACTCGGCACGGGTGAAGTTGAGCTGCTTCTGGATGATGATGAGGGCCATCAGGGTTCCA
GCAAGGCCGAGGGAGACGTAGAGGAATCTGTAGAAGACTTTGAGTTCATGGGGGACTCTG
ACGATCCGGATTATCCGGATGGTGCGGAGGAAGACGAAGGAGATGGCGGCGGGGAGCCAC
CCGATGAGGAGGATGAGGGCTTTGGGGTCGTTGTGGTAGACGGCGTTGTATATCTGCGTG
ATGATGGCGCCACTCAGGCCGACGAAGCCCTTCAGGAGGCCGAGGACGGCGCCCCGACTC
TCTGGGAAGTTCTTCACGGCGGTGACGAGGGCGCCGGTGTTGGCAAACGACTGCGAGTTG
GCACCGACGCATATATAGAGGCACATGTGCCACACTTTCGGGCGGGAGATCTTCTTCGAG
ACGGCCAGCCAGATCATGACGTAGCCGAAGAGATTGAGCACGGCGCCCAAGGAGAGAACC
ACCCACGGCGGCGTCACCTCGTTGATCAGACCTGAGAGGACGCCGACGTTGGACCCCAGG
TCCTTGAAGAAACTAAGGAGATTCAGGGTGGTCTGATCGTAACCTAATTCTTTCTTGATC
TCTGCAGAGTACAATCCAAACATGTATGTGGCCCCGGCTGCGGCCATGATGAGGGTGGTT
GCAAAGACCATGAACCAGCGGCCTGTTATGATTTGGAGGGCAAAGGTGCCGGCGGACGGC
CGATCGCCGGCGGCCACCATGGCTTGATTTGAGTTGTGGGTATATAAGTGAGTGTAGGTT
GTGTTTATGTGTGACTATAGTACAAGAAACATTAATTTAGAGAGAGAGTATGTTAGGAAA
TGCATGTGAAACTAGATTGGTATTTATTTTGTATAGCAAGTGGGTTGTGTGGTCCCATAA
TAAGGGTAGGTGGGGCAAGGTGATATGG
>a_ATCACG_L001_R1_001_(paired)_contig_199
CCCGTGTCTGTAAACTTTGCATACAAAGATTTGCCAGGTTGTTTCTTCTTTGTTGCTTCG
ACCTCTAAATTAGGCCACTGAAGCATTTCCTCAGCCAACATTTGCAATGCTAGACGGTTC
TCAGGGATTTTCCCTTCATTTACTTGTACTAAAGCTTCGGCGAGATCATCGCGCGTAGGG
GCGTTCTCATCATCAATTCCAAGGAGACGCCTGC
>a_ATCACG_L001_R1_001_(paired)_contig_200
TGTGAACCCCTCTTGATTTTTTCTTTTTTGTTTAAATCATTTTATTTCCAACTAGATGAT
TTTGGGTCATGATAAGCAGCAGTCTTCTAGGATACAAATCATCAACCCATGATGCCACGA
GTACACATGATAAGTATTATTTAGTACGGTTGGTTTGAAATGGGCCGCTAGTTTTTGATT
AGTGTGGAGTAGTAAGATGATGGCGGTATCCGGTGTGCTTCCGGTGGCCTTGTCGTCGCC
GTTGTATCACCGTCCTTCCCCGCTTTGCTATTGCAACCTACCAAATAATTGTCGCAGTGG
TTCAACTGCAGTGATATTGGTGAATACTAGTAGGCAGTCCCTTACCACCGCTGCCTCCAC
TTCCAATTCCAGTTCCACCGCCCAGCAGCAGCAACAGG
>a_ATCACG_L001_R1_001_(paired)_contig_201
TTTTTTTTTACTTAAAACTCACCACCACCACAACATAAATAGGAAAGATTAAGGTTTTTA
AATACATGCACATTTAGTATTATTACCAAGTCATCGACATCATCACCATTCATCTCTGTA
ATAACAATAACTTACATTTATGACAACATACACCATATCTTCTATCAAACACCAAAACAA
ACACATACTTGTTCTCTTCTACTGAGATCCATACTTCAAGAGCTCCCACCGGAACGGATG
GAACGAACAAAACACCTCCGGCGAGCTCTTGAAGAGTAGCGCTGTGCACACGCAAACTGC
AGCTATCGCCACCAGCGAAACCATTGCCGGTCTGTATATATTCACTGACCCTCTCTGCCT
CACATATCCCAATTTCTGCTCGCATTCCCTGCANNNNNNNNNNNNNNNNNNNNNNNNNNN
NNNNNNNNNNNNNNNNNNNNNNNNNNNNNNNNNNNNNNNNNNNNNNNNNNNNNNNNNNNN
NNNNNNNNNNNNNNNNNNNNNNNNNNNNNNNNNNNNNNNNNNNNNNNNNNNNNNNNNNNN
NNNNNNNNNNNNNNNNNNNNNNNNNNNNNNNNNNNNNNNNNNNNNNNNNNNNNNNNNNNN
NNNNNNNNNNNNNNNNNNNNNNNNNNNNNNNNNNNNNNNNNNNNNNNNNNNNNNNNNNNN
NNNNNNNNNGTTTTCCATGCTTCGATTCCCACCGATCCGGGGTCCGCAGTTAATGCATCT
AGAACATTCTCACAGCTGTCCAAACTGGCTGCTATATGAAGAGGAGTCAGACCACCGGGG
CCTGCAGCATCAGGCCGAAACAAGTAGCGCCCCTCATCGAGTAGTTTATGGTCTCCTGTG
TAGTTTAGTAGAAACTCCACCATGGGCTTACAATTTCTTCGAACAGCTCGGTGGACGAGG
CCAATATCGAGGAGTTCTTGTCCGTTGGAGTTTTCTTGTCCCAAGTCCACAGTGCCATCA
AATAGAGTGTTTAAAAGCTTTTTGACTACGGCGCACCAGTCGTGATCGATGGAGAACTCG
ATAAGCCATCTGAGACGTTTGAAAGAGAATGGATCGATATTAGGGGTGGTTTCGTTTAAC
CTGATCTTCAAGTGGGCTCTATGGAGCAGCCAACCCATTTCGTGTATGAAGTCCAAAGCT
TGATTTCTGATTTCTAGTGCTTTGTCATCTGTGTTTGCAGCATCGGGAAGCTCAATTAAG
CTTTCGAGAGTGCAGATTTCTGAGCAGACGTCCTTCTCTGCAACGATGAAGGGAAAGAAA
CTGCTGCTGAGGCCGTAGTCTTCGACCTCGATAAATCCCCTTCCCACAAGGTTTGGTACA
ACACAGGAGAAGCTAAAGGACTGAATCTCGTCATGTTCGATCAGCGTATCTGCCTCTCCC
CTCATATCGGAACAGTTTTCCTGAATCAGAAACTTCCCTTCTAAAGTGCATAGTAACCTT
GCAGTAGAACGAGACAAATTGAATCCTTTGACTACAAACTGAGCACCCTCCGACACAGCA
ACGGCGATTGGCTTGATACTCGATATTCTGCAACTTTGATGGTTTTTCACGGCAAGAGGT
GTGTCTAGGACAACCTGGCCATTATACATAAACGTGACACGATGTTGTACTCTAGCATAT
ATCCATCCTGTTTTCCAAAATGGATCAGTGGACGAATCAAGAAGCCTCATCAAGCTCGAT
GTGAGATCATGGTAAAGCNNNNNNNNNNNNNNNNNNNNNNNNNNNNNNNNNNNNNNNNNN
NNNNNNNNNNNNNNNNNNNNNNNNNNNNNNNNNNNNNNNNNNNNNNNNNNNNNNNNNNNN
NNNNNNNNNNNNNNNNNNNNNNNNNNNNNNNNNNNNNNCCAAACAGCTTAAAAACAATCC
GATCAGTGCGACTCTGTGTATCTCCACTGGATGTAGATGGCGACTGGCTCGATGTGGAAC
CTGAAGTCCCACTATTCTGAGGTGGGCTAGATCGCTGAGAATCCTTACACAACCATAAAG
TATTCGGACGATCATCAAAGCAGTCTTGAGAGCCATCGTATTCATTATTCAAATCAATAT
TATTCAGTTTTGTCCTTCCTATAGTATTTGTGTTCTCTTGGACCGAGTTGCTCGTGTTTG
TTCTGAATATCAACGGAGACTGTGAAGTGGATGCGTTTTGTACAAGACCTGCAGTCTTAT
CTGTTATCGTCCCCTTTTGAGTCAAACCCGACTCACAAACAGTAGCAGCTAGGNNNNNNN
NNNNNNNNNNNNNNNNNNNNNNNNNNNNNNNNNNNNNNNNNNNNNNNNNNNNNNNNNNNN
NNNNNNNNNNNNNNNNNNNNNNNNNNNNNNNNNNNNNNNNNNNNNNNNNNNNNNNNNNNN
NNNNNNNNNNNNNNNTCAGAAGATGAGAGAGTAGATCCTGATCCTTGGTTTGATCTGAGC
TACTGAATTGTATATTGGAGAGTATCCTTAGCAGACTGATAAGTAAGTAATTACTCCCCC
GATCATCGTTCTGGTTGGCTTGACTTAGTACATTCTCCGGATGTGTTTTCCTTCGCCTTT
TGTTGTGGCCAGCTAGACGCCTGCGACAGCTCCGCTTCCCTTCATCGAATTCTTGCAGAA
CATGAAACCTGCTGCACTGCTGACAAAATCTTTGCAAAACATTTCCCACCAATGCACTTG
TAGCCTTAGAATGCACATCACACACTTTATGCCTGCGGTGATAATCTTTAGCACTGCTCA
AATCTGCCTTGCAATCCTTCACCTGACAAACAGCCC
>a_ATCACG_L001_R1_001_(paired)_contig_202
CTTCTCCTCTGAATCATGTGCCTACAGATTGTAGAAGTAGACAGCACTTTCAGGTGGGAT
CAAATGCTTCCCTAAGCAATGGGGTTTCGGATAATCTGTTGATGGGTTCGGATGAAACGA
CGGTGCTCGAAAACGAGAGGGGGAATAGGGAGTTGGAGAAAAGGAGAAGAGATGTTGAGG
TTGAGAATGGAGAAGTTGGACCGCTTGATCTGAAGCTGGGAAATCAAGAGTATCCTATAA
CTCAGGGGGAGGTGGATGAGTTGGAAGGGAAGAGTGGGAAGAAGACTAAAGTCTCAGGTG
CACCGTCGAGC
>a_ATCACG_L001_R1_001_(paired)_contig_203
CTTCTCCTCTGAATCATGTGCCTACAGATTGTAGAAGTAGGCAGCACTTTCAGGTGGGAT
CAAATGCTTCCCTAAGCAATGGGGTTTCGGATAATCTGTTGATGGGTTCGGATGAAACGA
TGGTGCTCGAGAACGAGAGGGGGAACAGGGAGTTGGAGAAAAGGAGAAGGGATGTTGAGG
TTGAGAACGGAGAAGTTGGACCGCTTGATCTGAAGCTGGGAAACCAAGAGTATCCTATAA
CTCAGGGGGAGGTGGATGAGTTGGAAGGGAAGAGTGGGAAGAAGACTAAAGTCTCAGGTG
CACCGTTGAGCCGGGCTGTTTGTCAGGTGAAGGATTGCAAGGCAGAT
>a_ATCACG_L001_R1_001_(paired)_contig_204
GTAAAATATTTTATTTTTGTGAACATTATTTTAATATATGCAGATTTATATTTCCCCTAT
AAAAAGGGATTGTATCGGTTGTAAATATATCTCTCATCAGAAATAAAAACGATTTTCTCC
TTTTTTGTCTCCCGTTCTTCTGCACTTCTCTTCCCCATCTCTTCATCCTTTTTTACTATT
GCATTCTACATAATTGTGCATCAACAACAAGATCGAAGAATCGGGTTATAACAAAAAGAA
GGAAGAAAGAGTTTAGCACAAGCATTTCATTTCATCAAAGGTACAACTCAAGCTCCACAG
TGTACAACAAATTCCTCATTTGCCAGGCACAAAGTTGGTGGCATAGGCCCAAGCATTGTT
GGCCACTGGATCTGCCACGTGGTCAAACAGATTCTCAATTGGGCCTTTGCCTGTCACAAT
AGCTTGCACAAAGAATCCAAACATCGAAAACATTGCCAGTCTTCCGTTCTTCAGCTCCTT
CACCTTGAGCTCGGCAAATGCCTCCGGGTCATCTGCCAAGCCCAAGGGGTCGAAGGCCCC
ACCGGGGTAGACCTTGTCGAGGCCCTCCCCGAGTGGGCCCCCTCCNNNNNNNNNNNNNNN
NNNNNNNNNNNNNNNNNNNNNNNNNNNNNNNNNNNNNNNNNNNNNNNNNNNNNNNNNNNN
NNNNNNNNNNNNNNNNNNNNNNNNNNNNNNNNNNNNNNNNNNNNNNNNNNNNNNNNNNNN
NNNNNNNNNNNNNNNNNNNNNNNNNNNNNNNNNNNNNNNNNNNNNNNNNNNNNNNNNNNN
NNNNNNNNNNNNNNNNNNNNNNNNNNNNNNNNNNNNNNNNNNNNNNNNNNNNCCCTCGGA
GAAAATTTGGGACCCGGCCTTGAACCACACGGCTTCCCCGAACTTAACTCCGTTCTTGGA
GAGGACTTCGGGGAAGACGCATCCCAACGCGCCGAGCATGGCCCACCGGGAGTGGATCAC
TTCGAGCTCGCGGTTCCTCGCGAACGTCTCGGGATCGGCCGAGAGCCCGGCGGTGTCCCA
TCCGTAGTCGCCGGGGAATTC
>a_ATCACG_L001_R1_001_(paired)_contig_205
TCCATACAAAAAAAAAAAAAAAAATCACCAGTTGAGTGCTTATATGAGCTTTCAGTTGTC
TGCTGATGGTACGTGCGGAAATCAAGCTTGAAGCTCGGAATATGGATGGATATCATTAAG
TGTAAAATCTAAATAATACCGGGAATTTATTTAAGCTTACATCATGAGTTGGGAAAGCCA
AAATCAAATTTGAAAACCACACTACATGACAGTTACCTAATAGCCTCAACAGGGCTAAGA
ATGATGAATTGCTGTCTTTGATAACGTAGGAATATGACACTGGACGAAAAGCCAACACTC
ATGAAATCATTTCAAATGTCCTTAAAAACAGCAAAAAGATCGCCGTGGATGTAATCATTG
TCAACCAAACTGACCAAGTAGTATTTGCTCTGCACCTCCTCGATTAGTTTTCTGGATTGG
ACTTCTGTTTCAGGGTAAAGATTACCCCATCCCCTCGACCAGATTTCAAATGCTTCATCC
TTCCACACCAGAAAGCTAGCAGGATCGACAACAGTAGGTTGAATTATCTCTTTTGCAGGA
AAGACTCCCCAGGTGACCGCATTGATGTCAGAATTGCTGACATTAGATTTCAAGCTTCCT
TCTTTATTCACAGCCAAGTAGGTGAGATATGGGAAGAGCTTGCATTTCTCAACAAGAGCA
TTCAGCCTCTCCGGAGAACAGAAAAATTCTACGTACGCCTTCTGGTAAACATACCCACCT
GGTCCTCCCCATCCAACAGTTGGAGAGTCGGACTTGGCTCCATTAACAGCAGGTTGGCTG
TTGATAGTGAGAAAGCCTTTCAAATTAATATTACCAAGCTGTTCGTTGATGATTTTAGTC
TCTGGCTGAAGCCCATCTAGTTCAGTCCATGGACTGCTTCTAAGTTTCCCAAGGCAGAAC
GACATGAATCTTTCATAAATATCTTCAACACTCTTCAAAGGAACAGCCCATTCTTCTTGG
AGCTTCTTATCACGGGAGCGTGGTCGCATGAACTGATAATCCGTTAGTGCTCCATATGAT
GCATTTCGAGAATCTCCCCATCGACCATGTGGGTATTGNNNNNNNNNNNNNNNNNNNNNN
NNNNNNNNNNNNNNNNNNNNNNNNNNNNNNNNNNNNNNNNNNNNNNNNNNNNNNNNNNNN
NNNNNNNNNNNNNNNNNNNNNNNNNNNNNNNNNNNNNNNNNNNNNNNNNNNNNNNNNNNN
NNNNNNNNNNNNNNNNNNNNNNNNNNNNNNNNNNNNNNNNNNNNNNNNNNNNNNNNNNNN
NNNNNNNNCCTAGGTGAATTCCATAGGCCCTAACAGCCTCTTCATTGTCCTTGATAGGTT
CCAAGGCCTCCATGATCTCAGTTGGGATCTTAGTTTTGCAGAAACCAGTCATGCGAAGGA
ATCCCTTGTAATTGTTAATGGGCATAATTCCAGGTACAATCGGACAGTTTATTCCAATTT
GACGGCAATCATTTACAAATTTAAGGAAGATATCAGTGTCATAGAAGAGTTGAGTTACAA
TGAGATCAGCTCCAGCATCAACCTTTCTCTTGAGATAAGCAAGGTCACTCTGATATGCCT
CTTCTGATGCCACACCATTCTCAATAACGTCAGGATGCCCCTCTGGATAGCCAGCAACAG
TAATCCCAAAGTATTCCCCATATTGGGAGCGGATATGCTTGACAAGATCAAGAGCGCACG
CAAAACCTCCCTCAACCTGGACGAACTTGTCCTGGCCGTGAGGGGGGTCGCCGCGGAGAG
CAAGCACATTCTGAATCCCATTGGACTTGATAGTGGTGAGAGCGTGGTCGATCTTCTCAA
CAGGCATGTTGGTGCAGGTGAGGTGCATCATCGTCTCGACGCACACCATATTCTGCATCC
TTTTGGCTATCTCCAGCGTCAGATCCGCCGTGGATCCGCCGGCGCCCCAGGTTATGTCGC
AGAATGCGGGGTTGTGCGCCACCATCCGTTCCATTCGCTCGAAGAGGTTTTCGACACCGT
CCTCCGTCTTCGGCGGGAAGAACTCGAACGAGAACACCACTCGGTTGTCGTTCGCGGAAG
TCGCCTCATGGATCTTCTCTATCACCTTCATCTTACTTCCAACAAATTAAGCTACCGAAA
ACAAAAAATAGTAATAATACCAGTAAACTAAGTAGTAGAATTCGAATGAAATGTAGAGGA
TAATCAAAT
>a_ATCACG_L001_R1_001_(paired)_contig_206
AAGGACTATAGTTTTATTGGTAGAACAGAAGAAAAAATAAGCAGCAAAAATCAAGCTTTA
ACAGCTGCTGCTGGTGCTGCTGTCACATTTGCTTTAACACCATTTGCAGGCTGTTGCTTA
ACCGCCTCTTTTCCCGGCACCGCCACCTCCGAACGAGGGCACGATCTTCCACTACCGCTG
ACTAGATCCTTGATGGCCGATACGAGCTCTTTGTCCTTCTGCAACGACTCCACCGTCACG
TGCACCCGGAATCGCCAGTAGTGTTTCGGATTCGTGGGGTCGTTTATCGTCTCCTCAACG
GCAGGGCGCGTAGTGTATTCTTCTCTTAGTGCTAGTAAATCCTGGAGTGGGAAGATGGCC
CACATCGAAGGAGACTCGACGTGCTGGCGCAGAACAAAATGTGCAATCTCCGGAGTGCAC
GTATCGGGCGGGAGCATATCCGAGCCCACCACTGCCTTGAAATATCGGCGCCTCCGCTCC
TCGTCTTCCTCCCNNNNNNNNNNNNNNNNNNNNNNNNNNNNNNNNNNNNNNNNNNNNNNN
NNNNNNNNNNNNNNNNNNNNNNNNNNNNNNNNNNNNNNNNNNNNNNNNNNNNNNNNNNNN
GTCATGGCACGACGGAGCACATACCGTCATATAGCTGTACTGTGAAGGGATGCCAAATTC
CAGGTCGGGTTCGTTGGGCATGCGTTGAATGCGCAGTCCAATAAGACCTAATTCTTGCAT
GACCGGGTGAACGCAAGAAGGAATCATCCCGAGATCTTCTCCACAAGCGAGCATATCGGA
CGAGTTCATGAGGACGGGCAACGTCTTGAGCGCGTTTTGGCGCCACAGATTCTCCTGCCT
CTGGAAATAGTAATCGTAGTACAGTCTTTTCAACACGTTTTGGTTGTGCTGGTCTAAACC
ACTAAAGTTCGATGTGTCTTCAAGATTGAAGCGCGGATAATAACTTTTGGGGTCTTCTGG
ATCTCTGATAAGGACTACGTTCTGAATAAGATCGAAGAGGCTGCGACGAAGTTTATCTTC
ACTCTCCTGAAAGATTGATCTTTCCAAGCAAGATTTCAGCTTNNNNNNNNNNNNNNNNNN
NNNNNNNNNNNNNNNNNNNNNNNNNNNNNNNNNNNNNNNNNNNNNNNNNNNNNNNNNNNN
NNNNNNNNNNNNNNNNNNNNNNNNNNTGAACTCATAATGGTCCTTCTGATATTCGTTCAA
AAAGTTCGAAGCAATAACAGTCCACGAAGCGCCAAATTTTTCCTGTAATATCCATTGAGT
AATGTAAGGACGGCTCAAACGGTTAAAGTCCCATATTCCTTCCTTTTCCAGTTCTTCCTG
GCTTAGAGGAATAGAAGGTCGGAATTTTCCACAGAGACCGGTCATGGAATGATCCGGAAG
CTCCCAGATTCTGAAGAAGCCGANNNNNNNNNNNNNNNNNNNNNNNNNNNNNNNNNNNNN
NNNNNNNNNNNNNNNNNNNNNNNNNNNNNNNNNNNNNNNNNNNNNNNNNNNNNNNNNNNN
NNNNNNNNNNNNNNNNNNNNNNNNNNNNNNNNNNNNNNNNNNNNNNNNNNNNNNNNNNNN
NNNNNNNNNNNNNNNNNNNNNNNNNNNNNNNNNNNNNNNNNNNNNNNNNNNNNNNNNNNN
NNNNNNNNNNNNNNNNNNNNNNNNNNNNNNNNNNNNNNNNNNNNNNNNNNNNNNNNNNNN
NNNNNNNNNNNNNNNNNNNNNNNNNNNNNNNNNNNNNNNNNNNNNNNNNNNNNNNNNNNN
NNNNNNNNNNNNNAAAAAGTCCCTCAGGAAACAGAAGGCTGCATATGGTTTTAACCATTC
CTGATTCTCGGAGAAGTAATTCAGGAATTCATCTGAACTAAGTACAGTTCCCTTCTCTTT
AGCATAAATTTTATTGGCAATCGAAAGTTTCGTAGCCATGGTAGCCTCGTAATCCACATC
CTTTTTATCGAGGTCTTTTCTGGCCTGCTCTATCTCTTTCTTGATATCGTCTGAAAGATT
TTCCGAAAGGGCCTGAACTCTCAGGTATAAAGGATGCAACGCAAATACGGAGAGAGAGCT
GTAGGGATACGAGTCCCACCACATTTTATGCACAGAAGTGTCGTTAATCGGTAATAGCTG
AACCAAATGGAAGCCAGAGTCAACTGACCAGTCGACTAGTAATTTCAAATCGAGAAATTC
CCCGACTCCCAAATCAGCCTCTGATCGAACGGAGAACATGGGGACAGCTACTCCAGCGCC
CCTCCAAGGCATTTCTCGGATTTGGCCATCTGAAAGAATGATGTATTTAGGCTGATTGGC
TGAGAAGTTAAGAGAGAGTTCTCGATTACCGCCGGTCTCCAGAGCAAGTTTCTTATCTTT
GCCATATTTGCAATATCTATACTTTATAGGAAATTCGTCCTTTTTGAATACGGATTCGGC
GACCCAAACTGAATCGCCAGCATAACTGAGTTTAACTGCTCCCTCGGTCTTCCACTGCCC
CAGCTTTGAAGGGCTACCGATCACGTAAATTGATGTGTCCTCTTCAATATTCGGGCTGCA
AATTCGGAACTGCACGACAATTGAATCGTCAATATCCGACACGTTCTGAACTGATTCAAG
GGATATCTCAACTTGCAAAGTAGCGCTTCTTCGAAATATAACATTTTTAAATGCACTTCT
TAAAGGTATATCGTCGGAACCAGTCTGCCATAGATCATGAAGTTCCACCAACTGCCCACT
CGAAGCACAACTAGGCAATGCGAGTTTTCTCTTCTTTCCAGCCTCCCATCTCAACACATT
TTTCTTATCATCGACCACGTAATAAGTGTACTCACAAGTAAAACCAGCTGGGACAGGCAA
ACT
>a_ATCACG_L001_R1_001_(paired)_contig_207
TGCTGCTGGTGCTGCTGTCACATTTGCTTTAACACCATTTGTAGGGTGTTGCTTAACAGC
CTCTTTTCCCGGCACCGCCGCCTCAGAACGAGGGCACGATCTTCCACTACCGCAGACGAG
ATCCTTGATGGCCGATACGAGCTCTTTGTCCTTCTGCAACGACTCCACTGTCACATGCAC
CCGGAATCGCCAGTAGTGTTTCGGATTCGTGGGGTCGTTTATCGTCTCCTCAACAGCAGG
GCGCGTGGTGTATTCTTCTCTCAGGGCTAACAAATCCTGGAGTGGGAAGATGGCCCACAT
GGAAGGGGACTCGACGTGCTGCCGCAGAACAAAATGCGCGATCTCCGGAGTGCACCTGTC
TGGCGGGAGCATGTCTGAGCCCACCACTGCCTTGAAATAGCGGCGCCTCCGTTCTTCGTC
TTCCTCCCACCAAGCACGCAGTGTCGAACAGTCATNNNNNNNNNNNNNNNNNNNNNNNNN
NNNNNNNNNNNNNNNNNNNNNNNNNNNNNNNNNNNNNNNNNNNNNNNNNNNNNNNNNNNN
NNNNNNNNNNNNNNNNNNNNNNNNNNNNNNNNNNNNNNNNNNNNNNNNNNNNNNNNNNNN
NNNNNNNNNNNNNNNNNNNNNNNNNNNNNNNNNNNNNNNNNNNNNNNNNNNNNNNNNNNN
NNNNNNNNNNNNNNNNNNNNNNNNNNNNNNNNNNNNNNNNNNNNNNNNNNNNNNNNNNNN
NNNNNNNNNNNNNNNNNNNNNNNNNNNNNNNNNNNNNNNNNNNNNNNNNNNNNNNNNNNN
NNNTGAACTCATAATGGTCCTTCTGATATTCGTTCAAAAAGTTGGAAGCGATTACAATCC
ACGAAGCGCCAAATTTTTCCTGTAATATTGATTGAGTAATGTAAGGACGGGTCAACCGGT
TAAAGTCCCATATTCCTTCCTTTTCAAGTTCTTCCTGGCTTAGAGGAATAGAAGGTCGAA
ATTTTCCACAGAGACCGGTTATGGAATGATCCGGAAGCTCCCAGATTCTGAAGAAGCCGA
GTATATGATCAATCCTGTAAGCTGTGAAGTACTTTGCCATCTGTGTTAAACGACCACGCC
ACCAACCATAGTTGTCCTTGGACATTTCTTCCCAGTTATAAGT
>a_ATCACG_L001_R1_001_(paired)_contig_208
GCTGCTGCTGGTGCTGCTGTCACATTTGCTTTGACACCCTTTGCAGGCTGTTGCTTAACC
GCCTCTTTTCCCGGCACCGCCGCCTCCGAACGAGGGCACGATCTTCCACTACCGCTGACT
AGATCCTTGATGGCCGATACGAGCTCTTTGTCCTTCTGCAATGACTCCACCGTCACGTGC
ACCCGGAATCGCCAGTAGTGTTTCGGATTCGTGGGGTCGTTTATCGTCTCCTCAACGGCA
GGGCGCGTTGTGTATTCTTCTCTTAGAGCTAGTAAATCCTGGAGTGGGAAGATGGCCCAC
ATCGAAGGGGGCTCGACGTGCTGGCGCAGAACAAAATGCGCAATCTCTGGAGTGCACCTG
TCAGGCGGGAGCATGTCCGAGCCCACCACCGCCTTGAAATATCGGCGCCTCCGCTCCTCG
TCTTCCTCCCACCAAGCACGCAGTGTCGAACAGTCATGGCACGACGGAGCACATACCGTC
ATAT
>a_ATCACG_L001_R1_001_(paired)_contig_209
TGCACCAAATTTAATTTTCTTGTCTTTCTTACATGTGCATCATGGTACTACCGAGCAGGA
ATTTAACAGAACCAGGCAATGAAAAGAAATAGCAGGAATTGAAACTCCAGCTCCAAGAAT
AATAAGTTTGCATCTTTATGCCATATTCATACAACAAACATGTACTCAACAGTCTAAAGC
CACAGAGTCTGGAAAATTTTATACCATGCTTTAATTCAAACTACCTAGTTCTCATCAATA
AGTTTATTAAGTAGTTAAAACAAGCACATGCACCCAACAAAGCAATCCCCACATTTGATA
ATCTCCTTTCTTCATCTAGAGATTCTTCTGTTTGATCCATGATGAGCTCAGTAGCTGTAG
CCCTTCACAAACATCCCCTTCTTGGCCTCTTCAGA
>a_ATCACG_L001_R1_001_(paired)_contig_210
GGTGCCAAGGTCTTGATGGCCTTGCTTCCCGCTCTGCTGCGTACTACCAACAGGGTGCTC
GTTTTGCTAAATGGCGTACTGTTGTGAGCATTCCCAACGGTCCCTCTGCCTTGGCTGTGA
AGGAGGCTGCTTGGGGGCTGGCTCGTTACGCCGCCATTTCTCAGGACAATGGATTGGTCC
CAATTGTGGAACCAGAAATCTTGCTGGATGGTGAACATGGCATTGACAGAACTTTTGAGG
TTGCCCAAAAAGTCTGGGCAGAGGTTTTCTTCTACTTGGCAGAGAACAATGTGATGTTTG
AGGGCATTCTGTTGAAGCCTAGCATGGT
>a_ATCACG_L001_R1_001_(paired)_contig_211
CTTGGCATTCGCGTTGTAAAAGCTCGACTGCCAGCACGTCGGATGGGGCTGTAGCCATTG
AGATTATGTAGGCGCCGAAGCAGTCAGGTGGCAGTTCTGCCAAGACGTACAGCGTGTCTA
AAACATCGGCGATCTCTTCGGTTTTGGGGAGATCTTTCCCAAAGAGGGGCCTTTTGCTGC
TGAGTTCGGACAGTAGCCATTCTTGTCGTTGCTCCTCGGGCCAGTCTCGGTATGAACCGA
TCTCGAGGTGTTGTGTGATGGCATCGAGGACGTCAGTGTGCCTCTCTGATTCTTGCCTTA
TGTCGAGTCTCACAAGCGAGAGGCCGAAAGTGGAAACTTGTCTTAGGAAATCGAGAAGGC
TGCCATCAGCGATTGATCGATCCCCACTAGCACAGAGCGATCTGTAACAGAGCTCGAGTG
GCTCCAAGAACTGGTCAACGTTGGTGTAAGTTGCCTCTTCAGCGATCTCAGACATTCCTT
GAGCCAACAAATGACGAGAACGCTCTCGTGTCTGGTAGAGCTTATCCCTCACATCACCAA
GAATGACACGGTAAGGCTCGCTCGGAGGGATCGTTTTCCAAAACTCTATGTAATGCTTGG
CATCTCTCTTTGAAGATCTAAGGAGTTCATCGGCTCGGGAACGAAGTTCATCGCTACAGC
GCCACATGGACAACTCAAACATGAGATCCTCTATTTGAGAATAGTACAAGTTAGCAGCCA
TCATTCTCGCCAACAAGCAAACATCTCTAGTGACCTCAGGCGTAACTCTCGGATTTCCAT
CACGGTCTCCGCCCATCCAAGAAGAGAACTGGATCAGAGGAGCATTATACGGAACACGCT
CGTTGATCCCTATATTCTTAAGGGCTGTGTCAACACGGCGCAAAAACTTCGGTACACCTT
TCCAGATTGTCTCATGAAAGTAACTCATCCCTGCCCTCATTTCGTCTTGAGGAGTAGGCG
GGGTCCTCCTTATCTCGTCAGTTCGGAAAGCAGCTTGGATCTCTCTTTGTAAAGCCTCAT
CAAGCTCCTGTTTATCATCTGGAGTAATATCTTTGGCATACAACTGAGCCAAACAATTCC
GGATTCTTCCATGCTTCTGAAGCAACGATCTTCGCACAGACTGCGTAGGATGAGCGGTGA
AGACCAGATCCACAGTCTGATTCTTCAACGCATCGAAAACTTCCTCGGGAGACTTCTTTA
AGTCTACCACAAGTCTCTTCAAAGTCTCCTCAATATCTGATTCAGTGGTGGCAGAGTTCT
CATCAGTGTAATCTCCCTTCTTCTTCTTGTTTCGCCTGCGATAGGCAATCTGGACCTCCT
CAGCCAAGTTGGCCAAACTAAGCATGTGAGAAAAAGCTTTCGCCACGACAATCGAATCGC
CGGGATCCAAACTTGTCAACACATTCCCAAGCTCTTCCAGCT
>a_ATCACG_L001_R1_001_(paired)_contig_212
TGTGACACAAAAGTGTAACGCGGGATTCGCACCCAAAAATACCATAGCAAAGTGAGTCAA
AAAAAGAATCACATTTCCATATAAAAATAAAAAGAGGAAAACGGAGTTATCAAGAATGAA
AAGAAAAGTTTACATCAGAGGACACATATTTTCTTCATGAACCACTTCCTTTTGGCATTT
TCAATAGCTACCTCTCTCATCTTCAGAAGCTCCCTACAGCGCTCCTGATACTGCAGGTTA
ATTTCATCAAGCTCCATTTTCAGATCATCCAACAATTCATTCTCATTGTTTGTGTGTGAG
AGAGAAGAAATGCTCAAGCCCACGTCAATTGTTGCAGTTACACACGAACCTGCAAGGGAG
CTTATCGAACTCCACCCACTTTCGACCATCGCAACGCTTCCCCCATCGTTCTTGAGTGCT
GAATTTGAAGCTGATGGATCAACCTGCAGCTGGGATGATGACAACATGGGACCACCATTA
TTTGTCACACCACTTTCTATATACATTTCGGTGTGAGCACTTCCTGATGAACCCGAAGGA
GGAACAAGTTGGGTGACCATGCTGTTGATCAGTTCAGCTATCAAATCAACATCAAGTTGG
CACAGATCAAGTGTTTCAACCATCTCAACAGCAATTGATGATGGGGTGTCAGCGTTGAGG
ATGAACTCGAAGTGAACGTTTCGCACTCGGCCAGAACAATCAGCTATTCGCAGAGTGCAA
GAGATTGAACTATCATCGGATTTTGCCCCCTTCAGGGAAAACTCATATCTTTCATTAGAT
CGGTGGAGTTCAAGACCAGACATAGAAGCTTCAACCATGCTCTCACAAGGGCTACCTGAT
AGCATTTTGCCAGAAGGATCGAGATCCATGGATGGAGAATCCAATTTTGATGAGTTCTTT
GAACTTGGTGCATTATCTGGTGGCTGCACTAACGAACAATCTGATGGATATTCGCACGAG
AGGAAAGGCATGTTCAAGAGCTCAGCAGCAGTTAACCTTTCAGATGCTGGAACCAGACAT
TTTTCTATGAAACTTCTCACTTCAGGGTCATTTATTTTCCCCAGAGCAGCAGGTTTTATG
CCAGAGGTGACCTTCTTGTATATCTGTGCTGGATTTTTGCACTCGCTGTATGGATATTCA
CATGTAACCAATTCCAGCATACACATACCGAAAGAATAAATATCCACCGCCTCATTGTAT
TCCTCTTCGTAGAGCTCTGGAGCCATAAATTCAGGTGTACCAATCACACTTCTAGCAGCA
GATTCTTGCATTATTGTTGCCAATCCAAGGTCTCCAATTTTAACTTCCCCATGATTCCCA
TTCACAAAGATATTGTCACATTTCAAATCTCTGTGAATAATAGGGGGATTGTGAGTGTGC
AGATAATCTAGACCTCGAAGGATCTGTCTGGCCCAGTTCTTTATTGCCTTCATATCAACT
TTCTTGTGCTTCTTTCTATACTGCCTCAAATTGCCAGAAGTGAACAGCTCAGTAATAATG
TTTATAGACTTGTTTTTGTCATCGATCCACCAGGCGTATGACCTGATGACATTCTCATGT
TTCAGCGTCTTTAACAAATAAACCTCGTAATGCAACCGCTTCATATGCTCAGCTGACTGC
AGTCCATCCTCTATACTAATCTGGTTCCAAGCAACTTCTATGCCATCAATTTCGTCAAAT
CCCTTGTAAACATTCTTGAATGCTCCTCTCCCCAGGAGTTCATTAAACNNNNNNNNNNNN
NNNGAAGATACCGGCCGTCCGGCGATTTTTCCACGGTATCCGATTCCGCAGTCTCAATTT
TAGACGTTCCAAAATTTTCCACCCACAACGACTCATTATTCCCAGGATTCATCGTAAGCA
ATAACAAAAAGGAATAGCAATTCGAAAGAAGGAAGAATTGAATCAAAACTGTACAGATAC
GAATTCAGAGAAAGACACGCTCGGAGAATGCTTCACACGCAACCGAAAAAGAAGTAATGT
CCGATCCAAATCGAAAAGGGCATCCGAAGAAATTCAACCGAACAGGAGAATCCTGGCCCA
CCTCTCCTCCGATCACCTTAGCCATCACATTTAATTGATCCTTCGAGAAAAAACGAAAAA
GGAAAAGCGGAAAAAGCAATGCGAGCAGGAATTAGGGCACAGCAAGAAACCCCAGGCGTC
CGGTCCTTTGCATGAATTGAGGATGAAGATTGGGGGAAGAAGCCCTTATAATGAATTGAG
CCCAGGAATTCCGATTGAGATTTGCTAAGGATTGAAATCGGATAGCGATGAAAGCAGAAG
AAGGATTGGAGATGATACAAAAGATTGATTCAAAAGAGAAGGAATCCGAGATTTGCAAGA
GGAAGAATGTGATTGTTGTTAAAAAAAGGAAAAAAGTAATCCTTTT
>a_ATCACG_L001_R1_001_(paired)_contig_213
AGTTGGGATGCTTTATGTCTGAAAATCACATTGGATAGAACTCTTTTGGAATAAAATAAA
AAATCTCCACGGAACCAGTTGTAACTTGAAGGAAACTAACTTTCCCAAGAAAAGGATTAT
GAATATGTATAAGCAGCCCAATCGGCCAACCCCATTATTCTAACCGCAGATACATATACT
GTAGTTCCGAGTAAGAGGAGAAAATACATAAATTGCAGCAACAGTAAATTTATTTCTACA
CTCCGAATTACTCAACCCTGAAAGATTTTCTTGAGAACACCTTGCACAGGACCTCCCATC
CCAGCACCCACTGCTTCAGCTAAATATTTTACCTCTTGAACCGTCTTTTTCAGATCGAAT
GCATCTCTAATTCGTTCATCCAAGAAAGCCCATGTATCCTGAAAATCTGTGGAAGTATCA
GTCAGCATGTACAGTTCAGTTGTAGAATATATTCCGCCAAGGACTGTGCGCTTCACATAC
CAATCAATATCAGTGGCCTCATCACCAGCAGCATGCCAAATCTCATCAACAAGCATTGCT
CTTTGCTTGAAGCTTGTAGAAATATTCGCAGGTTGTGCCTGTATGCTAAGTGCTTGAGAC
CATTTTGAGATGTAAGGTGCCTGCATTTCTAAGCGAATTCTGACAAGCTTGGATACACGG
TGGCTAGGAATTAAGTTCTTCAATTCCTCTTTTGTGTCAATAATATCGATTAACTTTTGC
AGACAGTCATCCATGAAAAACTCGACCAAAGCAGCTTCTTTCCGAGGAAAAGATCCTACA
ACAGAAGGAGAGACACCAACCTCCCTCGCTCCAGCAATCATTGCAGCATCAGTCCACCCT
AATCTAATAACGTGGCGGAGAGAGGCTTGAAGAACACGCGTCTGCTCTTCCTGCCATTGA
GCTTTGGGGCGGGACGTGGTCCTAGGTTTCTGGCCTTCCTCCGACGAAGAAGACGGCGAT
GAATTGGAATCAGCGGCAGAGTGAGGCTTATGATATTGTGCGTTTTCGGCAGTAGCACCC
GCTGAGAAAGTGGCCTGGTGTAGGATTCGGGCAGCAAAAGGAGCAGGAGATGGCAATCGG
GCAGGGCGGCGACAGAACGCCGCCGGAAATA
>a_ATCACG_L001_R1_001_(paired)_contig_214
TTTTTTTTTTTTTATATAAAAGCACAATCTTGCATCAGGCCCTTTTTATTAAGAAGGAAA
TATAAATTATAACATTCTTACAGAACAAATTTCTCCAAAGAATAAATAGAAAAACCTTTT
CCATGACAAATACAAATGTGTGCACTCAGCAGCATTTTTATCTACACAAACACCACCCGA
GGCTTCTTGCGTTGGCGAACCAAATACACGCCCCCGAGATCGATCATCATTTTGCACGTA
AACTCGACGTCTAAACCTTTTATTGTCTGTATCTAATTACAATCCAAGCCACAAACTTCT
AACACGATGCCACCTTTCTCCAAAAACGGATTGATACGAACCCACAGCAACGAGAATATG
GAAGCCAAAAGAATAGACCACACGACGATGATGGTGGGAAGCCGGTCTTGCCTCCCCATG
AAACCTTTGAGGAAGGGGTATAAATGGACAATCACCCAAAGCGCAAAGAAAAGTCTCCCA
AAGAGAGGGCCCCACGATTCGTACCCATTGCTTATAGCGTCGGAGACTCCAACGACGACT
CCAATGATGTTGATGATCATCAGAGTCATGGGTGGGATGAGCAAAGAAGTCCATTTAAAG
AGGTAGAGATCTGAAAACTCTCCATCATCAGCTGCTTTCGACGTAACAGTGAAGTTTGTG
TCCACACCACCCAAAACCTTGAGAAGACCTTGAATTAGAGCAAAGAAGTGAGATGAGACA
CCTCCAATCACCCAAAACTGCTCGTTTCTCCATAAATCGTCGATTCCAACGCCTCCCCAC
TGCATCTCCAGTATGCTGGTTGCGGCGATGGATATGAACATGCCCATGAAAACTAGACTG
GCGTAGTTACTAATCTCAGGGACGATGAATTTGCCGGTAAGAAGGCAGATAGCTGGTAGT
GTGCAGTAAGCAATCAACGGAAGTGAAGTCAATGGATAGACGACGGAGTTTATGTAGGAA
AATCTCTCCAGCGGCTTTAGGCCACACCCGTATCCATACCAAATGGGACAGTGTCTGCTC
AAGAAAATTTCGACTGACCCCAAGGCCCATCGAAGAACTTGGTGGAGACGATCAGAAAGA
TTGATGGGGGCTGACCCCTTGAATGCTGGTCTTTTGGGCATGCAGTAAACTGACCGCCAC
CCATGGCAATGCATCTTGAACCCAGTCAAGATATCTTCTGTAACCGAACCGTAAATCCAC
CCAATCTCTTTTCCCCATTCGGTTTTATCCTCGTAGCCACAGCTGATTACATGAATAGCT
TCTTTCAAGAGTGATGCTGACGTTGCTCCAGCAGGGACACCGCCATTTTCTAGGAGTACT
GAAGCAATGAAAACAGGTGATTGTCCGAATTTCTTCTCGAATTTTACTTGGGGCATGAGG
GCTGTCTTCTCATTGTCAATTCCTTCGATTCCTTCCTCGATGTTTTCAAGAGCATGGATC
TGTGTCGTAATCTCCCTGCTCTTGCTCTTTTTCTTACTGTCCTTGTCCTTGGACTTCCCT
TTCTTGCCATTCTTCTTTCTTGATCTAAAGCAGCAGGTGCAGCAAAAACACAATTTCGGC
CAGCAATTGCATGTCTTGCCCGGGGGTTTTGCTTTCTTTGGGGCATCGTATCCATAAAGC
GCCTGCCTCCTGAAGACACATCCAGTTCCGACATAAATCGGACCTTGGATCCCGTCAAGT
CCTTTCATATTTATATCGAAAAAGACAACGTTGCGATTTGAGTATCTATCGTGCCTGTCA
ATNNNNNNNNNNNNNNNNNNNNNNNNNNNNNNNNNNNNNNNNNNNNNNNNNNNNNNNNNN
NNNNNNNNAGAGCCTTGCTGTTATTTATGTAGTGATCACAATCGACGTTGAGTAGGTAAG
GAGCATTTGAGATTACTGCCGAAACCCTTATCAAAGCATTCATAGCACCGGCCTTTTTGT
GATGCTCGTATCCAGGCCTCTTCTCACGAGAAACATATATGAGACGAGGCAACTCGTTAC
CTTCAATATCCCGAACACCATTTTGACCCAAGAAGACCTGAATCATGCCAGGATGGTCCC
TGACATTATTTCCGGGCCATGGAGTGCCGTCTTGCATTGTCCAACCCTCTTCTGGAACCT
TCTGTGCCATCGCGACCAATGCATTTATCCGAACTTTAAACTCTTCATACTCTCTCTTCA
TTGCACGGCGTTCCCTCACAAACGTTGGATCGACCTTGTCTTTCAAATAGTCGAGCTTCT
GAGCAAAGTACCATTCAGGAGCTCGTGGTTCTATTTTGAACTTTTTGCAGAAGGGAACCC
ACTTCCTCGCAAACTCGGATGTCTCAGAAAGTGCTTCAAAAGTAAGCATTGCAGCACCAT
CATCAGAGACATAGCAAGCAACTTTATCGATGGGGTAGTCCACAGCAAGTATAGAAAGAA
CTGTGTTGGCCGTAATAAGCGGTGGTTCCTTCAAAGGATCCACTGTACTCACGTATATGT
CCACAGCCGCTAGCTCAGATGGCTTTCCCTCTTTCTCGTACCTCAATGAGAGTCTATCGA
GGTATGTTTCTCGCACAATCGGAAACCACTTTGGGAACTGATCAAATATCCAGGAAATAG
CAAACCATATCTCACATATAATTGATGTAAGCCACAATCCATATGCATCGTGGACAGGAT
GACGAATTCTGTAATGAAAGAAGAGTCCAAGAATCGCCATACGAAGCAAGATGACGATTC
TGTAAGGGCTTATCTTGCTTGAGGGAATCGGTAACTTCCTGGATAGTGGTTGTCTGCCTT
CATCCATCTTAGGTAAATCAGCATCATCCAGCTCATCTCCACCACCACCTTTATCTCCTT
GATGCTTAACAACTTGAAGCTTCTCATTTTGTTTTCTCTTCCATTCTTCCATCCTTTCCT
TCCAAGCAACAGTCCCATATCCATACACAGCTAGATCCTTCTTCGGATCCATCGGCCTCG
GCGGCAAAGTCATGGATGAATCATTGGTGGGCATAGGATGGATTCTCTTCCCACGAAACG
GCGGTATAATCAGAGCATGCTTATCAGCTGAGATTGTATCATCCTCTTGACCATAAGTAA
GGAGAGGGATCTCTGAGTTGATAGCAGAGTGATCCAACTCCGAATGAGCGGTGAGGCCGG
AAGTAGTCCGGCCAATGCCGCGAGGCGGGGGAGCTGCCCCATTGATGTAGTGACTCTCAT
AGTCATTGTAGTCAAACTCATGCTCCAAATCATCGAATTCGTCCTCATCTTCATCCCCAT
CCACTCTAGGACTACCCTTAATCCGCTTGTATCTAGTTTTGCACTGAGGGCAAGCTTGAT
TGCCCTCCCTCCGCTCATATTCATAGCAAGGCCTGCAAACTGGGAATGCACATTCATTAC
AAGCAACAAAAGGCTCTCCATCCACACTGAATTCGATCTCATCTCCACAAATCTGGCAAA
TCTGGCCAGTCAACTCTTTCACGGAAGTCACTCTTCCAATGTCATCAGCATTGATGAGAA
CAAACTCATTTCTGTTATGTGAGCCAGCAACAAGCCTCCCTTTAGTATCCATCACCAGAA
ATCGAAGCCTTGAAACTCGATCTCTCTGATTCTCTCTCTCCCTTCAAGTCATACAGCAAT
CAATGGAAGGAGAGAGAAGGGAGAAAGAATATCTTGTATAACGCAAATCCCATTAAGCCA
CACAGCAAAGAAACGATCCCGTGTATAATTTTCTTTCCTGTCTACTTAAATAACCCCTTC
ACATTAACAAAGAAGTGAAAGTGACGGATTAACAGACACCAAAGAGAACACAAAAGTATT
ATTGCATTCGGTGAAGAGAAGTGTCGGTTCAATATAAAA
>a_ATCACG_L001_R1_001_(paired)_contig_215
CTAAAATCAACTTTTTTAGTTGTGTCTGAGCTAGAAAAAATTTGTATCATACTTTCTCCC
AAGTCACAAACTAATTACAATTAATAAAAAATGTTTTCCACACCTATACAATCTTCTTCT
TCTTGTCAGACACAAACGACAAAGACGAAATGGAGCCTCTCANNNNNNNNNNNNNNNNNN
NNNNNNNNNNNNNNNNNNNNNNNNNNNNNNNNNNNNNNNNNNNNNNNNNNNNNNNNNNNN
NNNNNNNNNNNNNNNNNNNNNNNNNNNNNNNNNNNNNNNNNNNNNNNNNNNNNNNNNNNN
NNNNNNNNNNNNNNNNNNNNNNNNNNNNNNNNNNNNNNNNNNNNNNNNNNNNNNNNNNNN
NNNNNNNNNNNNNNNNNNNNNNNNNNNNNNNNNNNNNNNNNNNNNNNNNNNNNNNNNNNN
NNNNNNNNNNNNNNNNNNNNNNNNNNNNNNNNNNNNNNNNNNNNNNNNNNGGCGATCCGG
TCATCATCAACCTCTCCTTTCTCCACGCTCTCGAATTCGAATCCGCCGCCACCACCGTCG
ACGAAAACCCTAGCTTCGCCGATCCGAAGTCGCACAGCTTGCAATTGAAATCTTCGTCGA
GCAGAATGTTGGAAGCTTTGATATCACCGTGGACAATGTGCGGCCGGCAGCTCTCGTGAA
GGTAGGCTATGGCTTCGGCTAATTGGAAGGCGATGGCCATCCGCCGCCGCCACGTCAGCA
CGGTGTTCGATGAGTGAAGCTTCTCTTGCAGGCTGCCGTTGGG
>a_ATCACG_L001_R1_001_(paired)_contig_216
ATTAAATAAAAAAAGGAATTGGAATTAATCACGCAATTCGAGAAACACACACTATCTATC
TTGGATCCATGCATGGGAGGACGGGCTCCCATGACGGTGCTTTTATTCTTCTTCTGTTTG
CTATTTTACGTTTTTTCTTCTCTCAGTCTACCCATTTTCCCCACTATTTTTATCACTCTG
TACCTATACCAACCTTCCATAATCCTATTTCCTCGTCGTTTCCGCTTCACTGCCCCTGCT
CCTACTCCACCGCCGCACTTCCCTTTTTAAACCCTCCTCCACAACAACTCGTAACGTAAT
CCATGGGGATAATCAAATTTCTCCGACGCAAACTCAGGCGCCAAGGAGCCGCCTCCACCG
CCGCTCTCGGTCATCATTATATCCAAAAAGATGACACAATTATAACTACCACTACTGCTT
GCAACTTATCCTGGAATGATATACAGAGGCTGACGGTGGATTTCGCCACCGTCATTGGCT
ACGGCGGGTTTAGCCCCCGTTTTTTCCCCCCACACCCCCCCTCCCCCCCCCCCCCCCCCC
AAA
>a_ATCACG_L001_R1_001_(paired)_contig_217
TTTATCACTCTGTACCTATACCAACCTTCCATAATCTTATTTCCTCGTCGTTTCCGCTTC
ACTGCCCCTGGTCCTACTCCACCGCCGCACTTCCCTTTTTAAACCCTCCTCCACAACTAC
TCGCAACGTAATCCATGGGGATAATCAAATTTCTCCGACGCAAACTCAGGCGCCAAGGAC
CCGCCTCCACCGCCGCTCTCGCTCATTATTATATCCAAAACGATGACACAATTATAACTA
CCACTACTCCCAGCAACTTATCCTGGAATGATATACAGAGGCTGACGGCGGATTTCGCCA
CCGTCATTGGCTACGGCGGGGTTTGCCCCNNNNNNNNNNNNNNNNNNNNNNNNNNNNNNN
NNNNNNNNNNNNNNNNNNNNNNNNNNNNNNNNNNNNNNNNNNNNNNNNNNNNNNNNNNNN
NNNNNNNNNNNNNNNNNNNNNNNNNNNNNNNNNNNNNNNNNNNNNNNNNNNNNNNNNNNN
NNNNNNNNNNNNNNNNNNNNNNNNNNNNNNNNNNNNNNNNNNNNNNNNNNNNNNNNNNNN
NNNNNNNNNNNNNNNNNNNNNNNNNNNNNNNNNNNNNNNNNNNNNNNNNNNNNNNNNNNN
NNNNNNNNNNNNNNNNNNNNNNNNNNNNNNNNNNNNNNNNNNNNNNNNNNNNNNNNNNNN
NNNNNNNNNGAGCGTGGAGAAAGGAGAGGTTGATGATGACCGGATCGCCAGGATATACAG
ATCCTCTGTATTTGAGAACGGGCCTCGTTTCAAAGAAGAACGACGTGTACGGATTCGGAG
TGGCGGTTTTGGAGTTGGTGACCGGAATTGAGGCTTTAAGCGCTACGAGCGGCGAGAGGC
TGACGGCGAGGGCGGCGCCGCTGCTGAGGGATGCGGAGAAGGTGGCGGAGATGGTGGATC
CGAGGATTCGCGGCGAGGTGGATTTGGAAGAAGCTAGAGCGATGGCGGCGCTCGCGGCGG
CTTGTATTAATTGTGAGTCGCC
>a_ATCACG_L001_R1_001_(paired)_contig_218
GAGGTGCTGAGAGCACGGACATGAGCGCTCGGATGAGAAACGCAACGTACTGTTGCTGGG
AGGCGACACTTTAAGAGGTTTGAAAGACCATCTGCAACTGCCAATCCGGATTCTCCCCAT
TCCAGCACTGGCTGGACTGCTCCCGCCGTTACTTCCAAAAGCTCCAGCTGCGGTAAAGTG
CACGCTTCACCATCAACGAGCATCCCATCTGTGGCACGAAGGAGGACGTCTGATGCGCTA
GACAGGATTACTAGAGACTCTGGGGCCTCGTGGTTTCTCATCAGCTCAACAATCACTTTT
ACNNNNNNNNNNNNNNNNNNNNNNNNNNNNNNNNNNNNNNNNNNNNNNNNNNNNNNNNNN
NNNNNNNNNNNNNNNNNNNNNNNNNNNNNNNNNNNNNNNNNNNNNNNNNNNNNNNNNNCC
TGAAGGACAACAGCTGTTGCAGCTTTTGTTGGTGCGGCTGATACTACATTGCAGAGTGCA
GCCACCACCTGTCTCCATCCTTGCTGGGCAGATGTACTCTCGGCAATCGGTTGCGTCTCT
GGTGATACAATCAATTTGTGCCAAAGCAGTGAAACAACAGAAAAACATAATTCTTGCTTT
TCTGCAAGGACAGACCTTAGAAGAACATTTGCACTGCAGTTAAATCCTATATGCCTGTCC
ATTGTCAAAAAGTTAGCCAAATCTGAAGCATCTATGGGGAAACCTGCAATTCCCTTGCCC
ATTGTACATCTTTCAACTTCACTGGAGTCAAGCTTCCTATAATTGACCAAATCTTTAGAA
CAGGACAAGCTTTCACACGGTAAAGAAGATGGATGACCTGGCTCTAAGTGGCGACAGCTA
GAACAGTTTTTAAGTGTTTTGCCATGAAAACATGAAGAGATTTCCTTCAATGGTGGTGCA
TGGAGTAGGTGAGCCTCCAATGGTTCTGCTTTGTTAACTATAGATGCGACGACTTTGCTG
TGAATATCAATCAGATTGAAAAGGGAGGAGGCTCTAGAATGAATTTGATTGTCCCACTTG
CATCTTACCAAGGTGGAAAGAGCACGCATGCATGCTTTTGAACGTCTAAACAAATCAGAA
ACATGAGCTGCAACCATAGCAGCGGCCACTATTTCATTTGAACTGTAACTCCAGGATGTG
CCAATCGAAGATGGTTTCAAAGAGAAAAGGGCCTCTAGTATTGCTAATATTCTGCGAGTG
TGATAAACAGCTGAATTAATACCAGTCTGGAATTCACTGGACTGGTCATTCGCTTTATCA
GGCTTAGCTACGTCATAACTATTTCTCGCATCTACACTATTACTTCCTCTTGAGATCAAA
GGGAAAAGCTGGAGTTCACATGACAAGGCATACACGGCAGCAATAACATAAGAATCAAAT
GCTGCTACAGGCCCCTGTTTCTTGTTCGGTTTACTTTCTGATTCTCTTTGCTTCCAATTG
GACCCACGTACATCTTCACCTACTTCTTCAGAATAAGATTTTTCTCCTTTGGGGCGCTTG
CTGCCATTTGGCTGTGCTTCATGGCTAACACAGACAGTCAATACGACAAAAAGAAGGTGG
GAGGCAAGTTCTATGGAGGCACATGACTCTAAGAATAGTGAGTGGACCATTGTGCGGAGC
TCAGCCACAGCAAGATTCTTGGATGCAGACCCAAAAATATATCTAGTTTTTCTAGTATGC
TCTCTAGAGGACTCGGGTGGGAATGTCCTCTGTAAAATTGCTTCAACTGTAGCAACAAAT
ATCTTCACAAGACAGGTTTCAGACGGGCTTCCACGAGGAAGATACTCAAGAACTTTAAGA
AGGGGAATGTACAAGTTCCATGACAGTATGGGAGGCTGCAGCGGTGTTGCAACTACGATA
TCTGGAAGATCAACAGCAGAAGAACTTAAAGGTATCAAACCATAAGCGGCTTCCCATATT
GTACATATTCGCCATTCAACCTCTGGACCATGTGCACAAAGCATAGATGCAATCCCTTGG
GCAGTAGCTTCAACTGTAGCTTCTGCTGCAGGCATTTCTCGCTGCTTTCTTTCAGATGAA
ATATAACCACCTAGAGGTTCATGCTGAACTTCAATACCATCAACTTGTCTCAATGGAGGA
AAGAGTAAAGCAGGTTGAGAAAGTATTCGGAAGAGTAAGGCAGCCGCAGAATCTGCAGCA
ATTCCAGCTCGCATGGACATTGCNNNNNNNNNNNNNNNNNNNNNNNNNNNNNNNNNNNNN
NNNNNNNNNNNNNNNNNNNNNNNNNNNNNNNNNNNNNNNNGCTCGAAGGAGTTCCACTAG
TTGTACAGCAGCATCGAGAGCATCTGGAGCCCAGGAGGGTGGTGCTTCTAGCAGTCCAAG
GAGCAGCCTTTGGGTAGCACTAGGGCTAGCAATTGCATAATATCTGTGAAAAAGACGTGC
ATATGGCTCAAGCGCTGGCAGACCAGCAACTAGATGTTCATCCATAGGTGTTGTTGGAGG
TGGAAGAAGAAGTGCAGGTACAGCAGCTGCAGTCAAGGTAGCAGTTTCATAACGAGCTAC
TTCCTCATCGCATACACTAAGTATAACTCCAGCACCATTAGCAACAGCCCACCTTGGAGT
TGATGGTATAAGCTGGGGGTGCTTCCCAGATCCACGAGAAGTAGCAGTTAAAGGCGGTTT
CAGCTCTCCAGCAGCATATTTCCCCATAACACCTCCACACCATCGAAAATAATCACTTCT
TATCCCAAGAGGTGCGGTAAGCAATATGTCGGTTATCCAGGGTGATAGTGGCCTCAGAGG
TTTCCTCTCTGGCTGTGAGGTAGGCAGAGGAAGTTCTGCATCTCTTGACTTGCTAGTTGA
AGCATGGTCTCCACTGCTACTCCTATCAGGTTCATTTTCCTGGCGTTCCAACTTGTAAAT
TGGTCTGTTATAGTGGGTCAAAATTCTTAGTATCTCACCACATGCAAGGGCCCACTGCTC
TGAGTACTCAATCTCACTGTTTGGGCAAAATAGAGAAATGAAAGAAGCAAATGGCGGTCC
GCTTCTGTCATATTCAAGTGTGCTATCAATAATACATGAAATAATGGGAAGAAGAACAGC
GTGGCCGTGATCTGGATGGTGAAGAACGAAAGTTGCNNNNNNNNNNNNNNNNNNNNNNNN
NCCAAAACATCGTCAAAAAGTCTGTGCTCCTTGGATGGAAACCGGCTACGGATTAACTCT
GCTATATCATCAGGAAATTGTTCAGAGGTGAATTGGCCAAAATATTCAACATAAGCAGTA
ATTTGAGCCTTTCGTTGTTCTACATCTTGTGGAGGCAGCCAGAATAACGAGGAGAACTGT
AGACTGTCAATCCACCTTTCATTTGTAGTTGCCATAGACCTATCTATTGAAGCAACGCGC
AAGCAGTAAGTAAAG
>a_ATCACG_L001_R1_001_(paired)_contig_219
GGTGTTTTGACATGATGAGCATTGATGCCACATGGCTGAGTGAGGCATGAGGAAAATATC
ATCGCCACGTATGCAATGGGGAGATTCGAGCTAAAGATCTCCTTCTCTCTTGTTTCTCTC
TCTAATCTCTCTCCACCCAAAATCTTACCCTCGACAAATCTTTTCTTTTNNNNNNNNNNN
NNNNNNNNNNNNNNNNNNNNNNNNNNNNNNNNNNNNNNNNNNNNNNNNNNNNNNNNNNNN
NNNNNNNNNNNNNNNNNNNNNNNNNNNNNNNNNNNNNNNNNNNNNNNNNNNNNNNNNNNN
NNNNNNNNNNNNNNNNNNNNNNNNNNNNNNNNNNNNNNNNNNNNNNNNNNNNNNNNNNNN
NNNNNNNNNNNNNNNNNNNNNNNNNNNNNNNNNNNNNNCATACAATGCTGAATTATAGTC
TGTTGATCCTGGATTGGTAGAAGGTTTATGGAAATTGTAGCTTTACTTACTGCTTGCAGC
TTGCTCAAATAGATAGGTTTATGGAAACATCAAGTGAAAAGTGGATTGACAGTTTGCAGT
TCTCCTCATTGTTTTGGCCTCCTCCTCAAGATGCAGAACAACGAAAGGCTCAAATTACTG
CTTACGTTGAATATTTTGGCCAGTTCACATCAGAGCAATTTCCTGATGACATAGCCGAGT
TAATCCGAAGCCGGTATCCATCCAAGGAGAACAGACTTTTTGACGATGTTTTGGCAACTT
TTGTTCTTCACCATCCCGAGCATGGCCATGCTGTTCTACTGCCAATTATTTCTTGTATTA
TTGATAGCACACTAGAATATGATAGAAGTGGTCCACCGTTTGCTTCCTTCATTTCTCTGT
TTTGCCCAAACAGCGAGATTGAGTACTCAGAGCAGTGGGCCCTTGCATGCGGTGAGATAC
TGCGAATTTTGACTCACTATAACAGGCCAATTTATAAGTTGGAACGTCAAGAACATGAAC
CCGATAGAAGTAGCAGTGGAGACCATGCTTCAACTAGTAAGTCAAAGGATTCAGAACTTC
CTTTACCTACCTCACAGCCAGAGAGGAAACCTCTGAGACCATTGTCACCCTGGATAACTG
ATATATTGCTTGCTGCACCACTTGGAATAAGAAGTGATTATTTNNNNNNNNNNNNNNNNN
NNNNNNNNNNNNNNNNNNNNNNNNNNNNNNNNNNNNNNNNNNNNNNNNNNNNNNTCTCGT
GGATCCGGGAAGCATCCCCAGCTTATACCATCAACTCCAAGGTGGGCTGTTGCTAATGGT
GCTGGGGTTATACTTAGTGTATGTGACGAGGAAGTAGCGCGTTATGAAACTGCTACCTTG
ACTGCCGCTGCTGTCCCCGCGCTTCTGCTTCCACCTCCAACAACACCTATGGATGAACAT
CTAGTGGCTGGTCTGCCAGCGCTCGAGCCATATGCACGTCTTTTTCACAGATATTATGCC
ATTGCTAGTCCTAGTGCCACCCAAAGGCTGCTTCTTGGATTGCTAGAAGCACCGCCTTCC
TGGGCTCCAGATGCTCTTGATGCTGCGGTACAACTAGTTGANNNNNNNNNNNNNNNNNNN
NNNNNNNNNNNNNNNNNNNNNNNNNNNNNNNNNNNNNNNNNNNNNNNGCTCCCAAGGAAT
TGGATGCACTTGCATTTCCTACGTGCAATTGGGATTGCAATGTCTATGCGAGCCGGAATT
GCGGCAGACTCTGCAGCTGCCTTACTTTTCAGAATACTCTCTCAACCTGCTTTACTTTTT
CCTCCATTGAGACAAGTTGATGGTATTGAAGTTCAGCATGAACCTCTAGGTGGTTATATT
TCATCTGAAAGAAAACAGCAACGAGAAGTGCCTGCAGCTGAAGCTACCGTTGAAGCTACT
GCCCAAGGGATTGCATCTATGCTTTGTGCACACGGTCCAGAGGTTGAATGGCGAATATGT
ACAATATGGGAAGCCGCTTACGGTTTGATACCTTTAAGTTCTTCTGCTGTTGATCTGCCT
GATATCATAGTTGCAACACCGTTGCAGCCTCCCATACTATCGTGGAACTTGTACATTCCT
CTTCTTAAAGTACTCGAGTATCTGCCTCGTGGAAGCCCATCTGAAACCTGTCTTGTGAAG
ATATTTGTTGCTACAGTTGAAGCAATTCTACAGAGGACATTCCCACCCGAGGCCTCTAGA
GAACAAACTAGAAAAACTAGATATATGTTTGGGTCTGCATCAAAGAATCTTGCTGTGGCT
GAGCTCCGCACAATGGTCCACTCACTATTCTTAGAGTCATGTGCCTCTATAGAGCTTGCC
TCTCGCCTTCTTTTNNNNNNNNNNNNNNNNNNNNNNNNNNNNNNNNNNNNNNNNNNNNNN
NNNNNNNNNNNNNNNNNNNNNNNNNNNNNNNNNNNNNNNNNNNNNNNNNNNNNNNNNNNN
NNNNNNNNNNNNNNNNNNNNNNNNNNNNNNNNNNNNNNNNNNNNNNNNNNNNNNNNNNNN
NNNNNNNNNNNNNNNNNNNNNNNNNNNNNNNNNNNNNNNNNNNNNNNNNNNNNNNNNNNN
NNNNNNNNNNNNNNNNNNNNNNNNNNNNNNNNNNGCTCTTTCCACCCTGGTGAGATGCAA
GTGGGACAACCAAATTCATTCTAGGGCGTCCTCCCTTTTCAATCTGATTGATATCCACAG
CAAAGTTGTGGCGTCCATAGTCAATAAAGCAGAACCTTTAGAGGCTCACCTACTTCACGC
ACCATCATTGAAGGAAATCTCTTCATGTTTTCATGGGAAAAAACTTGAAAATTGTACTAG
CTGTCGCCACTTAGAACCAGACCACTCATCTTCTTTACCGTGTGAAAACTTGCCCCATTC
TGAAGATTTGGTAAATTGTAGGAAGGCTGATTCAAGCAAAATTGAAAAATGTACAATGGG
CAAAGGGATTGCGAGTCTCCCTGTAGATGCTTCGGATTTAGCCAACTTTTTGACGATGGA
CAGACATATTGGATTTAACTGCAGCGGGCATGTCCTCCTTAGGTCCGTCCTTTCAGAAAA
ACAAGAATTATGTTTTTCTGTTGTTTCACTCCTTTGGCACAAGTTGATTGTATCACCTGA
GACACAGCCAAGTGCTGAGAGCACGTCCGCTCAGCAAGGATGGAGACAGGTGGTGGCTGC
ACTCTGCAATGTAGTATCAGCAGCACCGGCCAAAGCTGCAACAGCTGTTGTCCTTCAGGN
NNNNNNNNNNNNNNNNNNNNNNNNNNNNNNNNNNNNNNNNNNNNNNNNNNNNNNNNNTCA
GGCGGAGCGGGAATTGAAACCTTGGATTGCTAAGGACGACGATCTTGGACAAAAGATGTG
GAGAATCAATCAGAGAATTGTAAAAGTGATTGTTGAGTTGATGAGAAATCACGAGGTCCC
CGAGTCCTTGGTGATTCTGTCGAG
>a_ATCACG_L001_R1_001_(paired)_contig_220
TACAATCCGGGGAGAAAACAGTAACGTGAGACAAACTTAAACTATGATTTCTTGAGGACA
CATTTCTCGTACAATGCTAGAATGTCCTTTTTGGTGGGGTTCCTCAATTGCAACAGCTCA
GCACCAAAATTATGACTGGTAAGCTCATGCCTCAATTTCTGTACTGTAAACTTGGTGTAG
TCCTCCTGGGTTGTTTGTTGGCTATTGGTTTGCTCATCACCCACAAAGACGGAACCACCA
TCTTCTGGACTCCCATACTTCCGGGGGCTAGGGGTATTCTTGGGCCTTTTGCTCGATCTG
GTTACTTTCTCATTTGTGCCAGTATAATGTGCCGAGTCAACACCCATTTCATAATCGTCT
GTCCTACCTCGTTTAGAATGGGAAGTAGTTCTTAGTTTTCCATCAAATGTCGATTTCTCG
CCAAATCGAAGAGCATTCAATTCATGAGAAACTTCATCAAGCTTTCCCTGAGTAGCCTGT
AGCTGAACAGAGAGAGCCTCTGCCCTGTTATTTGCTTCTGCATGAGCAACGCGTTCGCTC
TCCAATAGTGTCTCAAGAACTTGAACAGTATTCTTCCTCTGGCTGTTGTTCGATTGTAGC
AGTGAATCGATTTCCTTTTCCTTTTCTCTAATTCTATCCTCCAGCATCTCCACCTTAAAC
AAAGCATCCCTTTCAGCTGCTCTGTGCTTCTCCACTTCATTAACTAAGTCAGCCCTTTGC
CTCTCCAATGTGTCAGCATGCCTTTCAGTTCTCTCAATCTGTGCTAATCTTTCCATTGCT
ACACGCTGAAAATCATTTTTCTCCTTTTGTGCAGAAGCAGCTTCAGCTCTGGCTTCGTCA
GCCAACTCGGTTGCTCTTTTAGCTTCCTTTTCAGCTGCTCTACACCTTTCTTGGATCTCC
TCAAATCTGTCAAACTGTGCTCTATACTTCTGCTCCAGGTGTATTTTTTCTTGCTCCAGA
CTCCTGGCTTTGCTTTGGGCCGAAAGAGAAGTAGCATTAGCGCTTTCTACCTTTTCAACT
AGCTCCTTGATTTCAAGTCTTAATTTTGATGTCTCGTGATCATAGTTCTTAACCTTTGAT
TCAGCAGCCTTCAATTCCAAACTCAAAGTTGTCAAACGCTGCTCAGCCTGCTCAATCCTT
GAGACCTTCTCCTTTATTTCTTCCTCCTTTTCTGACAATGCATTTGAGAATTCTTCTCTT
AGAGCAGCTTCTCTTGATTGTGTCTGATAATTCGTGCGCTCTTGGATAGCAGCAGCTTTT
TGCAGAGCGTTCTTTGTTTCTCTGACAGCAATATCATATTTACGCTTCCACTCTTCTGCC
TCTTCCTGGGCAGATTGAGCTTTTTCCTGAGATGCTGCTAGTCTTGCTTCAGCAGCTGAA
CTTTTGGATCTGAGCATCGCAACTTCTGCACCAAACTGATCTTCTTCAGCCTTCTGCTTT
GATAAGACCAACTCATATTTCCTTTTCCAATCTATACATTCCTGCTTTGCTGCATCAAGT
GTTTTCATCAAGCTAGAGGACTTGTCTTCCAGGGAGCTGTATTTTTTTTGCAAATTGTTT
ATTCGGCTCATATAGTCATCTGAGTGTTTTTCCTTGTCCTTGATAGCATCTTGATAACGC
TTCACATATTCAGATTTATACTTCTCACTTGCTTCCAGTTGTTTGCTAAGCAGTTCTATC
TTGTCTTCAATCGAACGACATTTAAGAGCAAGAGAACTCTTTTCTGCCCCAATCTGATCA
ATTTGTCTCTTGATGAAGTCAAGAAGGGGACCCTCCAAGCTTTGTTGAAGAAAAATAACT
ACTTTCCGCCACTTCTCTGGTCCATGACAAGAGGCTTCATACTTGCTCAAAAGCCCATCA
AGAACCTTAAAAATTGTGTCTATTCTTGCATCAGGAGCATTACAAGCTGTCCTCAACTCC
CTTTCCATAGTTTCTATGGTTCTTGTACAATGCAGATATGCTTCCTGGAAAGCATCTTTT
CTAATATCCTCAAATGCCTTCTTTAAGAACGTTTGAAGACGCTTTTCATATTTTTGCCTG
ATTTGACCAGCACCCACAGCAGTATCATTAAATGTGGCCATCGATTGCCGAACTGCATCT
TCATGTGCCTCTCTTAGG
>a_ATCACG_L001_R1_001_(paired)_contig_221
AAGCTCAATCTGCCCAGGAAGAGGCAGAAGAGTGGAAGCGTAAATATGATATTGCTGTCA
GAGAAACAAAGAACGCTCTGGAAAAAGCTGCTGCTATCCAAGAGCGCACGAATTATCAGA
CACAATCAAGAGAAGCTGCTCTAAGAGAAGAATTCTCAAATGCATTGTCCGAAAAGGAGG
AAGAAATAAAGGAGAAGGTCTCAAGGATTGAGCAGGCTGAGCAGCGTTTGACAACTTTGA
GTTTGGAATTAAAGGCTGCTGAATCAAAGGTTAAGAACTATGATCATGAGACATCAAAAT
TAAGACTTGAAATCAAGGAGCTACTTGAAAAGGTAGAAAGTGCTAATGCTACTTCTCTTT
CGGCCCAAAGCAAAGCCAGGAGTCTGGAGCAAGAAAAAATACATCTGGAGCAGAAGTATA
GAGCTCAGTTTGATAGATTTGAGGAGATCCAAGAAAGGTGTAAAGCAGCTGAAAAGGAAG
CTAAAAGAGCAACCGAGTTGGCTGATGAAGCCAGAGCTGAAGCTGCTTCTGCACAAAAGG
AGAAAAATGATTTTCAGCGTGTAGCAATGGAAAGATTAGCACAGATTGAGAGAGCTGAAA
GGCATGCTGACACATTGGAGAGGCAAAGGGCTGACTTGGTTAATGAAGTGGAGAAGCACA
GAGCAGCTGAAAGGGATGCTTTGTTTAAGGTGGAGATGCTGGAGGATAGAATTAGAGAAA
AGGAAAAGGAAATTGATTCACTGCTACAATCGAACAACAGCCAGAGGAAGAAT
>a_ATCACG_L001_R1_001_(paired)_contig_222
TTTTTTTTTTTTAACAAGAAAGTGTGTTTAATTTTTTTCCCTAACATAATTCACTATTCC
TGTTTAAAAGAAAGTACAGATCTATTTCCTCATCATAACAACAAAATCTCTCTTTTCCTA
ACGAGTTATGCAAGAGAATTAGAACATAGACCTAAAAAAGAATCAACTAGAATTTAATGC
AAAGTATTATTTACCCTACCATGAAAACAACTAAAAACTTGAAAAAAAAAGGCCTCAATT
CTTTTCACCTGCACTTCTACTAGTGGGCCACAACTTACTAAACAATCTTTTGGGTCTACT
AGGCGTCATGCCAACAGACCTAATATTAGACGACTTAACTACGCGACGAGGGGTATTCTC
GTCCAGCTCATGCTCTTCATCCATCTTCATCTTCAGTGTGGAAACACTAGACTTTGTTGA
CTTTACGCCGGAGGCCGCGCTCCATTGGTCCTCTGGCGGCATTGTCGCGTTCGTGCCGAA
CGACGCCTTGGCCTTCGACGGAGTTGCACGCCCTTCCAGAACGACCCTGATGTTGTCTGG
AAGGGCAGCGACTCGGCCGCCGACCATTGCAGCCCTTGTATGCTCAAAGAAGAGAACTTG
CACCACTACTCTTAAAGGGAGCATCTCATTTTGGGCAGCATGCATGCATGCTTCCTCTGA
TAGCTTCTTGCAGTCTAGGATTCTACATAGCCTTTTTCTCTCACTTTTGTTCAGCTCCGG
ATGCACCTTTAGGTATATGTCAATGGCTTTGTAGAGATCATCATGGTTAACCCTAGCAAA
ATCTGGTATAGCTTCTGCAATGGCAATGAACTTAGCCATAGGAACACTCTCATCCTTTGC
TATTTCTTGTAAGTACCCATCAACAAGCTTTGCAGCCTTTACTTTGGAGCAATGTGATGG
CCTCCTCCCCTCTTCCAACTCCAAATCTACGTCTTCGCCCGACTGAGTTTGAGCCATGAA
CTCATCCAAAATGGTCAACATAGTGTCCACATCAAAGAGCAAAAGTTCACAAACTGTGGC
CTCCTCTAGTTGAAGCTCCACTCTTCTTACAAGCTCTGTCTTTGATGACACAGAGGCTTT
TAGCATGTTGGCTGCTGCCAACAACTTCACAAGAAAACTGCAAGAAACTGTGTTTTTGTG
TGGTGGTAACAAGCTCACAATAGACTCCAATACTAGCCTATGCTTTGAATCCACCTCACA
ACAATCCAAAGCCATGGATTTAGGGATATTTGGAAGCCAACGCGACGTGTAGGCTTTCAA
TGCATCACCAATGAGGGACGAGGGAACCTTCCCACCAGATTTGATTGCCACCATTGCCCT
CCAATAGAGGTCCATGCCTAACTCTGCTAGATCTTCACCCCACCAAACTTTAGGCCTATT
TCTATGGCTTTGTGAAAAGCTCATCTTTTGTGGATGGGATAGAACCCTAGAAGCGATGGC
TTCGATGCATTTTGAGGTGATGCCGAGCTCCTCAGACAGGAGGGGGAGGGCTTTGGTTGT
TTGGAGGGTTACTATCGAGTCACGCCATCCGTTAAGGATGCACGATTCGAAGAATAAATC
AACTTTGCTTATTAAGTTGCCCTTCTCGGCATCCTCTGTCATCTGGAGGTGCTCTGCGGC
GCATCTGATCGAGACGATGTTGAAGGCGCTGAGGGTGATTGTGATGCCGTAGCAGAACTT
GGCGCAGAGCTCGAACGCCTCGTCTCCTCCCGGGAAATCGGGGAGTTTGATGTGCTGGAT
TTGTGAGGATGGGGTTTCTGGGTTTTCTGAGCATAGTCTTTGTAGGTGTAGGCACTTTGA
TAGAAGAGGAAACTTGTGGAGTAAATATCTGCTTCCTTTTACTTGGACTATGAGATCACT
TGAAACTTCAGAGGAAACAGACCT
>a_ATCACG_L001_R1_001_(paired)_contig_223
GTTTTAGTTAGCTGCTTTTTATTTTTTGATTTTGTTCATCGTTGTTGAATGATTTTGTAA
TTGGTACTTTGTTTGTCCTTGAATGTGCAGATTGTTTCTGTTTTAATTAGCTGCTTTTTA
TTTTGTGATTTTGTTCGTGGCTGTCAGTGATTTTGTAATTGGTGTTTTTTTTGTCCTTGA
ATGTGCAGATCGTTTCTGTTTTAATTAGCTGTTTTTTATTTTGTGATTTTGTATTTGTCT
TTTGTTCATGGTTGTTGAATGATTTTGTAATTGGTACTTCTTTTGTCCTTGAATGTGCAG
ATTGTTTCGAGGTTTGAATCCGGCTTCAGAATCAGATCTAGGTTTTTTCCTCTTCGTTAA
TTTCTATAAATTCACACTAGAATTCATAGAATTGGTTTTCGAACACCAGATTCCATGTTT
CCGATCCCTCAGTTTTTATGACGTCTGTCTTCATGCGAAGAATTCGAATTCTCCATTCGT
TTTCAGTAGTATTCCTCTACTGGTTCTACGTGTTTTCATGAACTAGCCTCACAGTCATTT
TAAAACCCTAACTTCAGTTTCTATTCAACCAAATTTAGCACCGATTAGGAAATCAATTAG
GTTAAGCCTCATTCTTTGAGAAAAAAACAAGTGCAAAAACCCTCTGTTTTGAGAAATGTC
TTCGAAGCTTCCACCATCAAGCCCAGGGTCCGATGTGGACGAGAGGAAGCGTAAGCGTAA
GCTGTCTAACCGTGAATCCGCGCGACGATCGCGGATGAGGAAGCAGCAACACCTCGACGA
GCTGATCGGCCAAGAGCAGCAGCTGAAGGAGGAGAACAAGAAGCTGCGAGAGATGATCGA
CGGCGCCTCCCAGCTCTACCTCAACTTCGCCTCTGAGAATAATGTGCTCAGAGCTCAGGT
GGCCGAGCTCACTGATCGCCTTAGATCACTAAACTCGGTGCTTCAAATCGCATCTGAAGT
GAGCGGCCTCTCCGTTGATATCCCAGACATCCCGGATTCTCTGCTCGAGCCGTGGCAGCT
GCCTTGCCCTGTTCAGCCCATCACTGCTTCGGCCGATCTGTTCCAGTGCTGAGGGGAGAA
ATTCAGGGGAATCTACTGATTCCCTTTTAGTTAATATATTAGTTTCTTTTGCTTTTCTTG
TTAATAATGGGGTATGGATTGGTGTTTGATTTGATTAGGCAGGGTTTTGCAGGATCGCCA
AGATCATATTATTTAACTGTAAGTTGTTTAGATTAATGATTGTGCTGCTCTTTGTAGTCT
TGTTGTGTGCTTGGATGAAATCTCTTGTGGCCATTTGGTATGGTTGTGATTGATGGT
>a_ATCACG_L001_R1_001_(paired)_contig_224
TTTTTTTTTTTTTTTGGCGAAATAATCATATACTAAAAATTATGACAGCAAGTTTTTGAG
TTGCAGACACTAAGAAGAAGAGAAGAAGGATTAGAGATGATATTACAACGTGTAAAATCG
TTTTCTTCTACAACAAATCAGATCTGAAGGACAATAATCTACGAGATCTGGTATCATGAA
GAGCTACAAATTCCTCAAAGAATACGGCGTTAGTGCAGTCAATTTCGTCACCATATCCAT
ATATATGTACACATACTCAGAAGACACGCAGTTCATCTTCATCATCAGCAGCAGCAGCAA
TCATGGCGGAATCTGCTACGCTCCTGAAACATATTCCTTCTCCAACACGCTGAACATCAC
CTTCAGCCGCTCCTGCAGATTCGACACGATGTTCTTCGAGATCCTCTTCTGATGCCTCGT
GTATTTCAGCCACGCGATTCCGAAATACACCTGCACGCTGCAACCTACCGATCTCGATGG
CAGATCTTCAACCTGGTATCTCAGATGAAGCGTGAAGTAATCACCGAGTGGAATGCCGTG
GAGAGTCATCACCTCTTCAATCAGCCAGCCGTTTCTGCCGGAAAGTCGAGATTTCTGCTG
AGTGCTCGTCACTTCCCCTCTGTACCGCGATATGCGTTTATCGAACTTGTAGTAGAGTTG
TCTCTGATACACATCCGGTTTCTCGGACTCCCAGGGGCTGTGGGAATAATTGAGGCATCC
AGTTCTTTCCATCACTCTTTGGTCGATTTCGCTCCCTCGGAACAACTCCATGAAGAAACT
CGTAGGAAGAGAAAGCATGGAGGAATAAACAAGAGACATGTTAACATCCTCGATACCGAG
AAAAGATCCACTCTCCTCGGTACGAAGGGTTTTAGCATCGGATTCTTCNNNNNNNNNNNN
NNNNNNNNNNNNNNNNNNNNNNNNNNNNNNNNNNNNNNNNNNNNNNNNNNNNNNNNNNNN
NNNNNNNNNNNNNNNNNNNNNNNNNNNNNNNNNNNNNNNNNNNNNNNNNNNNNNNNNNNN
NNNNNNNNNNNNNNNNNNNNNNNNNNNNNNNNNNNNNNNNNNNNNNNNNNNNNNNNNNNN
NNNNNNNNNNNNNNNGAATGGAAATGAAACTTCAGCCTGCCTTCTTCGTCTTGCGTCCTT
GCTCCATGTCGTGCATCAAATCCTTTACCGGGCCGTAGTGTGATGATGATGATTGGGCTT
CCCATTGACGATAGTGTTGGAGGTATGACTTGAATATCTTCTATAACTTCCCAAAGAAAG
AAAAACTTTGTCTTGTGGCCAAATAGATCTGCATGAAACCCGATTATTCTTGCTGACAG
>a_ATCACG_L001_R1_001_(paired)_contig_225
ATACATACACAAAAGCTAGCATAATCCCATTCAATAACTACAACATGTATACACCCAACA
TGAACAACCCACGAATCTAGGCATCGTAAAATCCTCAAACACTACTAGTTTTTGAAGACT
ACAAATTTAAACCAAGGCACTGCCTTTCAAATACTCAGTGAGGGCCAACGCCACCAGCCC
CACCATCGCGAACCTTCCATTCCAAATCTCGGCATCGGATGTCATGACGCCGTCGGACTT
GGACTCTGCCGTCTGCCCGTCGAACAACGGCACCAGCGACGCCACTGTGAACAGCGCGCT
GGTGAAGACGAACCACGGCACTCCGCCGCTCTGCAACTGCGAGAAGATGTCCCGCCCGCT
TGCCAGCTCGACACCTATCGCCGTCACGAAGCCGAGCATCGCCAGCCGCCCGTTTATCCT
CTCCGGCGCCGGCCCGCTGAACGCAAACACGTCGGTGAAACGCGTGCTTGCCTTCGGCTT
GGGCGTGAATTTGGAAGAACCAGTCTCCTTCTTCTCATCCTCAGCAGAGCTTCTAACTCT
GAACTTCACATCCCTCAACGGCAACACACCAGAATTCGAAGCTCCAAAAAGGCGATTCAG
TCCACCTCTTCCAGCTCCGGCGCACGATAGCGCAGCCATTCCATAGCAGGACACCGCCAT
TGATCTGAGCTTTAGAGAGAGAAAAAAAGCGATCGGAGAAGAGAGACAATGAATGCGAAA
AGGCTGATTCGGTGAAGAAGTCAGTACAGATTTGGCAACTGCATGGAAACGGAGAAACCG
AGGTAGGGTTTAAATAGNNCCGCTGAACGCAAACACGTCGGTGAAACGCGTGCTTGCCTG
CACCCATTTTAGTTAAAATTATTAACGTTGCTACTATAATGTGTTTGTGTGTAGTTATTA
ACAGACGGCGGATCCAGAAATTTTTCGTTGGAAAGACTTATATCACTTTATAAAAATACT
ATAAACTCGATGGAACAGTCATTTTTTCAACTTATTTATTTTTCTTTAGTTGTTAACAGA
ATCCAGAAATTTTCTTTGGAAGGAGTTAACACTTTATAAAAACACTATAAATTGGTGTAA
CTGTCATTTTTTCAACTTATTTATTTTTCTTTCCGTGAATTCTGAATAGATGTCAATATT
TAATTTATAATTACTTTACATTATATATAATTTGAATATATCTGCAGTTATAACAGAACT
AACTCTTTATGCAATATAAATTCAAACTCGTCATTTACAATTTAAATATATTTATTTCCT
TAAATCTCAAACAAAAGTAAATATTTTTTTTTTTATATATTTTTTTCATTTTCTTCTTTT
AATCTTTGTAACCAACCTCCAACTGTCTTCTTCATTTTCTTCGATTCTAAAAACAACAAA
GCTACTAACATATAATTATAAAGATCTGATAACTCCACTACGAAAACAGTCAAATATTCG
GGTTAGATGCGCTGATCCACCCCGCATTGAAAGCTCATAATAATATTTCAAAAAGAGTTC
GTTTTCGAGTGAAGTTACACGATCCAGTTCGTTTATTGCTAGATCTCAGAAATGATGAAT
CCAAAACTTTCAACTGGTATTTTTATATATCTTCCTATGTTAGGAAAATGGAAGCTTAGC
TCCATGACTATAAGTTCGAGCGATCTCATAAAAAAAAAAAAAAAACGTACCTTCGGCTTG
GGCGTGAATTTGGAAGAACCAGTCTCCTT
>a_ATCACG_L001_R1_001_(paired)_contig_226
CACAACTCCAAAACACAATATGTTATATGCACATTTATGGCAGTAACCATAAAACTGAAT
GAAATAATTTGCAAAATGTCGATCCACATCCTCACGGGAGTTTAGTCGTCAGTTGTCCAG
CTCTATTTACATTTACACTAAACGAGTAGCAGAAGCAAATTGTAATTCAGCAATCTGCAA
TTCAACCATTCCTCTCATAATCTTGATCTATACTTCATTACACTGAAGGGGGAGCGTCTA
CGCACAGAAGCAAATGGTTCTCCATTCAAGGTGCCTGAGAACTTTATATCCCACCCTTCC
ACGTTTTTCGGAACACACGCATCGAACAATACTTGCCCAAGAACTGTGTTAGTGCTCATA
CAAGGGCCTGCGCGATGAGGTGATCTCTCTTTCCGTTCACACTCCCTGCTGTTTTGATCT
TCGGACCAGCTTCCTATGAAGAAATGGTCGTCTGAAACAAATGCTGCCTTCTGGATATCA
CAAATTAAGGCAGACATCTGCATATCTTCCATGTTAGAATTCTCTCCAAGCTTCTTAATT
TTTTCAGAGAAAACTAAAACTGCCTGCTCAAGCAACTCTGTTAAAGCAGCCATGCACTCT
GTTGATTGGTCCTCATTATGGCCT
>a_ATCACG_L001_R1_001_(paired)_contig_227
CTGCAATTCAACCATTCCTCTCATAATCTTGATCTATACTTCATTACACTGAAGGGGGAG
CGTCTACGCACAGAAGCAAATGGTTCTCCATTTAACGTGCCTGAGAACTTAATATCCCAC
CCTTCCACGTTTTTCGGAACACACGCATCAAACAATACTTGCCCAAGAACTGTATTTGTG
CTCATACAAGGGCCTGAGCGATGAGGTGATCTCTCTTTCCGTTCACACTCCCTGCTGTTT
TGATCTTCGGACCAGCTTCCTACAAAGAAATGGTCGTCTGAAACAACTGCTGCCTTCTGG
ATATCACAAATTAAGGCAGACATCTGCATATCTTCCCTGTTAGTTTTCTCTCCAAGCTTC
TTAATTTTTTCAGAGAAAACTAAAACTGCCTGCTCAAGCAACTCAGTTAAAGCAGCCATG
CACTCCGTTGATTGGTGCTCATTATGGCCTAGATGGATAGAGGTAGTCCTCCTTATAATT
TTAACATTACCACCTGCATCCAATAAATGCTTTGCAAAGGTACACAGCGTTGAAAAAGGA
ACCATGTCTTCATTTTCTGAACATAAAAGGAGAAACGGGCCCCCCAAACCCACGGAAGAA
TAAAGGGTTTGCCAGTATTCAGCACGTTGGGATCCAAATCTGGTGAGAAATAAAGCATCC
AAGCTTGAGGTAACACCTTTTGCTAAAAATGATACTAATTTTGATGCACCGGGCATTTTG
AGGATGGAGCGATGCAAAGCANNNNNNNNNNNNNNNNNNNNNNNNNNNNNNNNNNNNNNN
NNNNNNNNNNNNNNNNNNNNNNNNNNNNNNNNNNNNNNNNNNNNNNNNNNNNNNNNNNNN
NNNNNNNNNNNNNNNNNNNNNNNNNNNNNNNNNNNNNNNNNNNNNNNNNNNNNNNNNNNN
NNNNNCTGTAAAACCTTATACATGCAAGCTTTCGAACCCCCAGAAAATGTTGCGAGGACC
ACAGGACATAGTCCACCTTTGAGCTCCTTGATAAGCTCGTCTAGGACAGCATAAGCAAGT
GGCGTAGCTCTCTCCGGAAAGAATGGATTGAGATAATTGGAGCGGCAAACGAGAGAGTTC
CATCCGAGAGAGGAGTAGAAGCTGATGAAATCATTCAACTGAGCTTCAGCGATGGACACC
CAGGTGAAGACGACGATTATTCCCTTGGGTTTAAAGTCTTGGCCGCAATTTTGGGCCCAA
TAATACCTCCCGCTGCTGCTCATCGTCGTTTTGGGAGCTGACATCAGAAGAGTGATGGGG
TGAAGAGGAGAGAGAAGTTGGAAAT
>a_ATCACG_L001_R1_001_(paired)_contig_228
ATTTCCAACTTCTCTCTCCTCTTCACCCCATCACTCTTCTCATTTCAGCTCCCATGAGCA
GCTGCGGCAGCTATTATTGGGCCCAAAATTGCGCCCAAGACTTTAAACCCAAGGGAATAA
TCGTCGTCTTCACCTGGGTCTCCATCGCTGAAGCTCAGTTGAATGATTTCATCAGCTTCT
ACTCCTCTCTCGGCTGGAACTCTCTCGTTTGCCGCTCCAATTATCTCAATCCATTCTTTC
CGGAGAGAGCTACGTCACTTGCTTATGCTGTCCTAGACGAGCTTATCAAGGAGCTCAAAG
GTGGACTATGTCCTGTGGTCCTTGCAACATTTTCTGGGGGTTCGAAAGCTTGCATGTATA
AGGTCTTACAGNNNNNNNNNNNNNNNNNNNNNNNNNNNNNNNNNNNNNNNNNNNNNNNNN
NNNNNNNNNNNNNNNNNNNNNNNNNNNNNNNNNNNNNNNNNNNNNNNNNNNNNNNNNNNN
NNNNNNNNNNNNNNNNNNNNNNNNNNNNNNNNNNNNNNNNNNNNNNNNNNNNNNNNNNNN
NNNNNNNNNNNNNNTGCTTTGCATCGCTCCATCCTCAAAATGCCCGGTGCATCACAATTA
GTATCATTTTTAGCAAAAGGTGTTACCTCAAGCCTGGATGCTTTATTTCTCACCAGATTT
GGATCCCAACGTGCTGAATACTGGCAAACCCTTTATTCCTCTGTGGGTTTGGGGGGGCCG
TTTCTCCTTTTATGTTCAGAAAATGAAGGCATGGTTCCTTTTTCAACGCTATGTACCTTT
GCAAAGCATTTATTGGATGCAGGTGGTAATGTTAAAATTATAAGGAGGACTACCTCTGTC
CATCTAGGCCATAATGAGGACCAATCAACAGAGTGCATGGCTGCT
>a_ATCACG_L001_R1_001_(paired)_contig_229
ACAAACTCGAGTCCACACAACATTTAATCTGAAAGAAGGTTTATCCAAATCATTAATGAA
ATGTTTAAATACATAGACACTGAATAATAATACATATGCATCATCACAACGTCCGATCAA
GCATCCATACAATACATTTTACATCACACTGAAGTAGATATGAAATCAGAGCACAACACA
ATACAGCACAGCAAACAGCGTTTGCATTTTATTTAGGCAAATCTGAAGGGCTACCAGATT
CTGCTAGACATGCACCATTGCTGGGTGGCTGCCTTTGATGCTATCAGCATCTTCACGCGA
CCGATGGCTCCGCTCCTCCTCCTCCTCAGTCACAGCTTTCGCAGAAGCAACTTCACTCGC
AGTGCACCCAATGGCTTCAAATATCAGCTCCTTAACCTCCTCGAGCCTCTCCTCCGAGAG
GGACACCTCAGCCAGCAGCCTCCACGCGTTCTCCTCAGATGCCCCCTCGTAGTCCTCCTT
CCTCTTCAGCACCATGTGCCCGCTAATCTCCCACACCGCCGGGTTTACTTGGGTGTCGAG
CAGCTCAGCACTCACTTCCCCCAGAGCCTGCTTCTCCGCGTAACACTGAGGGAAGAGGAA
AACGCGTTTCCCAGAGTCAGTTATGAGGACATTGTAGGGAATGTTGTTCTCTTGCAAGCA
AATGGAGGAGTCTGAGACGATATCAGATAAATCTTCCAAGGTTTCACCGCCCTCAAATAC
TAGTCCTCTCACAGGATACTCGAGTATGTGGGAGATTTTCACTCCATTGCTACAAGTGGT
TATCTTCTTCGTGGGAGCTTTCTCGATGGGGAATGGAGCCGCCAAGTAGTAGGCCTGGAA
GTGGAGGTGATTGATGGTTGCAAATGCACCCAAGCTGTTGTAACCTAGACGGAAGTAGGG
GCTTCCTGCTTCGACAGCCATGTTGAGAGCAAGCAAGAAGCTCTCGCGGTCAATCCTCTG
AGGCAAGCACTCGAAAATTCGAGGGATAAGCAGCACATGCCCATACTCAATCGGGCTAAC
ATTAATGGCAACAACACTCGGCGAACTATCAACATGGATGGGTGCATTCGGGAAGAAATG
GGGCTCAGTGTCATCGCTTGCCCCAAACTGAAATATGACCTCTTCTTGGCCAACCTTGGT
GAAGTTGAACTTGTTCCCATCAAAGGGCTGCAAGACCTTATCAACACGAAACTCGGTAGG
CCTCTTCTTGAGATGCCTGCCCTCATTCAGCTGCGCGATGAATCCATACTTCCCAGGAAT
CACCTTGGTTTCGCAAGCAGTGACATCATAGCGGAAGAGTCCCCTCTGCATGCGGTCCTC
CCACTCGCCGAGAACGAGAGAGTCCAAGAAATCGAATGGAAGCTCATTGTTCACGGAGTC
AGAAACA
>a_ATCACG_L001_R1_001_(paired)_contig_230
TATTAAGAGGAATTCGGCCTGACATACATGTCCGGGCACTACGTCGCAAGGGTTGTGTGA
CCGCTACCAACCCTTCGCCCCACGGTGGACGTGGCGCTTTGCCCTCTGAAGGCGGCAGCC
CCTCCGACCTCCTCTTCCTCGCCGGCGGCGGTTACTAGCTTCCCCCCTTCCCTCTACTCT
ACCTAATACTTTACTTTATTTCATCTGCTTGTTATTCTTCTTCTGTTGTTCGATCAACCA
TCTCTCTATCTACTCTGCTCCTGCCTTCGTTAATCGACTGAAATAAAAAGCGAATATTGT
GTGTTTAACCGAGATTTGTGCCAAAATGATGCTTAAAATTAAGAGGGTTCCTACCGTTGT
TTCCAACTACCAAAGGGAAGAGGCGGAGGAGGGCG
>a_ATCACG_L001_R1_001_(paired)_contig_231
GTTGTTTCCAACTACCAAAGGGAAGAGGCGGAGGAGGGCGGCTGCGGCCGCAACTGCCTC
CGGAGTTGCTGCCTTCCAGGGGCAAAGCTGCATCTGTATGCTTATAAGTCGGCCAAGAAA
GTTGTTTCTGACTCCGTGAACAATGAGCTTCCATTCGATTTCCTGGACTCTCTCGTTCTT
GGCGAGTGGGAGGACCGTATGCAGAGGGGACTCTTTCGCTATGATGTCACTGCTTGCGAA
ACCAAGGTGATTCCTGGGAAGTATGGTTTCATCGCGCAGCTGAATGAGGGAAGGCATCTC
AAGAAGAGGCCTACCGAGTTTCGTGTTGATAAGGTCTTGCAGCCCTTTGATGGGAACAAG
TTCAACTTCACCAAGGTTGGCCAAGAAGAGGTCATATTTCAGTTTGGTGCAAGTGATGAC
AGTGAACCCCATTTCTTCCCGAATGCACCCATCGATGTTGATAGTTCGCCGAGTGTTGTT
GCCATTAATGTTAGCCCGATTGAGTATGGACATGTGCTGCTTATCCCTCGAATTTTCGAG
TGCTTGCCTCAGAGGATTGACCGCGAGAGCTTCTTGCTTGCTCTCAACATGGCTGTCGAA
GCAGGGAGCCCCTACTTCCGTCTAGGTTACAACAGCTTGGGTGCATTTGCAACCATCAAT
CACCTCCACTTCCAGGCCTACTACTTGGCAGCTCCATTCCCCATCGAGAAAGCTCCCACG
AAGAAGATAACCACTTGTAGCAATGGAGTGAAAATCTCCCACATACTCGAGTATCCCGTG
AGAGGACTAGTCTTTGAGGGCGGTGAAACCTTGGAAGATTTATCTGATATCGTCTCAGAC
TCCTGCATTTGCTTGCAAGAGAACAACATTCCCTACAATGTCCTCATTACTGACTCTGGA
AAACGTGTTTTCCTCTTCCCTCAGTGTTACGCAGAGAAGCAGGCTTTGGGGGAAGTGAGT
GCTGAGCTGCTTGACACTCAAGTGAACCCGGCGGTGTGGGAGATTAGTGGGCACATGGTG
CTGAAGAGGAAGGAGGACTACGAGGGGGCATCGGAGGAGAATGCGTGGAGGCTGCTGGCT
GAGGTGTCCCTCTCAGAGGAGAGGCTCGAGGAGGTTAAGGAGCTCATATTTGAAGCCATT
GGGTGCACTGCGAGTGAAGTTGCTTCTGCGAAAGCTGTGACTGAGGAGGAGGAGGAGCCT
AGCCATCGGTCGCGTGAAGATGCTGATACCATCAAAGGTAGCCACCCAGCAATGGTGCAT
GTTTAGCAGAATCTGGTAGCCCTTCAGATTTGCCTAAATAAAATGCAAACCCTGTTTGCT
GTGCTGTATTGTGTTGTGCTCTGATTTCATATCTACTTCAGTGTGATGTAAACTGTATTG
TATGGATGCTTGATCGGACGTTGTGATGATGCATATGTATTATTATTCAGTGTCTGTGTA
TTTTAACATTTCATTTATGAACTGCTTAATTAGGATTGTTGCAATGTGATATGTTTTTGG
GAAAACTTGGTATTTTATCCCGAAATTTTGCTGTTCAGGGGATTTTATCCCAGGTTATTT
CCGTTAGGGTATTTTATCCCAAAGTTTTGC
>a_ATCACG_L001_R1_001_(paired)_contig_232
ATAGGATTAAAGAAAACACCAAATCACATTTTAGAATGTTTGGCAATCTTAAACCACTCT
GTATGGAATGAACCTGGCATATCAGTCCTCTCATAAGTGTGAGCACCAAAGTAATCCCTT
TGAGCTTGCACCAAATTAGCTGGCAGCCTTGCCCTCCTGTACGTGTCAAAGTAAGCAAGA
CTTGAAGACATTCCAGGAGTGCTGATACCAGAGTTGATAGCAAGGCAAACCACCCTTCGC
CAAGCGGCCTGCCTATCAATCATCTCCTTTGCAAACTCCGGATCCACTAGCAGATTCGCA
AGCCCTGGATTTCTATCGTAAGCCTTCTTAATACGGTCTAAAAACACAGCTCGTATGATG
CACCCACCCTTCCAGATCCTGGCAAGTTCGCCCAGTTTCAAATCCCACCCCTTCTCCATG
CTCTTAGCACGGATCAGATTCATTCCTTGGGCATAACTGCATATTTTGGATGCATAAAGT
GCTTGCCTCACATCATCAATCAACTTTTTCTTATCTACTGCTTGATCCGAGAGGATGTCA
GTGATTCCAATGGATTTGAATGCCTTGGCAGCTTCTACCCTTTCTTCCTTTAACCCACTG
AGAAATCTTGAATCTAATGAAGAAGCTATGGTTGGAGCTGCAATGGACAGCTCAGCAGCT
TGTTGAACTGTCCATTTTCCAGTACCCTTCATTCCAGTTTTGTCGAGGACTTTGTCCACT
AGATACCCGTTGCCCTTATCATCCTTTATGCCGAATATATCAGCTGTGATCTCAATCAAA
AAGCTAAGAAGCTCACCCTTATTCCACTCTGAAAATACTTGGTGCAGTTCCTCATTAGAT
AGCTTCCCAACAGATTTCAGGACATCATAGGCTTCTGCAATCAGCTGCATATCACCATAT
TCAATACCATTATGAACCATCTTGACAAAGTTGCCCGAGCCTCCCTTTCCGATATATGTG
ACACATGGGCCGCTATCAGGAACTTGAGCAGCAACTTTCAGAAGAATGTCTTCGATATAC
TTGTATGCTTCAAAAGAACCCCCAGGCATCAGTGATGGCCCACGGCGAGCACCCTCTTCT
CCACCAGAGACTCCCATTCCGAGATATAACAAGCCCAATTCGGCCACCTGCTTCTCTCTC
CTCTCGGTGTTCTCATACCACTCATTGCCACCATCTATGATGCAGTCCCCTTTCTCCATG
TGAACAGAAAGGGTTTTGATTGTTTGATCTACTGGCGCGCCAGCCTTGACAAGCATAATG
ATAACACGAGGTTTTTGAATTGATTGCACGAAGGAAGCAGGATCATGAAAACCATACACT
GGAAGGTTTCCTTCCTGTTTAGCTCGTTCAACAGTCTCATCAACTTTTGAAGTGGTTCGG
TTATAGACAGAGATTGGGAATCCTTTGTCTGCAATGTTAAGGGCAAGATTCTGACCCATC
ACAGCCAGACCAGCAAGACCAATCCTTGTTGGAGTAGCCATTC
>a_ATCACG_L001_R1_001_(paired)_contig_233
TTTTTTTTTAAAAGAAAATGACAATTTCTGATTATCCATAAAAAAACATCGGGCAAATTC
AAAACTAGCATAAAGCAAGCCGCAGTAGTGTGAAGAAACACTTTAACAGATGTGAATATC
ATTAAAATGACAAAAAATAGTGACAAGTAGCCAGCATTATTAGAAACTTCATACCGCAGG
CCAATCAACGAAGCCTTGAAATACAACTAACTAACAAATTGTATGTAAAATTATTTGTCA
CCATAATGGTAAAATATCCTTCAAAAGCTCTCACCCAACAAGCAACTTGTTCTCATCCAA
GAAGCTGTAGCTGGGAACCTCCAGGTTAAATGGTGCCGGCCCTTTGCGAATCCTGCCAGA
GATGTCGTAATGGGATCCATGGCATGGGCAAAACCAACCCCCGTAGTCACCGGCATTTGG
CAACGGGATGCAACCCAGATGGGTGCAAACCCCCACCACCACGAGCCACTCTGGATTCTT
AACCCTCACAGCATCTTCCTGTGGATCGCGAAGGGAGGCGATGTCGACACTGTTTGCCAG
CTTGATGTCCTCTTCAGTTCGGCGCCTGATGAAGACTGGCTTCCCACGCCACTTCACAGT
CACGGTTGTCCCTGGTTCGATACTGGAGAGATCCACCTCCAGGGATGCAAGAGCGAGGAC
GTCTTTGCTGGCAGACATGCTTAACACGAATTTGAGCACAAGGAGCCGAGCCAACGATGC
GTATACAAACCTGCCTCCAGTCAGAACAAAGTATGCAAATGCACGTTTGCTGGGGTCACC
TGGGGGATAACGCTCGTGGTTGTGTTCATCGTATACAATCTTTGGGCTGGGATTCTTGAT
TGCCGCCACTGTAGCAGGGATGCCTGAAACCAGGCCTGCATCCTGTCCTGGTGCCAGGGT
ACCGGAAGAGAACCCTCTGATCTGATCGAGAAGGGGAATAGAATGAACAGGTGAAGAAGC
GGNNNNNNNNNNNNNNNNNNNNNNNNNNNNNNNNNNNNNNNNNNNNNNNNNNNNNNNNNN
NNNNNNNNNNNNNNNNNNNNNNNNNNNNNNNNNNNNNNNNNNNNNNNNNNNNNNCAAGAG
AGAGAAGACAGCCTCTTCCCCGCTACTCTCAGCATATTGGATCAGTGTAGAATTTCACCT
TTTGATTGGATAATCGCGCCGGACTTTGAAGCCCTAGCTCAGGTTCTCTCTCTCGCTCGG
>a_ATCACG_L001_R1_001_(paired)_contig_234
TTTTTTTTTTACATCATTAAATTCTCTTATCATTGAATTTCTTCGTTATTGTGCCAAAAG
CAAACGAGACTATTTAAGTGGGACGTAGGGAGTATAATTTAGAACAAAAAAATGGAAATA
AAATTCCATTTTTTTTTAAGCTAGTCCATGTGGTCTGTTGTTTTTTAATCTAAAAGAAGA
AAGAGTTTAGCACAAACATTTCATTTCATCAAAGGTACAACTCAAGCTCCACATTGTACA
ACAAATTCTCATTTGCCAGGCACAAAGTTGGTGGCATAGGCCCAAGCATTATTAGCCACT
GGATCTGCCACGTGGTCAAACAGATTCTCAATCGGCCCTTTGCCTGTCACAATAGCTTGC
ACAAAGAATCCAAACATCGAAAACA
>a_ATCACG_L001_R1_001_(paired)_contig_235
TTTTTGTTTTAACAAAGAACAAAACTTATAATAAAGTTGTAGCCATTTGCCAACCACTAA
TCATGTCACACTCCTAATCCTACCTAGATAACGACAATCTTTCGTAATAGTGTCAATCAC
AGTTTTTTTACAATAACATATGTTACTAAAGAAGAAATCACGTTAATTTCTTGACCATAA
TATTGATTTATCACCATCATTATAGCAAAGACATAAAGCAAGCAGCATTGTGATACGGAT
AGTGCAACGGGTAATAAAATTACACAAGCAAACAGTAGTTCAACACAACCAGCATAGTCT
TCAAAACACAAGCAACCCAGAAAACACACTTAAAACTAAAGAGCAACAGCAGCAGCAGAG
CTTAGCAGTACTCATCATTATCATCATCTTCACCTTCAGCAGACTCAGCACCAACCTCCT
CGTAGTCCTTCTCCAGAGCAGCCAAATCCTCCCTAGCCTCAGAAAACTCTCCTTCCTCCA
TACCCTCACCAACATACCAGTGCACAAACGCACGCTTCGCATACATCAAGTCGAACTTGT
GGTCGATCCTCGAGAAGACCTCAGCAACGCTCGTCGAGTTGGAAATCATG
>a_ATCACG_L001_R1_001_(paired)_contig_236
TGGTGATTAAACACATAAAGGACGGTAGTTCAACACACAATTTTCAACAGAAACAAACAA
GACACAACACACACTTGACAGACCAACAGCAACAAAAAAACATCACAACACTTGTTCAGC
AATACTCATCATTGTCATCGTCATCCCCCTCGGCAGACTCCGCCCCAACTTCCTCGTAGT
CCTTCTCGAGAGCGGCCAAGTCCTCCCTAGCCTCCGAGAACTCTCCTTCCTCCATACCCT
CACCAACATACCAGTGCACGAACGCCCGCTTCGCATACATCAAGTCGAACTTGTGGTCGA
TCCTTGAGAACACCTCAGCAACACTGGTTGAGTTGGAAATCATGCACACAGCCCTCTGCA
CCTTGGCCAGGTCTCCACCAGGGACCACAGTTGGCGGCTGGTAGTTGATACCGCACTTGA
ATCCAGTCGGGCACCAGTCCACAAACTGGATGGTCCTCTTTGTCTTGATAGTGGCAACAG
CTGCATTCACNNNNNNNNNNNNNNNNNNNNNNNNNNNNNNNNNNNNNNNNNNNNNNNNNN
NNNNNNNNNNNNNNNNNNNNNNNNNNNNNNNNNNNNNNNNNNNNNNNNNNNNNNNNNNNN
NNNNNNNNNCGAGGGTCGCATTTCACCATCATGGATGAAGGCTCAAATGCAGTGTTGGTG
ATTTCAGCGACCGAGAGCTGCTCGTGGTAGGCCTTCTCAGCAGAGATCACAGGGGCATAT
GATGAAAGCATGAAGTGGATTCTCGGGTATGGGACCAAGTTGGTTTGGAATTCNNNNNNN
NNNNNNNNNNNNNNNNNNNNNNNNNNNNNNNNNNNNNNNNNNNNNNNNNNNNNNNNNNNN
NNNNNNNNNNNNNNNNNNNNNNNNNNNNNNNNNNNNNNNNNNNNNNNNNNNNNNNNNNNN
NNNNNNNNNNNNNNNNNNNNNNNNNNNNNNNNNNNNNNNNNNNNNNNNNNNNNNNNNNNN
NNNNNNNNNNNNNNNNNNNNNNNNNNNNNNNNNNNNNNNNNNNNNNNNNNNNNNNNNNNN
NNNNNNNNNNNNNNNNNNNNNNNNNNNNNNNNNNNNNNNNNNNNNNNNNNNNNNNNAGAT
CAACAATTTCTTTGCCAATGGTGTAATGACCTCTGGCAAAGTTGTTGGCGGCATCTTCCT
TGCCACTGATAAGTTGCTCCGGGTGGAACAGCTGACGGTACGTGCCAGTGCGCACCTCAT
CGATCACAGTTGGCTCGAGATCCACAAACACAGCACGAGGAACGTGTTTCCCAGCGCCAG
TCTCGCTGAAGAAAGTGTTGAAGGCATCGTCACCACCACCTACCGTGGTATCACCAGGCA
TTTGCCCATCAGGCTGAATGCCGTGCTCCAGGCAGTAGAGCTCCCAGCATGCGTTTCCGA
CCTGGATACCGGCCTGTCCGATGTGGATTGAAATGCATTCTCTCATTTTCACAGATTTCG
GAATACGAAGTTAAAAAGCTACGAGAAATGAAAAGAGAAGCGAGAGACCAGAGCCGTATA
CAAAGACGTCTCTGGATTAAATTTTTGGGAGTGAAGAAAGGTGGGCAGAGAGGGGGGTTT
TATAACTCAGCT
>a_ATCACG_L001_R1_001_(paired)_contig_237
GGTGGTGGTACTGGATCTGGGCTCGGATCTCTTCTGCTTGAGAGGCTCTCTGTTGATTAT
GGTAAAAAGTCGAAGTTGGGCTTCACCATTTACCCATCCCCCCAGGTTTCCACCGCTGTT
GTTGAGCCCTACAACTCCGTGCTCTCCACTCATTCTCTTCTCGAGCACACTGATGTGGCG
GTGCTTCTCGACAATGAAGCTATCTATGATATCTGCCGTAAATCACTCGACATTGAGAGG
CCTACTTATACCAATCTCAACAGGCTCATTTCTCAGGTGATTTCTTCCTTGACTGCATCT
CTGAGGTTCGATGGAGCTCTGAATGTGGACGTGAACGAATTCCAAACCANNNNNNNNNNN
NNNNNNNNNNNNNNNNNNNNNNNNNNNNNNNNNNNNNNNNNNNNNNNNNNNNNNNNNNNN
NNNNNNNNNNNNNNNNNNNNNNNNNNNNNNNNNTCCACTTCATGCTTTCATCATACGCCC
CGGTGATCTCTGCTGAGAAAGCCTACCACGAGCAGCTCTCCGTTGCTGAAATCACCAACA
CCGCATTTGAGCCCTCATCCATGATGGTGAAGTGCGATCCTCGCCATGGGAAGTACATGG
CGTGCTGTCTGATGTACAGGGGTGATGTCGTCCCCAAAGATGTGAACGCAGCTGTCGCCA
CGATCAAGACCAAGAGGACTATCCAGTTTGTGGACTGGTGCCCAACTGGATTCAAATGTG
GTATCAACTACCAGCCACCAACCGTGGTTCCTGGTGGAGATCTTGCCAAGGTGCAGAGGG
NNNNNNNNNNNNNNNNNNNNNNNNNNNNNNNNNNNNNNNNNNNNNNNNNNNNNNNNNNNN
NNNNNNNNNNNNNNNNNNNNNNNNNNNNNNNNNNNNNNNNNNNNNNNNNNNNNNNNNNNN
NNNNNNNNNNNNNNNNNNNNNNNNNNNNNNNNNNNNNNNNNNNNNNNNNNNNNNNNNNNN
NNNNNNNNNNNNNNNNNNNNNNNNNNNNNNNNNNNNNNNNNNNNNNNNNNNNNNNNNNNN
NNNNNNNNNNNNNNNNNNNNNNNNNNNNNNNNNNNNNNNNNNNNNNNNNNNNNNNNNNTG
GGTTATAAGTGTGTTTTCTGGTCTGCTTGTGTTTTGAAAACTATGCTGTTTGTGTTGAAC
TACTGTTTGCTTGTGTAATTTGATTACCCGTTGCACTATCCGTATCAATGCTGCTTGCAA
TTAAATTTTACTGCTATTTCTGATTTGATCATGATGGTGATAAATCTATGGTTAAAAGAA
AAACTATGATACTGTTATATGAAGAATGAAAGTTGGCCAGCAC
>a_ATCACG_L001_R1_001_(paired)_contig_238
ACTGCACTGGCCTGCAGGGTTTCTTGGTGTTCCACGCTGTCGGTGGTGGTACTGGATCTG
GGCTCGGATCTCTTCTGCTTGAGAGGCTCTCTGTTGATTATGGTAAAAAGTCAAAGTTGG
GCTTCACCATTTACCCATCCCCCCAGGTTTCCACTGCCGTTGTTGAGCCCTACAACTCTG
TGCTCTCCACTCATTCCCTTCTTGAGCACACTGATGTCGCAGTGCTTCTCGACAATGAAG
CTATCTATGATATCTGCCGTAAATCACTTGATATTGAGAGGCCTACTTACACCAATCTCA
ACAGGCTCATTTCTCAGGTTATTTCTTCCTTGACTGCATCTCTGAGGTTTGATGGAGCTC
TGAATGTGGACGTGAACGAATTCCAAACCANNNNNNNNNNNNNNNNNNNNNNNNNNNNNN
NNNNNNNNNNNNNNNNNNNNNNNNNNNNNNNNNNNNNNNNNNNNNNNNNNNNNNNNNNNN
NNNNNTCCACTTCATGCTTTCATCATACGCCCCGGTGATCTCTGCCGAGAAAGCCTACCA
CGAGCAGCTCTCCGTTGCTGAAATCACCAACACCGCATTCGAGCCCTCATCCATGATGGT
GAAGTGCGATCCTCGCCATGGGAAGTACATGGCGTGCTGTCTGATGTACAGGGGTGATGT
TGTCCCCAAAGATGTGAATGCAGCTGTCGCCACGATCAAGACCAAGAGGACTATCCAGTT
CGTGGACTGGTGCCCAACTGGATTCAAATGTGGTATCAACTACCAGCCACCGACCGTGGT
TCCTGGTGNNNNNNNNNNNNNNNNNNNNNNNNNNNNNNNNNNNNNNNNNNNNNNNNNNNN
NNNNNNNNNNNNNNNNNNNNNNNNNNNNNNNNNNNNNNNNNNNNNNNNNNNNNNNNNNNN
NNNNNNNNNNNNNNNNNNNNNNNNNNNNNNNNNNNNNNNNNNNNNNNNNNNNNNNNNNNN
NNNNNNNNNNNNNNNNNNNNNNNNNNNNNNNNNNNNNNNNNNNNNNNNNNNNNNNNNNNN
NNNNNNNNNNNNNNNNNNNNNNNNNNNNNNNNNNNNNNNNNNNNNNNNNNNNNNNNNNNN
NNNNNNNNNNNNNNNNNNNNNNNNNNNNNNNTGGGTTATAAGTGTGTTTTCTGGTCTGCT
TGTGTTTTGAAGACTATGCTGTTTGTGTTGAACTACTGTTTGCTTGTGTAATTTGATTAC
CCGTTGCACTATCCGTATCAATGCTGCTTGCTTATGTCTTTGCAATTAAATTTTACTGCT
ATTTCTGATTTGATCATGA
>a_ATCACG_L001_R1_001_(paired)_contig_239
ACAAGAGTCTGCTTCAGTAACTTGATGACTGGTTTAACCTATTTGTGGAGAACAGTTTCT
CAGGGTTAACACTACATGTTGATCTTTATTCTGTGACAGCATTGACTGAATTTTTATTTT
CTCAAACAATAATCATGAACAGTCCTGTGCAGACAGGCTGTGTTTTATCATTTCAATGTG
TATGTACAATTGTTGTCCCTATTGATGTTCCGACGCTTGTATAGTAGATAGTAAACTTCA
CATTGCATACCTTGTATGATCCAAGCAGCCTATCTCGAGCAAGAATCTGTGAAGTAGGAA
ACAGGAAATTTTGATAATGACATGATAAAAGATTGAAGAGTTTATGTTTCTATTTGCTTG
TTTGTTTTTCCTTTTGGAGGAGTTACCCGCTACAATATCATAATGATGAATCAAATCTTT
CTATGGTGTCTCATATTGTTTTTTGTTTCCTCAGTCCTCCCAGTCATTTAGGGATAGATT
AGCCCTTTTTTGAAAGTGATAGAATAACATGCTCATGTATATCTTAACCCATCGGACATT
CATATAAATTAATGCTTCAATGGTACAGCTTATAGTATTTAATTCAAGGTGCATGGTGAG
ACTTACATCTCTGCTGTTGGCAAGAGTTTACGATCAGAGATCTAATTAAACCAGTCGAAG
ATGAACATTATTAGAAGATTGCCTTGGAGGGACTACAGGTACTACATTTTGATTTGAAAA
CTTTTCTGCATTATCTTTTTTTTACTGTTCATTAGTGGTTTTTACTTGTTATTGCTCTTA
ATTTTCTCAAGTCATTTCCACTAGGGAGTTCAAATGCTGGTCCATGCATACCATCTACAG
TTTATAATTATCCCTGGGACCCCAAATTCCCTGCATGTGGCTTTGAATTAATCCAAGTAG
AACATAATAATCTGATGACCTTTCTACACTTTTTACATCGAGTTCTTTGGTAGAAGCAGA
TTTGAAGTCTTATCTGGAGGGCTAAGGATAATAATTGAATTTTGCTGCTTGTAATTGTAA
GGAGAACTTTTCAGAATTTGGCTGAAGGTATTGCATCTTGATTTTTTGGTATCCAATCCT
ACTCTGTCTAGTCTAATTTAGATTCTTCACTGAATGGTAAGATTTAGGTAATGTCAATAT
AACTAGCAGTCGCTGACCTCTGGGGGTTTCACCCACATCTGCCCATCATACCATCCA
>a_ATCACG_L001_R1_001_(paired)_contig_240
GGAGGCAATAATGGTGGAGGAGCACCTGGTCAGAGCTGGGATCCAGGGTTGGAGGTTGAG
GTACCCTTCGAACAACGACCGGTAAACGAGTACTCATCTTTGAAAGATGAGACTTTATAC
TCGTGGGCTGACCTCGGGCCTGGATCATTTTTCATACGCCTTGGAGGACTCTGGTTGATC
ACTTTCACAGTCCTTGGTGTACCTATTGCAGCAGCTAGTTTTAATCCTTCAAAGGATCCT
TTACGATTTCTACTAGCTGCGGGCACAGGAACTCTCTTTCTTGTTTCATTAATTGTCCTG
AGGATTTATTTGGGATG
>a_ATCACG_L001_R1_001_(paired)_contig_241
TTTTTTTTTAAAATATGAAAATTATACTTATCCATTGCACCTCGAGCTGAGTCGGTAGAC
AATATAATCCCAATGGACTAGAAAACAGATTTTTGACGTGTTGTAAATTTCAATGATTTA
CATCATGATAAGAAATGATTTAAAACACAACAATTACTGTACAATAACGCATGGATGGGG
TATTAATTGGACAGAGTTTATTCACATCAAATAGTTATGAGCTGCAACTCTGTCTCACAT
GAAAGACGCACGAAATTCCAAGGGTACATAACCAAGTACATAATTAGTAATAAGCATGAA
CAACAGCCTACATCATATCCTTACACAAACTACACATCCCTTAGCCTTCTTTAAAAAAAC
AGCTCATGACTAACGGGTATCGTATGAATACGATGTCGTTCAGGCTGCCTCAGCGAAACC
CAACCTAGAATTGCCATAGTCGAACACGGTGTGGTACGGGCCCATGAACACGTCCCCAAG
AATCCAGAGGGGGCCGCGAGGAGGAGGCACGTCCAAGGCCATGAATCCGCTCATACAAAT
AGACTGGGGGCCTTGTTCGACTTTCAGTATATACTGTTCGGGAGCGAGGACGTAAGGTTT
TCCACCGATGGTAAACGTGATGTTGGGCATGTTTGGTAGGGCGTTGCAGTCGATTATGGA
TTCTCCACTTGGACTGGGTATCTTATCGCAAAGCTGATTCACATAGGCTATGACTGAGTC
CTTTACACCTTCGTTGTTGAGCTGGCTTTTCATCCAAACAACGGCCATCTCACAAGCGGT
ACATAATGCACTGTCACCAACTGATTCGGTGTTCTCCTTGTCGGTGACCATTTCAATATT
GGAGCTCAACCCGTTTGCAAAGCACAGGCCGAGCTGGGCAC
>a_ATCACG_L001_R1_001_(paired)_contig_242
AATATAACAAGAAATAATTTCACACGCAATAAATACTGTACAATAAGGCAAGGATGGGGT
ATTAATTCGACAGAGTTTATTCACATCAAAATAGTAATGAGCTGCAACTCTGTCTCACAT
GAAAGAGGCAAAAGTCATAAACCAGAGCACGAAATTAACATAACCAAATACATCATATCC
TTACATAAACTACACATCCCTTAGTCTTCTTTAAAAAACAGCTCATGACTAACGGGTAAC
GTACGAATACGATGTCGTTCAGGCTGCCTCGGCGAAACCCAACCTAGAATTGCCATAGTC
GAACACGGTGTGGTATGGGCCCATGAACACGTCTCCAAGAATCCAGAGGGGGCCGCGAGG
AGGAGGCACGTCCAAGGCCATGAATCCGCTCATACAAATAGACTGGGGGCCTTGCTCGAC
CTTCAGTATATACTGTTCGGGACTGAGGACGTAAGGTTTTCCACCGATGGTGAACGTGAT
GTCGGGCATGTTTGGTAGGGCGTTGCAGTCGATTATGGATT
>a_ATCACG_L001_R1_001_(paired)_contig_243
CACTGCACCTCAAGTCGGTAGACAATATAATCCCCATCGACTAGAAAACAGATATTTGAC
GTGTTGTAAATTTCAATGATTTACATACTTGATGATAAGAAATGATTTAAAACACTACTA
CTGTACAATAACTCATGGATGGGGTATTAATTCGACAGAGTTTATTCACATCAAATAGTA
ATGAGCTGCAACTCTCTCACATGAAAGATGTACGAAATTCCAAGGGTACATAACCAAGTA
CATAATTAGTAATAAGCATGAACAGCAGGCCTACATCATATCCTTACACAAACTACACAT
CCCTTAGCCTTCTTTAAAAAAACAGCTCATGACTAACGGGTACCGTACGAATACGATGTC
GTTCAGGCTGCTTCAGCGAAACCCAACCTAGAATTGCCATAGTCGAACACGGTGTGGTAC
GGGCCCATGAACACGTCTCCCAGAATCCAGAGGGGGCCGCGAGGAGGAGGCACGTCCAAA
GCCATGAATCCGCTCATGCAAATAGACTGGGGGCCTTGCTCGACCTTCAGTATATACTGT
TCGGGGGTGAGGACGTAAGGTTTTCCACCGATGGTGAACGTGATATCGGGCATGTTTGGT
AGGGCGTTGCAGTCGATTATGGATT
>a_ATCACG_L001_R1_001_(paired)_contig_244
GAGCAGGTATTTTCCTTTTGGCTTAGTCGTGACCCAGATGCTGAAGTGGGAGGTGAAATA
GTCTTCGGTGGAGTTGATCCAAATCATTTTAAAGGAGAACATAGTTATGTACCTGTAACG
GAGAAAGGGTACTGGCAGTTTGACATGGGCGACTTCCTTGTTGGTAACATGTCAACTGGT
TTATGTGAAGGTGGCTGTGCTGCTATTGTGGATTCTGGGACATCCTTGTGCACTGGTCCA
ACTGCTGTTGTAACTCAAATCAACCATGCCATTGGGGCAGAAGGAGCTGTGAGTGCTGAG
TGTAAAACACTCGTTTCCCAATACGGAGACATGATATGGGATCTCCTAGTCTCTGGAGTA
AAACCCGATGAAGTTTGT
>a_ATCACG_L001_R1_001_(paired)_contig_245
AGCAGCATAGCTGAAAGTATACTCCACAAATATCCAAAACGACATAATGCATTTATTTTC
ATACTATAACGATAAACATTGGGAAAAACCGCGACTGCAGAAATCATGATCCCTCAAAAC
ATAACTCAACCACACATAAACATGCACGACACCAGAAACTGCTAATAGCTACTGTACGAT
TACAAACGCGATCTACACGAACCTGTCGTAACTTGGAAACAACAACTGGTAGTAGTTAGA
AGGATACGGCAAGGCCAAGAAGCGCCATAAACTGAGCTACAAATTCAGGATGTCCCGGCC
AGGCTGCTCCCGTAACCAGATTGCCATCCGTAAAGCACCTGTGAATGGGCTCCGGGTCCA
ACCATGTGGCCCCCGCTAGAACTACGTTAAGTTTCACAGCTGGGTATGCCGTACATTTCT
TGCCCTTCAGAACATTAGCAGCAGATAGAATCTGTTGTCCATGGCAGATGGATGCTACTG
GTTTCTTTGATTCCATAAATTCCTTTACTAATTCAATAACTTTATCGTTCAACGCCAAGT
ACTCTGGAGCGCGACCCCCAGGTATCACCAGTCCATCATAGCTTGAGGCGTTCACACTCT
CAAAATCAGCTGTTAAAGTGAAGTTGTGGCCTGGCTTCTCGCTGTAGGTTTGATCACCTT
CGAAATCATGAACAGCAGTAGGGCACGTATCGCCTGCTTTCTTTCCCGGGCAAATAGCAT
CAACATGGCAGGAGAGGGCTTGAAGAGACTGAAATGGGACCATCACCTCATAATCTTCCA
TGTAGTCTCCACAAAGAAATAGTATTCGCTTTCCGGAACCAGATATCTTGGCTCCTAGTG
CCTTGATGAAAAGCTGGATAAACTCAGGATGCCCAGAATACGTAGCACCAGTTATCAGGT
TTCCATCGCTGGTGCAGAAGGCCATGGTATCCGGTTCTACCCAATGGGCGCCAGCAGCAA
CCAGCGCAGGTTTAACGGCTGGATAAGCAGTGCATTTTCTTCCTTTAACCACATTAGCTG
CAGCCAAGATCAACTGTCCATGGCAGATGGATGCAATTGGCTTTTTTAAGTCCTCAAATT
TTTTTACCAAACTTACGACAGATTCATCCATTGCAAGATATTCTGGAGCACGTCCCCCAG
GTATGACCAGTCCATCATATTTGGTAGCATCTACCTCATCGAAAGTAGCGTTCAGAGCAA
AATTATGCCCCCTCGACT
>a_ATCACG_L001_R1_001_(paired)_contig_246
ACTTACTCTGCAAAACAGGATTAAATCTTTAACAAACTTCGCACTCACCTAACAAGTTTG
CAGTTATGAATTCACCCATATACAATGATTTTATTACATTTTTCATAGGTTCTTGCTTTG
CTAGGCATAAAGGGACAAGCAAAAATTGTGGAGTATATAGAAGTTAACAGCAGATGAAAA
TTACAAAAGAATCTAATGAAATAAGCTGAAAGTCAGTACGAAAGTTTTCAGACAAGTTAG
GTTTCTCAGTTGTTTTCCGAACACTTGAAATTTTCTTTCCAAAACACATTCAATATTCAT
CTCTACTTTCTTCTAGTAAGCAAAGTAAATAAACAACTACTTCACTTTTTTAAGACAAGC
TTCGGGCGAAATCTAAGTTACTTGTGCAACATCCATATATTTAAATTAGGCAAAGTAAAG
ATGACAAATTTTCACAAAGACTATGCTATAGCAATGAATGTGCAATGTTTTTTAATGGGG
AGAACTAATTGGACTGTTATGGTCTTTTTTCTTTTCACTGATAGCCCTTTTATTGGGAAT
TACAAGGGCATCTCTATACTCAAGATGGTTATAATGGTAGGTTCAAAAAGCAAGTTTAAT
GGTTGGGAGTTGGGTTCATCCATTAGAGATCGATAAGTTGGCAAAATTTTTTGAACCTTG
CACCCTATTTTGAACTTGGGTTCTCATTATGTTATTGGCTCATTATTGTCCATAATCAAA
TTTTGGTCTCCTTTTATCAAATGTATTCATTTCTTCATAAATACACATAAAATGCATATC
TCTAATTTTTACTATTATATTTTCAAATTTCCATTGTTAATGTAAGTAACATGTTATTTT
TGTTCATTTTTATTAGACCTCCCACTATTATAACCCAACACAACCCAATCTTAAATATTA
ATTTCTCTCTCCTCCACCTATACAATTCACAACCTAATTCATTTTTACCCACTACAATGA
CATCAACACAAGTCAAGTTAATCTTAATTGTTTCTTTTAATTTATTTTTAGATATATCTT
ATCTATATTAAATTTAAAAATCAAACAAAAATATAGTAACTATTTTATATTTTAATATTC
AAAATTATAATTTAAAAATATTATTGTCCACCTTAATAGTTGTATTTTTACTCAATAATA
AAATAAAATTACAAATATTACAACATATAATTTAAATTAAACAAATCAAGTTACAAGAAG
TATGAAAAAAATAAAGATTTAATTTGCTTACAGAAATATATCAACATTGAACTCTATTTG
TAGATAATGAAAGAATATAAATTTTTTATTTAACTAATAAAATTACCAAAATTATAAATT
TAAAAAAAAAATATATAAAATTTGGGCATCCAACCACAAGCTGCCAGCTTGTGGTTGGAT
GCCTTCAAATGTTGGCAGGGTTGTGGAAGGTTGCAGGAGAGAGGAGGTTGTGGAACAATT
TTGATTTTTCTTTTATTTTAATTGCCATATGGGATGACCCTCATGTGAGGGTCATCATAG
TGAGTGGTCTTAATATATTCAAAATTTCATTATTTTATTAAACTAGTAATTTAAAAAAAT
CATTAAATTAACGTACTATAAAAATTTATATTAATTTAATATTATAAATAGATATATTTT
GTGTATAATATATATCTGTGGAAACATGTTGAAATTGTCATTGTAGGTTCATTGTTATGT
GAATAAGTTTAAAAGGATTAGTGGGTTAAAAACTTTACGTGACATTGCTGAAGTTGTTTT
TTTGGATACACCATTACAACTAGCCTCAAAGTTTTATAAGTGAGCAAGTTTTGAAGGATA
TTACCTGAAGTGGGTTGTAGGGAGATGGTGCATCTGAACCGTAC
>a_ATCACG_L001_R1_001_(paired)_contig_247
CCAGAAACAAAAACCCACAAACTCACTAATATTACACCCCTCCCTCCCTCCTCTCCCAAT
TCAAATCCCTGTACAAATTTCCACAGCCTAAATTCGAAATGGCAATCCAAAATTCTGGAA
AGTCTTGATTTCCCCTCTGAGGCCTGCAGTCACTATCACCATACCCCAAGCTAACCTGTT
CTGGTGGAACCCATTCAAGAGGTCCACGCTCACACGGTTCTTAGTCGCTGATACGAGCTT
CTCCTCAGGCCACGTCACCGAGATTCTGTCGAATAGGCCACTCGACAGAGGCCCGTTTAT
CGGGCTGTTGCTGCAACCCGACGGTGGGGCCGACCCTTCACTGCCATTCGTTTCGCCTAC
TGGGGTGGTAGGATGGTACTCGTTTAAGGCCTCAAACCGGTCGTTTGTGACTGCACCACA
GCTATCTTGTGGGCCCCATGTGTCCGACATGCCGGGCCACGGGATCGCTGCAGAGACATC
TTGACAGTGGAAAAGCTCGTATGATCGAGTCACTTTAACACCTTTACTTCGGTTGGGACG
GGATTCACCCTCATGTCTCCATACATAAACGTATGAATCTTCACTAGCGGAAACCACGTA
TTTGCCGTTGGAAGTAAGTGATGCTGAAATTTGGCTGTTTGTGTTGTGGAACCCTTTGAA
TTTGTGAACAAGATCGATACCATCTATGACTCGTATTCGGGAATCAGCTGATGTGACAAG
GACCTCTGATGAGCTTCCAGGTGCAAACTGGAAACCAGTTATTTTCTTCTGATGAGACTT
CTTCTTCTTGTTCTGCAGATTGATCTGGCTTTTCTGGTGCAATTTATTTTCTGATGTGTT
GTATAAGCGACAGCTACCCTTGTACGAACCAACTAGTGCCCCCTGTCCATCAGGTGTGTA
ACAAGCTGCAGTGACCATTTCATGCAAATCATTCCAATCAACAACTTGGCGATCGGGAAT
GCTCCATATTCTCACCTTGGCATCTAAGGATCCACTGATGAAATATCTATCATCAACTGG
ATTAAACTGGATGCACGTTACATAGTCACTGTGAGAGAATATCTTTAAACAAGATTTGCT
AGATAAATCCCATAGCCGCACCGTTTTATCCATTGAAGATGAAAGCAATTGCTGAGACTT
GGACCATGATAGGTCCAGTACATCATCTAAATGTCCTTGAAATGAACATATGGGTTTCTC
CAAGAGGGAAAANNNNNNNNNNNNNNNNNNNNNNNNNNNNNNNNNNNNNNNNNNNNNNNN
NNNNNNNNNNNNNNNNNNNNNNNNNNNNNNNNNNNNNNNNNNNNNNNNNNNNNNNNNNNN
NNNNNNNNNNNNNNNNNNNNNNNNNNNNNNNNNNNNNNNNNNNNNNNNNNNNNNNNNNNN
NNNNNNNNNNNNNNNNNNNNNNNNNNNNNNNNNNNNNNNNNNNNNNNNNNNNNNNNNNNN
NNNNNNNNNNNNNNNNNNNNNNNNNNNNNNNNNNNNNNNNNNNNNNNNNCCATATTGCTT
AACTCGAACTTTTTCTGGGCCATGAAAGGATACATCCTGGCTATCATCCGTTGCAGAGCT
CGATCTCCTCCCGCCCTTTTCGGATGATGTATCCCTCTCATCACTACTTCGCCGCTCCTT
ATATCCGGTTACAGAACTAGCAACGTTTTTAATACTTTTTAGCCAACTCCCCCTCTTCTT
CAACTTAGATGTGGAGCTGAAGCTCCCATCAGCATTCAGATCCAAGCCTTCCTTGTTCCC
ATCCTCAACATTCTGTCTCCTCATCAATTCTTGCACAATTGGCGAAGTCCCAACACACAT
CTCGGACGAAAACTCCTCCATGGTCAACTGGCGTCCTGTCCCCAATTCTTTGATCTTTTC
CCAAGTCCCGTCTTCCCTCACCTCCTTCACTACGAACTCCTTCCCATTGTCGAGATTCTT
GATCATACACACGGCGTTTCCATCATCCAAACTACCGTTCAACTCCTCACTCCTCGGAAT
GGGCAACAAACCGCTAGAGCTCCCGTTACAATTGCAATCAGCTCTAATTTTCACTTTTGG
GGGTTTATTGGGAGAGACCGTACTATTCACCGACGATTGATTTCGGCTCGGTGATCTCTC
GATACCACAATTCCTCTGAAGACTCCCTTCCTGATCATTATTTACATCAATTGCACCTGC
ACCTGTTACCAAATTAGCATCACCGTCACGCGAATTACAGTCCCCAGCCGACTTGGATCG
AAGCATCCCAGAAGCCCTAGTAGCATCAGGATCATCAGCAGCAATTCCGAAAGTAGGGTG
AAGAAGGGGGTTTGAGAAGGAGAGGGAGGGGCGGTGGCGGAGGATGGAGGGGTGACGAGC
GAGGCCCATCTGACTAAGGAGGCGGAGGCGGCGCTCCTGGACGGAGGCGGGGTGGGAGAT
CCAAAGGTCGTAGTTGCGGGAAACGCCGCGGGGGAACTTGGGGACGGGGTCATGGAAGTC
GGAGGTGGAATCGTAGTCGTCGTCGGGTTCGGATGCGGAGGGGGAGCAGGAGCAGGAAGT
GTTGGAAGAAGAAAGCAGGCGGTCGAGCGAGTCGTGAAACCGCTCTTCCTCCTC
>a_ATCACG_L001_R1_001_(paired)_contig_248
ATGCGAAGCCAAAGAGAGCATAATATTATCACATTGAATTAGAAAAAGGGTCAGCATAGA
GCATATTAAATTGTATGCAGAGAGGCCAAAATGGCTTTACTTTACAAATTACATGCAATA
CAGAAACCTAAAAGGCTGTTACTGTGAATGTGAGTGGCTAAGAGCCTTCAAGCTGTGTAC
ATCAATGTACAACCCACTTCCAACAGTGAATTATGATTACTGGTAAAAAAACCTCAGAAT
TAAGTTAGAGTGGGTTCACCAAGATGAGTTGTCTCTACACGATTTCCCCATGTCTATATC
CACCATCTTCACAGTCAGCACCTGGATCCAGACCACAAGGAGAGTCGAACCATTTAGGAT
TTTCAGGGTAGAATCCATCTACCTGAATACCAGCAAGACCCACATCTGGATNNNNNNNNN
NNNNNNNNNNNNNNNNNNNNNNNNNNNNNNNNNNNNNNNNNNNNNNNNNNNNNNNNNNNN
NNNNNAGAATCCCCTTCTGATCAAACTCGCCACATTTCAACCACTTCTCCTCTTTACATG
TCTCACCAAGCAGATCCTTCTCATTCCTGCACTCTGTTCTCATCCGATCCCAAGAAGCAA
CCTCACCAAGAGTTCTGCCAAAGCTGTCCTCATCATCTTCTATGACATCCGCATCTTTGC
CATCACCATATATCCTAGTGTGATGGTCATCAACCCAATCTGGCAAATCATGCTCCACCA
CCAACACATCATCCAAATGATGCTTTTCTGACAGCAAACTGACAGATTTGGACCCGTCAT
CTGCAACATTTCTAAGCCTATTCAAGATGTCAAAAAGTTCGCGAGAGACGGAACCCAACA
GAGAGGGTGGGACTTTTCCAAGCCTACCCTCAAGCAACCCCAATTCATTCCTTAAATCAT
GCACTTGCTGCAAAACTGAATGCTGTATATCTCCAGAATCCTTCTCTAAGAACCCAAAAC
TCTCAGTTTCACCATCTTCAGCCATCCCATATACAGTTTCTTGATCCATCAACAGACCAC
CCCCCTTATGTCCAACCATTCGATGCATAATCCTAGCATTTCCATCCAGGGGCCCTGGCT
CGTGTCCAGAATGCACCGCATAAAGCTTAAAGACAGCTGTTCCCTCTTCCTCATAGACAA
ATGTCTTATCCTTCTCATTATAATTTGATATCGGAACTATGGCCCTAATACGAAAGCCAC
ACCCACAACGCTTTGAAGTATACGGTTCCCTCTTAAGTATACGAGATTTTTTCGAAGCTG
GCTCTCCCGCCCTATGACATGCGTAGTCCTTCACCTCGGCCATAAATGGCTTATACCTAA
TATATTTCTGCCGTATGCACAACACGACCTTATGCTTTGCTGCCAATTGTTGCAGTTGTG
CTGGGACTTCCTTTGCCGGCACATCAAAAGATTCGGTATATTCAAACCTACGTCTCTTTG
ATCTGGGAGCACACCCAGAAGACTCATCCGAACAAACAGGACAAGCAGCCACGCATGTCC
TGATATAACTCTCGGGAATGCCATAAAATTTGGCCCCCACAGTCCACACCTGCTTAATTC
TCTCTATAGTTTCTTTCAACCCTAAGTGTTTAAAGTCCACATCCCCATGGAATGACATGA
CTATCTCCTGCCACTGATCAACATGCGAAACAAATTGATTCGTATTGTTCTTGAAACAAA
GAAAATGACTATTATTACCGGCAACGCTAGCAGCGGAATCCGCCACGTGTACATTGAGCT
TGTCCTGAATGCGCTTCCACGCAGTCAGATAGGCCGTGTCCTCGTTGCGATCCTTCCACA
CCGAACGCCAGCTGGAAAGCACAGCAGTCGGAGTCGCAGCTCGGATCTCCTCCGGCGTCG
CCAAACGACCCTCAATCAAGCATTGGATCATGAGAGCATGCGATTCCTTGTTGAAGGTAT
AGAATTGGGAGGAGATGTGCGGCTCGGGGCTAATGCACAGAGGAGTCTGTTTGATTGGGC
GCTTGTTGTTGTTAATTGAGGGAGGCGTCGGCAAATTAGGGTTCTGAAACTGAGCGACAC
CGTTGGGCTGCGGGAGGGGAATTTCGGCGTCGGAGGAGGTACGACTGCCGCCGTCGTCGT
CTTCGTCGTCGCGGAAGAGGTCGATTTCGGCGAGGGAGAAGGCGTCGTCGTCGATGGAGG
GGTGCGATTGAGGGTCCATGAAGTGGTCGTGGTGGTGAGGCGATGGGCCCAGATGGTGGA
ACAGATCTTCCTCAATCTTGCTTGGATTCATTCCGGCCGAGAATTCAGAAGGCGTACTTT
TCAGTAGAAGAGTTTTGTCAATGGAAGAAGC
>a_ATCACG_L001_R1_001_(paired)_contig_249
CCTAATGTGTCCATGATTAGGTTCACCCAGAGCAGCTGCACCGCCGTAAGGGGAGCAGAT
CCAGAGGCACAAGCAGATATGAAGTTGATCATGAGAGCAACAATGTTAACAGTCAACTGG
AATTGAACAAATTTCTGGATATTGATGTACACCGAGCGTCCCCATTTTGCCACATTTACA
ATCGTTGAAAAATTGTCATCTAGCACAATCACATCTGCACTTTCCTTTGCAACCTCTGTT
CCTGCAATGCCCATAGCAAGTCCAATGTCTGCCTCATGCAAAGCTGGCGCGTCGTTCGTC
CCATCACCGGTAACTGCAACGACCTCTCGAAGCTCATCTCTCAATGTCTTGACTAGGACA
TGCTTGTCTAAAGGTGACGACCGCGCCATTACCTTTAGCTTTGGTATCAAATCTTTCATC
TGGGCAGTGCTCATGCAACGAAAATCCGGACCTTCGACAGCAAGATCACCATCTGTAAGA
ATCCCACACTCTCTTGCAATAGCTTTAGCTGTATTAATGTTATCACCAGTTACCATTCTC
ACAGTAATACCAGCATCCATACAAGTTTTAACTGCTTCCCTCACACCCGGACGAACCGGA
TCCTTGATTCCTACTATTGCAATCAATGTATACCCACTCTCAGGGATACTATTCTCAACA
GAATCGCCATCACCAATGTCTTTATAAGCTAAGCAGAGAGTGCGTAAAGCTTCATTCGCA
AAACCATTAATGACATCCGAGATATCACTGACTTGCTCTTCTGTCAACTCAACAACCTCC
CCATCCGCGTTGATTTTGCTACTGCACATTTTTAGTATAATCTCTGAAGCGCCTTTGCAG
TAAGCTCTGGTCTTGCCATCTGGAAGCGACAGAAGAACAGACATCTTTTTCTTTTCTGAA
TTGAAAGGTTCGACCTTCAATGTCTTGCAGACTTGGCGCTGCTCCTCAAAATCACCACCT
AGGAGCAATCCGTATTCTAGAATGGCAGACTCTGTTGGTGAACCCAAGATGGATCTCTTT
CCGTTTTTATCATTGACAACCTCGGAGCCTGTATTGTTAAATATAGCTTGCAAGAGAACA
GATGACACATGTTCTGATATGTGAGTGTTTAAAGTACTCCTGTGTGTATTGTCTTCAACG
TCGTTTGATTTTCCAGAAATCCATATTTTACTCACTACCATATGGTTTGTGGTCAATGTG
CCGGTTTTATCAGTACAAATACAAGTAGCAGAACCCATTGTTTCGCAGGCCGACAAATGT
CTTACCAGTGCCTTGTCATTCATTAATTTCTTCATAGCGAAAGCAAGGCTAAGTGTGACA
GCAAGGGGCAATCCCTCTGGAACCGCAACGACAATAATAGTCACTGCTGTGGCGAAGTAG
TTTAAAAGCAACAGAGC
>a_ATCACG_L001_R1_001_(paired)_contig_250
TTTTTTTTTAATATAATCCATCTAGCATGGTGGTGACTTCATAATCCAATATACATTACA
TTTTCTATGAAATAAATATATATTCAATTTTAATTATGAATAGTTAAAAATTAAGCGCCC
ACAACAATTAATTAATAATATCATATGTTTGTGTTTATACTGTAAACATTGGTATTCATA
TCACATCTTGTTCTTACAATTTCCAACGATATACAACACGTAGAGGAATAAGATTATTTG
TCTACTGCGCCAAAGCACTGGTGTTGTAGACAAGAAGTGCACCACCGAGAAGAATACCAC
CAAGGGTAACTGCCCATATGGCTAACCCGGTCGTGCCACCCACGTACACGTCACCAGTCG
GAGACCAGTCTTTCTCGTCGTAGATCGGACTGTAACCGTCCACGTTGGCGCCGTATTTGT
CAACGAATTNNNNNNNNNNNNNNNNNNNNNNNNNNNNNNNNNNNNNNNNNNNNNNNNNNN
NNNNNNNNNNNNNNNNNNNNNNNNNNNNNNNNNNNNNNNNNNNNNNNNNNNNNNNNNNNN
NNNNNNNNNNNNNNNNNNNNNNNNNNNNNNNNNNNNNNNNNNNNNNNNNNNNNNNNNNNN
NNNNNNNNNNNNNNNNNNNNNNNNNNNNNNNNNNNNNNNNNNNNNNNNNNNNNNNNNNNN
NNNNNNNNNNNNNNNNNNNNNNNNNNNNNNNNNNNNNNNNNNNNNNNNNNNNNNNNNNNN
NNNNNNNNNGCCGACTTCTCGACGGAGAAGGAGGCCGGCTTTAGAGTCACTGAGCTCATC
ACGGTGGTTGCCATATATCTCTCTCAAACTCTAATGCTCGATTCACGCAGATAATATGGT
CTACTTACAATGCCAAAAATCAAGAGTCTGTGGAACACATTTGGACACGTGGCACTTCTT
GTGTGGTTAATGGGATTATGGTTGTGATGTTAAAAGCCTTATCTGAATGGCAAATTGTCG
CTTAACTGGTTGTGAACTTGTGATTTTCACACACACGTTTGGGATCTTCAATATCCAAGT
TGAGACACCACTAATTTTTCTTGAAAACTATAAGTTATTTAAATATAATAGGCTAC
>a_ATCACG_L001_R1_001_(paired)_contig_251
TTTTTTTTTTTGCGATCAGAAATCAATTCGTGATACTCCAATAAGAAAGGGAACTCCACA
TTTCTCATTCTCATTTGTTACATCTATATAGACAGAAAAAAGACTACTACTGACAATGAA
GCATCTATCGAAAGAAGGATATGTACATGTACAACCGACCAACACAATTTACACAACCTC
AACAAATCGATCAACATATACATGCCTGATTTAAACACCATCAGCCCCACAAGAAACAAA
TTTATATCACTTAAAAAACCACGTTCCAAACGCTTTACTACAGTCCTCAGATGTTATCAA
CATTCACCTGATTTCGAGCTTTCTAATGTAGGAGGTAGTAAATTGAGGAAGCTTCCCAGT
GCAGGTAGATTGGACTCTGAGTTTGACTCATCATTGAAGAGGGATTTGACAGTAGGTCTC
TTCGGTTTGGTGCTCTTCTTCTTCAGTTCGGCTATACCAGGAACCTCATGTTCATTGACA
ATTTCAAAGTTCTTGTAGGTGTAGCCCATGAAGTTGACATCCTTGGACGGCAGCATCTTC
CTCCAGGGACCTGATTTTGCGCTTGACGGAACTTGGTTGTCAGACTCGTCAAACTTTTCA
AAGTTTTGAGTATCCAGTTCACCATTAACTTCAGGAATAAATGCAGCTTTCAGTTGATAC
AACTTATCCCACTCGATGCCCTTGAACCATGGGTGAGCCTTGATTTCATCAGCTCCCCTT
GTTCCGAGCCTTTTCTCTACATTACATAACAGTTTGCATATAAGGTCCTTCGCTTCAGGT
GATAGCTTTACCTCTTCAGGGAATTTTAGATGTGTTCTCCAGTTCACTATCTTTCTGCAT
GTCGACATGGGCTCGTCTGAATAGAATGGTGGGTATCCTACAAGCATCTCATACATGATA
GCACCAAGGGACCACCAATCACATTCCATTCCATATCCTTTCTTGAGGAGAACTTCTGGA
GCAATATAATCAGGTGTGCCAACAGTTGAATAAGCAAGCATCCTCCTGTTCCTCTGCCAA
TGTTGTAGTTGCTCTTGCTGGGTGCGCTTTGGCACTGCAGGGCGACCATCATTTTGAAGA
GATCCACTGTAGTTATTTCCCACTGAAAAATCCTTTTCTTGAATACTACTGCAATCTAGA
GGCTTACACAATCCAAAATCTGATAGCTTCATGTGCCCATTTCGGTCAAGAAGCAAGTTA
TCTGGCTTTATGTCTCTATGAATATAATTATGTTTGTGAATAGACTCAATTGCGAGTACT
GTTTCCCCAACGTAAAATCTGGCTTCATCTTCTGTTAATGTGTCTTTACGCATCAGCAGA
GTCATCATATCACCACCAGGTAAATATTCCATTATCAGGTACAGATACTCTTCATCTTGG
AAAGAACAGTACAGTTTGACAATGCAATTGCTGTCAACTTCTGCAAGTAGGTTCCTTTCT
GCTTTGACATGTTCGACCTGACCCCTACGAAGCATTTCTGATTTCTTGAGCTTTTTCATG
GCATATACATGGCCAGTAGATTTCTCCCTGCATACTCTAACCTCCCCAAATGCACCCTTT
CCTATCATTGTCAATGGCTCAAAATCATCAGCACCCATTTTATGTCTTTGAATGCGCATG
TATTCCGTTTCTTTCTTCTCAAGATTTTTCAAAATGTTGTTCTGCTCTTCCACAGATACC
TCTGCATCAGCCAGCTTTCTCTCCAGCTCATTACGGCGCTCTCTCCGTTCCTCAAGGCTC
TTCATCTGTTCCTTGTAGTGCTTTTCTATATATTGCTTTGCCGCAGCTACTTTCTGCTTA
GTAGCATTGGAAGGAGTTTCGTCATTCTGGGGTGTTTTTGAACCTTCTTTACCATAAGGA
GTGGGTTCAGCATTCTTGTTTGAGGTCTTATGTTTCTCTTTCGGCCGGAATTTACCAAAC
CAACGCTTAGCGGATTCCATCTACCTTAACCTTCTCTTTGTCAAAAGCGGATACCAGTTA
CAAATCCAATGCTTTAAACAGTCAACTTCTTCGATAGTATGCTTCCAATGCATCAGTTAC
AGAATCAAATCCTCAGAGCATAGAGATAAACTTGAACAACTGGTGCATAAACTCAGCCCC
TGAAAACCAGACACCGCATGACTCCGTCGTCAACCACATCAAATCAAGCAAGTGAGATTA
TTGTATACGCAACTATAGATTACTTGATAAAATGGCAAAAAAGCAATACCAACAGAAAAG
TGAAGTTGCAACCCTAACTTTCTAGTTA
>a_ATCACG_L001_R1_001_(paired)_contig_252
CCACCAGCTTCTCACTCACCTCCCACAGTTTTCGTGCTTTATCTGCATCACTTGCTTCCT
TGGAGAGCTGGTTCTCGAATGAAGCCGATGTGCTGTTCCAGCTCCAGTACACACCCGATT
TCGACAGGCTTGGATCACTCACAACCTGTGCAAGCCGGTCTCCTGCTTCTTTCTCAGACA
CATACCCTTTTGTGATATACTTCTGAAACGGTGGAAACAGAAACCTGAACAGCGGAATGT
GGTTCCTAAACAATCCGGTTTCAGCTATACACCCCGGGTAGAGCGACGCAAAGCTAATCC
CAGTTTCCTCGTGGAATCGCCTGTGGAATTCCTGCATAGTAAGCATATTGCAAACCTTAC
TATCCTTGTAAGCCTTTGCACCATCGAACTCACCACCATCAATCATGGGAGCACTTCCCA
CGCC
>a_ATCACG_L001_R1_001_(paired)_contig_253
GTTAAATTCCCATGCAGGGTATCAGACAAGCACGTAACAACAAACAACAAACCAATAATT
CATTTCTTGGATCTGGAAACCCTTCTGATCAACACCATCAAGCACAGAAGGCGATACGCC
ACGAAGAATCCGATCATTACATAAATATTACTCCATCGCTGCCTTTCATGCAGACCTCTC
CGATCCAAGAAATCACGCCCGTTCACCATGCACGCATTGCTCTTCTCGTCGTACCAAATC
AAGCACGTCGAAACCAGGCAGGAATATTCATTGATCAACAGCGCATCTAAAGCGTATTTA
TACATCGACAGATAATGCATCCACAGCCAGAATTTAGGCATTCTGTCGCTCGATATGAAG
TAGCCGGAGAAGAGGAAGAATCCGGCGAGGAGTAGCGTCAGGAGTGAAGTTCCGGCGATG
AAATTGGGGGCGACGGAGCTTAAGAAGAGGACGAATGAGTTGGCCATCAGGACGATCACC
CATATCACTAGAACGAAGTAGGCGAAGGCTTGCCACGTCATGCAGAGGCCGACTAGGAAG
TAGACGGAGATGGAGTAGACGACGGCGACGGCGAGTAAGTAGGGGAGGAAGACTAGGGTG
TTGGCGATTAGGTAGGAGGAGAGGCGGTAGACGCCGCTGGAAGTTTCTCGAAGGAGGATT
GGCCTCTCGTTGATGAATATGGGGAGGGTTTCTGTGGGG
>a_ATCACG_L001_R1_001_(paired)_contig_254
GCGAAAGGCGCCGTCGTCCACCACGGCACGATGTCATCTCTTGAAGATTTCTTGCTGTTG
AATGGATTCACAGTTCCTCCTCAGCTAAACTCGCTCGAATACGCCATGGAATTAGTAAAC
CAGCTGCGGCAACCGGAGCAGAGTGGCTCTCCTTCGCCTCCGCTCCCGCCGCCGTCGGAA
ACTCCGAGATCAACCCCCTCTGAGACGAAAACTAAAGAGACGATCAGATACAGAAGCTCG
AGATTCCACGAGATCATCACCTTATATTGCAGGTTCTGGAAAATCATCTACAGAACGAAG
CAATTACTTTTAACAAACACTTTGCAGGCATTAGGAGTGGGTCTAGTTCTCGGCACCATC
TACATAAACATCGGCTTCGACAAGGCCGGAATCGAGAAGAGATTAGGCCTCTTCGCCTTC
ACTCTCACATTCCTCCTCTCCTCCACCACAGAAACCCTCCCTATATTCATCAACGAGAGG
CCAATCATCCTTCGAGAAACTTCCAGCGGCGTCTACCGCCTCTCCTCCTACC
>a_ATCACG_L001_R1_001_(paired)_contig_255
CCAAGCTCGACAAACTCTTGTATGATCCTAGCATCTTCCCCGATTCTCCTCAAGACATCA
GATGCGGCGCCAAATAGCTGTTCATTGTACGAACGACCATCTTTTATTATGGCTGATGGG
AAGATATTATCCTTGTCACCTCTAGCCAAGTTGACGTATATGGTGACGATCTGTTNNNNN
NNNNNNNNNNNNNNNNNNNNNNNNNNNNNNNNNNNNNNNNNNNNNNNNNNNNNNNNNNNN
NNNNNNNNNNNNNNNNNNNNNNNNNNNNNNNNNNNNNNNNNNNNNNNNNNNNNNNNNNNN
NNNNNNNNNNNNNNNNNNNNNNNNNNNNNNNNNNNNNNNNNNNNNNNNNNNNNNNNNNNN
NNNNNNNNNNNNNNNNNNNNNNNNNNNNNNNNNNNNNNNNNNNNNNNNNNNNNNNNNNNN
NNNNNNNNNNNNNNNNNNNNNNNNNNNNNNNNNNNNNNNNNNNNNNNNNNNNNNNNNNNN
NNNNNNNNNNNNNNNNNNNNNNNNNCCTTCTCTTCCTCCTTAGCAATCTTTCTCCAGACA
TTTCGGTGACTGGGGACCTGCCATAAGTACTCTAGGAGTTCGGCAATGTTGTGACGAATG
TTGAATTTGTCATAGAACTGAGTGTGGGAACCAGTAAATTCAATATCCACATAGAGCTTC
AAAAGATTCCTCACTAAATACTCGAGGGATAACTGGTGCCCTTCAAACAAGGTTTCAGTT
GCTTTTGATCCACTTCTCTGGGGCATCCAACAATTAAGCACTTCAACCATTTTGGCTCTC
AGGTAAGGATTTCGAATATACTCTGGACTGGCCATGAACATAATGATGAAGTTCATAAAA
TCGTCCAGCATAACCCCATCAAGAGCTCTAGGAATCCGAGAGGCAAATATTAGCAACTCC
ATAGTGTCTTCTACAAAATGCTCTGGCATACAAGCAAATTCCTTTGGGCATGTTTGTGGT
AGAGGCATTTTAAAACCTCCAACTAGCCCAACCAACCAAACAACCATCAGGCGGTAGTAA
GATAAGGCCCGCTGAAGAATCCCTCCATCCCGTAATATTTGCGCTTCATAGCATAATTTC
TGTTGAGTGTATAATTCAATTTCCTTTTCGAGGCGAGCTATATCTTGCTGCAATTGAGGA
GAAGGTGTCTGCTCTTGCAAGGCTTTGAAAGAGTTCAAAGTATCTTCACTTCTAGAAATA
TCCTGAACGAGGTGTTTGAAGTCTGAAAAGGCCTTTAGCAGCCCCAAGTTAAGCACTCTA
GCGGTCATAAAGAAGCATTCACATATGAATGTGTATTTGGTCTTTTCATTACTTTTGCTA
ACTGGTTTATTATTTTGGAGAGAAGGCTCGCTAGCACTGTCACTGGAACTTGAGGCCTCT
TGAGACTTTGTCATCCGGTTTTGTCCATCACCACTATTAACGTCAAACCATTGAGATACT
TCTTCTGATGAGGCATGTAAAGCAGTCAATCCACTAAATTCCAGGC
>a_ATCACG_L001_R1_001_(paired)_contig_256
GTATGTCTCCAAGTGCAGCCTCTGCATCCAAGGCCTCTGACGCTGCAACTTTAGCTTTGG
CCCCAAGCTCGACAAACTCTTGTATGATCCTAGCATCTTCCCCGATTCTCCTCAAGACAT
CAGATGCGGCGCCAAATAGCTGTTCATTGTATGAACGACCATCTTTTATTATGGCTGATG
GGAAGATATTATCCTTATCACCTCTAGCCAAGTTGACGTATATGGTGACGATCTGTTNNN
NNNNNNNNNNNNNNNNNNNNNNNNNNNNNNNNNNNNNNNNNNNNNNNNNNNNNNNNNNNN
NNNNNNNNNNNNNNNNNNNNNNNNNNNNNNNNNNNNNNNNNNNNNNNNNNNNNNNNNNNN
NNNNNNNNNNNNNNNNNNNNNNNNNNNNNNNNNNNNNNNNNNNNNNNNNNNNNNNNNNNN
NNNNNNNNNNNNNNNNNNNNNNNNNNNNNNNNNNNNNNNNNNNNNNNNNNNNNNNNNNNN
NNNNNNNNNNNNNNNNNNNNNNNNNNNNNNNNNNNNCCTTCTCTTCCTCCTTAGCAATCT
TTCTCCAGACATTTCGATGACTGGGGACCTGCCATAAGTACTCTAGGAGTTCGGCAATGT
TATGACGAATGTTGAATTTGTCATAGAACTGAGTGTGGGAACCAGTAAATTCAATATCCA
CATAAAGCTTCAAAAGGTTCCTCACTAAATACTCAAGGGATAACTGGTGCCCTTCAAACA
AGGTTTCAGTTGCTTTTGATCCACTTCTCTGGGGCATCCAACAATTAAGCACTTCAACCA
TTTTGGCTCTTAGGTAAGGATTTCGAATATACTCTGGACTGGCCATGAACATTATGATGA
AGTTCATAAAATCGTCCAGCATAACCCCATCAAGAGCTCTAGGAATCCGAGAGGCAAATA
TTAGCAACTCCATGGTGTCTTCCACAAAATGCTCTGGCATACAAGCAAATTCCTTTGGGC
ATGTTTGTGGTAGAGGCATTTTAAAACCTCCAACTAGCCCAACCAACCAAACCACCATCA
GGCGGTAGTAAGATAAGGCCCGCTGAAGAATCCCTCCATCCCGTAATATTTGCGCTTCAT
AACATAATTTCTGTTGAGTGTATAACTCAATTTCCTTTTCAAGGCGAGCTATATCTTGCT
GCATTTGAGGAGAAGGTGTCTGCTCTTGCAAGGCTTTGAAAGAGTTCAGAGTATCTTCAC
ATCTAGAAATATCCTGAACGAGGTGTTTGAAGTCTGAAAATGCCTTTAGCAGCCCCAAGT
TAAGCACTCTAGCGGTCATAAAGAAGCATTCACAAATGAATGTGTATTTGGTCTTTTCAT
TACTTTTGCTAACTGGTTTATTATTTTGGACAGAAGGCTCGCTAGCACTATCACTGGAAC
TTGAGGCTTCTTGAGACTTTGTCATACGGTTTTGTCCATCACCACTATTACCGTCAAACC
ATTGAGATACTTCTTCAGATGAGGCATGTAAAGCAGTCAATCCACTAAATTCCAGGC
>a_ATCACG_L001_R1_001_(paired)_contig_257
CCGGGATTTTCATTTTCCTTTTCCCCAAGTAAAAAGAAAAAGAAATTAACTGAAAATTAG
TGAAATTTTCACGACGACCGCAATCCATAATCTCAAAGCTTCTTCCTGCTGATCTGCGCC
TGAAAAACCCTCAATTCGAAATCGGATAACAAATCTCAATTTTCAAGTGATTGTATTCCA
CTGATCTTCCATCAATGGCGACGCCAAAACCCTCGCGAACGCCGGCGGAGATCGAGGATA
TAATCCTCCGGAAAATATTTCTGGTGTCGCTCGTCGATTCAATGGAGAGCGATTCTCGAG
TTGTTTACCTGGAGATGACGGCGGCGGAGGTTTTGAGTGAGGGTAAGGAGCTGAAATTAT
CGCGAGAATTGATAGAGAGAGTCGTAATTGATCGGCTCTCCGGGAGCTTCCCCGCCGCCG
AGGCTCCGTTTCACTATCTTGTAAACAGTTTCCGCCGTGCGTATGAGGAGGGGAAGAAAA
TCACCTCGATGAAGGATAAGAACGTGAGGTCGGAGATGGAATTGGTAGTGAAGCAGGCGA
AGAAATTGGCGGTGTCCTACTGTAGGATTCATTTAGGTAATCCGGATATGTTCCCTAATC
ACGATACGAATAAATCGAATGTTTCGCCGTTGCTGCCTTTGATTTTNNNNNNNNNNNNNN
NNNNNNNNNNNNNNNNNNNNNNNNNNNNNNNNNNNNNNNNNNNNNNNNNNNNNNNNNNNN
NNNNNNNNNNNNNNNNNNNNNNNNNNNNNNNNNNNNNNNTTGAAGCAGCTGTATGAGGAT
TTGAGAGGCAGTGTTTTGAAAGTTTCGGCATTGGGGAATTTTCAGCAGCCACTCAGGGCT
TTGCTGTTGCTGGTGAATTATCCAGTCGGTGCAAAAGCATTAGTAAGCCATAAATGGTGG
ATACCAAAAATGCTGTATTTGAATGGCAGAGTGATGGAGATGACTACTATATTGGGACCT
TTTTTCCATGTCAGCGCTTTGCCTGATCATGCTATATTCAAGAGCGAGCCTGATATAGGC
CAACAATGCTTTTCTGATGCTTCAACTCGACGCCCTGCTGATCTGCTATCATCTTTTACA
ACCATCAAAACGGTCATGAACAACTTGTATGACGGTTTGACAGAAGTTCTTATGTGCCTC
CTAAAAAATACAAATACTCGAGAAAATGTTCTGGAGTACCTTGCAGAAGTTATCAACAAA
AATTCTTCAAGGGGTCATTTACAAGTTGATCTTTTATCTTGTGCTAGCTCCGGCATGTTT
GTAAATCTCAGTGTTGTTATGCTTCGTCTGTGCGAGCCATTCTTAGATGCCAATATGACA
AAAAGAGACAAAATTGATCCCAAATATGTTTTCTACAGCAATCGCCTGGAATTTAGTGGA
TTGACTGCTTTACATGCCTCATC
>a_ATCACG_L001_R1_001_(paired)_contig_258
TCATGGCTATCAACGATATTTCTTCATCATACAAGTTGTCTAGAAGTCCATCAGTAGCAA
GGACAATTAAATCATCCTCCTCTAGATCAACTCTGAACAGCTGTGCAATACAGGAGGGGT
CATCACCTCTTTCAATATGGACTGGTAATGAAAAAGCATGGTTCATAGGGGAAGACTTCT
TATAAACAGCACCATCGCGTAGAACAATAAATCCCGAGTCCCCAACATTTGCCAGGTGAA
GAGCCTGACCATCAAATTGAGCAATCAAAACTGTTGAGGAGCCAGGAGAGTTAGTCTGAG
CAACACTGAGATTAAGCAATTCGATGGGGTTGTTCATTGTATTGTCACTGCAATCAAAGA
CGAGCTTTTCACAGTTTTTCATGAGCTCCTGAGCATAAACTCCCTCAATGGTCCCTTCTA
ATGACCACAGACTAACTCCATCAGCTAAACCGAGCCATTTCTGACCAGCAATAAAATATG
CATCCTCTCCACCTGCCAAGACCTTAGAAGGATGGGGGAATAGTGCAGCTCCAGAAGACA
GAACGAAGTCTGTTATTACCATTTCCTGGCTCGTCACAGTAGATTCAGTAGATTCTGAAG
CTATCACTTCATGTACTGATGCTTCTACAACGTCACCACACACTGTTTGGTTCTCAGATG
CACCATCCGTCAGTTCTTCCACAGTTTCAGTAGCAGTTTCCCCGTGAAGTATTGAGTCAG
ACTGCTCCTCAGTTGCATATTCAGCAGTCTCGTTTGACATCACACTTCCAGATCCAGAAT
CCTGCTCCTCAGTGCCTCCGGACGTCATAGCCAGTTCCGTTGTAGGGAGCTCAGCCTCAG
CTCCAATATCAGTCCCATTTTTATTGCTTAGTACATTTGGTATCTCAATGGCCTCAATAT
TCACATCAGTTTCACTGCTCTCTTCAATAGGGAAAGTTTGCAACTCTGACTGTAAAACCG
GTTCCTCAACAACCTCTTCCTTCAAACTCACGGCTGGTTTTAATTGAGGGGACGAAGACA
CCAAATTATTATCAAAACATACACCACCATCACCAAATGTTTCATCTTGTACCACAGCTT
CCTCATTCTGATGTTCAGAAATAGAAGCTGAATTTGTTGCATCTGCAGTTTCCTTGTCCA
AAACATCCTGTTCAGTAATATTATTCTCCACCACAAGCCTCATGTCGGGTCTAGAGGCCT
CCACTGAACTTGGTTCCTCAAGAACCTCATCTTGACCTTGTTCCACATTCCCAGTGTTTT
CTATGTCAATGTCTGGAGCAGAGATAACGTCAATTGTTTCCATATCTGATGATTCTTCTC
CAGAAATAATATTCAAGACCTCAGAACTCTTATCCAGCACAGAGGTGTCACCTGGAGAAT
CCTCGCACTCTTCATTTATACCTTCCTCCACATTTCCAGTTGGCTCTATTTCAATATCAG
GAGTAATAGAAATATAATCAGTGTCTTTTTCTGTAGATGCTTCTGGAGTGATAATATTAA
AGACATCAGAGCTCTTTTCGTACTCAGATGTGTCAACAAGAAAATCCTCATGTTCTTCAT
TTATACCTTTCTCCAAATTTCCACTGGGCTCTATCTCAATATCAGAAGTGAAGGCAATGT
CATCGGTTTCCTTTTCTGATGATGTTTCAGCAGTGATAATATTCGAAACTTGAGAAATAT
CTAGCACAAACGTATCCACTGGAGAATCTGCACTCTCTTCATTTTTACTTGCCTCCACAT
TTATAGTTGGCTCTTTTTCAATATCAATAGAGATAATGTCAGCAGTTTGCTCTTCTGCAG
CGATAATATTCAGGACTTCAGAACTGTTATCCAGCATAGATTTGCCCACTGGAGAATCCT
CATACTCGTCATTCATAACTTCCTCCACATCACTAATTGGCTCTGATTCAACATTAGAAG
TAGATGTAGTGTCATCAGCTTCCTTCTCAAACAGAGTCACCGTAGAAGCTCCGTTCACCA
CCTCAGAACTTTCAAGTACAAAGGCATTCACAGGAGAATCCTGATGATCTTCATTTTGAC
CTTCTTCCACCTTGCCACTCACGTCTGTGTCAACATCAGAAGAGGTGACAGCATCACTGT
CCTTTGCTGACAAGTCCACAATATTCACATCATCCACGGCCTCAGAACTCTGATGAAGTA
TAGATGCATCTGTTGGGCAATCCTCCTGGGCTAGATGTTCCTCCACATTTACATTCAGCT
GCCCTATGCCAGCATCAGGACTTGAAGTAATTTCTGTTTCTTTACTTGTCGTAGTAACAT
TTGATACTTCCTCTAATGATTCATAGGATGAAACCTTTAGTGCAGAAGTGCGATTCTCTA
TCTTTGAGGTATCGTCAGGTAATCCTACTAGACTCGAATCCTTGTACTCTTCATCTATAT
CTTCAACATTTTCAATGTTCTCTATGTCTAAATCAGGAGCAGAAATACTTCCCATTTCAT
TTTTAGAAGTTAAAACAGGCAACTCGGTATCATCTTCAAATAACTTCTCAGAAGATTCAC
TCTCTCCTTCAACAATAACAATATTGCTATTACTATCTATTGAATCAGCAAGATCAGTGG
CCTCAGTCAAGCCAGAGGCAATCACCTCGGCCTCATCATCACCTTCCTTAAGCTGCACTA
CACTAGATCCATCTTCATCTCCCCCTTCAATCTCCTCCTCTGTTGTCTCGATTTTTTCCA
TTTCAACATTTTTCTCAATTTCACTCGGGTCCCCAAACCGAAACAAGAAACTTCCATCTG
AATGCTCATGAGTTGAAATGACATCAATCTCTGAAGCAGAAGCCGCAAAGGGAGAAGGTT
TAAAGAAGAGTAAGAGATGAGGCAAACTTCGTCTGATTCTTGAATTGCGGGTATGGAGTG
CAGAAGAATAGTATCGTTTTAAAGGCAAAAATAGAGGCGAGTTGTAGTTGGTAGTGAGGG
AAGGAGAATACGAGAAAGTGCAGACAAGATCAGCCATTGCTGGTGCTGGCAAAAGGGTCA
CCGAGTCTGAGACCACATGATTAGTTACAGGAAGCGAATTATTATGGAGATGATTTTCAA
TGGTTGTGGAACAATATGCGTATTTTGGGCGTTTGTTTGTGTGGATAGGCAG
>a_ATCACG_L001_R1_001_(paired)_contig_259
CTTGGAGGAAACTTGGTCCATATTACAATTGGTGAGAAAAACTTCATGGATTCGGCAGTA
ATCTTGCCTCCCCATGGTAAAAGCTCTTCGTACTTGACTCCAAGGGGAATTAAGTGTTCG
TAATACTTTTTCTTGTAATCCTGTTGACTGATGACATTATGCAATGGATTGAGGTCCAAT
ACAACTATGTTGATGGCGGCAGTGGAAAAGAAGTTGGCGCAAAAAATTGGAAGATCAAAC
TCTGCTTTGGGAAAAATAGCAAAATCCAAGACCTGCATTCCATCACTCCCTTCTATGGAC
AAACTTCGAAGTAGTCGAATCTTCGGAGATTCAAAAGACTGCAATTGGAGCTCTGTTTTC
CCATCCATGGCAGTCATGCAACCGAATTTCTCCTGCAATATTGAAGGGGCTAAGTGGGTG
TGTTTTTGGGTTTCTTGAAGAGCAAAATGAACAAATTTTTGGTAAGTGAGAGAAGAAGTA
GCTTCAACAGACATTGAGGGCCTCATCCCAGTGGTAAAACTGAAGCATTTTCTGGTGCCA
AAATTGATGGGAATTGTGTTTGAAGGAAGATTGTTGACAGTTGAGATCATTCTGAAAGAG
GAAAGATGGGGAGGGGTGGATACCATTTGACGAAGATTAAAGGAATCTCAAGATTCTCAA
CTTTCTTGTTTGGGGAAAATGGGATGAGCGCAGCTACTTGAGCAACGTGGGATTTGTACG
GAGAGGGAACATATTACAAGAATCTAAAACCATATTTATCGGTAAAGTGATG
>a_ATCACG_L001_R1_001_(paired)_contig_260
TTTTTTTTTTGAACAAAAATTAATTAAATGTGATAAAATTATAATAAAATGTACTTTTGA
TGTACAACAAATGATCCAAATCCTCGATAATATCCATCCTTAAATGACCAACATCTGAAT
ATACAAAGTAAAAATTCGGACAATAAGGTCCATTCCCATGTGAGAGGAAAAGATAAAAAA
ATCTTTCAAGGTCCACTAGACCTTACCCCTTCGGACATTATCGTGGATATAACTCGGTAA
TCGAGGAATCATTCCGCGATTGATCCTGGGGGGCAGATATTCTCTTTTGATCGGAGCTCG
TGGAACTATAGTCTTCACTACGTAAAACATTAGAGCCAAAACCAGTATCAGAATAAAACG
CGGGGCGAGATGGCACAGCCAAGGTTATAGAGAAGCTACTAAGCATAAGAACAACTGAAG
CCATGGTGGGACGATCACCGGCATCTTCTTGAACACACAAGAACCCGATGTGGATGCATC
TAACCATCTCGTTTATCGAGCCCGAACCGGACCTCAAAAACGGATCCACCACGTCTATAG
CTCTGCCTTCTTCCCAGCTTTTCCATGTGAAGCTCACGAGGTCCTCGACGTTCGTGCCAC
TGGGAAAACTATTGTTTCTTCGACCGCTTATGAGTTCGAGGACGAGCACTCCGAAACTGA
ACACGTCGGATTTGATGGAGAATTGGCCATGGATTAGGTATTCCGGTGGCATGTAACCGT
ATGTCCCCACAACTCGGCTCGTATTCCCTTGCGTTTCATCTTGTCCGAACAATCTGGCCA
TGCCAAAATCGGCTATTTTAGGGTTCATCTCCTTATCCAAAAGTATATTACTCGCTTTCA
AGTCACGGTGGATGATCCTGAGACGAGAATCTTCGTGCAAGTAGAGGATTCCCCTTGCAA
TACCAGTTATGATCTTGTATCGCCTGTCCCAATCCAGTTTTGTAGGGTTGTTTCGGTCGA
ATATGAAGTGATCCAAGCTAGCATTGTGAACAAATTCATAGACAAGAAGCTTCTCCATTC
CTTCAAGGGCAAAACCCAGCAATCTAACCAGATTCCTGTGTTGAAGCTTAGCCAATAACA
AAACCTCATTCTTGAATTCCAAATCTCCCTGCCCAGAATCCCTTGACAATCTCTTGACAG
CAATTTCTTGCCCGTTTGGGAGTTTTCCCTTGTAAACGGTTCCGAATCCACCTTGCCCAA
GCTTGTTCTCCTGAGAGAAATCGTCTGTGGCGGCTTTAATCGTGCTGAATGCGTATTGCA
CCGATTCCGCACTGCTGATCTCATCGACATCTTCGATATCAGGTTCCTCGGTTCGTTTCG
ATTTCTTTCGCTTTCTCAGGAAGATAACAAGTGATGCAGCCAGGATCAAGCATGCCCCAA
TTGCAACCACAACAATAATAATAGTTCGAGTTGTTTTACTATTATTTGTTCCTGGTGATG
ACTGTGGAGGCGGCTCCGACACCGGCGCCGGCGACTGCTCCAATTCCTGCAACCTCGTCT
CGTTAAAAAAAGGTTCACTTTCAAACCGAAGATTACAGCTCGGCTTCCTAACTCGCCCCC
CTCTTCTCCCATCACAGCAAAACGGTATTTCCGAAATTGCCCCCACCAAACAACTCGCAC
AGTCCTCCGACGACAAATCCGGCGTACACTGAACCAGTCCAAAAATCGTCTGAAAGTCCG
GCCCCGTCGTGTTCCCCGCCGCCACCTTCCTCAGCGAAGATCCCGCCGCCGCCTTCCGCC
GGAGGTCGTCCATTAGTCCCCGCAGATCCGCCATGAACTGCGCCGGGCTCGACGCGTTCT
GCGTAGTACGCAGGTACCTAGACGGAGATGTCGAGCGAACTCCGGCGACGGTGGCGTTGG
TGTACCGCACCATGCACGGCGTGTCCCAGAGAACGGCCTGCTTCTGATCGGGGCATGACT
CCACCAGCTGGGCGGCGGCGTCGCGGACGCAGTCGCGGCAGGTGGTGACTTGGAGGTCGC
CTCGGCAGAGGGCGACGGCGTTGACCTCACCGGCGGAGGCGGCGGAGAAGCCGGTGGAGT
TGATGTTTGTGGAGAGGAAGGAGAGGGTGGCGTTGAGATCGGCGGCGTAGGTGGGGGTGT
TTGTGTAATTTCCGAAGTTTTGATCGCAGTCGAATTGGAAGTAGGGGGAGAGAGTTGATT
GTAGCAAGAGATTGAGGGCTAGCAAAAGTCTTTGGTGAATCATAGTTGTGGTGTGTGTGT
GAGAGAAGGAGGTTTTGGAGGAATTATAG
>a_ATCACG_L001_R1_001_(paired)_contig_261
GGGATATATGGCAACAGTAGAGCGAGTAGAATATTTCACGTAGATGTTAAATCATCTAAA
GGGCATAGCAAGCATTATATAAAGGTCTAGATTTCAAATTTTCATAGGGTGAAGTTTATG
GTAATATTAGTGCTTAATTTCCAGAAGAGTGTGAAGGGGCAGTTCTAGATTACACTTTCC
ACCCATTATGCCAACTATAAAAACACATTAGTTATTCCTGGTTGATGAAGAATTCTGAAC
CAGAACANNNNNNNNNNNNNNNNNNNNNNNNNNNNNNNNNNNNNNNNNNNNNNNNNNNNN
NNNNNNNNNNNNNNNNNNNNNNNNNNNNNNNNNNNNNNNNNNNNNNNNNNNNNNNNNNNN
NNNNNNNNNNNNNNNNNNNNNNNNNNNNNNNNNNNNNNNNNNNNNNNNNNNNNNNNNNNN
NNNNNNNNNNNNNNNNNNNNNNNNNNNNNNNNNNNNNNNNNNNNNNNNNNNNNNNNNNNN
NNNNNNNNNNNNNNNNNNNNNNNNNNNNNNNNNNNNNNNNNNNNNNNNNNNNNNNNNNNN
NNNNNNNNNNNNNNNNNNNNNNNNNNNNNNNNNNNNNNNNNNNNAGGCGAGCTGAAGCTT
TTTGCACCTCTTCATCCCAGTTAGTTCTCCACATCATGTAAGTCAGAGCAATCGTCTCGG
TGATAACACCACTCAGCATTCCAATCCACAGGCCCTTTACTCGAAGCTCCGTGACATATC
CAAGCAAAAGACCGACTGGTAATCCGATAATATAGAAGCAGATGACATTGATAATCGCAA
CTGTAGACTGCAAACCTGCTCCAACTGCGACGCCTGAGAAGACAGGATAAATGCTGTTGA
ACAACACNNNNNNNNNNNNNNNNNNNNNNNNNNNNNNNNNNNNNNNNNNNNNNNNNNNNN
NNNNNNNNNNNNNNNNNNNNNNNNNNNNNNNNNNNNNNNNNNNNNNNNNNNNNNNNNNNN
NNNNNNNNNNNNNNNNNNNNNNNNNNNNNNNNNNNNNNNNNNNNNNNNNGCGAATCTCAC
AGCATTAGCATCTCCTCTTCCGAGCTCATTAGCCACCCGCACACATGCACCACCGAGAAG
GCCCAAGCATATCATGAACTCCCATCCATTGATGTTGAGGCAAATAGAGAAGGCAGATAT
GGCAACTTCAGCATTCTTCATGTATCCTGCTACTAAGACCAGAATGGCGTAGTACCACAA
CTCCAGGCAAACCATCAGACCAGAAGCTACCGAGAGTTTCACGACGGGTAATATATCCTT
GAATGCAGCCATAGAGAAACCTTTCCAAGTTTCAGGGCACCAGCCCCCGAAAATGTAGAT
GAATTCTCCAACAATCGTGGACCATTGGGATAAATTCAGCGCAAGCATAGCGCCCCCAAC
CCCCCATTCGAGAATGTAGACAAAAAGATACGACAAAGGAAAGTGGATCACAAACTGCAG
TACCGAAAGGTAAGCAATGATCCTGTTCTTCTGTTGTGCTTGAAGATACATTTGCACTGT
CATTGCAAAAACAATGGCATAGTTGAACGGAATAAACCACAGGGAAATATATCCAGCAGA
TACTGAAATTTCCTCTTCTTGACCAAGAACCCTAAAGATGGGAGCTCCGAAGAGAAATAG
AGGCACTAAAACNNNNNNNNNNNNNNNNNNNNNNNNNNNNNNNNNNNNNNNNNNNNNNNN
NNNNNNNNNNNNNNNNNNNNNNNNNNNNNNNNNNNNNNNNNNNNNNNNNNNNNNNNNNNN
NNNNNNNNNNNNNNNNNNNNNNNNNNNNNNNNNNNNNNNNNNNNNNNNNNNNNNNNNNNN
NNNNNNNNNNNNNNNNNNNNNNNNNNNNNNNNNNNNNNNNNNNNNNNNNNNNNNNNNNNN
CTGGGGAATGCAACCCTCCACATTTTCTTGGATTCAACATAGACTCTTTTCTTCAAATCA
CCCCCCTCTTCTGCATTTGAACTCAGCAGCCTCTCCCTCACTCCGTTGTCCATGGCTCTT
ATAATCGA
>a_ATCACG_L001_R1_001_(paired)_contig_262
CTAACTGGGATGAAGAGGTGCAAAAAGCTTCAGCTCGCCTCAGGAAGTGGTACCTCAAAA
CTCCGGAAGACACTGGCTCAAAACCTGATCATGCTTGAGTTCCAGGATCTGGAATTTTTG
CAGTGCTCTTTTGTTGAAGATTCTTCGACGGTAACATCCATTGTTTTGGAGTTTGGTTCT
GATCCCTTGTTGATGGTGAAGAATTCGCATCACAGTTGATTTGGCCGAGGAAGATGGAAG
GAGGACTAGGAGAGGGATGAAGGGGTCATTTTTTGGTTTTCTGCTAATTCTTGTGGAATT
TGGGACGGGGATTTGGACATGTTTAGAATTTATTGGCCTGTAGTTTTGTGTTCTGGTTCA
GAATTCTTCATCAACCAGGAA
>a_ATCACG_L001_R1_001_(paired)_contig_263
TTTTTTTTGATACCCCTAGCTATTTTCTTAAAACAAATTAGTAAAACTTGAAACCCATAT
TTCTCTGTACAAAGTCCAAACCAATTTTGAGACGGTAGGGTCTAGCTAGTTTGATTCAAA
GAAAACTTTGACTTGTAAAATAAGCTCTTAAACCACCCGTAAATCGTAATTAGATGTAAA
ACGAACATAACAGTCTTAATTATTAACATCACCACAACTATATATCTCTGCATACATCAT
CCCAATACAACACTTAATGGATACCATAAAAGAAATGATCAGTAAAACTTGAAACCCATG
GTCTTCTCCGCAAAATCCAAGAGAGACTCGATCTCATTCTCATCGATATAACCGCTGCCG
TCGATGTCCGCCTCGGATATTGCGCGGCCGCTCTTCCTGGTGGTCATGAACCAGCTGCCG
CGGCTGCGGATGGCGGTGCGCAGCTCGCCCTGGC
>a_ATCACG_L001_R1_001_(paired)_contig_264
CCAACATATTACTTTAGTCCCCTTCTCTAGGGTTTTTCGTCCCCTTCTCTAGGGTTTTTC
AGCCGCCTCCTTGGTGATCGCCGTCACCCTCTCCTAGGGTCTGCTCGTCCTTTCCTCCCC
AGCTGCTCCTCCGCCATCCGCCCGTCTCCTCTCACCTTTCAATCTTCCCCATTTCCTCCT
GATTCCAGCCCAGGTACATCCCCTCCCTTTTCTGTATTTTCTCATGGTGAGTTCCTTTTC
TCTGTAGGTTTTCCTTCATCTCCGAATCGTCATGGAGTCTCCACACAGAACATCAACCAA
CATCAGAAATTTCAAGGGCAGCAGCAGCAACTCAGAGGATGATGATGATGATATGATTTA
TGTTCCGGATGAAGTGGAGATTACAGAACCCAACCAAAAAGCCTGCCTCATCGGTAAACT
TTGGACCCAGAAAAACACCAATAACTTTGCCCTCATGGAATCGATGAAACGACTCTGGAA
TCCACGCGACGGACTAACCTGCAGNNNNNNNNNNNNNNNNNNNNNNNNNNNNNNNNNNNN
NNNNNNNNNNNNNNNNNNNNNNNNNNNNNNNNNNNNNNNNNNNNNNNNNNNNNNNNNNNN
NNNNNNNNNNNNNNNNGTCACATATGAACGCCTTCCAAATTTTTGCTATATTTGCGGTCA
CCTTGGCCATTGCCGGCGAGATTGTGATGAATATACACCGGAATCCCCTAAAGGAAACCA
ACAGAATAAAGAGGAGGAATACCCATACGGAGATTGGCTGAGAGCATCTCCGATGAAAAG
AAGCACAATCCTTGACAGACAACGAGGAGAAAAGACAGAATCCAGAAGGAAATCCCTACT
ATCCAACTACTGGCACAATAACAATAAAGATAAGCAGACCAAAAAAATCATTGTGACAGA
TCTCAGCAGCCCACCTGTGGAGGATGAACAACCAAATAAAAACAAAGGAATTGAAGAAAA
AGCGGTGGAAAGCCTCCTTCACGACCTGGCAAAAGTCGACATGGCAGGGAGGGCTAGGCA
GGAAGAGCCCAAATCAGGGAGAGACAAGAATACCATCTCAACCAACCCACCCCCACAAAA
CATTACCCCCCAAAAAACCTCATCACAGGCTGTAAACCTTAACCCAAAACAATACATTAT
TTCCTCTCAGGCCACCAACCATAATAACCTCCAGAAACTCCCACCCTCACAATCCACTGC
ATCCCAAAACCCACATCCCATACAACCAAAAGAAGCCAACTATCCTCATGACAACCCCCC
CTCTACTTCGCCAAAACCAAACCACTCCACTGGATATCTAACCCCTACCCAAGACCTCAT
AGCCTTAATCAATCACACCTCACCCTCACCTGCCCAAGCCAACAAGAGCACTGCAGGCCC
TGTCCGAAAATGGAAAAGAAGAGCAAGAGGAGAACACACGAACCAGGAACCCAAAGCCCA
TGAAAAAATCAAAAGAAAAGATTTGGAATCCCACCATGAGTACGAAAAAGAGATCAATCT
TCAAACGGCGAAGGCTGCGAAGCAGCCTCGCCGAGAGCAATGAGGACCATTAGTTGGAAT
TGCCGTGGGCTTGGGAACCCAGCGGCAATTCGTGCACTCAAGAAGCTCCTACAAACTGAG
AAACCAGATATTCTTTTCTTGATGGAAACAAAGCTTTCAAGTGCTGAAATTCGATTGCTT
AACATGCGTCATCTCAAGTTCTCTGGAATATTCTCTGTGGACTGTGAAGGCCTCCCTCAC
TCTCGTAGAGGAGGTCTATGCTTCCTTTGGGCTGATAATATCAGCTGGGATCTTATTACT
TATTCAAATCACCATATTACTGCAAAAATTGAAGACGACGAACAAGGCTTTTCTTGGTTC
TGTACTGGAATCTATGGGTGGCCTAAGAAGGAGGACAGACACAAAACTTTACAGCTGCTG
AAGTTGAACAAAAGGCTCCCTGGAGAAAAATGGCTTTGTATGGGTGACTTCAATGAAACG
CTTAGGCTCTCAGAAAAGAAAGGAGGGAAGCCTAAAACTTGGAGTGAAATTTGCAGATTC
CAACAAGTGATACGAGAGCTCTCATTATCTGATATTGACACATCAGATCACTCTTTCACA
TGGTCAAACAAACGCGGCGGAAAGGATAACATCCAGGAAAAGCTTGACCGCTTCCTAGCC
AATGAAGAATGGAAGGACCATTTCCAAACTGCTACAGTTCGATACCTTCCGCGATACAGA
TCAGACCACGCTCCCATTGTTCTGGACGACAAAGATGTTACGCACGCAGACAAGAACAGG
GGAGGTAAAAGAATTTTCAGATTCGAACACTTCTGGCTCGAACATCCAGAATTCACCTCC
ACACTTCGGCACATTTGGCTCACCAACACCACAGTAGCTAACTTCGCCGAGAAAATCAAA
GCATGTGGCAATGGGCTTACCTCCTGGGCAAATAAGCACTTTAATAACCTCAACAAAGAG
AGGAAAAAACTTATGGAAGAGCTCCAGAAACTGCAAGAACGTGAGGATGATGAGAACACT
CGCCACCAAATCCAAGCAGTTGAGATGAATTTAGATAACATCCTGAAATTGGAGGAGATT
AAATGGTTCCAACGATCTCGTGCCCTTTGGCTGAAACACGGAGATCGTAATACTTCATAT
TTCCACCATAAGGCCACTCTTAGAAGAAAGCGTAATACGATCTCCAAAATCAGTCTTGAT
GATGGTACAGAGCTCACGAATCAAGAGGATATTTCTGAAGCCATAACTCACTACTTCAAA
GAGCTCTTCAAAAACGACTCTCAAGGGGATATGGATGATGTTCTGAAATATGTGGAGACT
CGCGTGACATCGGATATGAATGAAGACCTGGAGAAACCGTTCACACCAGAGGAGATTGTT
TCAGCCATCAAACAAATGCACCCAGCAAAAGCTCCCGGCCCCAATGGTATGACTCCCCTC
TTTTATCAAAAATTTTGGTCTCTTCTTAAAAATGATGTGTTGGATTGTGTTCTCCGAATT
CTCAACAACAAAGAACCTCCATCTGACATTAATCACACCTTTATTGTCCTTATCCCAAAA
AGAAAAAGACCAACCCACCCCTCCCATTTCAGACCTATTAGCCTATGAAACGTCATTATG
CGTATCACCACTAAAGCCATCGCAAATCGTCTCAAACCGATCCTCTCCAAAATTATCTCA
GACACCCAAAGCGCCTTCATTCCCGGCCGCCTCATTACCGATAATGCCATGATAGCCTTC
GAAATCTTTCACTCCATGAACAACCTAAAGAAAGCTAAAACTGGGTGGATGGCAATCAAA
CTTGATATGAGTAAGGCCTTCGATAGGGTTGACTGGCGATTTCTCAAGGAGGTTCTTAAA
AGACTTGGTTTCTGCGATAACTGGATTACTCTCATTATGAATTGTGTTACAACTGTTTCT
TACTCCGCTCTTGTCAACAGAGAGCCTTCCCCTATCATTACCCCCGAAAGAGGTCTCCGA
CAAGGAGATCCCCTCTCCTTATCTTTTTCTTATTTGTGCAGAAGCCCTTACTTCCCTCTT
GAAGGCAGCAGAAAGAGAAGGAAAATTGCACGGATTTAAAGTGGCAAGACAAGTTCCAAG
CATCTCACACCTTTTCTTTGCAGATGATACGATCCTTTTCGCTAGAGCCACTCCCCAGGA
AGCTGAAACTATCAAAATGATCCTCCGAAATTATGAAGCAGCCTCGGGCCAAAGAATCAA
TCTTGAGAAAACAGAACTCTCGGTCAGTTCCAATGTCCCGCCTCAAAAACGGAAAGATCT
AGGAATCTTGCTTGGAGTTAAGGACGTGAATCGGCATTCTAAGTATCTCGGCTTCCCAAC
AATCATAGAGAGATCAAAGAAAGAGGTCTTCTCGAGCATCCTTGAGAAGATGGCAAACAA
GATGAAAGATTGGAAAGACAAGCTACTCACCCAAGCTGGCAAAGAAACCCTTCTCAAAAC
GGTAATCCAATCCATTCCCACATACTTCATGCATTGCTTCCTGTTACCGTTAACCACATG
TCAGGATATGGAAAGAGAAATTGCCCGCTTCTTTTGGGGATCGTGTCCGGAGCATAGAAA
ACACCATTGGACCAGTTGGAACACTTTGGCTTGCCCAAAAAACACAGGAGGTCTTGGTTT
TAGAGAAATCCATCTCTTTAACCTCGCCATGCTGGCAAAACAACTTTGGAACTTAGTGAC
TAATCCAGACACAAAAATCGCAATGCTCTTGAAAGGAAAATACCACAAGAACTGCCATAT
CCTTCAAGCCTCACTGGGATATAGACCAAGCTATCTCTGGCGGAGTCTACTTGCTGCTAA
GGATATTATCAACTTGGGTAAAGCATGGAGAGTCGGTAAAGGAAACCAAATTAGCATTGG
ATCAGACAACTGGATTGGGGTCAATAAATTTCACAGGCCTATCTCAGAGCTGCCACCTTT
CTGGTTCGATGGAAAAGTAAGCTTACTCATCAACCCCGAAGATGCGAGTTGGAAGGAAGA
CCTGGTCACAAATCTATTCAATGAAGATGAAGCCTCTGAAATTCTTGGCATCCCTCTGGG
CACCAGGCCAGTTGAAGACAAAATGATATGGAAATTCACCAAAAGTGGAAATTTCACAGT
TCGTTCAGCTTATCATGCTCTTGTTCAAGCCAAATCTAAGATTTTTACCAATCGAGCCTC
GAGTAGCCATCCCAACAATGCCTGGCAGAAGCTTTGGAAAATCGAGACGATCCCAAAAAT
TCGTCTCTTCATCTGGAAAGCTTGTATTAACGCCCTCCCTACGAGAAGCAATCTTTTCAA
AAGAGGATCTTCCGATAACCCCATTTGTTATTTGTGTGGTGAAGAAAAAGAAACAACAGA
GCATATCCTCCTTTCATGCCCCAAGGTCAGACCGGTTTGGAAATACTCCCCCCTTAGACT
GCAAGAATCTGATCTGAAGCTATGCGATTTCAAATTGTTATGTTGGCAGCTGATTGACAA
ATTTCCCCCGGAGTTTGTTTCCCTCTTCGCCTGTACCGCTTGGGAAATCTGGTGCCAGCG
CAATAAAAGTCTGCTTGAAGGTAAACCATTTGGACCAGAACTTATTTGGCAACGAGCAAA
TGTGAGATCGGGGGAGTACCATAGCCTCAGCAAGCACGAAGCAACTCCCAAGATTACCAA
GATCACGCAGACAAAATGGGAGCCACCCGAAGAAGGACAAACTAAAATGAACTGTGATGT
CGCTGTTAAGGACGAAGGGCACATTGGTCTTGGTTTCATTATTCGTAATCACCTCGGTGA
GGTCCTACTAGCAGCAAAATCGAAAGCTCGAGCTCAGGGATCCACTGAAATTCTGGAAGC
AATGGCTATCAGATTTGGAATGCAGATGGCCAAGCAATATGGCCTCTATATCTCCCAAGT
CGAAAGTGATAACACCTCCATCATCCAAACGCTGAATGGACAGTCAAAACCTAGCACTTA
CGGAGACATCATTGCTGAGGATATCCAGAGACTTTGGCAGGAAGTAGGAAAGCCGACCTT
TAGAGCTGTACCTAGAAATTGCAATTCCGTTGCTCACGAGATTGCCCGAGGGCCGGAGTT
CATTAGTATTGATCACTTTCCTTCACATGTTCTAGAGTTTATCACAAAGGATATTGTAAC
TGCATAATTCATTAATGATAAGCTCCTTTCCCTTTTCAAAAA
>a_ATCACG_L001_R1_001_(paired)_contig_265
CCCTTGTTCACAGCTTCGAGACCGGCAAGCCTAAAGCTTTCGAGTTGACGATGCTAGGGC
TTGCTGCCGGTGGTGGTGCATTCTCGTTCAAAAACGGCTCCACGCGGTTCGGGTCAGACC
AAACTGGATATCCTTTAATTTTTCCCAGAACGTTGAGTGCGGCGAGCGTCGCCATTCCTT
CACGAGTCCACTTTGAAGCGGAGGCGATGTGAGGCACAATTACAGCATTCTTCATTTTCT
CTAGGCCGGGCTTCATGTACGGCTCGTCCTCGAAGACATC
>a_ATCACG_L001_R1_001_(paired)_contig_266
CCCTTGTTCACAGCTTCGAGACCGGCAAGCCTAAAGCTTTTGAGTTGACGATGCTAGGGC
TTGCAGCCGGTGGTGGTGCATTCTCGTTCAAAAATGGCTCCACACGGTTCGGGTCAGACC
AAACTGGATATCCTTTAATTTTTCCCAGAACGTTGAGTGCGGCGAGCGTCGCCATTCCTT
CACGAGTCCATTTTGAAGCGGAGGCGATGTGAGGCACAATTACAGCATTCT
>a_ATCACG_L001_R1_001_(paired)_contig_267
AACCATCAAAGGAAAACATCATGTTGCAAGGGAAAATACAATTTGTATAAGATGATTCAT
GAGTTTAATTTACATCACAACTCATTCCCCTTGTTCACAGCTTCGAGACCGGCAAGCCTA
AAGCTTTNNNNNNNNNNNNNNNNNNNNNNNNNNNNNNNNNNNNNNNNNNNNNNNNNNNNN
NNNNNNNNNNNNNNNNNNNNNNNNNNNNNNNNNNNNNNNNNNNNNNNNNNNNNNNNNNNN
NNNNNNNNNNNNNNNNNNNNNNNNNNNNNNNNNNNNNNNNNNNNNNNNNNNNNNNNNNNN
NNNNNNNNNNNNNNNNNNNNNNNNNNNNNNNNNNNNNNNNNNNNNNNNNNNNNNNNNNNN
NNNNNNNNNNNNNNNNNNNNNNNNNNNNNNNNNNNNNNNNNNNNNNNNNNNNNNNNNNNN
NNNNNNNNNNNNNNNNNNNTTTGAAGCGGAGGCGATGTGAGGCACAATTACAGCATTCTT
CATTTTCTCTAGGCCGGGCTTCATGTACGGCTCGTCCTCGAAGACATCAAGACCAACTCG
AAACATCGGATTCTCTTTCAGGTGCTCAACTAGAGCTAC
>a_ATCACG_L001_R1_001_(paired)_contig_268
CTCCTTCCAAACGAGAGGCCCATAACCATTTCCAATCCACAATCCCCTACTCCGCAACCT
TATCATATTACCCTACACCTACAATCACCACCGTCGATTACCTCACCAACTCGATCAAAT
AACAAACTCATCAACATTTCCGATGGTCCCCTCCGCAGCGAACCACGAAGTATATATACA
CTCACGAAGCTATAAAAAAGCTTCCTTTCTCGCTCGTCCAATGCATTCCACATAAAAACA
AACAGAGAGTGTGTGAAGCTTTTGTTTCTCTGCTCCAATGGCGAAACCGTTGCAGGTGGA
AGTGTACAATCCTAATGGGAAATACAGAGTTGTTAGCACCAAGTCCATGCCCGGAACTCG
ATGGATTAAACTCTTGGTTGATCAAGATTGCCGCCTTGAAATTTGCACGGAGAAGAAGAC
TATACTGTCTGTGGAAGATATCATCTCCTTGATTGGGAATAAGTGCGATGGAGTTATTGG
ACAGTTGACTGAGGATTGGGGGGAGAAATTGTTTTCGGCGTTGAGCAGAGCAGGAGGGAC
GGCGTTCAGCAACATGGCTGTCGGATACAACAACGTTGATGTCGATGCTGCTAACAAATA
TGGTGTTGCTGTCGGAAACACACCTGGAGTGTTGACAGAAACAACAGCAGAGTTAGCTGC
TTCACTATCTCTAGCAGCAGCTCGACGAATCGTCGAAGCTGATGAGTTCATGAGGGCTGG
CTTGTATGATGGATGGCTTCCTCATCTTTTTGTAGGGAACTTGCTCAAGGGACAAACAGT
TGGAGTGATTGGAGCTGGTCGCATTGGATCTGCCTATGCAAGAATGATGGTTGAAGGCTT
CAAGATGAACTTGATCTACTACGATCTCTACCAATCCACACGTCTCGAAAAGTTCGTTAC
AGCTTATGGCCAGTTCTTGCAAGCCAATGGCGAGCAGCCAGTCACTTGGAGGCGAGCCTC
GAGCATGGACGAGGTTCTTCGGGAGGCTGATGTGATAAGTCTTCATCCCGTGCTGGATAA
GACGACTTATCATCTTGTTAATAAGGAGAGGCTATCGAAGATGAAGAAGGAAGCCATACT
CATAAACTGTAGCAGGGGACCGGTTATCGATGAAGTAGCTCTAGTTGAGCACCTGAAAGA
GAATCCGATGTTTCNNNNNNNNNNNNNNNNNNNNNNNNNNNNNNNNNNNNNNNNNNNNNT
GTATTTTCCCTTGCAACATGATGTTTTCCTTTGATGGTTATGCAATCTATAAATTATGTT
GAGGGAGTTTTCGGTTTGAATGGAACGCTTAATTAATTCCTTCTATCAAGATCTCTTTTT
TCATTTTTTGGAATTATTAACTAAGAAAAATCTTTGTTTTATAAAAAAAAAA
>a_ATCACG_L001_R1_001_(paired)_contig_269
ACAATTGATTCATACTATTACACTAGAAGTGGATGAGCTTCTATATTCTTGATAATCCAT
CCGACTTCACGATTTACATCGCATCTCAACCTTACCAGTCCATAGGAAGAATGTGGGATT
TTTTATGGGTTGGGATTTACTTTGGCTTCCTTTAAATTTCTCAACTCAATAAGCCGGCAA
TCAATGAACAGAACCAGCAAAACCATCAGTTATTTCAAGAAGCTAGGGATTCAAAATCTC
CTTTGATAATCATATTATTATGTTACAGACAGATTGAGCAAAAAATTAACACATTTACAA
ATAATGGCGAGGTAAGAAACCTGCATCTTCATATTATTACTTGCCCAGAATTTCCGATAT
CGACTTGCTGACTTTCTGAGAAAGTTCTTGGCGGTCAGGTTTGAATAAGAGGTATCGGTA
TGTGAACCACGTAGCAAACAACAGGCCGATGAGCTCAAACACGCTTGGAAGTACGGGAAG
TTTATCGATGGCCGCGACAAGATTAGCTGAAGCCCAAAAGGCAACAATACCCGCAAATCC
TAGACCGATCAAAGCCACTCGATCTTCAGACTTGTCCCAAAGATTTTGGATGGACTTGAC
AATCGAAGAGTCCGAGCTTTCGCCTGTGGCCTTTGTTATCACTCCAAAGCGATTTTGTCT
CTCTTTAGTTGTTGGAATTCCGAATTTCTGAGGCAGCCCAAGAATGGGTTTTCGTCCACC
GACCACCATCAACGGTGGGGAAGGCATCCTCGCCAATACGAAAGCCATCTGAAACTTAGA
GAAGAGAGAGATATGAAACGCAGAAAGGAAAATGAAACAGAACCAACCAATTATTGATG
>a_ATCACG_L001_R1_001_(paired)_contig_270
ACTTTCTCTCTCTAGCTATTTTCTCTCTAACGGGAAAAAACCCTAGACGCCTCTCTACCA
AAGCTTCCATTTTTTACCGTTGCTCCGCCGCCGTCCGGCTGCACCCACCGTCGATCGTCG
GTCTCCTCACGACCTCGTCGCATCTGCTTCCATCTGGTTTTGGCGACGGGTGATTCTCTG
TCTGCTCGTCNNNNNNNNNNNNNNNNNNNNNNNNNNNNNNNNNNNNNNNNNNNNNNNNNN
NNNNNNNNNNNNNNNNNNNNNNNNNNNNNNNNNNNNNNNNNNNNNNNNNNNNNNNNNNNN
NNNNNNNNNNNNNNNNNNNNNNNNNNNNNNNNNNNNNNNNNNNNNNNNNNNNNNNNNNNN
NNNNNNNNNNNNNNNNNNNNNNNNNNNNNNNNNNNNNNNNNNNNNNNNNNNNNNNNNNNN
NNNNNNAATTTGTACGCGATTGGTGCTGGGACCCCTTTTACCGTCGCCATTTTGCCGGAG
TTGATGAGTTGAGGCCCTGACCAAGCATCCTTCTTGACCTCCGACCGCCGCAAGCCTTCC
CCTCCCTGTTCCATTCATTTTCTCATGGCTTGTTTCCCCTGGTGTGTGCGGATATCGTCC
TGCTGCCTTTACTAGATGGTATTCTTGCTCCCCCTTTTTTGGTATCTCCGTAGCCCTTTT
CTCTGTAAAATCCAGCTCCCCTTTGCTTGCCGGAATTTTAGAGTTGCGTGCTGTCTGCCT
GTCGTCGACTTGAACGGGCTGCAACTTCAAGTCCGAATCCAA
>a_ATCACG_L001_R1_001_(paired)_contig_271
CCCGTTTATAAATATCAACAAATTTGTTCTGTATTGCTTGCTGCTATTAGCATTGTGTGT
ACGCTATTGCTTATCAGAAGAAAATGCTAAAATATTACATATCAGAAGAAAATGCTAAAA
TATTACAAAGAAGTTACCATTCAATCATACACAAATCCAACAATTTTTTTTTTTTTTTTT
TTGACATGAAGATCAACATTACTCTGTGAAACTGATACCGTTTCCAGGGTAACCAATGTA
CAATTTGAGGAATAACAGATTGATGCATATTCTAGTCTTTGAGATGCATCACAAGTACAA
GCTTATTATATCAAGGCAGAAAAGGCCAGAGTTGGCCTATGCAGAGTTACCTTGGAGCAT
GAGTGTGAATGCTTGTAAGGATAAGAGAACTGCTTTGAGATGTTCCTTGGCTGAATCATC
GAGCAAGTTGCCATCACTGTCAAATTTTGCAGGAGGTTCGAATGCGTTGAGGAAGAACTC
TGGTTTGTTGATGAAATGAAGATCGAGGTAAACGCCTATTTGACGAAGATGATACTGAGA
TCGCCCTCCACCAAAACCTCCTCCAGCGCTCACGATTGCAGCAGCTTTATTACCCCAGGC
ATTTGGGGGGCGTGATGCCCAGTCAAGTGCATTTTTCAGAGGTCCAGTGACAGAGTAGTT
GTATTCAGGTGAAGCAAAGAGCACACTATCAGCTTCAACGATCTTCTGCCTGAAAGCCTC
CACGGCAAGCGGATATGTCCCATTCACCTCAAGATCCGTGTTCATGAATGGTAATTCTGA
TATATCAACATACTCCATCTCCACACCTTTTATTGACTTCGATACATCTATGGNNNNNNN
NNNNNNNNNNNNNNNNNNNNNNNNNNNNNNNNNNNNNNNNNNNNNNNNNNNNNNNNNNNN
NNNNNNNNNNNNNNNNNNNNNNNNNNNNNNNNNNNCGCAGAGAGCAGCAACTTTGATGAC
TGGAAAAGCTATAGTTGCAGCTGCCATTGATGATTTTCTTGGTCAGAGTAAAAAGACACA
CACGCCACTCTCTCTATATGTAGATAAGGTGAAAAATAGCTGTGTTGCGAGTCTTGTGAC
TGTGCTATGTGCCATGAAGGTGAAACGAAATAAACGTGTTTTTTTTTTTTTTTTT
>a_ATCACG_L001_R1_001_(paired)_contig_272
GCCTCCCCCCAACTCTTCCAGGATGTGGTATTCTGAATTGAGTCAAGAACGACAATGGCC
CGAGTCCCACTCCCAGATATGCCTTGTAAGTTGATGCCATGATTGCAGCCATTCTTGCTA
GTCCGTGAATGATTGCAACCCGTAGTTTTCGAGCATTCTCATATCTTTTTAAAGAAGAGA
CTATATCAATGGGGCTTCCCGTCTCGACGCTTTGCCTTGTAGCTTTATCAAGCTCCATTG
CAAGTTGATATCCATCCTCAATGGCCATACACCCTCCCTGACCCAAGTTCGGCTGCATAG
CATGGACCGAGTCACCAAGCAACGTGACTCGACCCTTTCCCCATGAAAATATCGGAACCC
GGTCATATATGTCACGTCGAAGAATTGCATCTTCCTCAGTGGCAAGAAGTAGGTCCATCA
CATTATCACACCAACCTTCAAATAACTTTAGCAACCTCTTCTTTTTACCGTTAGGATCAT
CAGCTCCACCCGGTGCTTCATTGTAAAATGCGTACCACTGCATCTTTCCTCCTCCCACAT
CTGAGGAAACAAAGTATTGTTTGTGTCCCAAAAATACTCGGTACCCGACAGTCTCAATGT
CAGCAGGAACATAATCTGCTATTCCAGTGTAACAAGTGTAGCCAGAGTATACAGCATCAC
ACGAACCAAATAAGTTTCTCCTCACCTTCGACCATATCCCATCGGCACCAACAAGAAGAT
CGCCTTCGAAAGACTGTCCACTTTCGAGCTTAACGGTTACCTTTTCACCGTCGTCAACGA
AGTCTGTTACATTGCTTTCATTAAAAATGATTTCTGATCCAACAGCACGCGCAAGGATCT
GTTGTAAAGTCATGCGGCTAATGACTCTGGTTACTGGAAGTCCGCGCTCTGCTGCAGGAG
TGAATGTATCAAACTTGACGTACCAATTGCCGGAAATCCCATCAACCAAGCCGTTGATCC
GATCGCCGGTGATGCAGCCGGCGTTCATAACCTCTTCAGCAACACCCATATCAATAGCCT
CCAAAGCAGCCAAAGCGTTGCTCTGAATCTGAATCGGACCCCTATACTGCCCCTCTCCTC
TAATAGCACTCAAATCCTTCTCAAACACCACTACATCAAACCCCNNNNNNNNNNNNNNNN
NNNNNNNNNNNNNNNNNNNNNNNNNNNNNNNNNNNNNNNNNNNNNNNNNNNNNNNNNNNN
NNNNNNNNNNNNNNNNNNNNNNNNNNNNNNNNNNNNNNNNNNNNNNNNNNNNNNNNNNNN
NNNNNNNNNNNNNNNNNNNNNNNNNNNNNNNNNNNNNNNNNNNNNNNNNNNNNNNNNNNN
NNNNNNNNNNNNNNNNNNNNNNNNNNNNNNNNNNNNNNNNTGTCTGCCCAAAAACGTTTT
CTTGCTCGGTGAGCGGCAGATTTCCGCCGGAAATAAAAACGGGGAAAAATGCGTTCTTGA
TGAAACTGCTGCTGAGGGATTCATTGGGTTGTGGAGAACAGCTGAACTCATCTTCTGAGA
ATCAAGAACTGATGCTATCCTCGGAAGGAAAAATCTTCAATTTTGAACAGGATAGCTGAT
GATTATTGAGCTAATTTTGTA
>a_ATCACG_L001_R1_001_(paired)_contig_273
TTTTTTTTTTTGGATAATTTTCATGGAAAAGTTGCATTTAAGCTTTATGTTTCATGTACC
AATCAGAATTCCTTCCATCTCTAAAGCAAAAGAAAATCAACATAGTACGAGCAGAAATTA
TCTATAATAAATATAAATACCCTAGTGGCCTAATCTAGTGTCAAGGCCCCAAAAGTAGTC
ATATTCATATAATACCATAAATTCAAACTTGCCCTCTAGGCGAGCACAATATTATTCTAT
CGGTATAATACGAGGGGAGCAAGCAACCTGTTTAACAAGACAATTTTACTATACAAAACT
ATACATTTCTGCTTCTTTCCTTCGAAACAATATTGATCCTCTGANNNNNNNNNNNNNNNN
NNNNNNNNNNNNNNNNNNNNNNNNNNNNNNNNNNNNNNNNNNNNNNNNNNNNNNNNNNNN
NNNNNNNNNNNNNNNNNNNNNNNNNNNNNNNNNNNNNNNNNNNNNNNNNNNNNNNNNNNN
NNNNNNNNNNNNNNNNNNNNNNNNNNNNNNNNNNNNNNNNNNNNNNNNNNNNNNNNNNNN
NNNNNNNNNNNNNNNNNNNNNNNNNNNNNNNNNNNNNNNNNNNNNNNNNNNNNNNNNNNN
NNNNNNNNNNNNNNNNNNNNNNNNNNNNNNNNNNNNNNNNNNNNNNNNNNNNNNNNNNNT
CAAAAACGACATTGGCAGAAACTGCAGTTGCATTCGTATTTGGTTCCCTGGCTGCAGCAA
CAATGATTTCTGTGTCCAGATCCTGTATAGAGGAGAATAATGTTTCTAGATCCCTTGCAA
ATGCNNNNNNNNNNNNNNNNNNNNNNNNNNNNNNNNNNNNNNNNNNNNNNNNNNNNNNNN
NNNNNNNNNNNNNNNNNNNNNNNNNNNNNNNNNNNNNNNNNNNNNNNNNNNNNNNNNNNN
NNNGTGTCACAAGCAAGCAAGCTACCAAACCAGACATTTAAGGCAGTAATGAGACTAGCC
TCGGGATTAGGAACAAGTGAGTTTATGGAGTTTAAGTCTGTTAGAGGGACTCCATAAAGC
CTCTCCATTACAAGAATGCGTTTAGTGCTGTACTCTTTGTATACTTTTGGAGCAATGGCC
TGCCTCATGAGTCCCATAGAGTCCAAATATCTCCTGAACGATTCAATATTTGCAGCCTCC
TTCTTGAAGTCAACTTCTTCCAGCATCGACTCTCTTATATCTTTCACAATAGCAACCAGA
GATGCTCGACTTAGATCAGGACTCAAGAATTCCAAAATGCGTGCAACAATATATACAAAG
TTCAGATCTGCCACCAAGATATCTTCCATTCCTGGTTTTAGCACCTTTATAACCACATCC
TCCTGAGTATCCCTTATCCTGGCACCATGCACCTGTGCNNNNNNNNNNNNNNNNNNNNNN
NNNNNNNNNNNNNNNNNNNNNNNNNNNNNNNNNNNNNNNNNNNNNNNNNNNNNNNNNNNN
NNNNNNNNNNNNNNNNNNNNNNNNNNNNNNNNNNNNNNNNNNNNNNNNNNNNNNNNNNNN
NNNNNNNNNNNNNNNNNNNNNNNNNNNNNNNNNNNNNNNNNNAGGTCCACGTGGACCTGT
ATTTATCGAAGTCTGGACAATATCCTCCAAAAGTTTGGGCAACTTCTGAATACTATCTTG
AAGACGGGTGGAAAAGAAGTCCTGCGACTGCGTATAGCGCGCGAAGACGG
>a_ATCACG_L001_R1_001_(paired)_contig_274
GTGTACATACTGGATTACAAAGCATTATTTGAGTGCCAACTGACCAGATAAAGAAGCCAC
AATAACTTGGATGACGGATGTACTTATACACTCCATGAGTCACCAAAACATGTTCTTCCT
CATGATATCTCCTAATTAGATGAGTGAAGGACCTGCCAGCAGTTATTATAGCCAACTTTC
GTATAATTTCACCCAACACCACCAACACAAGGCCTGTGCTGCTTATTACCCAGAGTTCCT
TCATCTCTGGGAAGAAATAAATTTCAACCAAGTACTCTATCAGGGATCCCATCATGGCTA
GAACATAGTTTTTACTGATTAGAAGAGACTCCAGAGTCACACTGTTTTTCCCATGGAAGA
AAACAGCTAGAAGATATTCAGAACCATGAAAGA
>a_ATCACG_L001_R1_001_(paired)_contig_275
TCACTACTCGGACAAACTCATTGAACTCGACCTTTTTTATTATGCGTGGATCGACTTAGA
AATATTTATCGAGTACCGATTTTTGTACCTTTTCCCTGCCGCCGCCGTCGTTGTGCTCAT
GGCTCTATCGCCGACCTCAGGTAACATCAATGTTATTTCAAGCTTGTGCTTTGCTACCTT
CAGGAATGCCAATAATATTTCCT
>a_ATCACG_L001_R1_001_(paired)_contig_276
TCTAACCCGTCTCTCTCTATATGTATATTATTATTCTACAAACATTTCTCTTCAATTGCT
CACACTGAAAATCTCCCTTCCTCTCTCTGTCTTCACCCACCAAACTAGAGAGGGGATAAC
TACCAATCGCCAATTCCAGATATGGCGTCGAGCCTCTGCACCAAACAGTTCCTCGGAGCT
CCATCGTCTTCCGATGGACCCGCCCGCCTTGGATCCCTCCAGTCGCCGCCCTT
>a_ATCACG_L001_R1_001_(paired)_contig_277
TCAAGAAAGATACATGATCACAGATGTTACAGATTACACACCTATAAACTTAAGACAAAA
TATTCGAGATCGTCTTCATTTTCGCGCGAAGCAAGCTTTCTTCATATGCTACTAAATGTG
TTATCCTCCTACATAATCCACATGCCTCCATGCTGTGAAAAATCCAGTTAGTGAATCTCT
ATCCAGTACCAATAATACCTTAGTTATGCAATTGTTTTGCTTTCTTTTCGAGCAACGCTT
CCGCTTTCCTCTTCTTGCATTCGCCTACGATCCTCTTTACATACGAAATGTAGCCATCAA
CGTCGAATTTCCTCTTGCAGCCGGCATAATTCATGTACCGGATTTTCCCAAAAACCGGCC
TCTCTCTCCATCCCTGATCATGCACTCCACATATTGACCACATGCATCCAACATAACCAC
TTGGATCCCGGCCGTCGATATGGTACTTATCATTCAAGTAAAGTGATGTTGCAAGTGCTT
CTTCTGGTCCACTGGTCCATTCAAGAATCTTTTTAGCCCAGTACATCCTCATGAAACCAT
GCATCTTTCCATAATGAACCATTTCTAACTGGGAAGCATTCCAAAGTGGATCAGCCGTTT
GCGCTTTCTCCAACTGCTCCCTCGTGTATATATGTTCGCGTTTATCAGAGGCGTGGTCCA
TCAAAGTCTTGCGAGCCCAATCCCAAGCACCTTCTAGTGAATCATAATGTGGTTGGTAGA
AGCAGAAGTTATCGGCAAGTTCTCTTCGGACAATCAGTTCTTCCAAGAAGACATCAACTG
CCTTAGGATAGACTTTC
>a_ATCACG_L001_R1_001_(paired)_contig_278
GTTTAATTACCCTCCATTTTCATCTACCTTGCTCTTTCATTCAACATTTCAACCTAAACC
CTTCGCCAAATTCCTTCTTCCTTAGCTCCACCGGCGCACGTTAGCTCTACCGGTACACGC
ACAATGTCCTCGTCGATGCCGCCCGTCCAGCCTGGTAGGATCCGGTTCCTGAAGCAGGGG
TCCGACCAGAAGCCGGCCGGCCCGGTGGTGTACTGGATGTTTAGGGATCAACGGCTGAGG
GACAACTGGGCTTTGATCCACGCGGTCCATCAGGCCAATCATCTGGAGGTTCCTGTGGCC
ATAGTTTTCAATTTGTTTCATCAGTTTAAGGGCGCCAAAGCCCGCCACTTAGGGTTTATG
CTCAGGGGCCTCAAGAAATTGCACTCTGATCTCCGATCTACGATTGATGTTCCATTTTTC
TTGTTCCAGGGTGAAGCTGTGGAAACCATTCCCAATTTTATGAAAGAATCCGGGGCTTCA
ATTTTAGTGACAGACTTCTCGCCCCTGCGAGAGGTTAGGCAGTGGAAAGAGGAGCTCTGC
AAGAGGCTACCAGGGTCAGTTTCCGTTCACGAGGTTGACGCACACAATGTGGTGCCTGTT
TGGGTGGCATCCGACAAATTGGAATACGGTGCCAGAACTATAAGGACCAAGATAAACAAA
AAGCTTCCTGAATACTTGATCGATTTTCCTCAGCTAGTTGATCCAATCAAGAAATGGTCG
CCATCGAGTAATACTATAGACTGGGACAACCTCATTGCTAGTGTTGTGAGGGAAGGAGCA
GAAGTTCCTGAACTCGAATGGTGTGAGCCAGGTGAACAAGCGGGACTAGATGTACTAATG
GGTGAGAAAAATGGATTCTTGAAAGCGAGGTTGAAGAATTACGATTCAGACAGAAATAAT
CCGCTGAAACCCAAAGCGCTATCCGGCCTCTCTCCATATTTGCATTTTGGGCAGATATCA
GCTCAGAGATGCGCCTTGGAGGCTCAAAAAGCGCGGAAAGTCTATCCTAAGGCAGTTGAT
GTCTTCTTGGAAGAA
>a_ATCACG_L001_R1_001_(paired)_contig_279
TGGGTAGAAGCATAAGCATTGAAGCCCATATTTGATCCCCTAAGCAACTCCCAAAAAAAA
TGTTGTGCGACGGTACCCATGAAGAACCACCTTGCATCGGTGTATGCTGTTGGATCAGAT
CGAGATGTTTCGATTCTTCCTCATTTCTTTCATCGTGCTCTTGTTGATTCGGGTTCATAT
CCCTCCTCCTCCTCCCCCTGTTCGTCTTCCTTCTCCTTCTGTTCGTCTTCCTCCTCTTCG
GCGGGCTGAGAGGACTCTTATTCATCGCCATCATGATGTTGGCCCCCGACATATTGCTCA
GGTTGATCTTGTTGACGGGATCTCCTCTCACTCCCTTCCTTGAACCCCCCATGTCTTTCT
TGTCGTTATCCGACGGAAGGAGTAGAAACGTGATAGCTTTGATCGCCGAACGCAAGTGTT
TACGACGGTAGAAATGAAGGAGGTGAGAGTTGTGTAATATTGAAAGCCTGAGCATTATAG
TCTGCTATCTGTCTAAAGGCCACTTGGTGATTGGCTGTCATATCATAATTATCAGCATGA
TGACATAACATTAGTCCAATGTCAGCCCCCATGTCCGCCAACAGACGCATTCGCTCGCCT
TGGTCCCTGTACCCAGTCTGAGGAGCAGTTTTATCACGATTTGTTGGATTGCTAATAAAC
TTCACAGTTCTCTGTGGGAACTAGTAAAGATAGTCAGCATCAGTTGTGGGGCGCCAGGAA
CAATTGTTTAAGGACCAAGACGAAAGTGTTTGTATCTGTCATCTCAAACACTGATTTGTG
TACTCAGTCGACAACTCCTGTCTCGCGCGCCTGTCTGCTGATCCTTTTCACGGATGTTCC
AAACAGTTTCAGAGATTAAATAAACCGATGGCGGGATAATTATGTACACGATCGTATTGT
CGTGCAACCCTCTCTGGATAATGCCCTTCCCACACCTCAAAACAAATCACCGAAATTGTT
GAGGTTCAGGGTGTGTAAGCTTCGTCTTGTTCGACCAATATATCGTCGTAAGACATGAAA
ATAAACTCATATTCTTGGAGACTGGCAAGCTGACCTCGGTAAGCAATAAGGTTGTGGATT
GTTACTAATTTCATATCTTTAGGAAACGTCTACCTGGCCCTTATTGGTGCATTTGGATGC
ACTCTACCAATTTTAACGTTTGGCATAACAACTTTGATCCTACTCTATGCCCAAAGCTGT
AGTAGAATTAAACATCCACCTATACCTCTGTCTGTATCTTTGGTGGCTGCATGATTTAAG
TTGCGATATAGTACTGCTAAAGTAGCAGCACCCCAACTGCAACTTGCAAACACGTCATCT
ATTAGCGTGCGGATAAGGTGACAGTATACACTATTTCCAACAAAATCCGCAAAGAGTGAG
CCTCCGAACAGAAAGACAACTATGCATCGGGCTCGCTGGCGGTACCATTCAACGTCTGCA
TCATTTCTTGGATGTGTCAAGATGCATTCCTCTAATGAGATGAGGAACAGACGATTTTCA
TTCAATTTGGCTGGAATCCCAAATGTTGATAGATGTACGAGAACTAGTCTTCAATTGGCG
GCACCTCGCTTCTGGCAACGGCATGACCTTCACTGCGAAAACCCAGGAGCATTTCCACAT
CCTGTAAAGTGATTGTGGACTCACCAAAGCTAAAATAGAAAGTATTTATTTCCGGGCGCC
AGCGCTCAACGAGAGCTTGGATGAGAGCCAATCAAGTTGGATTTTATCCAAACATAAAAT
CTTTTCGAAGCCCGTCTGCTGTAAAAATCCCCAAGTCATATCATCATTTTGGATAGCTAG
CAAAATATATTCTCACATTTTACTTCAGCCCTCCTACACTTTAAATCATATGTTACCCAA
AAGATTCATTCTCAAATACTCCACGTGATCTATGCTTATATTGTGNNNNNNNNNNNNNNN
TATTGTGTCTATAGTAGATCATTCACGACCGATCCTTGATCGACCATTGGGACTCCCGTG
GAAGATGATGATGATGATTGAGCGGTATACATAATTCCCTAACATTACATTATATCGTCA
AAATTCACTAAAATAACATAATATCAACATAACTCACTAAAATACCATAATATCAACATA
ATTCACTAAAATCGCACAATATCAACATAATTCACAAAAATAATATCATAATTTGCTAAA
ATCACAAAATATCAACATAATTAACTAAAATAAAATAAATATCAACATAATTCTCTAAAA
TAAAATAATATCAACATAATTCACTAAAACAACA
>a_ATCACG_L001_R1_001_(paired)_contig_280
TCAACCACACTATTCTTCTCAAGGATAGCAATAAATACAACTTTAGGAAGAAAAAAAAAA
AGAGCTAGCAATACACGCTAAATATTTTGGGAAACATTCCAAGCTACATAGGAAGTACAT
ATACCATGTTTTTTCACAGACAAAGAATTAGCTTGAGCATAGACCAAAAGAACAGCAGGC
ATATTTTGCTTTCACTCATTTATCTGAATAGCAAATGATGAACATGATAGAAAAGATATA
GACTTGCACCAGACTGATCGAATGAATAAAGCCACCGCGGTTCCATTAAAGGGGAAGCTT
CGACTCCTGCTCCTTTTTGGCCCCTTCCATGGGTTCCTGTAGTGCTGGATTTATTGGAAA
AAGCATACATTGCGCATATTGTGCCATTAATTGATCAACGAGCACCAAGGCTACCACTGC
TTCCACCATTGGAACGGCTCGTGGAACGACACAAGGATCATGACGGCCTCGTGCTATGAG
CTCTGTGTCGTGTTTGTCTCTTGTTACAGTGTTTTGCTTCCTGGAAATTGTAGATGTTGG
CTTGAAAGCTATTCTCATGTTGATGATTTCTCCATTTGATATACCACCCTGTATCCCACC
AGATCGGTTGGTTTTGGTCCTAANNNNNNNNNNNNNNNNNNNNNNNNNNNNNNNNNNNNN
NNNNNNNNNNNNNNNNNNNNNNNNNNNNNNNNNNNNNNNNNNNNNNNNNNNNNNNNNNNN
NNNNNNNNNNNNNNNNNNNNNNNNNNNNNNNNNNNNNNNNNNNNNNNNNNNNNNNNNNNN
NNNNNNNNNNNNNNNNNNNNNNNNNNNNNNNNNNNNNNNNNNNNNNNNNNNNNNNNNNNN
NNNNNNNNNNNNNNNNNNNNNNNNNNNNNNNNNNNNNNNNNNNNNNNNNNNNNNNNNNNN
NNNNNNNNNNNNNNNNNNNNNNNNNNNNNNNNNNNNNNNNNNNNNNNNNNNNNNNNNNNN
NNNNNNNNNNNNNNNNNNNNNNNNNNNNNNNNNNNNNNNNNNNNNNNNNNNNNNNNNNCC
AATTGTTTCTCTTGCAGAAGATCGACCACCACCCTGAACTGATCTAACACCATATTTGAA
ATCGTAAGTTGCATCTGCATGAGATGGTCTGTAAGCTTGTGACATTTCACTGTAGTCATG
TCCTCTTTGATCTGTATTGGGCACCTCCACCTTTATGGGAGACCCCGTGGTGAACCCATC
AGCAATCCCTGAAGCAATTTTACATGTATCAGTCTCCTTTCTTGGGGTGGTTATTCTGCT
TTGACCAGGCCTCCTTCGATCAAGATCTACTTGCATATCAGCTTCTGTGAGGGGAAGTCT
AGGAGGACATCCATCAATCACACAGCCTACGCCTCCACCATGAGATTCTCCAAATGTTGT
AACACGAAAGTAGGTACCATAGGTACTACCAGCAGCCTGTATTTCTAGCTTCGGGAGACT
TGCACCAGTAAGTGCCCAAGAGATGCCTCTCTTCTTCAGCAGGCCAAGTAAAAGTAAACT
CAACTTCTAGTTTCGAGCCAGTCCTAANNNNNNNNNNNNNNNNNNNNNNNNNNNNNNNNN
NNNNNNNNNNNNNNNNNNNNNNNNNNNNNNNNNNNNNNNNNNNNNNNNNNNNNNNNACAG
AGGCTGGACGACATTTTCAGGAAGTGGAGTTTGGTGGTGGTTGTTCTCTGTGTGGTTTGG
TGAGTTAGAGAGAGAAATAGATTGAAGAAAATGAGTGTACGTTATATATAGAGGGGAAGC
TCGGTAGTTGGTGGGAAAAATAGTTGGGTC
>a_ATCACG_L001_R1_001_(paired)_contig_281
GCATAAAATAACAAAACCCATGCCCAAATAACAACCCCCTATACCTATTAAACAAACAAT
GGGTTTCGGAATCATACTCATACCTTGATTCCCAAACCCATAAACCAAACACCCCTCGGG
CTTACAAAATTTTTCGTAGGCCTGGACCCACCTAGCGAAAGTTTCACGTGTCCTCGCATA
TTTTCATGGCCCTGATCAAACTTCATCTCCAGAAAAGAAAAAAAAAGAATGAATTGGAGT
GAAAAATTGCAGTGGCTAATAACTATTGCATTATCAACAGCCTAAGTTTACATTACAAAT
GATGCACAATTTGCTACGACTCTACAGCTCTGGTGAACACAACGGCAGATCCATTCACAC
TTCTAAGGACAAGCAATCTAGAGTCCACATAAGTTCCACACACGATTTTTGAAAGATCGA
AAACTTCAGGTGGAACCTGAGTTCGTACTTCATGAACCACGTTTTGCGCGGTTTCAACGT
CCCTAGCCAACGGTTCGTCCAGCCTCACTGTTATATCAACATCAGAAGGAACAAGTTTCG
CGACAGGTAGACTTGAAGGGAACTCCTTTATAGGCATGAACTTTCTCCACTTCTTGCTCG
AAAGTTTCTCGAGAATGACATCACTCATATCCGGTGTGGTTGGGCGGATTTTGGTGGCCG
TCTCCTCCTTTATGTACAGTCGTCTACCGGCTCTCAGCTTCGAGAAAGACTGGGCTTGTA
GTCTGCCACCTGTCCCGGTTTTCTCGTGGGGCCAGTTTTTTTGGGGCATGATTGTGAAGC
ATATGTCTGATTCCAGAGAAAACGTCGCATGCCGCTTGGTGATTTTAGCTACTTTTAAGT
GCACGTCACCGATGAGAATTGGGGTTTGAGGTTGCCGGAGGGTGAGCCCTATATGCCGGC
CTGTGCTATATAGGAGACGCCATTTTCCAGGAAGCAGATCCAGCCAATTCCTTGGCTTTG
AATGAGGATTTAGCATCTCCATCAGCTCGACGAAATGTGCTATTCTTCGTCGCTGCTGCT
TGCCGTAAATGTATTCCTCTGCAATTCGAACTGTAGTCGAACCTAAGTTCCATCTGATCA
TGTCCATTGTTGGGTCCACGCGCCATCTTGGTCCACACAAGAAAGGATGCCTCAATGCAT
CTACACAACTTATTCTATGTGGCGACGATTTGGTAGCAAGGAGCAAGGACAACAAATGCC
AACCTGCACCCCAGTTTCTATCGA
>a_ATCACG_L001_R1_001_(paired)_contig_282
TTTTTAATACGAGAGTAGTGCTTCGTAGACTGGTTAGTGCTGGGGCTAAGCGTAGGGGGA
GACGTGCAATTGAGGTGCTGAAGAAGCTTGTTCGACGAAGACTGATGTATCATTCTTACT
CTATGCAAGTTTACGGCTATGTCTGTTCGTCCTCATCTGACAAGAGTGGTTCTTTCGTTC
TAGTTCATGGATATCATGATAGTTTATCTTTGAGGCATTGGCTTCAACAATCAGATTGGC
TGCCGACTTTGGAAGCTACTCTTGCACTGGACGAGGAATCCGCCAGGAGAGTTGGTGATG
ATACAGTGGGAGGGCCAGCAGTTACTCGGCAGTTACGCCTTATTCGAGCTTTGATGCGAG
ATCTATTGATTGGAGTGAATTACTTGCACGTCCATGGACTTGCGCATACAGAACTCAGAC
TCGAGAATTTGCATATTAGCCCTGTTGACGGACATATCAAAGTTGGACTTTTGGGAAATG
CTGCTGATTTTCATGATTACGGTCCAACAGATGATAGCAAAGTTGATGGCAACATAGATA
GGCGAAAAATGATGATCGCATTTGACATGAGATGTGTTGGGTTCATCTTGGCCAAAATGG
TTTTGAGAGACCTCATGGATCCAACTTTTTTT
>a_ATCACG_L001_R1_001_(paired)_contig_283
ATCAAAGTATGAACAACAACTTCACAAATATTTGATTATTGACACACAGAGATAATAGAC
AAAGCAAGGAGAATAAAAGCAGAAAGCTGAATGCATAAACTTGGGATATGCAAGTGATTA
ATACTTAATATAGTGCTTGAAAATTTGAAGTCAAGTGTTTTGATAAGAAAAAATAAATGA
AAAGAAAAAAAATGATATGATCAGTGAGCTGCATCTTCTTCTTCACAGAATTTAGTATAC
TCTTTGGATCCCAACAAGCTCCCAAGTTCAGAAGGATTGCTTGGCTTCACCTTGATCATC
CATCCATCTTCATATGGACTTGAGTTGATCAATCCAGGAGAGTCAGATAGCTTGGTGTTG
ACTTCGACAACCTCGCCGGAGATGGGGGAGTTGACATCACTGGTGGCCTTGACACTCTCC
ACCGCCCCAAAACTGCCGCCTTGTTTCACTTCCTTCCCCGGCTCCGGCAGCTCCACAAAC
ACTACTTCCCCCAAGTGGTCCTGGGCATGGTCGGTGATTCCGATGGTAGCCACAGGGCCA
TCATGCTTCACCCATTCGTGTGAGGAAGCATACTT
>a_ATCACG_L001_R1_001_(paired)_contig_284
CCCTCCTCTCTTCTTGCTTTTTTGCACTCAAAACACACACTCTTGAGGCTGAAGAAGAAG
AAGAAGAAGTTATTCTCAAAAATGGCACTAAGAATGTGGGCTTCTTCTACAGCAAATGCT
CTCAGACTCTCCGTTTCTGCTTCTAAATCCTCTCCTGCCTTTTCCATCTCCAGAGCCTTT
TCAACTGTGTTGGATGATTTGAAGTATGCTTCCTCACACGAATGGGTGAAGCATGATGGC
C
>a_ATCACG_L001_R1_001_(paired)_contig_285
CCCTCCTCTCTTCTTGCTTTTTTGCACTCAAAACACACACGAAGTTATTCTCAAAAATGG
CACTAAGAATGTGGGCTTCTTCTACAGCAAATGCTCTCAGACTCTCAGTTTCTGCTTCTA
AATCCTCTCCTGCCTTTTCCATCTCCAGAGCCTTTTCAACTGTGTTGGATGATTTAAAGT
ATGCTTCCTCACACGAATGGGTGAAGCATGATGGCC
>a_ATCACG_L001_R1_001_(paired)_contig_286
AGCTCCAAACTCGCACCACCACCAGTTGAAATGTGGCTCATCACGCTCGCAACTCCCACT
TTTTCCACCGCTGCAACCGAATCTCCACCACCAATAATCGTCGTTACTCCTTTCCCACTC
AGTTCAGCTAGCTTCTTTGCAACTGCCTCTGTGCCAACAGCAAACTTGTCGAACTCGAAC
ACTCCCATTGGTCCGTTCCAAATAACAGTTTGTGTGGTTTCCAGGGCAGAGTTGAATGTT
TTTACGGAATCTGGTCCAATATCCAAACCCATCCACCCGTCAGGGATTGCCGATGCTGGA
ACAATCTTGCTGTTTGCATCTGGAGCAAATTTGTCGGCTACAACAACATCGGTTGGTAAC
AAGAGATCGACTCCCTTGTCCTTTGCCTTCTTAAGAAGTGATGTTGCTAAATCAAGCTTG
TCTTCTTCTACCAGGGATGACCCCACTGACAGTCCTTGTGCTTTGTAAAAAGTAAATATC
ATTCCTCCACCCAATAGCAATATGTCACACTTCTCCAGAAGAGACTCAATCACTCCGATC
TTGGAGGAGACCTTCGAACCACCAACAATGGCAGCAAATGGTCTCTTTGGGCTTTTAACT
GCTCCATCCAGGTAGTCCAGCTCCTTTTGTAGGAGGAAACCAGCAACTGAGGGCTTCAGG
AACTTTGTAACTCCCTCTGTAGAGGCATGTGCTCTGTGGGCAGTACCAAATGCATCATTC
ACAAAAAGATCAGCCAAAGAGGCAAGCTTCTTTGCAAACTC
>a_ATCACG_L001_R1_001_(paired)_contig_287
ACCACAAAATCCCACCACAAATACCCACCACTTCACACTCTCCCCTCTCCCCTCCACAAA
CACACCCCCTCACTTTTCATTCTCCACCCCACTCACACACTCACCATCAATGGCGTCCAC
CGCTGCATCGCCCGCCTTCTGCGCCATCCCCAAGGCTTCCACCGCCACCAGGGCCTCTTT
CAATGCCCCCACCACCCGCTTCCTCCCCAAGACCCCGGTCCGCCACCTTGGCTTCGCCGC
TGCCGACCCACTTACCCACCTCGTCGCCACTAAGCTGCGATCGTTCGGCGGCTTCTCCGC
CAAGCCCGTAAGAGGCGTCGCCACCATGGCGAAGAAGAGCGTGGGCGACCTCAGCGCGGC
GGATCTCAAGGGCAAGAAGGTCTTTGTCAGGGCTGACCTCAATGTGCCACTCGACGACAA
TCAGAACATTACTGATGATACCAGAATTAGGGCTGCTATTCCCACCATTAAGCATCTCAT
CGACAATGGGGCTAAAGTTATTCTTTCTAGTCACTTGGGGCGGCCTAAAGGTGTCACTCC
AAAGTTCAGTCTTGCACCCCTTGTTCCCAGACTATCTGAACTGCTCGGTATTCAGGTTGT
GAAAGCTGATGACTGCATTGGTCCAGAGGTCGAAAAATTGGTTGCTGGATTGAGCGAGGG
CAGTGTCCTTCTCCTTGAGAATGTGAGATTCTACAAAGAGGAAGAGAAGAATGAGCCTGA
GTTTGCAAAGAAGCTTGCCTCTTTGGCTGATCTTTTTGNNNNNNNNNNNNNNNNNNNNNN
NNNNNNNNNNNNNNNNNNNNNNNNNNNNNNNNNNNNNNNNNNNNNNNNNNNNNNNNNNNN
NNNNNNNNNNNNNNNNNNNNNNNNNNNNNNNNNNNNNNNNNNNNNNNNNNNNNNNNNNNN
NNNNNNNNNNNNNNNNNNNNNNNNNNNNNNNNNNNNNNNNNNNNNNNNNNNNNNNNNNNN
NNNNNNNNNNNNNNNNNNNNNNNNNNNNNNNNNNNNNNNNNNNNNNNNNNNNNNNNNNNN
NNNNNNNNNNNNNNNNNNNNNNNNNNNNNNNNNNNNNNNNNNNNNNNNNNNNNNNNNNNN
NNNNNNNNNNNNNNNNNNNNNNNNNNNNNNNNNNNNNNNTGAGCCACATTTCAACTGGTG
GTGGTGCGAGTTTGGAGCTGCTAGAAGGCAAAGAACTCCCGGGTGTGGTGGCCTTGGATG
AAGCGGTGCCAGTTGCTGTGTAAGGCAAGGCATAAACACATAAATTCTTTTTTAACCAAC
CCAATTATGGCATATTTCGTTCTGGTTTGTAAACGAGAAGTGTAATAGAATATGAGTTGG
TGTTGTAGATGTTGCTGTGTTTGATGTCTCTCAGTCTACCCCTCTTCTTCTTCGGACACA
ATAAGGAATCAAGTATCAGAGGAATTCATCTGTTTCCAAATGTCTCTTTATTACTTCGTG
TTTCTTTTTGTACCACATTTATTAGTTGTTACTGCTAGTTTTATTTAGGATTGGATAGTG
TATAGTCCAGTCTCCTTTTTTATGTGACATCGATTTTCTGATTTAATTTTATGGGAACAA
AAATTTTGGGCCAGAAAATAGAAACACTTTCGAGTTGGACTTAAAAAAAAAA
>a_ATCACG_L001_R1_001_(paired)_contig_288
CTCAGAAACTCTAGTCAATTGCATTAATTATACAATATATTCGAGGATAATTTACAGGTT
GCATGTAAATTAAAAATAATTTGGAGGATGAATTTGTGAGGTAGCTAGGCTTGTTGTAGT
TGATCGATCGATCACGTTAATTTGTGTGAGCATGCATACTTGACAGTAGAGCGGGCTAAA
GCGTCGATGGGATCGATACATTTTGTCCATAGAGGATCTTCGGGAGTCAAAAGGTGGCGT
AACTCATCGGAAGCCAGAACAATTTTGTTTACAGCTTTGACCAACAGAATATGCAAAGAG
ATTCTGAACAAATTCTGCGCTCCTTCAACGTCCTTGCTGCTCAAAGCTTCCACTGCAGGT
ATCACTATATTCTTCACCGTGTTTTTATCTGGCATCACTACCTCAAAACCCTTATTTTTC
AATTTTTTCTCATACATCCTAGTTGCCAACGTCGTATTGGTGGCAAGAACCCCAATTCTA
ATAGGACTTCCAGCTTCGATCGGTCTGAGCTTTGCCTGCTCGAGTTCCTCGGCCACAGAT
TCACCCATATGAATGAAGGGTACGGAACATCCCTCGTTGATCTCATCTGNNNNNNNNNNN
NNNNNNNNNNNNNNNNNNNNNNNNNNNNNNNNNNNNNNNNCTGAAGGGCAATGAAACGAA
GCTCTATCGAGCGATAAAAGCTTATTGCTTAGGGCCGGGTCCACGCAGAGGACGAAGGGG
AGCTCTGTTTCATGATCCACGAGTTTCTTGGCAAAATTTAAACTAGAATTATCTCCTAGT
ATACCTATGACATTTGCTTGATGAGTTAGAGGTGTGGAAATGTGGATTTCTTCGAGTTGA
TCGATGATTGATGGCGTAGGCCTCGTCGTTGCTCGATTCCTGTATCCTTTCCTCGGCATC
GCATCTTTGGTTATGAGTAAGTGCATGCTAGGAGAAGAACTAATGAATGAGTGAAAAAGA
GACATGTTTTGAGGCCAGACTCGAGAAATTTCATATGCTGAAGAATTTTGTGTATTCAAG
TATTGAATCTCCCTGTGAAGAAACGACCTTAACCGTGGATGTCTTTATTAGAAATTTGTC
T
>a_ATCACG_L001_R1_001_(paired)_contig_289
GCTCAAAGCTTCCACTGCAGGTATCACTATATTCTTCACCGTGTTTTTATCTGGCATCAC
TACCTCAAAACCCTTATTTTTCAAATTTTTCTCATATATCCTAGTTGCCAACGTCGTAGT
GGTGGCAAGAACCCCAATTCTAATAGGACTTCCAGCTTCGATCGGTCTGAGCTTCGCCTG
TTCGAGTTCCTCGGCCACAGATTCACCCATATGAATGAAGGGTACGGAACATCCCTCTTT
GATCTCATCTTGCCAAAAATGCATCACATGGCAGGGCATCACAATGCAGCACACCCCAAA
TTTTTCAAGAATTGCTCTTTTACTCCTCAAGTTTTCAATTATCGCACTCTGTTTGATATG
CACTTGTTCTTGTTTACCTGAAGGGCAATGAAACGAAGCTCTATCGAGCCATAAAAGCTC
ATTGCTTAGGGCCGGGTCCACGCAGAGGACGAAGGGGAGCTCTGTTCCATGATCCACGAG
TTTCTTGGCAAAATTCAAACTTGAATTATCTCCTAGTATACCTATGACATTTGTTTGATG
AGTTAGAGCTGTGGAAATGTGGAATTCTTCGAGTTGATCGATGATTGATGGCGTAGGCCT
CGTCGTTGCTCGATTCCTGTATCCTTTCCTCGGCATCGCATCTTTGGTTATGAG
>a_ATCACG_L001_R1_001_(paired)_contig_290
AATATTGCAAATACAAAGGAACAATATACGCATAAAATTACTAAATAATTCGGTTTCTCT
TTGAAATAGAAAATGTGTTTTTATGATAGAGAATCCACTTCAATGAACAATATTTGTAAT
TTATACCGATGGCAACGTTGAGCTAAATAAAATAAAAGATATCAAATTAAGTTTCCAATT
TTTACATAAGACGAGAACATTTAGTACATACATAGAGGTGTAATTAACATAAATGTTCTG
TCTCGACAAAACAAGGGATTAGTAGGTGCTTAAGAGAAAAATCCGAAGGTGTCCAAAATA
GTGGTATGAAGGGGATCGCTCAAATGGGTGGCCCAATTGTTAAGCGGCCCCTTTCCCGTA
GCAGCTGCCTGCACCGCAAAACCCAAGAATGCTACCATAGCAAGACGGGCGTGCTTGATC
TCCGCCAGCTGGAGAACCGCTTTCTTCTCCGGATCCGCCGCCAATCCCAACGGATCAAAG
TATGACCCGCCGGGGTACAATCTTTTCTCCGGGTCCAGCTCAGCATTCCTCTGGAACTCA
ATGTACCCGACCACAAGCACCTCAATCCAGATCAATGTGGATATCGAGAAGGGTAGTGGT
TGCCCTAGGTACGACGATCCTTCCACTAGCTCCACCTTCCCTGCATCCTGCCAGGTGACG
CCAGTGAGCCACTCTACGGTCAAGGCGCCGAGGGTGGCAAGCATGGCCCACCTGCCGTGG
ATGAGCTCGCACTCCCTAAACCTTTGAAGCCCGAAAACCTCACTGTAAGGCTGAAATGGG
GTCGATTTAACGTCGCTGCTCTCGGTCCTCGTTCCGATAATCACACCAAATTCGTTCTTC
GCCAGATTCTGATCCAGCGAGTCTAGATCGAACTGCAAGTACTCCACGGGCTTTCCCAGC
CCAAACGGGTCGAACCCATAATCTCCGACCAGAGACCCGTCCAGGTATTCTGGCGCCTTG
GCGCCAGGGTACCACAACGGGCGCTCGGTGTTGAAGGACTTGCTAGGTTTCTTGGGGGCG
GCTTTTTTGCCCCCGAATCCGAACCGGGCCTGGACCCTGCCTGAGCCCGGGCGGACGTCG
GCGAGGCTGGTGCCGATGAATGAGGAGGCGGCGGCGGCGGTGGCCATCGTGGTGGTGGGG
AGTTTTGTGAAGGAGATTGTGGTGGTTTTGGATTTTTGGATTGAGAGATATAGAGAAGGG
GAGTGTGGTGATG
>a_ATCACG_L001_R1_001_(paired)_contig_291
TTCAGGGTGGTGGTCGATCTTCTGCAAGAGAAACAATTGGGCGAGTTGCTGCTGGAGCTG
TTGCCAAGAAGATTCTAAAGCAATATGCTGGGACAGAAATTCTTGCTTATGTTTCACAAG
TGCATAATGTTGTCCTTCCTGAAGATCTGGTCGATCACGAGACTGTGACCCTTGATCAGA
TAGAGAGCAATATTGTACGGTGTCCAAATCCCGAATATGCAGAGAAAATGATTGCCGCTA
TTGATGCTGTCAGAGTGAAAGGTGATTCAGTTGGGGGCGTTGTCACCTGCATTGTTCGGA
ATGTCCCACGGGGACTTGGCTCTCCAGTCTTTGATAAACTTGAAGCAGAGTTGGCAAAAG
CTGCCATGTCATTACCTGCAACAAAGGGATTTGAGTTTGGCAGTGGATTTGCAGGTACAT
TCATGANNTTAGGACCAAAACCAACCGATCTGGTGGGATACAGGGTGGAATATCTAATGG
AGAAACCATCTACATGAGAATAGCTTTCAAGCCAACATCTACAATTTCCAGGAAACAAAA
CACTGTAACAAGAGACAAACACGACACAGAGCTCATCGCACGAGGCCGTCATGATCCCTG
TGTCGTTCCACGAGCCGTTCCAATGGTGGAAGCAGTGGTCGCCTTGGTGCTCGTTGATCA
ATTAATGGCACAATATGCGCAATGTATGCTTTTTCCAATAAATCCAGCACTACAGGAACC
CATGGAAGGGGCCAAAAAGGAGCAGGAGTCGAAGCTTCCCCTTTAATGGAACCGCGGTGG
TTTTATTCATTCGATCAGTCTGGTGCAAGTCTATATCTTTTCTATCATGTTCATCATTTG
CTATTCGGATAAATGAGTGAAAGCGAAATATGCCTGCTGTTTTTTTGGTCTATGCTCAAG
CTAATTCTTTGTCTGTGAAAAGACATGGTATATGTACTTTCTATGTAGTTTGGAATATTT
CCCAAAATATTTAGCGTGTATTGCTAGTTTTTTTTTTTTTTTTTTTTTAAGTTGTATTTA
TTGCTATCCTTGAGAAGAATAATGTGGTTGAATTTTTGAAGGTACT
>a_ATCACG_L001_R1_001_(paired)_contig_292
AATAAAATGAAAAATAGCTTCTCTCAGCGGCGGCGCGGCGCCGGCGCCGGCGAACATCCT
CTCAACTGAGTCTTCTCCAATTCAGCAGGCAAGTGATTATCATTTCTCAACGCAATTGAT
TGTTCATGCGTTTTTGTGACATTTGGTTGATATGATTGCAATTGGCCGGAATCTCTCCTC
TTCTATTTTGAGCCCTAATTCGTTCCTCCGCAACTCCAAGCTTCATTTCTCCACTTGGAA
GCTCAGAAAACTAATCCCTGACCCTGAAATCTATGATGTTTTGGTTCACAAACACAACTT
NNNNNNNNNNNNNNNNNNNNNNNNNNNNNNNNNNNNNNNNNNNNNTGCCCCGAAAGAGTC
GATTCTATACTCTCATTCCTCAAAGAGAATAGTTTTACCACTACTCAAGTGCAGAAACTG
GTCTTTCGTAATCATCGGCTTCTAGGGTTCAGTGTTGAGGGCCTTAAATTGAGATTGGGG
GTATTCCAAGACTTGGGCCTTTCTCCGGAGGAGATTGCGAAGATGGTCACTAGTGATAAG
AGTATTTTAGGTTCAAGTATGGAGAACAGGATCATTCCATCATTATCCAAGCTGAAGGGC
TTGCTGCCATCCACTCAGCATGTGGCCAAACTGTTGAGACTTCCCGGGTTTGTAAGAAGC
GACTTGGATAAAACCTTAATCCCAAATATGGAAATCCTGAAGAGCTTCGGTATGCCTATG
GATCGTATGCTTTACTTCCTTTATGCATTACCAAGGTCTTTTTTGTTTGTCAAGCCGGTT
ATTATGAGGAGATCTGTAGAAAAGGCTATAGAAATCGGGGTCACATGGAGTTCGGTCGCG
TTCATCCATGCTGTCAGTGTTCTTGCTTTTTCGAGCGAAGGGATCTGGGAAGTCAAGTTG
CAGACCCTCCGAGATATGGGATTTTCTGATGATGATATATTCACAATGTTTAGGAAGGCA
CCACAGGTGTTTTTTGGTTCCGAAAAGAAAATGCAGAAAGTAATGACGCTTCTGCTTGCT
AATGGGAAGTACAGTATCTCCAATATTGTGAATAAACCATCAATACTTGGGTGCAGCATT
GAGAAGAGGCTCGAGCCGCGGCTGCAAATTTTGGGACTACTGGAAAGTATGAATCTGATG
CAAAAGTGGCCTGGACTCTCGACAGTTGCTACACTTACAGATGATAAATTCTTTGACAGG
TTTATTAGGCCTTA
>a_ATCACG_L001_R1_001_(paired)_contig_293
GACAGACTGACACTGTCACATCATTATAAAATGAAAAATAGCTTCTCTCAGCGGCGGAGC
GGCGGCGGCGGCGAACACCCTCTCAACTGAGTCTTCTCCAATTCGACAGGCAAGTGATTA
TCATTTCTCAACGCAATTGATTGTTGATGCGTTTTTGTGACATTTGGTTGATATGATTGC
AATTGGCCGGAATCTCTCCTCTTCTATTTTGAGCCCTAATTCACTCGTCCGCAACTCCAA
GCTTCATTTCTCCACTTGGAAGCTCAAAAAACTAATCCCCGACCCTGAAATCTATGATGT
TTTGGTGCACAAACACAACTTTCCTCCCGATCTGGCTTCGCGAGCTTCATCAACTTTACG
TTCAAAGAGATGCCCCGAAAGAGTCGATTCTATACTCTCATTCCTCAAAGAGAATAGTTT
TACCACTACTCAAGTGCAGAAACTGGTCTTTCGTAATCATCGGCTTCTAGGGTTTAGTGT
TGAGGGCCTTAAATCGAGATTGGGGGTATTCCAAGACTTGGGCCTTTCTCCGGAGGAGAT
TGCGAAGATGGTCACTAGTGATAAGAGTATTTTAGATTCAAGTATGGAGAACAGGATTAT
TCCATCATTATCGAAGCTGAAGGGCTTGCTGCCATCCACTCAGCATGTGGCCAAACTGTT
GAGTAAACTTCCCTGGTTTGTAAAAGCCGATTTGGATAGAACCTTGATCCCAAATATGGA
AATACTGAAGAGCTTCGGTATACCTATGGATCGTATATTTCACTTCCTTTATTCAGATCC
AAGGAGTTTCTGCATCAAGCCAGATATTATGAGGAGATCTGTGGAGAAGGCTATAGAAAT
TGGGTTGACTTGGAGTTCAGTTGCGTTCATCCGAGCTGTCAGTGTTCTTGCCTTTTCAAA
TGAAGAGATCTGGGAACTCAAGTTGCAAACTCTCCGAGATATGGGATTTTCTGATGATGA
TATATTTGCAATGTTTAGGAAGGCGCCACCGATTTTTTTTGGATCTGCAAAGAAAATGCA
GAATGCAATAGAGCTTCTGCTTGCTAGCGGGAAGTACAGTATCTCGGATATCGTCAATAA
CCCGGTTTCACTTGGCTGCAGCATTGAGAAGAGGCTTGAGCCGCGGTTGCAAATTTTGGG
ACTACTGGAAAGTATGAATCTGATGAAATGGTGGCCTGGACTCTCTATAGTTGCTTCATT
TACAGATGATAGATTCATTGACAGGTTTATTAGGCCTTATATGGATGAAATTGGCAACGA
ATGTGTCATAAAGAAATATGTCGAGGGCAAAAAGTAATGAAGCCTTAAGAGATGCTTAAG
ATGTGATATATAAGCAATATTGTGCTTTGAAAGGTATCGTGCTTATTCGACTAACTTTGT
AGATCTGAACTTTTAAAGATCGTTTTATTCTACCATGTTGGTGCATTGTTCTGACTGATC
ATCCAATGATTACAAATATTGGTGTGGCCTTATTTATACTTACTATTTGCTTTTTGCGGT
CTCTCTTATTACTCAATCTGAATCCAATTGTTTTGAATTTATTGTCAATTGAGAGAAGTA
GATATACATTGCAGACAAGCTTTGGGTTCTTTCTTATTCCCCACTTTATTAGACCTCGAA
GCAAAACTCAGCTCAAACTTGAGCTCCATTTATGATTCTCAACATGATGATGGTGATGAT
CAATAGTTAGCTAATCCTGTAACCTCGATTGATTCAAAACTCAGCCTAGACGGCCCCTAC
CCGACCCAAAAATACATAAAATGTATAGGTAGCACCGTTTGGCGATCTGGTTTGTAAGCG
GCGCCTAGCGGTCAGGGTGCCTGATTTAGTCGGTTCATGCGGCCACCATTGG
>a_ATCACG_L001_R1_001_(paired)_contig_294
CCATTGCAGCCTTTTGCTGAGACAAATGGCTCGCTGATTCTACCAGAGCCAGTTCCCAAT
CGGCCTTCCCTGCCTCTGCAGCCGGATTTTGCCAAGCAGATGTTACCTCCGCTCCCCCGT
TGGCAGGAAAAGCTTCCCATGAACCATTTCCATTGTTTGCCACTGGCCCAGCAAACAATG
CTAGAGCAACTTTATTCCCTTGATCATCAGCAGTGACTCCCTCATCTCTCAAATCCACTA
AATCCACAGATTCTTGAACTGCAGGCTTAGGAGGCTCAGGTTCAGNNNNNNNNNNNNNNN
NNNNNNNNNNNNNNNNNNNNNNNNNNNNNNNNNNNNNNNNNNNNNNNNNNNNNNNNNNNN
NNNNNNNNNNNNNNNNNNNNNNNNNNNNNNNNNNNNNNNNNNNNNNNNNNNNNNNNNNNN
NNNNNNNNNNNNNNNNNNNNNNNNNNNNNNNNNNNNNNNNNNNNNNNNNNNNNNNNNNNN
NNNNNNNNNNNNNNNNNNNNNNNNNNNNNNNNNNNNNNNNNNNNNNNNNNNNNNNNNNNN
NNNNNNNNNNNNNNNNNNNNNNNNNNNNNNNNNNNNNNNNNNNNNNNNNNNNNNNNNNNN
NNNNNNNNNNNNNNNNNNNNNNNNNNNNCATTTCCCTGAGAGGAGTAACATCTTTCCTCT
CCTGTGCTTGCTCTCTCACATCACCAGATGATCTTGATCTGCGCATTCCGTAAGGCTCAT
CTCGCCGGTCACTGTACTCATAATCGTACCCCCGGTTTGATCCCTGTGGCGATCGGTAAT
TATATCTGTCATCTCTGCTCCCAAATCTCTCAATCTCACCTCCATTTCCGCTCCGTTTTC
GCTCATCAACCATCATTGCAAGCCTTTGATCCAAATACAATGCATAAGTCCTCACAAA
>a_ATCACG_L001_R1_001_(paired)_contig_295
AGATCGGGCTGAAGCCATGGCGCCGAGCACGATACGCAAAGCGATCGGAGCGGTGAAGGA
TCAGACCAGCATCGGGATCGCTAAGGTTGCGAGCAACATGGCGCCGGAGCTGGAGGTTGC
CATCGTCAAAGCTACCAGCCACGACGACGATCCTGCGTCGGAGAAGTATGTGAGGGAAAT
TCTCCAGTTGACCTCGTATTCTCGTGGTTATGTTAGTGCCTGCGTTGTTGCGATATCTAA
ACGATTGGGGAAAACACGTGATTGGATTGTGGCACTCAAGTGTTTGATGCTCATTCATCG
ATTGCTCAATGATGGAGATGTTGTTTTCCAGCAGGAAATCATGTATGCTACTAGGAGGGG
GACTAGGTTGCTGAATCTCTCCGATTTCCGCGATGAGGCCCACTCGAATTCGTGGGATCA
TTCGGCTTTTGTGAGGACTTATGCATTGTATTTGGATCAAAGGCTTGNNNNNNNNNNNNN
NNNNNNNNNNNNNNNNNNNNNNNNNNNNNNNNNNNNNNNNNNNNNNNNNNNNNNNNNNNN
NNNNNNNNNNNNNNNNNNNNNNNNNNNNNNNNNNNNNNNNNNNNNNNNNNNNNNNNNNNN
NNNNNNNNNNNNNNAGCACAGGAGAGGAAAGATGTTACTCCTCTCAGGGAAATGTCTCCA
GAGAGGATCTTTGGTAAGATGACTCATCTGCAGAGGCTTTTGGATCGGTTTTTGTCTTGC
CGACCGACTGGCTTGGCCAAGAATGAGAGGATGATTCTGGTCTCATTGTACACTATTGTG
AAGGAGAGCTTTAAATTATATGCTGATATCTGTGAAGTATTGGCTGTGCTTTTGGATAAG
TTCTTTGATATGGAGTATCAAGATTGTGTAAAGGCTTTCGATGCGTATGCTAACTCCGCT
AAGCAGATTGATGAGTTGGTGGGATTCTATAACTGGTGCAAGGATATAGGAGTCTCAAGA
TCCTCTGAGTTTCCTGAAGTACAGAAGATCACAAGCAAATTGTTGGAGACTTTGGAGGAA
TTTGTGAGGGATAGGGCTAAGGTGACGAAGAGTCCCGAAAGGAAGGTAGAAGCCCCTCCT
CCTCCTGAAGAGGAAGAGCCGGTTCCCGATATGAATGAGATCAAGGCACTGCCAGCTCCT
GAAAACTACACGCCCCCACCGCCACCTGAACCTGAGCCTCCTAAGCCTGCAGTTCAAGAA
TCTGTNNNNNNNNNNNNNNNNNNNNNNNNNNNNNNNNNNNNNNNNNNNNNNNNNNNNNNN
NNNNNNNNNNNNNNNNNNNNNNNNNNNNNNNNNNNNNNNNNNNNNNNNNNNNNNNNNNNN
NNNNNNNNNNNNNNNNNNNNNNNNNNNNNNNNNNNNNNNNNNNNNNNNNNNNNNNNNNNN
NNNNGAATCAGCGAGCCATTTGTCTCAGCAAAAGGCTGCAATGGGTGGTGGGTTAGATCC
CTTGTTGTTGAATGGCATGTATGATCAGGGAATGGTGAGGCAGCATGTGAGCACAGCTCA
GTTGAGTGGCGGCAGTGCTAGTAGCGTGGCCTTGCCGGGGCCAGGATCCAGTAAAACGCC
GGTGCTGGCGCTCCCTGCACCGGATGGAACAGTTCAGACTGTGGGGCAAGATCCATTTGC
TGCATCGTTGAGCATTCCACCACCTTCATATGTGCAGATGTCTGATATGGAGAAGAAGCA
GCAGCTGCTGGTGCAGGAGCAGATGATGTGGCAGCAATACTCGAGAGACGGGATGCAAGG
GCAGACTAGCTTGGCCAAGATTAATGGAGGTGGATATTATGG
>a_ATCACG_L001_R1_001_(paired)_contig_296
GATTCCTTCCACCGATGCGATTACTGCAGCGAGACGGCGGCGAGTTTTTCCGGCTCAGAA
GTGTTGGCCGGAATCCTTCCGATCCGGCCGAAGTCCACCACTATAGTACAGCGCCGACGA
CGAACTGACCCAAGACAGAAGAATGGTGGCTGCCTTCTTCGATTCAACACCACTACGGCC
CCCTCTCGACTCACCAATAGAAACCCACTCCGACGAACAAATCGGAAACCCCCCACTCAC
AAAGAACTCTCACAGTACACTCACACACAAGTGAGAGCGAGATTCTCCCACACACGAAAA
GAATCGAGAAAGAGAGAAGAAAGGGGGCTGAANNNNNNNNNNNNNNNNNNNNNNNNNNNN
NNNNNNNNNNNNNNNNNNNNNNNNNNNNNNNNNNNNNNNNNNNNNNNNNNNNNNNNNNNN
NNNNNNNNNNNNNNNNNNNNNNNNNNNNNNNNNNNNNNNNNNNNNNNNNNNNNNNNNNNN
NNNNNNNNNNNNNNNNNNNNNNNNNNNNNNNNNNNNNNNNNNNNNNNNNNNNNNNNNNNN
NNNNNNNNNNNNNNNNNNNNNNNNNNCTGCAAGTGTGACTTCAAAATAATTAACCGACGG
CCTTTTACTATCTCGCAACTGGTTCATCATCACCGAACAACCATCGGTGGATTCAACCTT
ATGCGATTAGTTCATCATCGCCGGAATAACTCACTGATCCTCAGCCGAAGACTCACCTCA
GTGGAGGAATCAAACTCGTACTCACCTAGAGCACTAACACACAAAGCACAAACAAAGTTA
ACTAGTAAATCTACAAAAGACATAAAACATGAATTACAAGAACATACATGTAGAGCAAAC
AAAGAATACATGCAGTTCACATAAATCCATGTAAACACAATTCAACCAAAGTCAAATTTT
AAAAGCTTTTGAC
>a_ATCACG_L001_R1_001_(paired)_contig_297
GAACCAATATCGATGTTGCTACGACTTCGTTCGAAACGAAACAGATGATCTAGAGCTATT
CAAGAGACTAACACAGCTAAAAAGAACAAGAGACTACTCATAAACTTCTGCTAATATTTC
CTACATAATGCAATCCCCGATTTCGGGTTTTGCTCTTTTTCGATGTTTGTTTATAGAGAG
GGATCCTCGAGTAAGGACGAGCTTCACGGTTGAAGAGCACATGATCACAATAAATCACGC
GAGTAAACTGCATCGACGGTTAAGCATAAATCGACATGAGAGCAAAGTTCTACGGAACCA
ATATCGATGTTGCTACGACTTCGTTCGAAACGAATCAGATGATCTAGAGCTATTCAAGAG
ACTAACACAGCTAAAAAGAACAAGAGACTATTCATAAACTTCTGCTAATATTTCTTACAT
TTCCTTTGCTTGTCCTAAATCAACTACCAAAACTTCAGAATTAAACCCAATCAATAGGAA
TAACCAAGAGGAAGAATGCAAATTTATCCCAAAACAGGGCCAATTAGGCAATTTTATCCC
GAACTTTTTCCGTTACGCAATTCTATCCTGAAGTATGGTCTGTTAGCAATTCTATCCCAA
CGAGGCATCAGTGGTAGTGCCACGTGTCAGTCGTTACGGCCGACGTGGCTGACACATCAG
CTCTAATTGTTGACGTACCCTTGGAATGTGTAGAACTAAAACTAACAATAAGAGCTGATG
TGGTTATCATAACAGCGCTAACGACTGACATAGTGACATGTGGCATTTAACGGCCATGTC
AGTAAAATTTTGACACATTGACTCGTTAGGATAGAATTGCATTAACATAACATACTCTGG
TATAAAGCGCATAATGAAAAGTTTGCGATAAAATTGTCTAATCGACCATGCTGTGGGATA
GATTTGCACATTTTTTCTAATCAAGAATTGCAAAAGGTATGAAATATACCTAATTGTTAT
TTGTCGGTTGTTACGGCCGACGTGGCAGACACATCAATTCTAGTTGTTGACGTACCCATA
AAATGTGTAGAACTAAAAGTAACAACAAGAGCTGATGTGGCTACCATGTCAGCACTAAAA
[truncated: 91,418,022 more chars]
