# Supplementary material for: De Novo Assembly and Comparative Transcriptome Analyses of Red and Green Morphs of Sweet Basil Grown in Full Sunlight
Source: PLoS One. 2016 Aug 2;11(8):e0160370. doi: 10.1371/journal.pone.0160370 (PMC4970699; doi:10.1371/journal.pone.0160370)
Supplement: S2 File — Fasta file of basil transcripts de novo assembled with SOAPdenovo-Trans v1.01. (ZIP) [file pone.0160370.s008.zip]

Archive with 1 entries (1 files):
- S2File.fasta
