# Supplementary material for: De Novo Assembly and Comparative Transcriptome Analyses of Red and Green Morphs of Sweet Basil Grown in Full Sunlight
Source: PLoS One. 2016 Aug 2;11(8):e0160370. doi: 10.1371/journal.pone.0160370 (PMC4970699; doi:10.1371/journal.pone.0160370)
Supplement: S4 File — List of GO terms associated to sweet basil transcripts. (ZIP) [file pone.0160370.s010.zip › S4File.txt]

!Generated by Blast2GO
!Date: 20150609
!gaf-version: 2.0
B2G	comp3_c1_seq1	comp3_c1_seq1		GO:0005249	GO_REF:nd	ND		F	cyclic nucleotide-gated ion channel 15	NA	NA	taxon:0	20150609	B2G
B2G	comp3_c1_seq1	comp3_c1_seq1		GO:0071805	GO_REF:nd	ND		P	cyclic nucleotide-gated ion channel 15	NA	NA	taxon:0	20150609	B2G
B2G	comp3_c1_seq1	comp3_c1_seq1		GO:0016021	GO_REF:nd	ND		C	cyclic nucleotide-gated ion channel 15	NA	NA	taxon:0	20150609	B2G
B2G	comp46_c0_seq1	comp46_c0_seq1		GO:0044425	GO_REF:nd	ND		C	mitochondrial import inner membrane translocase subunit tim17-2-like isoform x1	NA	NA	taxon:0	20150609	B2G
B2G	comp46_c0_seq1	comp46_c0_seq1		GO:0015031	GO_REF:nd	ND		P	mitochondrial import inner membrane translocase subunit tim17-2-like isoform x1	NA	NA	taxon:0	20150609	B2G
B2G	comp86_c1_seq1	comp86_c1_seq1		GO:0003676	GO_REF:nd	ND		F	dna rna polymerases superfamily protein	NA	NA	taxon:0	20150609	B2G
B2G	comp86_c1_seq1	comp86_c1_seq1		GO:0015074	GO_REF:nd	ND		P	dna rna polymerases superfamily protein	NA	NA	taxon:0	20150609	B2G
B2G	comp91_c0_seq1	comp91_c0_seq1		GO:0009220	GO_REF:nd	ND		P	probable diphthine synthase	NA	NA	taxon:0	20150609	B2G
B2G	comp91_c0_seq1	comp91_c0_seq1		GO:0017183	GO_REF:nd	ND		P	probable diphthine synthase	NA	NA	taxon:0	20150609	B2G
B2G	comp91_c0_seq1	comp91_c0_seq1		GO:0004164	GO_REF:nd	ND		F	probable diphthine synthase	NA	NA	taxon:0	20150609	B2G
B2G	comp91_c0_seq1	comp91_c0_seq1		GO:0032259	GO_REF:nd	ND		P	probable diphthine synthase	NA	NA	taxon:0	20150609	B2G
B2G	comp91_c1_seq1	comp91_c1_seq1		GO:0009220	GO_REF:nd	ND		P	probable diphthine synthase-like	NA	NA	taxon:0	20150609	B2G
B2G	comp91_c1_seq1	comp91_c1_seq1		GO:0017183	GO_REF:nd	ND		P	probable diphthine synthase-like	NA	NA	taxon:0	20150609	B2G
B2G	comp91_c1_seq1	comp91_c1_seq1		GO:0004164	GO_REF:nd	ND		F	probable diphthine synthase-like	NA	NA	taxon:0	20150609	B2G
B2G	comp91_c1_seq1	comp91_c1_seq1		GO:0032259	GO_REF:nd	ND		P	probable diphthine synthase-like	NA	NA	taxon:0	20150609	B2G
B2G	comp101_c0_seq1	comp101_c0_seq1		GO:0000166	GO_REF:nd	ND		F	ras-related protein rhn1-like	NA	NA	taxon:0	20150609	B2G
B2G	comp153_c0_seq1	comp153_c0_seq1		GO:0008270	GO_REF:nd	ND		F	peroxisome biogenesis factor 10-like	NA	NA	taxon:0	20150609	B2G
B2G	comp161_c1_seq1	comp161_c1_seq1		GO:0016874	GO_REF:nd	ND		F	sumo-conjugating enzyme partial	NA	NA	taxon:0	20150609	B2G
B2G	comp161_c1_seq1	comp161_c1_seq1		GO:0000166	GO_REF:nd	ND		F	sumo-conjugating enzyme partial	NA	NA	taxon:0	20150609	B2G
B2G	comp180_c0_seq1	comp180_c0_seq1		GO:0008152	GO_REF:nd	ND		P	peptide methionine sulfoxide reductase a1-like	NA	NA	taxon:0	20150609	B2G
B2G	comp180_c0_seq1	comp180_c0_seq1		GO:0016671	GO_REF:nd	ND		F	peptide methionine sulfoxide reductase a1-like	NA	NA	taxon:0	20150609	B2G
B2G	comp180_c1_seq1	comp180_c1_seq1		GO:0008113	GO_REF:nd	ND		F	predicted protein	NA	NA	taxon:0	20150609	B2G
B2G	comp180_c1_seq1	comp180_c1_seq1		GO:0055114	GO_REF:nd	ND		P	predicted protein	NA	NA	taxon:0	20150609	B2G
B2G	comp180_c1_seq1	comp180_c1_seq1		GO:0030091	GO_REF:nd	ND		P	predicted protein	NA	NA	taxon:0	20150609	B2G
B2G	comp180_c1_seq1	comp180_c1_seq1		GO:0006979	GO_REF:nd	ND		P	predicted protein	NA	NA	taxon:0	20150609	B2G
B2G	comp204_c0_seq1	comp204_c0_seq1		GO:0005739	GO_REF:nd	ND		C	conserved hypothetical protein	NA	NA	taxon:0	20150609	B2G
B2G	comp214_c0_seq1	comp214_c0_seq1		GO:0005739	GO_REF:nd	ND		C	orf58 gene product	NA	NA	taxon:0	20150609	B2G
B2G	comp214_c1_seq1	comp214_c1_seq1		GO:0005739	GO_REF:nd	ND		C	hypothetical protein Salmi_Mp053 (mitochondrion)	NA	NA	taxon:0	20150609	B2G
B2G	comp248_c0_seq1	comp248_c0_seq1		GO:0043167	GO_REF:nd	ND		F	probable phenylalanine--trna ligase beta subunit-like	NA	NA	taxon:0	20150609	B2G
B2G	comp248_c0_seq1	comp248_c0_seq1		GO:0000166	GO_REF:nd	ND		F	probable phenylalanine--trna ligase beta subunit-like	NA	NA	taxon:0	20150609	B2G
B2G	comp248_c1_seq1	comp248_c1_seq1		GO:0005488	GO_REF:nd	ND		F	hypothetical protein CHLNCDRAFT_36718	NA	NA	taxon:0	20150609	B2G
B2G	comp262_c0_seq1	comp262_c0_seq1		GO:0008233	GO_REF:nd	ND		F	peptidase subunit of mitochondrial atp-dependent protease hsluv	NA	NA	taxon:0	20150609	B2G
B2G	comp262_c0_seq1	comp262_c0_seq1		GO:0000502	GO_REF:nd	ND		C	peptidase subunit of mitochondrial atp-dependent protease hsluv	NA	NA	taxon:0	20150609	B2G
B2G	comp262_c0_seq1	comp262_c0_seq1		GO:0006508	GO_REF:nd	ND		P	peptidase subunit of mitochondrial atp-dependent protease hsluv	NA	NA	taxon:0	20150609	B2G
B2G	comp277_c0_seq1	comp277_c0_seq1		GO:0000166	GO_REF:nd	ND		F	low quality protein: ras-related protein rab-21-like	NA	NA	taxon:0	20150609	B2G
B2G	comp292_c1_seq1	comp292_c1_seq1		GO:0008152	GO_REF:nd	ND		P	hypothetical protein CICLE_v10015490mg	NA	NA	taxon:0	20150609	B2G
B2G	comp292_c1_seq1	comp292_c1_seq1		GO:0030170	GO_REF:nd	ND		F	hypothetical protein CICLE_v10015490mg	NA	NA	taxon:0	20150609	B2G
B2G	comp292_c1_seq1	comp292_c1_seq1		GO:0003824	GO_REF:nd	ND		F	hypothetical protein CICLE_v10015490mg	NA	NA	taxon:0	20150609	B2G
B2G	comp330_c1_seq1	comp330_c1_seq1		GO:0005488	GO_REF:nd	ND		F	cytochrome b5-like	NA	NA	taxon:0	20150609	B2G
B2G	comp330_c1_seq1	comp330_c1_seq1		GO:0008610	GO_REF:nd	ND		P	cytochrome b5-like	NA	NA	taxon:0	20150609	B2G
B2G	comp330_c1_seq1	comp330_c1_seq1		GO:1901362	GO_REF:nd	ND		P	cytochrome b5-like	NA	NA	taxon:0	20150609	B2G
B2G	comp330_c1_seq1	comp330_c1_seq1		GO:0044446	GO_REF:nd	ND		C	cytochrome b5-like	NA	NA	taxon:0	20150609	B2G
B2G	comp330_c1_seq1	comp330_c1_seq1		GO:0044425	GO_REF:nd	ND		C	cytochrome b5-like	NA	NA	taxon:0	20150609	B2G
B2G	comp330_c1_seq1	comp330_c1_seq1		GO:0005773	GO_REF:nd	ND		C	cytochrome b5-like	NA	NA	taxon:0	20150609	B2G
B2G	comp330_c1_seq1	comp330_c1_seq1		GO:0005783	GO_REF:nd	ND		C	cytochrome b5-like	NA	NA	taxon:0	20150609	B2G
B2G	comp330_c1_seq1	comp330_c1_seq1		GO:0098588	GO_REF:nd	ND		C	cytochrome b5-like	NA	NA	taxon:0	20150609	B2G
B2G	comp345_c0_seq1	comp345_c0_seq1		GO:0008270	GO_REF:nd	ND		F	glutamate receptor	NA	NA	taxon:0	20150609	B2G
B2G	comp345_c0_seq1	comp345_c0_seq1		GO:0003676	GO_REF:nd	ND		F	glutamate receptor	NA	NA	taxon:0	20150609	B2G
B2G	comp359_c0_seq1	comp359_c0_seq1		GO:0044699	GO_REF:nd	ND		P	PREDICTED: glutaredoxin-C9-like	NA	NA	taxon:0	20150609	B2G
B2G	comp371_c0_seq1	comp371_c0_seq1		GO:0016020	GO_REF:nd	ND		C	abc transporter g family member	NA	NA	taxon:0	20150609	B2G
B2G	comp428_c0_seq1	comp428_c0_seq1		GO:0008026	GO_REF:nd	ND		F	caltractin	NA	NA	taxon:0	20150609	B2G
B2G	comp428_c0_seq1	comp428_c0_seq1		GO:0003676	GO_REF:nd	ND		F	caltractin	NA	NA	taxon:0	20150609	B2G
B2G	comp428_c0_seq1	comp428_c0_seq1		GO:0005509	GO_REF:nd	ND		F	caltractin	NA	NA	taxon:0	20150609	B2G
B2G	comp428_c0_seq1	comp428_c0_seq1		GO:0005524	GO_REF:nd	ND		F	caltractin	NA	NA	taxon:0	20150609	B2G
B2G	comp435_c0_seq1	comp435_c0_seq1		GO:0006508	GO_REF:nd	ND		P	ubiquitin carboxyl-terminal hydrolase isozyme l3	NA	NA	taxon:0	20150609	B2G
B2G	comp435_c0_seq1	comp435_c0_seq1		GO:0008234	GO_REF:nd	ND		F	ubiquitin carboxyl-terminal hydrolase isozyme l3	NA	NA	taxon:0	20150609	B2G
B2G	comp435_c1_seq1	comp435_c1_seq1		GO:0006508	GO_REF:nd	ND		P	hypothetical protein CHLNCDRAFT_35608	NA	NA	taxon:0	20150609	B2G
B2G	comp435_c1_seq1	comp435_c1_seq1		GO:0008234	GO_REF:nd	ND		F	hypothetical protein CHLNCDRAFT_35608	NA	NA	taxon:0	20150609	B2G
B2G	comp436_c0_seq1	comp436_c0_seq1		GO:0005840	GO_REF:nd	ND		C	40s ribosomal protein s15a-1-like isoform x1	NA	NA	taxon:0	20150609	B2G
B2G	comp436_c0_seq1	comp436_c0_seq1		GO:0003735	GO_REF:nd	ND		F	40s ribosomal protein s15a-1-like isoform x1	NA	NA	taxon:0	20150609	B2G
B2G	comp436_c0_seq1	comp436_c0_seq1		GO:0006412	GO_REF:nd	ND		P	40s ribosomal protein s15a-1-like isoform x1	NA	NA	taxon:0	20150609	B2G
B2G	comp477_c0_seq1	comp477_c0_seq1		GO:0009654	GO_REF:nd	ND		C	oxygen-evolving enhancer protein 3-2	NA	NA	taxon:0	20150609	B2G
B2G	comp477_c0_seq1	comp477_c0_seq1		GO:0005509	GO_REF:nd	ND		F	oxygen-evolving enhancer protein 3-2	NA	NA	taxon:0	20150609	B2G
B2G	comp477_c0_seq1	comp477_c0_seq1		GO:0019898	GO_REF:nd	ND		C	oxygen-evolving enhancer protein 3-2	NA	NA	taxon:0	20150609	B2G
B2G	comp477_c0_seq1	comp477_c0_seq1		GO:0015979	GO_REF:nd	ND		P	oxygen-evolving enhancer protein 3-2	NA	NA	taxon:0	20150609	B2G
B2G	comp514_c0_seq1	comp514_c0_seq1		GO:0003677	GO_REF:nd	ND		F	transcription factor myb46-like	NA	NA	taxon:0	20150609	B2G
B2G	comp514_c0_seq1	comp514_c0_seq1		GO:0003682	GO_REF:nd	ND		F	transcription factor myb46-like	NA	NA	taxon:0	20150609	B2G
B2G	comp527_c1_seq1	comp527_c1_seq1		GO:0004553	GO_REF:nd	ND		F	glucan -beta-glucosidase a-like	NA	NA	taxon:0	20150609	B2G
B2G	comp527_c1_seq1	comp527_c1_seq1		GO:0030674	GO_REF:nd	ND		F	glucan -beta-glucosidase a-like	NA	NA	taxon:0	20150609	B2G
B2G	comp527_c1_seq1	comp527_c1_seq1		GO:0005975	GO_REF:nd	ND		P	glucan -beta-glucosidase a-like	NA	NA	taxon:0	20150609	B2G
B2G	comp527_c1_seq1	comp527_c1_seq1		GO:0051015	GO_REF:nd	ND		F	glucan -beta-glucosidase a-like	NA	NA	taxon:0	20150609	B2G
B2G	comp534_c0_seq1	comp534_c0_seq1		GO:0006468	GO_REF:nd	ND		P	PREDICTED: uncharacterized protein LOC102712766 isoform X1	NA	NA	taxon:0	20150609	B2G
B2G	comp534_c0_seq1	comp534_c0_seq1		GO:0005524	GO_REF:nd	ND		F	PREDICTED: uncharacterized protein LOC102712766 isoform X1	NA	NA	taxon:0	20150609	B2G
B2G	comp534_c0_seq1	comp534_c0_seq1		GO:0004674	GO_REF:nd	ND		F	PREDICTED: uncharacterized protein LOC102712766 isoform X1	NA	NA	taxon:0	20150609	B2G
B2G	comp556_c0_seq1	comp556_c0_seq1		GO:0050321	GO_REF:nd	ND		F	nodulation receptor kinase	NA	NA	taxon:0	20150609	B2G
B2G	comp556_c0_seq1	comp556_c0_seq1		GO:0006468	GO_REF:nd	ND		P	nodulation receptor kinase	NA	NA	taxon:0	20150609	B2G
B2G	comp556_c0_seq1	comp556_c0_seq1		GO:0005524	GO_REF:nd	ND		F	nodulation receptor kinase	NA	NA	taxon:0	20150609	B2G
B2G	comp556_c0_seq1	comp556_c0_seq1		GO:0032440	GO_REF:nd	ND		F	nodulation receptor kinase	NA	NA	taxon:0	20150609	B2G
B2G	comp556_c0_seq1	comp556_c0_seq1		GO:0016021	GO_REF:nd	ND		C	nodulation receptor kinase	NA	NA	taxon:0	20150609	B2G
B2G	comp556_c0_seq1	comp556_c0_seq1		GO:0055114	GO_REF:nd	ND		P	nodulation receptor kinase	NA	NA	taxon:0	20150609	B2G
B2G	comp557_c0_seq1	comp557_c0_seq1		GO:0055114	GO_REF:nd	ND		P	2-cys peroxiredoxin	NA	NA	taxon:0	20150609	B2G
B2G	comp557_c0_seq1	comp557_c0_seq1		GO:0051920	GO_REF:nd	ND		F	2-cys peroxiredoxin	NA	NA	taxon:0	20150609	B2G
B2G	comp557_c0_seq1	comp557_c0_seq1		GO:0004601	GO_REF:nd	ND		F	2-cys peroxiredoxin	NA	NA	taxon:0	20150609	B2G
B2G	comp557_c1_seq1	comp557_c1_seq1		GO:0016684	GO_REF:nd	ND		F	2-cys peroxiredoxin	NA	NA	taxon:0	20150609	B2G
B2G	comp557_c1_seq1	comp557_c1_seq1		GO:0016209	GO_REF:nd	ND		F	2-cys peroxiredoxin	NA	NA	taxon:0	20150609	B2G
B2G	comp578_c0_seq1	comp578_c0_seq1		GO:0045893	GO_REF:nd	ND		P	protein abscisic acid-insensitive 5	NA	NA	taxon:0	20150609	B2G
B2G	comp578_c0_seq1	comp578_c0_seq1		GO:0050826	GO_REF:nd	ND		P	protein abscisic acid-insensitive 5	NA	NA	taxon:0	20150609	B2G
B2G	comp578_c0_seq1	comp578_c0_seq1		GO:0009793	GO_REF:nd	ND		P	protein abscisic acid-insensitive 5	NA	NA	taxon:0	20150609	B2G
B2G	comp578_c0_seq1	comp578_c0_seq1		GO:0009740	GO_REF:nd	ND		P	protein abscisic acid-insensitive 5	NA	NA	taxon:0	20150609	B2G
B2G	comp578_c0_seq1	comp578_c0_seq1		GO:0006351	GO_REF:nd	ND		P	protein abscisic acid-insensitive 5	NA	NA	taxon:0	20150609	B2G
B2G	comp578_c0_seq1	comp578_c0_seq1		GO:0009640	GO_REF:nd	ND		P	protein abscisic acid-insensitive 5	NA	NA	taxon:0	20150609	B2G
B2G	comp578_c0_seq1	comp578_c0_seq1		GO:0019915	GO_REF:nd	ND		P	protein abscisic acid-insensitive 5	NA	NA	taxon:0	20150609	B2G
B2G	comp578_c0_seq1	comp578_c0_seq1		GO:0010182	GO_REF:nd	ND		P	protein abscisic acid-insensitive 5	NA	NA	taxon:0	20150609	B2G
B2G	comp578_c0_seq1	comp578_c0_seq1		GO:0009933	GO_REF:nd	ND		P	protein abscisic acid-insensitive 5	NA	NA	taxon:0	20150609	B2G
B2G	comp578_c0_seq1	comp578_c0_seq1		GO:0016567	GO_REF:nd	ND		P	protein abscisic acid-insensitive 5	NA	NA	taxon:0	20150609	B2G
B2G	comp578_c0_seq1	comp578_c0_seq1		GO:0043565	GO_REF:nd	ND		F	protein abscisic acid-insensitive 5	NA	NA	taxon:0	20150609	B2G
B2G	comp578_c0_seq1	comp578_c0_seq1		GO:0010228	GO_REF:nd	ND		P	protein abscisic acid-insensitive 5	NA	NA	taxon:0	20150609	B2G
B2G	comp578_c0_seq1	comp578_c0_seq1		GO:0003700	GO_REF:nd	ND		F	protein abscisic acid-insensitive 5	NA	NA	taxon:0	20150609	B2G
B2G	comp578_c0_seq1	comp578_c0_seq1		GO:0010187	GO_REF:nd	ND		P	protein abscisic acid-insensitive 5	NA	NA	taxon:0	20150609	B2G
B2G	comp578_c0_seq1	comp578_c0_seq1		GO:0009738	GO_REF:nd	ND		P	protein abscisic acid-insensitive 5	NA	NA	taxon:0	20150609	B2G
B2G	comp578_c0_seq1	comp578_c0_seq1		GO:0009909	GO_REF:nd	ND		P	protein abscisic acid-insensitive 5	NA	NA	taxon:0	20150609	B2G
B2G	comp578_c0_seq1	comp578_c0_seq1		GO:0009686	GO_REF:nd	ND		P	protein abscisic acid-insensitive 5	NA	NA	taxon:0	20150609	B2G
B2G	comp578_c0_seq1	comp578_c0_seq1		GO:0005634	GO_REF:nd	ND		C	protein abscisic acid-insensitive 5	NA	NA	taxon:0	20150609	B2G
B2G	comp578_c0_seq1	comp578_c0_seq1		GO:0010162	GO_REF:nd	ND		P	protein abscisic acid-insensitive 5	NA	NA	taxon:0	20150609	B2G
B2G	comp627_c0_seq1	comp627_c0_seq1		GO:0005739	GO_REF:nd	ND		C	PREDICTED: uncharacterized protein LOC104899479	NA	NA	taxon:0	20150609	B2G
B2G	comp638_c0_seq1	comp638_c0_seq1		GO:0044260	GO_REF:nd	ND		P	calcineurin-like metallo-phosphoesterase superfamily protein isoform 1	NA	NA	taxon:0	20150609	B2G
B2G	comp638_c0_seq1	comp638_c0_seq1		GO:0007034	GO_REF:nd	ND		P	calcineurin-like metallo-phosphoesterase superfamily protein isoform 1	NA	NA	taxon:0	20150609	B2G
B2G	comp638_c0_seq1	comp638_c0_seq1		GO:0005770	GO_REF:nd	ND		C	calcineurin-like metallo-phosphoesterase superfamily protein isoform 1	NA	NA	taxon:0	20150609	B2G
B2G	comp638_c0_seq1	comp638_c0_seq1		GO:0010008	GO_REF:nd	ND		C	calcineurin-like metallo-phosphoesterase superfamily protein isoform 1	NA	NA	taxon:0	20150609	B2G
B2G	comp638_c0_seq1	comp638_c0_seq1		GO:0015031	GO_REF:nd	ND		P	calcineurin-like metallo-phosphoesterase superfamily protein isoform 1	NA	NA	taxon:0	20150609	B2G
B2G	comp677_c1_seq1	comp677_c1_seq1		GO:0004842	GO_REF:nd	ND		F	hypothetical protein COCSUDRAFT_20517	NA	NA	taxon:0	20150609	B2G
B2G	comp677_c1_seq1	comp677_c1_seq1		GO:0016881	GO_REF:nd	ND		F	hypothetical protein COCSUDRAFT_20517	NA	NA	taxon:0	20150609	B2G
B2G	comp677_c1_seq1	comp677_c1_seq1		GO:0016567	GO_REF:nd	ND		P	hypothetical protein COCSUDRAFT_20517	NA	NA	taxon:0	20150609	B2G
B2G	comp677_c1_seq1	comp677_c1_seq1		GO:0005524	GO_REF:nd	ND		F	hypothetical protein COCSUDRAFT_20517	NA	NA	taxon:0	20150609	B2G
B2G	comp678_c0_seq1	comp678_c0_seq1		GO:0004707	GO_REF:nd	ND		F	mitogen-activated protein kinase	NA	NA	taxon:0	20150609	B2G
B2G	comp678_c0_seq1	comp678_c0_seq1		GO:0000165	GO_REF:nd	ND		P	mitogen-activated protein kinase	NA	NA	taxon:0	20150609	B2G
B2G	comp678_c0_seq1	comp678_c0_seq1		GO:0006468	GO_REF:nd	ND		P	mitogen-activated protein kinase	NA	NA	taxon:0	20150609	B2G
B2G	comp678_c0_seq1	comp678_c0_seq1		GO:0005524	GO_REF:nd	ND		F	mitogen-activated protein kinase	NA	NA	taxon:0	20150609	B2G
B2G	comp678_c1_seq1	comp678_c1_seq1		GO:0004707	GO_REF:nd	ND		F	mitogen-activated protein kinase homolog ntf6	NA	NA	taxon:0	20150609	B2G
B2G	comp678_c1_seq1	comp678_c1_seq1		GO:0000165	GO_REF:nd	ND		P	mitogen-activated protein kinase homolog ntf6	NA	NA	taxon:0	20150609	B2G
B2G	comp678_c1_seq1	comp678_c1_seq1		GO:0006468	GO_REF:nd	ND		P	mitogen-activated protein kinase homolog ntf6	NA	NA	taxon:0	20150609	B2G
B2G	comp678_c1_seq1	comp678_c1_seq1		GO:0005524	GO_REF:nd	ND		F	mitogen-activated protein kinase homolog ntf6	NA	NA	taxon:0	20150609	B2G
B2G	comp705_c0_seq1	comp705_c0_seq1		GO:0072488	GO_REF:nd	ND		P	ammonium transporter 1 member 2	NA	NA	taxon:0	20150609	B2G
B2G	comp705_c0_seq1	comp705_c0_seq1		GO:0016021	GO_REF:nd	ND		C	ammonium transporter 1 member 2	NA	NA	taxon:0	20150609	B2G
B2G	comp705_c0_seq1	comp705_c0_seq1		GO:0008519	GO_REF:nd	ND		F	ammonium transporter 1 member 2	NA	NA	taxon:0	20150609	B2G
B2G	comp757_c0_seq1	comp757_c0_seq1		GO:0009765	GO_REF:nd	ND		P	hypothetical protein PHAVU_004G128200g	NA	NA	taxon:0	20150609	B2G
B2G	comp757_c0_seq1	comp757_c0_seq1		GO:0009523	GO_REF:nd	ND		C	hypothetical protein PHAVU_004G128200g	NA	NA	taxon:0	20150609	B2G
B2G	comp757_c0_seq1	comp757_c0_seq1		GO:0018298	GO_REF:nd	ND		P	hypothetical protein PHAVU_004G128200g	NA	NA	taxon:0	20150609	B2G
B2G	comp757_c0_seq1	comp757_c0_seq1		GO:0016168	GO_REF:nd	ND		F	hypothetical protein PHAVU_004G128200g	NA	NA	taxon:0	20150609	B2G
B2G	comp757_c0_seq1	comp757_c0_seq1		GO:0016021	GO_REF:nd	ND		C	hypothetical protein PHAVU_004G128200g	NA	NA	taxon:0	20150609	B2G
B2G	comp757_c0_seq1	comp757_c0_seq1		GO:0009507	GO_REF:nd	ND		C	hypothetical protein PHAVU_004G128200g	NA	NA	taxon:0	20150609	B2G
B2G	comp757_c1_seq1	comp757_c1_seq1		GO:0046872	GO_REF:nd	ND		F	chlorophyll a-b binding protein chloroplastic	NA	NA	taxon:0	20150609	B2G
B2G	comp757_c1_seq1	comp757_c1_seq1		GO:0009765	GO_REF:nd	ND		P	chlorophyll a-b binding protein chloroplastic	NA	NA	taxon:0	20150609	B2G
B2G	comp757_c1_seq1	comp757_c1_seq1		GO:0009523	GO_REF:nd	ND		C	chlorophyll a-b binding protein chloroplastic	NA	NA	taxon:0	20150609	B2G
B2G	comp757_c1_seq1	comp757_c1_seq1		GO:0018298	GO_REF:nd	ND		P	chlorophyll a-b binding protein chloroplastic	NA	NA	taxon:0	20150609	B2G
B2G	comp757_c1_seq1	comp757_c1_seq1		GO:0016168	GO_REF:nd	ND		F	chlorophyll a-b binding protein chloroplastic	NA	NA	taxon:0	20150609	B2G
B2G	comp757_c1_seq1	comp757_c1_seq1		GO:0016021	GO_REF:nd	ND		C	chlorophyll a-b binding protein chloroplastic	NA	NA	taxon:0	20150609	B2G
B2G	comp757_c1_seq1	comp757_c1_seq1		GO:0009507	GO_REF:nd	ND		C	chlorophyll a-b binding protein chloroplastic	NA	NA	taxon:0	20150609	B2G
B2G	comp757_c1_seq1	comp757_c1_seq1		GO:0009522	GO_REF:nd	ND		C	chlorophyll a-b binding protein chloroplastic	NA	NA	taxon:0	20150609	B2G
B2G	comp789_c0_seq1	comp789_c0_seq1		GO:0008104	GO_REF:nd	ND		P	kdel receptor a	NA	NA	taxon:0	20150609	B2G
B2G	comp789_c0_seq1	comp789_c0_seq1		GO:0006810	GO_REF:nd	ND		P	kdel receptor a	NA	NA	taxon:0	20150609	B2G
B2G	comp789_c0_seq1	comp789_c0_seq1		GO:0016020	GO_REF:nd	ND		C	kdel receptor a	NA	NA	taxon:0	20150609	B2G
B2G	comp803_c0_seq1	comp803_c0_seq1		GO:0005737	GO_REF:nd	ND		C	proteasome subunit alpha type-2-like isoform x2	NA	NA	taxon:0	20150609	B2G
B2G	comp803_c0_seq1	comp803_c0_seq1		GO:0019773	GO_REF:nd	ND		C	proteasome subunit alpha type-2-like isoform x2	NA	NA	taxon:0	20150609	B2G
B2G	comp803_c0_seq1	comp803_c0_seq1		GO:0006511	GO_REF:nd	ND		P	proteasome subunit alpha type-2-like isoform x2	NA	NA	taxon:0	20150609	B2G
B2G	comp803_c0_seq1	comp803_c0_seq1		GO:0005634	GO_REF:nd	ND		C	proteasome subunit alpha type-2-like isoform x2	NA	NA	taxon:0	20150609	B2G
B2G	comp803_c0_seq1	comp803_c0_seq1		GO:0004298	GO_REF:nd	ND		F	proteasome subunit alpha type-2-like isoform x2	NA	NA	taxon:0	20150609	B2G
B2G	comp803_c1_seq1	comp803_c1_seq1		GO:0005737	GO_REF:nd	ND		C	20s proteasome alpha subunit b	NA	NA	taxon:0	20150609	B2G
B2G	comp803_c1_seq1	comp803_c1_seq1		GO:0019773	GO_REF:nd	ND		C	20s proteasome alpha subunit b	NA	NA	taxon:0	20150609	B2G
B2G	comp803_c1_seq1	comp803_c1_seq1		GO:0006511	GO_REF:nd	ND		P	20s proteasome alpha subunit b	NA	NA	taxon:0	20150609	B2G
B2G	comp803_c1_seq1	comp803_c1_seq1		GO:0005634	GO_REF:nd	ND		C	20s proteasome alpha subunit b	NA	NA	taxon:0	20150609	B2G
B2G	comp803_c1_seq1	comp803_c1_seq1		GO:0004298	GO_REF:nd	ND		F	20s proteasome alpha subunit b	NA	NA	taxon:0	20150609	B2G
B2G	comp823_c1_seq1	comp823_c1_seq1		GO:0005200	GO_REF:nd	ND		F	tubulin beta-3 chain- partial	NA	NA	taxon:0	20150609	B2G
B2G	comp823_c1_seq1	comp823_c1_seq1		GO:0005525	GO_REF:nd	ND		F	tubulin beta-3 chain- partial	NA	NA	taxon:0	20150609	B2G
B2G	comp823_c1_seq1	comp823_c1_seq1		GO:0007017	GO_REF:nd	ND		P	tubulin beta-3 chain- partial	NA	NA	taxon:0	20150609	B2G
B2G	comp823_c1_seq1	comp823_c1_seq1		GO:0005874	GO_REF:nd	ND		C	tubulin beta-3 chain- partial	NA	NA	taxon:0	20150609	B2G
B2G	comp831_c0_seq1	comp831_c0_seq1		GO:0016301	GO_REF:nd	ND		F	lrr receptor-like serine threonine-protein kinase gso2 isoform x2	NA	NA	taxon:0	20150609	B2G
B2G	comp843_c0_seq1	comp843_c0_seq1		GO:0016758	GO_REF:nd	ND		F	zeatin o-glucosyltransferase	NA	NA	taxon:0	20150609	B2G
B2G	comp843_c0_seq1	comp843_c0_seq1		GO:0008152	GO_REF:nd	ND		P	zeatin o-glucosyltransferase	NA	NA	taxon:0	20150609	B2G
B2G	comp858_c0_seq1	comp858_c0_seq1		GO:0003824	GO_REF:nd	ND		F	serine-threonine protein plant-	NA	NA	taxon:0	20150609	B2G
B2G	comp861_c0_seq1	comp861_c0_seq1		GO:0016021	GO_REF:nd	ND		C	mitochondrial import receptor subunit tom5 homolog	NA	NA	taxon:0	20150609	B2G
B2G	comp861_c0_seq1	comp861_c0_seq1		GO:0005741	GO_REF:nd	ND		C	mitochondrial import receptor subunit tom5 homolog	NA	NA	taxon:0	20150609	B2G
B2G	comp861_c0_seq1	comp861_c0_seq1		GO:0009536	GO_REF:nd	ND		C	mitochondrial import receptor subunit tom5 homolog	NA	NA	taxon:0	20150609	B2G
B2G	comp861_c0_seq1	comp861_c0_seq1		GO:0015031	GO_REF:nd	ND		P	mitochondrial import receptor subunit tom5 homolog	NA	NA	taxon:0	20150609	B2G
B2G	comp866_c0_seq1	comp866_c0_seq1		GO:0005737	GO_REF:nd	ND		C	26s protease regulatory	NA	NA	taxon:0	20150609	B2G
B2G	comp866_c0_seq1	comp866_c0_seq1		GO:0008233	GO_REF:nd	ND		F	26s protease regulatory	NA	NA	taxon:0	20150609	B2G
B2G	comp866_c0_seq1	comp866_c0_seq1		GO:0030163	GO_REF:nd	ND		P	26s protease regulatory	NA	NA	taxon:0	20150609	B2G
B2G	comp866_c0_seq1	comp866_c0_seq1		GO:0005524	GO_REF:nd	ND		F	26s protease regulatory	NA	NA	taxon:0	20150609	B2G
B2G	comp866_c0_seq1	comp866_c0_seq1		GO:0008568	GO_REF:nd	ND		F	26s protease regulatory	NA	NA	taxon:0	20150609	B2G
B2G	comp866_c0_seq1	comp866_c0_seq1		GO:0006508	GO_REF:nd	ND		P	26s protease regulatory	NA	NA	taxon:0	20150609	B2G
B2G	comp901_c0_seq1	comp901_c0_seq1		GO:0006468	GO_REF:nd	ND		P	leucine-rich repeat receptor-like serine threonine-protein kinase bam1	NA	NA	taxon:0	20150609	B2G
B2G	comp901_c0_seq1	comp901_c0_seq1		GO:0005524	GO_REF:nd	ND		F	leucine-rich repeat receptor-like serine threonine-protein kinase bam1	NA	NA	taxon:0	20150609	B2G
B2G	comp901_c0_seq1	comp901_c0_seq1		GO:0016021	GO_REF:nd	ND		C	leucine-rich repeat receptor-like serine threonine-protein kinase bam1	NA	NA	taxon:0	20150609	B2G
B2G	comp901_c0_seq1	comp901_c0_seq1		GO:0004674	GO_REF:nd	ND		F	leucine-rich repeat receptor-like serine threonine-protein kinase bam1	NA	NA	taxon:0	20150609	B2G
B2G	comp916_c0_seq1	comp916_c0_seq1		GO:0016491	GO_REF:nd	ND		F	12-oxophytodienoate reductase 2-like	NA	NA	taxon:0	20150609	B2G
B2G	comp916_c0_seq1	comp916_c0_seq1		GO:0055114	GO_REF:nd	ND		P	12-oxophytodienoate reductase 2-like	NA	NA	taxon:0	20150609	B2G
B2G	comp916_c0_seq1	comp916_c0_seq1		GO:0010181	GO_REF:nd	ND		F	12-oxophytodienoate reductase 2-like	NA	NA	taxon:0	20150609	B2G
B2G	comp930_c0_seq1	comp930_c0_seq1		GO:0003723	GO_REF:nd	ND		F	nucleolar small subunit of h aca snornps	NA	NA	taxon:0	20150609	B2G
B2G	comp930_c0_seq1	comp930_c0_seq1		GO:0016070	GO_REF:nd	ND		P	nucleolar small subunit of h aca snornps	NA	NA	taxon:0	20150609	B2G
B2G	comp930_c0_seq1	comp930_c0_seq1		GO:0042254	GO_REF:nd	ND		P	nucleolar small subunit of h aca snornps	NA	NA	taxon:0	20150609	B2G
B2G	comp930_c0_seq1	comp930_c0_seq1		GO:0043412	GO_REF:nd	ND		P	nucleolar small subunit of h aca snornps	NA	NA	taxon:0	20150609	B2G
B2G	comp930_c0_seq1	comp930_c0_seq1		GO:0005634	GO_REF:nd	ND		C	nucleolar small subunit of h aca snornps	NA	NA	taxon:0	20150609	B2G
B2G	comp930_c1_seq1	comp930_c1_seq1		GO:0001510	GO_REF:nd	ND		P	nucleolar small subunit of h aca snornps	NA	NA	taxon:0	20150609	B2G
B2G	comp930_c1_seq1	comp930_c1_seq1		GO:0034968	GO_REF:nd	ND		P	nucleolar small subunit of h aca snornps	NA	NA	taxon:0	20150609	B2G
B2G	comp930_c1_seq1	comp930_c1_seq1		GO:0005730	GO_REF:nd	ND		C	nucleolar small subunit of h aca snornps	NA	NA	taxon:0	20150609	B2G
B2G	comp930_c1_seq1	comp930_c1_seq1		GO:0005732	GO_REF:nd	ND		C	nucleolar small subunit of h aca snornps	NA	NA	taxon:0	20150609	B2G
B2G	comp930_c1_seq1	comp930_c1_seq1		GO:0009165	GO_REF:nd	ND		P	nucleolar small subunit of h aca snornps	NA	NA	taxon:0	20150609	B2G
B2G	comp930_c1_seq1	comp930_c1_seq1		GO:0009909	GO_REF:nd	ND		P	nucleolar small subunit of h aca snornps	NA	NA	taxon:0	20150609	B2G
B2G	comp930_c1_seq1	comp930_c1_seq1		GO:0030515	GO_REF:nd	ND		F	nucleolar small subunit of h aca snornps	NA	NA	taxon:0	20150609	B2G
B2G	comp930_c1_seq1	comp930_c1_seq1		GO:0031118	GO_REF:nd	ND		P	nucleolar small subunit of h aca snornps	NA	NA	taxon:0	20150609	B2G
B2G	comp944_c0_seq1	comp944_c0_seq1		GO:1901576	GO_REF:nd	ND		P	acyl- -binding protein	NA	NA	taxon:0	20150609	B2G
B2G	comp944_c0_seq1	comp944_c0_seq1		GO:0044763	GO_REF:nd	ND		P	acyl- -binding protein	NA	NA	taxon:0	20150609	B2G
B2G	comp944_c0_seq1	comp944_c0_seq1		GO:0043168	GO_REF:nd	ND		F	acyl- -binding protein	NA	NA	taxon:0	20150609	B2G
B2G	comp944_c0_seq1	comp944_c0_seq1		GO:0009628	GO_REF:nd	ND		P	acyl- -binding protein	NA	NA	taxon:0	20150609	B2G
B2G	comp944_c0_seq1	comp944_c0_seq1		GO:0008289	GO_REF:nd	ND		F	acyl- -binding protein	NA	NA	taxon:0	20150609	B2G
B2G	comp944_c0_seq1	comp944_c0_seq1		GO:0044765	GO_REF:nd	ND		P	acyl- -binding protein	NA	NA	taxon:0	20150609	B2G
B2G	comp944_c0_seq1	comp944_c0_seq1		GO:0005737	GO_REF:nd	ND		C	acyl- -binding protein	NA	NA	taxon:0	20150609	B2G
B2G	comp944_c0_seq1	comp944_c0_seq1		GO:0044237	GO_REF:nd	ND		P	acyl- -binding protein	NA	NA	taxon:0	20150609	B2G
B2G	comp944_c0_seq1	comp944_c0_seq1		GO:0006950	GO_REF:nd	ND		P	acyl- -binding protein	NA	NA	taxon:0	20150609	B2G
B2G	comp944_c0_seq1	comp944_c0_seq1		GO:0016020	GO_REF:nd	ND		C	acyl- -binding protein	NA	NA	taxon:0	20150609	B2G
B2G	comp944_c0_seq1	comp944_c0_seq1		GO:0044283	GO_REF:nd	ND		P	acyl- -binding protein	NA	NA	taxon:0	20150609	B2G
B2G	comp972_c0_seq1	comp972_c0_seq1		GO:0007031	GO_REF:nd	ND		P	ornithine transaminase	NA	NA	taxon:0	20150609	B2G
B2G	comp972_c0_seq1	comp972_c0_seq1		GO:0008270	GO_REF:nd	ND		F	ornithine transaminase	NA	NA	taxon:0	20150609	B2G
B2G	comp972_c0_seq1	comp972_c0_seq1		GO:0009626	GO_REF:nd	ND		P	ornithine transaminase	NA	NA	taxon:0	20150609	B2G
B2G	comp972_c0_seq1	comp972_c0_seq1		GO:0042538	GO_REF:nd	ND		P	ornithine transaminase	NA	NA	taxon:0	20150609	B2G
B2G	comp972_c0_seq1	comp972_c0_seq1		GO:0004587	GO_REF:nd	ND		F	ornithine transaminase	NA	NA	taxon:0	20150609	B2G
B2G	comp972_c0_seq1	comp972_c0_seq1		GO:0006635	GO_REF:nd	ND		P	ornithine transaminase	NA	NA	taxon:0	20150609	B2G
B2G	comp972_c0_seq1	comp972_c0_seq1		GO:0005759	GO_REF:nd	ND		C	ornithine transaminase	NA	NA	taxon:0	20150609	B2G
B2G	comp972_c0_seq1	comp972_c0_seq1		GO:0006561	GO_REF:nd	ND		P	ornithine transaminase	NA	NA	taxon:0	20150609	B2G
B2G	comp972_c0_seq1	comp972_c0_seq1		GO:0010260	GO_REF:nd	ND		P	ornithine transaminase	NA	NA	taxon:0	20150609	B2G
B2G	comp972_c0_seq1	comp972_c0_seq1		GO:0019544	GO_REF:nd	ND		P	ornithine transaminase	NA	NA	taxon:0	20150609	B2G
B2G	comp972_c0_seq1	comp972_c0_seq1		GO:0030170	GO_REF:nd	ND		F	ornithine transaminase	NA	NA	taxon:0	20150609	B2G
B2G	comp972_c0_seq1	comp972_c0_seq1		GO:0006593	GO_REF:nd	ND		P	ornithine transaminase	NA	NA	taxon:0	20150609	B2G
B2G	comp974_c1_seq1	comp974_c1_seq1		GO:0008233	GO_REF:nd	ND		F	proteasome subunit beta type-4	NA	NA	taxon:0	20150609	B2G
B2G	comp974_c1_seq1	comp974_c1_seq1		GO:0044424	GO_REF:nd	ND		C	proteasome subunit beta type-4	NA	NA	taxon:0	20150609	B2G
B2G	comp982_c1_seq1	comp982_c1_seq1		GO:0003743	GO_REF:nd	ND		F	atp-binding cassette subfamily member 19	NA	NA	taxon:0	20150609	B2G
B2G	comp982_c1_seq1	comp982_c1_seq1		GO:0001731	GO_REF:nd	ND		P	atp-binding cassette subfamily member 19	NA	NA	taxon:0	20150609	B2G
B2G	comp982_c1_seq1	comp982_c1_seq1		GO:0006810	GO_REF:nd	ND		P	atp-binding cassette subfamily member 19	NA	NA	taxon:0	20150609	B2G
B2G	comp982_c1_seq1	comp982_c1_seq1		GO:0016282	GO_REF:nd	ND		C	atp-binding cassette subfamily member 19	NA	NA	taxon:0	20150609	B2G
B2G	comp982_c1_seq1	comp982_c1_seq1		GO:0008270	GO_REF:nd	ND		F	atp-binding cassette subfamily member 19	NA	NA	taxon:0	20150609	B2G
B2G	comp982_c1_seq1	comp982_c1_seq1		GO:0005852	GO_REF:nd	ND		C	atp-binding cassette subfamily member 19	NA	NA	taxon:0	20150609	B2G
B2G	comp982_c1_seq1	comp982_c1_seq1		GO:0033290	GO_REF:nd	ND		C	atp-binding cassette subfamily member 19	NA	NA	taxon:0	20150609	B2G
B2G	comp982_c1_seq1	comp982_c1_seq1		GO:0016887	GO_REF:nd	ND		F	atp-binding cassette subfamily member 19	NA	NA	taxon:0	20150609	B2G
B2G	comp982_c1_seq1	comp982_c1_seq1		GO:0000166	GO_REF:nd	ND		F	atp-binding cassette subfamily member 19	NA	NA	taxon:0	20150609	B2G
B2G	comp982_c1_seq1	comp982_c1_seq1		GO:0006446	GO_REF:nd	ND		P	atp-binding cassette subfamily member 19	NA	NA	taxon:0	20150609	B2G
B2G	comp1009_c0_seq1	comp1009_c0_seq1		GO:0016021	GO_REF:nd	ND		C	chlorophyll a-b binding protein chloroplastic	NA	NA	taxon:0	20150609	B2G
B2G	comp1009_c0_seq1	comp1009_c0_seq1		GO:0016168	GO_REF:nd	ND		F	chlorophyll a-b binding protein chloroplastic	NA	NA	taxon:0	20150609	B2G
B2G	comp1009_c0_seq1	comp1009_c0_seq1		GO:0009522	GO_REF:nd	ND		C	chlorophyll a-b binding protein chloroplastic	NA	NA	taxon:0	20150609	B2G
B2G	comp1009_c0_seq1	comp1009_c0_seq1		GO:0046872	GO_REF:nd	ND		F	chlorophyll a-b binding protein chloroplastic	NA	NA	taxon:0	20150609	B2G
B2G	comp1009_c0_seq1	comp1009_c0_seq1		GO:0006364	GO_REF:nd	ND		P	chlorophyll a-b binding protein chloroplastic	NA	NA	taxon:0	20150609	B2G
B2G	comp1009_c0_seq1	comp1009_c0_seq1		GO:0018298	GO_REF:nd	ND		P	chlorophyll a-b binding protein chloroplastic	NA	NA	taxon:0	20150609	B2G
B2G	comp1009_c0_seq1	comp1009_c0_seq1		GO:0009535	GO_REF:nd	ND		C	chlorophyll a-b binding protein chloroplastic	NA	NA	taxon:0	20150609	B2G
B2G	comp1009_c0_seq1	comp1009_c0_seq1		GO:0009523	GO_REF:nd	ND		C	chlorophyll a-b binding protein chloroplastic	NA	NA	taxon:0	20150609	B2G
B2G	comp1009_c0_seq1	comp1009_c0_seq1		GO:0009765	GO_REF:nd	ND		P	chlorophyll a-b binding protein chloroplastic	NA	NA	taxon:0	20150609	B2G
B2G	comp1019_c0_seq1	comp1019_c0_seq1		GO:0008289	GO_REF:nd	ND		F	lipid transfer-like protein vas	NA	NA	taxon:0	20150609	B2G
B2G	comp1019_c0_seq1	comp1019_c0_seq1		GO:0006869	GO_REF:nd	ND		P	lipid transfer-like protein vas	NA	NA	taxon:0	20150609	B2G
B2G	comp1019_c1_seq1	comp1019_c1_seq1		GO:0008289	GO_REF:nd	ND		F	lipid binding	NA	NA	taxon:0	20150609	B2G
B2G	comp1019_c1_seq1	comp1019_c1_seq1		GO:0006869	GO_REF:nd	ND		P	lipid binding	NA	NA	taxon:0	20150609	B2G
B2G	comp1040_c0_seq1	comp1040_c0_seq1		GO:0055085	GO_REF:nd	ND		P	v-type proton atpase subunit g-like	NA	NA	taxon:0	20150609	B2G
B2G	comp1040_c0_seq1	comp1040_c0_seq1		GO:0015992	GO_REF:nd	ND		P	v-type proton atpase subunit g-like	NA	NA	taxon:0	20150609	B2G
B2G	comp1040_c0_seq1	comp1040_c0_seq1		GO:0016471	GO_REF:nd	ND		C	v-type proton atpase subunit g-like	NA	NA	taxon:0	20150609	B2G
B2G	comp1040_c0_seq1	comp1040_c0_seq1		GO:0016820	GO_REF:nd	ND		F	v-type proton atpase subunit g-like	NA	NA	taxon:0	20150609	B2G
B2G	comp1054_c0_seq1	comp1054_c0_seq1		GO:0006810	GO_REF:nd	ND		P	vacuolar h+-exporting atpase chain -like	NA	NA	taxon:0	20150609	B2G
B2G	comp1054_c0_seq1	comp1054_c0_seq1		GO:0044425	GO_REF:nd	ND		C	vacuolar h+-exporting atpase chain -like	NA	NA	taxon:0	20150609	B2G
B2G	comp1083_c1_seq1	comp1083_c1_seq1		GO:0010413	GO_REF:nd	ND		P	nac domain-containing protein 43-like	NA	NA	taxon:0	20150609	B2G
B2G	comp1083_c1_seq1	comp1083_c1_seq1		GO:0045893	GO_REF:nd	ND		P	nac domain-containing protein 43-like	NA	NA	taxon:0	20150609	B2G
B2G	comp1083_c1_seq1	comp1083_c1_seq1		GO:0010047	GO_REF:nd	ND		P	nac domain-containing protein 43-like	NA	NA	taxon:0	20150609	B2G
B2G	comp1083_c1_seq1	comp1083_c1_seq1		GO:0043565	GO_REF:nd	ND		F	nac domain-containing protein 43-like	NA	NA	taxon:0	20150609	B2G
B2G	comp1083_c1_seq1	comp1083_c1_seq1		GO:0045492	GO_REF:nd	ND		P	nac domain-containing protein 43-like	NA	NA	taxon:0	20150609	B2G
B2G	comp1083_c1_seq1	comp1083_c1_seq1		GO:0003700	GO_REF:nd	ND		F	nac domain-containing protein 43-like	NA	NA	taxon:0	20150609	B2G
B2G	comp1083_c1_seq1	comp1083_c1_seq1		GO:0009809	GO_REF:nd	ND		P	nac domain-containing protein 43-like	NA	NA	taxon:0	20150609	B2G
B2G	comp1083_c1_seq1	comp1083_c1_seq1		GO:0009834	GO_REF:nd	ND		P	nac domain-containing protein 43-like	NA	NA	taxon:0	20150609	B2G
B2G	comp1083_c1_seq1	comp1083_c1_seq1		GO:0005634	GO_REF:nd	ND		C	nac domain-containing protein 43-like	NA	NA	taxon:0	20150609	B2G
B2G	comp1083_c1_seq1	comp1083_c1_seq1		GO:0006351	GO_REF:nd	ND		P	nac domain-containing protein 43-like	NA	NA	taxon:0	20150609	B2G
B2G	comp1088_c0_seq1	comp1088_c0_seq1		GO:0030529	GO_REF:nd	ND		C	ribosomal protein partial	NA	NA	taxon:0	20150609	B2G
B2G	comp1088_c1_seq1	comp1088_c1_seq1		GO:0005840	GO_REF:nd	ND		C	predicted protein, partial	NA	NA	taxon:0	20150609	B2G
B2G	comp1088_c1_seq1	comp1088_c1_seq1		GO:0044238	GO_REF:nd	ND		P	predicted protein, partial	NA	NA	taxon:0	20150609	B2G
B2G	comp1088_c1_seq1	comp1088_c1_seq1		GO:0034645	GO_REF:nd	ND		P	predicted protein, partial	NA	NA	taxon:0	20150609	B2G
B2G	comp1088_c1_seq1	comp1088_c1_seq1		GO:0010467	GO_REF:nd	ND		P	predicted protein, partial	NA	NA	taxon:0	20150609	B2G
B2G	comp1093_c0_seq1	comp1093_c0_seq1		GO:0016881	GO_REF:nd	ND		F	ubiquitin-conjugating enzyme e2 36	NA	NA	taxon:0	20150609	B2G
B2G	comp1093_c0_seq1	comp1093_c0_seq1		GO:0008152	GO_REF:nd	ND		P	ubiquitin-conjugating enzyme e2 36	NA	NA	taxon:0	20150609	B2G
B2G	comp1100_c0_seq1	comp1100_c0_seq1		GO:0016021	GO_REF:nd	ND		C	photosystem i reaction center subunit chloroplastic	NA	NA	taxon:0	20150609	B2G
B2G	comp1100_c0_seq1	comp1100_c0_seq1		GO:0009538	GO_REF:nd	ND		C	photosystem i reaction center subunit chloroplastic	NA	NA	taxon:0	20150609	B2G
B2G	comp1100_c0_seq1	comp1100_c0_seq1		GO:0006364	GO_REF:nd	ND		P	photosystem i reaction center subunit chloroplastic	NA	NA	taxon:0	20150609	B2G
B2G	comp1100_c0_seq1	comp1100_c0_seq1		GO:0009941	GO_REF:nd	ND		C	photosystem i reaction center subunit chloroplastic	NA	NA	taxon:0	20150609	B2G
B2G	comp1100_c0_seq1	comp1100_c0_seq1		GO:0009535	GO_REF:nd	ND		C	photosystem i reaction center subunit chloroplastic	NA	NA	taxon:0	20150609	B2G
B2G	comp1100_c0_seq1	comp1100_c0_seq1		GO:0009657	GO_REF:nd	ND		P	photosystem i reaction center subunit chloroplastic	NA	NA	taxon:0	20150609	B2G
B2G	comp1100_c0_seq1	comp1100_c0_seq1		GO:0030003	GO_REF:nd	ND		P	photosystem i reaction center subunit chloroplastic	NA	NA	taxon:0	20150609	B2G
B2G	comp1100_c0_seq1	comp1100_c0_seq1		GO:0010287	GO_REF:nd	ND		C	photosystem i reaction center subunit chloroplastic	NA	NA	taxon:0	20150609	B2G
B2G	comp1100_c0_seq1	comp1100_c0_seq1		GO:0010207	GO_REF:nd	ND		P	photosystem i reaction center subunit chloroplastic	NA	NA	taxon:0	20150609	B2G
B2G	comp1100_c0_seq1	comp1100_c0_seq1		GO:0070838	GO_REF:nd	ND		P	photosystem i reaction center subunit chloroplastic	NA	NA	taxon:0	20150609	B2G
B2G	comp1100_c1_seq1	comp1100_c1_seq1		GO:0009538	GO_REF:nd	ND		C	photosystem i reaction center subunit xi	NA	NA	taxon:0	20150609	B2G
B2G	comp1100_c1_seq1	comp1100_c1_seq1		GO:0015979	GO_REF:nd	ND		P	photosystem i reaction center subunit xi	NA	NA	taxon:0	20150609	B2G
B2G	comp1112_c0_seq1	comp1112_c0_seq1		GO:0004602	GO_REF:nd	ND		F	glutathione peroxidase	NA	NA	taxon:0	20150609	B2G
B2G	comp1112_c0_seq1	comp1112_c0_seq1		GO:0006979	GO_REF:nd	ND		P	glutathione peroxidase	NA	NA	taxon:0	20150609	B2G
B2G	comp1112_c0_seq1	comp1112_c0_seq1		GO:0055114	GO_REF:nd	ND		P	glutathione peroxidase	NA	NA	taxon:0	20150609	B2G
B2G	comp1112_c1_seq1	comp1112_c1_seq1		GO:0016491	GO_REF:nd	ND		F	phospholipid hydroperoxide glutathione peroxidase chloroplastic	NA	NA	taxon:0	20150609	B2G
B2G	comp1116_c0_seq1	comp1116_c0_seq1		GO:0003735	GO_REF:nd	ND		F	54s ribosomal protein mitochondrial	NA	NA	taxon:0	20150609	B2G
B2G	comp1116_c0_seq1	comp1116_c0_seq1		GO:0015934	GO_REF:nd	ND		C	54s ribosomal protein mitochondrial	NA	NA	taxon:0	20150609	B2G
B2G	comp1116_c0_seq1	comp1116_c0_seq1		GO:0006412	GO_REF:nd	ND		P	54s ribosomal protein mitochondrial	NA	NA	taxon:0	20150609	B2G
B2G	comp1116_c0_seq1	comp1116_c0_seq1		GO:0005739	GO_REF:nd	ND		C	54s ribosomal protein mitochondrial	NA	NA	taxon:0	20150609	B2G
B2G	comp1117_c0_seq1	comp1117_c0_seq1		GO:0016579	GO_REF:nd	ND		P	ubiquitin-conjugating enzyme e2 27-like	NA	NA	taxon:0	20150609	B2G
B2G	comp1117_c0_seq1	comp1117_c0_seq1		GO:0004842	GO_REF:nd	ND		F	ubiquitin-conjugating enzyme e2 27-like	NA	NA	taxon:0	20150609	B2G
B2G	comp1117_c1_seq1	comp1117_c1_seq1		GO:0016874	GO_REF:nd	ND		F	ubiquitin-conjugating enzyme e2 27	NA	NA	taxon:0	20150609	B2G
B2G	comp1133_c0_seq1	comp1133_c0_seq1		GO:0050662	GO_REF:nd	ND		F	cinnamoyl- reductase 1-like	NA	NA	taxon:0	20150609	B2G
B2G	comp1133_c0_seq1	comp1133_c0_seq1		GO:0003824	GO_REF:nd	ND		F	cinnamoyl- reductase 1-like	NA	NA	taxon:0	20150609	B2G
B2G	comp1133_c0_seq1	comp1133_c0_seq1		GO:0008152	GO_REF:nd	ND		P	cinnamoyl- reductase 1-like	NA	NA	taxon:0	20150609	B2G
B2G	comp1141_c0_seq1	comp1141_c0_seq1		GO:0031408	GO_REF:nd	ND		P	linoleate 13s-lipoxygenase 2- chloroplastic-like	NA	NA	taxon:0	20150609	B2G
B2G	comp1141_c0_seq1	comp1141_c0_seq1		GO:0016165	GO_REF:nd	ND		F	linoleate 13s-lipoxygenase 2- chloroplastic-like	NA	NA	taxon:0	20150609	B2G
B2G	comp1141_c0_seq1	comp1141_c0_seq1		GO:0005506	GO_REF:nd	ND		F	linoleate 13s-lipoxygenase 2- chloroplastic-like	NA	NA	taxon:0	20150609	B2G
B2G	comp1141_c0_seq1	comp1141_c0_seq1		GO:0055114	GO_REF:nd	ND		P	linoleate 13s-lipoxygenase 2- chloroplastic-like	NA	NA	taxon:0	20150609	B2G
B2G	comp1142_c1_seq1	comp1142_c1_seq1		GO:0000166	GO_REF:nd	ND		F	ras-related protein rab11c-like	NA	NA	taxon:0	20150609	B2G
B2G	comp1159_c0_seq1	comp1159_c0_seq1		GO:0001510	GO_REF:nd	ND		P	predicted protein	NA	NA	taxon:0	20150609	B2G
B2G	comp1159_c0_seq1	comp1159_c0_seq1		GO:0003723	GO_REF:nd	ND		F	predicted protein	NA	NA	taxon:0	20150609	B2G
B2G	comp1159_c0_seq1	comp1159_c0_seq1		GO:0044699	GO_REF:nd	ND		P	predicted protein	NA	NA	taxon:0	20150609	B2G
B2G	comp1159_c0_seq1	comp1159_c0_seq1		GO:0008168	GO_REF:nd	ND		F	predicted protein	NA	NA	taxon:0	20150609	B2G
B2G	comp1159_c0_seq1	comp1159_c0_seq1		GO:0006400	GO_REF:nd	ND		P	predicted protein	NA	NA	taxon:0	20150609	B2G
B2G	comp1159_c1_seq1	comp1159_c1_seq1		GO:0001510	GO_REF:nd	ND		P	trna (guanine-n -)-methyltransferase	NA	NA	taxon:0	20150609	B2G
B2G	comp1159_c1_seq1	comp1159_c1_seq1		GO:0003723	GO_REF:nd	ND		F	trna (guanine-n -)-methyltransferase	NA	NA	taxon:0	20150609	B2G
B2G	comp1159_c1_seq1	comp1159_c1_seq1		GO:0044699	GO_REF:nd	ND		P	trna (guanine-n -)-methyltransferase	NA	NA	taxon:0	20150609	B2G
B2G	comp1159_c1_seq1	comp1159_c1_seq1		GO:0008168	GO_REF:nd	ND		F	trna (guanine-n -)-methyltransferase	NA	NA	taxon:0	20150609	B2G
B2G	comp1159_c1_seq1	comp1159_c1_seq1		GO:0006400	GO_REF:nd	ND		P	trna (guanine-n -)-methyltransferase	NA	NA	taxon:0	20150609	B2G
B2G	comp1175_c1_seq1	comp1175_c1_seq1		GO:0046872	GO_REF:nd	ND		F	plastocyanin chloroplastic	NA	NA	taxon:0	20150609	B2G
B2G	comp1175_c1_seq1	comp1175_c1_seq1		GO:0009507	GO_REF:nd	ND		C	plastocyanin chloroplastic	NA	NA	taxon:0	20150609	B2G
B2G	comp1175_c1_seq1	comp1175_c1_seq1		GO:0009579	GO_REF:nd	ND		C	plastocyanin chloroplastic	NA	NA	taxon:0	20150609	B2G
B2G	comp1175_c1_seq1	comp1175_c1_seq1		GO:0016020	GO_REF:nd	ND		C	plastocyanin chloroplastic	NA	NA	taxon:0	20150609	B2G
B2G	comp1177_c1_seq1	comp1177_c1_seq1		GO:0005856	GO_REF:nd	ND		C	actin-related protein 2 3 complex subunit 2a	NA	NA	taxon:0	20150609	B2G
B2G	comp1177_c1_seq1	comp1177_c1_seq1		GO:0030833	GO_REF:nd	ND		P	actin-related protein 2 3 complex subunit 2a	NA	NA	taxon:0	20150609	B2G
B2G	comp1186_c0_seq1	comp1186_c0_seq1		GO:0016192	GO_REF:nd	ND		P	Os03g0811300	NA	NA	taxon:0	20150609	B2G
B2G	comp1186_c0_seq1	comp1186_c0_seq1		GO:0005739	GO_REF:nd	ND		C	Os03g0811300	NA	NA	taxon:0	20150609	B2G
B2G	comp1186_c0_seq1	comp1186_c0_seq1		GO:0031410	GO_REF:nd	ND		C	Os03g0811300	NA	NA	taxon:0	20150609	B2G
B2G	comp1186_c0_seq1	comp1186_c0_seq1		GO:0015031	GO_REF:nd	ND		P	Os03g0811300	NA	NA	taxon:0	20150609	B2G
B2G	comp1186_c0_seq1	comp1186_c0_seq1		GO:0016020	GO_REF:nd	ND		C	Os03g0811300	NA	NA	taxon:0	20150609	B2G
B2G	comp1215_c0_seq1	comp1215_c0_seq1		GO:0006470	GO_REF:nd	ND		P	probable protein phosphatase 2c 38 isoform x4	NA	NA	taxon:0	20150609	B2G
B2G	comp1215_c0_seq1	comp1215_c0_seq1		GO:0046872	GO_REF:nd	ND		F	probable protein phosphatase 2c 38 isoform x4	NA	NA	taxon:0	20150609	B2G
B2G	comp1215_c0_seq1	comp1215_c0_seq1		GO:0004722	GO_REF:nd	ND		F	probable protein phosphatase 2c 38 isoform x4	NA	NA	taxon:0	20150609	B2G
B2G	comp1215_c1_seq1	comp1215_c1_seq1		GO:0006470	GO_REF:nd	ND		P	probable protein phosphatase 2c 38	NA	NA	taxon:0	20150609	B2G
B2G	comp1215_c1_seq1	comp1215_c1_seq1		GO:0046872	GO_REF:nd	ND		F	probable protein phosphatase 2c 38	NA	NA	taxon:0	20150609	B2G
B2G	comp1215_c1_seq1	comp1215_c1_seq1		GO:0004722	GO_REF:nd	ND		F	probable protein phosphatase 2c 38	NA	NA	taxon:0	20150609	B2G
B2G	comp1249_c1_seq1	comp1249_c1_seq1		GO:0046872	GO_REF:nd	ND		F	chlorophyll a-b binding protein chloroplastic-like	NA	NA	taxon:0	20150609	B2G
B2G	comp1249_c1_seq1	comp1249_c1_seq1		GO:0009765	GO_REF:nd	ND		P	chlorophyll a-b binding protein chloroplastic-like	NA	NA	taxon:0	20150609	B2G
B2G	comp1249_c1_seq1	comp1249_c1_seq1		GO:0009523	GO_REF:nd	ND		C	chlorophyll a-b binding protein chloroplastic-like	NA	NA	taxon:0	20150609	B2G
B2G	comp1249_c1_seq1	comp1249_c1_seq1		GO:0018298	GO_REF:nd	ND		P	chlorophyll a-b binding protein chloroplastic-like	NA	NA	taxon:0	20150609	B2G
B2G	comp1249_c1_seq1	comp1249_c1_seq1		GO:0016168	GO_REF:nd	ND		F	chlorophyll a-b binding protein chloroplastic-like	NA	NA	taxon:0	20150609	B2G
B2G	comp1249_c1_seq1	comp1249_c1_seq1		GO:0016021	GO_REF:nd	ND		C	chlorophyll a-b binding protein chloroplastic-like	NA	NA	taxon:0	20150609	B2G
B2G	comp1249_c1_seq1	comp1249_c1_seq1		GO:0009507	GO_REF:nd	ND		C	chlorophyll a-b binding protein chloroplastic-like	NA	NA	taxon:0	20150609	B2G
B2G	comp1249_c1_seq1	comp1249_c1_seq1		GO:0009522	GO_REF:nd	ND		C	chlorophyll a-b binding protein chloroplastic-like	NA	NA	taxon:0	20150609	B2G
B2G	comp1252_c0_seq1	comp1252_c0_seq1		GO:0008152	GO_REF:nd	ND		P	serine--glyoxylate aminotransferase-like	NA	NA	taxon:0	20150609	B2G
B2G	comp1252_c0_seq1	comp1252_c0_seq1		GO:0030170	GO_REF:nd	ND		F	serine--glyoxylate aminotransferase-like	NA	NA	taxon:0	20150609	B2G
B2G	comp1252_c0_seq1	comp1252_c0_seq1		GO:0008483	GO_REF:nd	ND		F	serine--glyoxylate aminotransferase-like	NA	NA	taxon:0	20150609	B2G
B2G	comp1301_c0_seq1	comp1301_c0_seq1		GO:0003676	GO_REF:nd	ND		F	cugbp elav-like family member 3	NA	NA	taxon:0	20150609	B2G
B2G	comp1308_c0_seq1	comp1308_c0_seq1		GO:0046872	GO_REF:nd	ND		F	chlorophyll a b binding	NA	NA	taxon:0	20150609	B2G
B2G	comp1308_c0_seq1	comp1308_c0_seq1		GO:0009765	GO_REF:nd	ND		P	chlorophyll a b binding	NA	NA	taxon:0	20150609	B2G
B2G	comp1308_c0_seq1	comp1308_c0_seq1		GO:0009523	GO_REF:nd	ND		C	chlorophyll a b binding	NA	NA	taxon:0	20150609	B2G
B2G	comp1308_c0_seq1	comp1308_c0_seq1		GO:0018298	GO_REF:nd	ND		P	chlorophyll a b binding	NA	NA	taxon:0	20150609	B2G
B2G	comp1308_c0_seq1	comp1308_c0_seq1		GO:0016168	GO_REF:nd	ND		F	chlorophyll a b binding	NA	NA	taxon:0	20150609	B2G
B2G	comp1308_c0_seq1	comp1308_c0_seq1		GO:0016021	GO_REF:nd	ND		C	chlorophyll a b binding	NA	NA	taxon:0	20150609	B2G
B2G	comp1308_c0_seq1	comp1308_c0_seq1		GO:0009507	GO_REF:nd	ND		C	chlorophyll a b binding	NA	NA	taxon:0	20150609	B2G
B2G	comp1308_c0_seq1	comp1308_c0_seq1		GO:0009522	GO_REF:nd	ND		C	chlorophyll a b binding	NA	NA	taxon:0	20150609	B2G
B2G	comp1308_c1_seq1	comp1308_c1_seq1		GO:0046872	GO_REF:nd	ND		F	chlorophyll a-b binding protein chloroplastic	NA	NA	taxon:0	20150609	B2G
B2G	comp1308_c1_seq1	comp1308_c1_seq1		GO:0009765	GO_REF:nd	ND		P	chlorophyll a-b binding protein chloroplastic	NA	NA	taxon:0	20150609	B2G
B2G	comp1308_c1_seq1	comp1308_c1_seq1		GO:0009523	GO_REF:nd	ND		C	chlorophyll a-b binding protein chloroplastic	NA	NA	taxon:0	20150609	B2G
B2G	comp1308_c1_seq1	comp1308_c1_seq1		GO:0018298	GO_REF:nd	ND		P	chlorophyll a-b binding protein chloroplastic	NA	NA	taxon:0	20150609	B2G
B2G	comp1308_c1_seq1	comp1308_c1_seq1		GO:0016168	GO_REF:nd	ND		F	chlorophyll a-b binding protein chloroplastic	NA	NA	taxon:0	20150609	B2G
B2G	comp1308_c1_seq1	comp1308_c1_seq1		GO:0016021	GO_REF:nd	ND		C	chlorophyll a-b binding protein chloroplastic	NA	NA	taxon:0	20150609	B2G
B2G	comp1308_c1_seq1	comp1308_c1_seq1		GO:0009507	GO_REF:nd	ND		C	chlorophyll a-b binding protein chloroplastic	NA	NA	taxon:0	20150609	B2G
B2G	comp1308_c1_seq1	comp1308_c1_seq1		GO:0009522	GO_REF:nd	ND		C	chlorophyll a-b binding protein chloroplastic	NA	NA	taxon:0	20150609	B2G
B2G	comp1358_c0_seq1	comp1358_c0_seq1		GO:0005743	GO_REF:nd	ND		C	predicted protein	NA	NA	taxon:0	20150609	B2G
B2G	comp1358_c0_seq1	comp1358_c0_seq1		GO:0055085	GO_REF:nd	ND		P	predicted protein	NA	NA	taxon:0	20150609	B2G
B2G	comp1358_c0_seq1	comp1358_c0_seq1		GO:0016021	GO_REF:nd	ND		C	predicted protein	NA	NA	taxon:0	20150609	B2G
B2G	comp1358_c0_seq1	comp1358_c0_seq1		GO:0005215	GO_REF:nd	ND		F	predicted protein	NA	NA	taxon:0	20150609	B2G
B2G	comp1568_c0_seq1	comp1568_c0_seq1		GO:0006537	GO_REF:nd	ND		P	nadh-dependent glutamate synthase 1 isoform 2	NA	NA	taxon:0	20150609	B2G
B2G	comp1568_c0_seq1	comp1568_c0_seq1		GO:0050660	GO_REF:nd	ND		F	nadh-dependent glutamate synthase 1 isoform 2	NA	NA	taxon:0	20150609	B2G
B2G	comp1568_c0_seq1	comp1568_c0_seq1		GO:0016040	GO_REF:nd	ND		F	nadh-dependent glutamate synthase 1 isoform 2	NA	NA	taxon:0	20150609	B2G
B2G	comp1568_c0_seq1	comp1568_c0_seq1		GO:0051536	GO_REF:nd	ND		F	nadh-dependent glutamate synthase 1 isoform 2	NA	NA	taxon:0	20150609	B2G
B2G	comp1568_c0_seq1	comp1568_c0_seq1		GO:0005506	GO_REF:nd	ND		F	nadh-dependent glutamate synthase 1 isoform 2	NA	NA	taxon:0	20150609	B2G
B2G	comp1568_c0_seq1	comp1568_c0_seq1		GO:0010181	GO_REF:nd	ND		F	nadh-dependent glutamate synthase 1 isoform 2	NA	NA	taxon:0	20150609	B2G
B2G	comp1568_c0_seq1	comp1568_c0_seq1		GO:0055114	GO_REF:nd	ND		P	nadh-dependent glutamate synthase 1 isoform 2	NA	NA	taxon:0	20150609	B2G
B2G	comp1936_c0_seq1	comp1936_c0_seq1		GO:0005975	GO_REF:nd	ND		P	lysosomal beta glucosidase-like	NA	NA	taxon:0	20150609	B2G
B2G	comp1936_c0_seq1	comp1936_c0_seq1		GO:0004553	GO_REF:nd	ND		F	lysosomal beta glucosidase-like	NA	NA	taxon:0	20150609	B2G
B2G	comp1973_c1_seq1	comp1973_c1_seq1		GO:0032264	GO_REF:nd	ND		P	hypothetical protein CHLREDRAFT_145152	NA	NA	taxon:0	20150609	B2G
B2G	comp1973_c1_seq1	comp1973_c1_seq1		GO:0005829	GO_REF:nd	ND		C	hypothetical protein CHLREDRAFT_145152	NA	NA	taxon:0	20150609	B2G
B2G	comp1973_c1_seq1	comp1973_c1_seq1		GO:0032263	GO_REF:nd	ND		P	hypothetical protein CHLREDRAFT_145152	NA	NA	taxon:0	20150609	B2G
B2G	comp1973_c1_seq1	comp1973_c1_seq1		GO:0006178	GO_REF:nd	ND		P	hypothetical protein CHLREDRAFT_145152	NA	NA	taxon:0	20150609	B2G
B2G	comp1973_c1_seq1	comp1973_c1_seq1		GO:0004422	GO_REF:nd	ND		F	hypothetical protein CHLREDRAFT_145152	NA	NA	taxon:0	20150609	B2G
B2G	comp1973_c1_seq1	comp1973_c1_seq1		GO:0000287	GO_REF:nd	ND		F	hypothetical protein CHLREDRAFT_145152	NA	NA	taxon:0	20150609	B2G
B2G	comp1973_c1_seq1	comp1973_c1_seq1		GO:0006168	GO_REF:nd	ND		P	hypothetical protein CHLREDRAFT_145152	NA	NA	taxon:0	20150609	B2G
B2G	comp1973_c1_seq1	comp1973_c1_seq1		GO:0046100	GO_REF:nd	ND		P	hypothetical protein CHLREDRAFT_145152	NA	NA	taxon:0	20150609	B2G
B2G	comp2118_c0_seq1	comp2118_c0_seq1		GO:0016021	GO_REF:nd	ND		C	beta-( )-xylosyltransferase	NA	NA	taxon:0	20150609	B2G
B2G	comp2118_c0_seq1	comp2118_c0_seq1		GO:0005797	GO_REF:nd	ND		C	beta-( )-xylosyltransferase	NA	NA	taxon:0	20150609	B2G
B2G	comp2118_c0_seq1	comp2118_c0_seq1		GO:0032580	GO_REF:nd	ND		C	beta-( )-xylosyltransferase	NA	NA	taxon:0	20150609	B2G
B2G	comp2118_c0_seq1	comp2118_c0_seq1		GO:0031204	GO_REF:nd	ND		P	beta-( )-xylosyltransferase	NA	NA	taxon:0	20150609	B2G
B2G	comp2118_c0_seq1	comp2118_c0_seq1		GO:0006499	GO_REF:nd	ND		P	beta-( )-xylosyltransferase	NA	NA	taxon:0	20150609	B2G
B2G	comp2118_c0_seq1	comp2118_c0_seq1		GO:0050513	GO_REF:nd	ND		F	beta-( )-xylosyltransferase	NA	NA	taxon:0	20150609	B2G
B2G	comp2118_c0_seq1	comp2118_c0_seq1		GO:0006487	GO_REF:nd	ND		P	beta-( )-xylosyltransferase	NA	NA	taxon:0	20150609	B2G
B2G	comp2237_c0_seq1	comp2237_c0_seq1		GO:0008152	GO_REF:nd	ND		P	gdp-l-galactose phosphorylase 1-like	NA	NA	taxon:0	20150609	B2G
B2G	comp2237_c0_seq1	comp2237_c0_seq1		GO:0080048	GO_REF:nd	ND		F	gdp-l-galactose phosphorylase 1-like	NA	NA	taxon:0	20150609	B2G
B2G	comp2264_c0_seq2	comp2264_c0_seq2		GO:0043565	GO_REF:nd	ND		F	transcription factor tga1- partial	NA	NA	taxon:0	20150609	B2G
B2G	comp2264_c0_seq2	comp2264_c0_seq2		GO:0006351	GO_REF:nd	ND		P	transcription factor tga1- partial	NA	NA	taxon:0	20150609	B2G
B2G	comp2344_c0_seq1	comp2344_c0_seq1		GO:0006904	GO_REF:nd	ND		P	secretory 1a	NA	NA	taxon:0	20150609	B2G
B2G	comp2428_c0_seq1	comp2428_c0_seq1		GO:0003676	GO_REF:nd	ND		F	gag protease polyprotein	NA	NA	taxon:0	20150609	B2G
B2G	comp2428_c0_seq1	comp2428_c0_seq1		GO:0006508	GO_REF:nd	ND		P	gag protease polyprotein	NA	NA	taxon:0	20150609	B2G
B2G	comp2428_c0_seq1	comp2428_c0_seq1		GO:0015074	GO_REF:nd	ND		P	gag protease polyprotein	NA	NA	taxon:0	20150609	B2G
B2G	comp2428_c0_seq1	comp2428_c0_seq1		GO:0008233	GO_REF:nd	ND		F	gag protease polyprotein	NA	NA	taxon:0	20150609	B2G
B2G	comp2460_c0_seq1	comp2460_c0_seq1		GO:0016021	GO_REF:nd	ND		C	casp-like protein 1c1 isoform x1	NA	NA	taxon:0	20150609	B2G
B2G	comp2460_c0_seq1	comp2460_c0_seq1		GO:0005886	GO_REF:nd	ND		C	casp-like protein 1c1 isoform x1	NA	NA	taxon:0	20150609	B2G
B2G	comp2489_c0_seq1	comp2489_c0_seq1		GO:0004591	GO_REF:nd	ND		F	e1 subunit of 2-oxoglutarate dehydrogenase	NA	NA	taxon:0	20150609	B2G
B2G	comp2489_c0_seq1	comp2489_c0_seq1		GO:0030976	GO_REF:nd	ND		F	e1 subunit of 2-oxoglutarate dehydrogenase	NA	NA	taxon:0	20150609	B2G
B2G	comp2489_c0_seq1	comp2489_c0_seq1		GO:0006099	GO_REF:nd	ND		P	e1 subunit of 2-oxoglutarate dehydrogenase	NA	NA	taxon:0	20150609	B2G
B2G	comp2535_c0_seq1	comp2535_c0_seq1		GO:0016758	GO_REF:nd	ND		F	udp-glycosyltransferase 73d1	NA	NA	taxon:0	20150609	B2G
B2G	comp2535_c0_seq1	comp2535_c0_seq1		GO:0008152	GO_REF:nd	ND		P	udp-glycosyltransferase 73d1	NA	NA	taxon:0	20150609	B2G
B2G	comp2683_c0_seq1	comp2683_c0_seq1		GO:0046872	GO_REF:nd	ND		F	acyl- dependent delta5-desaturase	NA	NA	taxon:0	20150609	B2G
B2G	comp2683_c0_seq1	comp2683_c0_seq1		GO:0044710	GO_REF:nd	ND		P	acyl- dependent delta5-desaturase	NA	NA	taxon:0	20150609	B2G
B2G	comp2900_c1_seq1	comp2900_c1_seq1		GO:0016021	GO_REF:nd	ND		C	vesicle-associated membrane protein 722-like	NA	NA	taxon:0	20150609	B2G
B2G	comp2900_c1_seq1	comp2900_c1_seq1		GO:0016192	GO_REF:nd	ND		P	vesicle-associated membrane protein 722-like	NA	NA	taxon:0	20150609	B2G
B2G	comp2969_c0_seq1	comp2969_c0_seq1		GO:0016874	GO_REF:nd	ND		F	acetyl- carboxylase 1-like	NA	NA	taxon:0	20150609	B2G
B2G	comp2969_c0_seq1	comp2969_c0_seq1		GO:0043167	GO_REF:nd	ND		F	acetyl- carboxylase 1-like	NA	NA	taxon:0	20150609	B2G
B2G	comp2969_c0_seq1	comp2969_c0_seq1		GO:0008152	GO_REF:nd	ND		P	acetyl- carboxylase 1-like	NA	NA	taxon:0	20150609	B2G
B2G	comp2969_c0_seq1	comp2969_c0_seq1		GO:0000166	GO_REF:nd	ND		F	acetyl- carboxylase 1-like	NA	NA	taxon:0	20150609	B2G
B2G	comp2982_c0_seq1	comp2982_c0_seq1		GO:0020037	GO_REF:nd	ND		F	cytochrome p450 71a4-like	NA	NA	taxon:0	20150609	B2G
B2G	comp2982_c0_seq1	comp2982_c0_seq1		GO:0016705	GO_REF:nd	ND		F	cytochrome p450 71a4-like	NA	NA	taxon:0	20150609	B2G
B2G	comp2982_c0_seq1	comp2982_c0_seq1		GO:0004497	GO_REF:nd	ND		F	cytochrome p450 71a4-like	NA	NA	taxon:0	20150609	B2G
B2G	comp2982_c0_seq1	comp2982_c0_seq1		GO:0005506	GO_REF:nd	ND		F	cytochrome p450 71a4-like	NA	NA	taxon:0	20150609	B2G
B2G	comp2982_c0_seq1	comp2982_c0_seq1		GO:0055114	GO_REF:nd	ND		P	cytochrome p450 71a4-like	NA	NA	taxon:0	20150609	B2G
B2G	comp3058_c0_seq1	comp3058_c0_seq1		GO:0043231	GO_REF:nd	ND		C	hexose transporter family protein	NA	NA	taxon:0	20150609	B2G
B2G	comp3058_c0_seq1	comp3058_c0_seq1		GO:0044699	GO_REF:nd	ND		P	hexose transporter family protein	NA	NA	taxon:0	20150609	B2G
B2G	comp3058_c0_seq1	comp3058_c0_seq1		GO:0044444	GO_REF:nd	ND		C	hexose transporter family protein	NA	NA	taxon:0	20150609	B2G
B2G	comp3173_c0_seq1	comp3173_c0_seq1		GO:0016772	GO_REF:nd	ND		F	serine threonine-protein kinase blus1	NA	NA	taxon:0	20150609	B2G
B2G	comp3278_c0_seq1	comp3278_c0_seq1		GO:0046872	GO_REF:nd	ND		F	cytochrome p450	NA	NA	taxon:0	20150609	B2G
B2G	comp3278_c0_seq1	comp3278_c0_seq1		GO:0016491	GO_REF:nd	ND		F	cytochrome p450	NA	NA	taxon:0	20150609	B2G
B2G	comp3278_c1_seq1	comp3278_c1_seq1		GO:0008270	GO_REF:nd	ND		F	transducin wd40 repeat-like superfamily protein	NA	NA	taxon:0	20150609	B2G
B2G	comp3278_c1_seq1	comp3278_c1_seq1		GO:0003676	GO_REF:nd	ND		F	transducin wd40 repeat-like superfamily protein	NA	NA	taxon:0	20150609	B2G
B2G	comp3294_c0_seq1	comp3294_c0_seq1		GO:0006260	GO_REF:nd	ND		P	dna replication factor c complex subunit 5	NA	NA	taxon:0	20150609	B2G
B2G	comp3294_c0_seq1	comp3294_c0_seq1		GO:0003677	GO_REF:nd	ND		F	dna replication factor c complex subunit 5	NA	NA	taxon:0	20150609	B2G
B2G	comp3294_c0_seq1	comp3294_c0_seq1		GO:0005524	GO_REF:nd	ND		F	dna replication factor c complex subunit 5	NA	NA	taxon:0	20150609	B2G
B2G	comp3335_c1_seq1	comp3335_c1_seq1		GO:0006355	GO_REF:nd	ND		P	nac domain-containing protein 7-like	NA	NA	taxon:0	20150609	B2G
B2G	comp3335_c1_seq1	comp3335_c1_seq1		GO:0003677	GO_REF:nd	ND		F	nac domain-containing protein 7-like	NA	NA	taxon:0	20150609	B2G
B2G	comp3342_c0_seq1	comp3342_c0_seq1		GO:0016020	GO_REF:nd	ND		C	gdt1-like protein chloroplastic	NA	NA	taxon:0	20150609	B2G
B2G	comp3402_c0_seq1	comp3402_c0_seq1		GO:0017004	GO_REF:nd	ND		P	cytochrome c biogenesis protein	NA	NA	taxon:0	20150609	B2G
B2G	comp3402_c0_seq1	comp3402_c0_seq1		GO:0020037	GO_REF:nd	ND		F	cytochrome c biogenesis protein	NA	NA	taxon:0	20150609	B2G
B2G	comp3402_c0_seq1	comp3402_c0_seq1		GO:0016021	GO_REF:nd	ND		C	cytochrome c biogenesis protein	NA	NA	taxon:0	20150609	B2G
B2G	comp3402_c0_seq1	comp3402_c0_seq1		GO:0009535	GO_REF:nd	ND		C	cytochrome c biogenesis protein	NA	NA	taxon:0	20150609	B2G
B2G	comp3402_c1_seq1	comp3402_c1_seq1		GO:0017004	GO_REF:nd	ND		P	cytochrome c biogenesis protein	NA	NA	taxon:0	20150609	B2G
B2G	comp3402_c1_seq1	comp3402_c1_seq1		GO:0020037	GO_REF:nd	ND		F	cytochrome c biogenesis protein	NA	NA	taxon:0	20150609	B2G
B2G	comp3402_c1_seq1	comp3402_c1_seq1		GO:0016021	GO_REF:nd	ND		C	cytochrome c biogenesis protein	NA	NA	taxon:0	20150609	B2G
B2G	comp3402_c1_seq1	comp3402_c1_seq1		GO:0009535	GO_REF:nd	ND		C	cytochrome c biogenesis protein	NA	NA	taxon:0	20150609	B2G
B2G	comp3495_c0_seq1	comp3495_c0_seq1		GO:0009496	GO_REF:nd	ND		F	cytochrome b6-f complex iron-sulfur chloroplastic	NA	NA	taxon:0	20150609	B2G
B2G	comp3495_c0_seq1	comp3495_c0_seq1		GO:0031348	GO_REF:nd	ND		P	cytochrome b6-f complex iron-sulfur chloroplastic	NA	NA	taxon:0	20150609	B2G
B2G	comp3495_c0_seq1	comp3495_c0_seq1		GO:0006098	GO_REF:nd	ND		P	cytochrome b6-f complex iron-sulfur chloroplastic	NA	NA	taxon:0	20150609	B2G
B2G	comp3495_c0_seq1	comp3495_c0_seq1		GO:0009595	GO_REF:nd	ND		P	cytochrome b6-f complex iron-sulfur chloroplastic	NA	NA	taxon:0	20150609	B2G
B2G	comp3495_c0_seq1	comp3495_c0_seq1		GO:0009941	GO_REF:nd	ND		C	cytochrome b6-f complex iron-sulfur chloroplastic	NA	NA	taxon:0	20150609	B2G
B2G	comp3495_c0_seq1	comp3495_c0_seq1		GO:0009867	GO_REF:nd	ND		P	cytochrome b6-f complex iron-sulfur chloroplastic	NA	NA	taxon:0	20150609	B2G
B2G	comp3495_c0_seq1	comp3495_c0_seq1		GO:0009697	GO_REF:nd	ND		P	cytochrome b6-f complex iron-sulfur chloroplastic	NA	NA	taxon:0	20150609	B2G
B2G	comp3495_c0_seq1	comp3495_c0_seq1		GO:0009862	GO_REF:nd	ND		P	cytochrome b6-f complex iron-sulfur chloroplastic	NA	NA	taxon:0	20150609	B2G
B2G	comp3495_c0_seq1	comp3495_c0_seq1		GO:0045158	GO_REF:nd	ND		F	cytochrome b6-f complex iron-sulfur chloroplastic	NA	NA	taxon:0	20150609	B2G
B2G	comp3495_c0_seq1	comp3495_c0_seq1		GO:0046028	GO_REF:nd	ND		F	cytochrome b6-f complex iron-sulfur chloroplastic	NA	NA	taxon:0	20150609	B2G
B2G	comp3495_c0_seq1	comp3495_c0_seq1		GO:0010363	GO_REF:nd	ND		P	cytochrome b6-f complex iron-sulfur chloroplastic	NA	NA	taxon:0	20150609	B2G
B2G	comp3495_c0_seq1	comp3495_c0_seq1		GO:0010310	GO_REF:nd	ND		P	cytochrome b6-f complex iron-sulfur chloroplastic	NA	NA	taxon:0	20150609	B2G
B2G	comp3495_c0_seq1	comp3495_c0_seq1		GO:0010207	GO_REF:nd	ND		P	cytochrome b6-f complex iron-sulfur chloroplastic	NA	NA	taxon:0	20150609	B2G
B2G	comp3495_c0_seq1	comp3495_c0_seq1		GO:0010200	GO_REF:nd	ND		P	cytochrome b6-f complex iron-sulfur chloroplastic	NA	NA	taxon:0	20150609	B2G
B2G	comp3495_c0_seq1	comp3495_c0_seq1		GO:0009767	GO_REF:nd	ND		P	cytochrome b6-f complex iron-sulfur chloroplastic	NA	NA	taxon:0	20150609	B2G
B2G	comp3495_c0_seq1	comp3495_c0_seq1		GO:0043900	GO_REF:nd	ND		P	cytochrome b6-f complex iron-sulfur chloroplastic	NA	NA	taxon:0	20150609	B2G
B2G	comp3495_c0_seq1	comp3495_c0_seq1		GO:0006612	GO_REF:nd	ND		P	cytochrome b6-f complex iron-sulfur chloroplastic	NA	NA	taxon:0	20150609	B2G
B2G	comp3495_c0_seq1	comp3495_c0_seq1		GO:0050832	GO_REF:nd	ND		P	cytochrome b6-f complex iron-sulfur chloroplastic	NA	NA	taxon:0	20150609	B2G
B2G	comp3495_c0_seq1	comp3495_c0_seq1		GO:0046872	GO_REF:nd	ND		F	cytochrome b6-f complex iron-sulfur chloroplastic	NA	NA	taxon:0	20150609	B2G
B2G	comp3495_c0_seq1	comp3495_c0_seq1		GO:0051537	GO_REF:nd	ND		F	cytochrome b6-f complex iron-sulfur chloroplastic	NA	NA	taxon:0	20150609	B2G
B2G	comp3495_c0_seq1	comp3495_c0_seq1		GO:0000165	GO_REF:nd	ND		P	cytochrome b6-f complex iron-sulfur chloroplastic	NA	NA	taxon:0	20150609	B2G
B2G	comp3495_c0_seq1	comp3495_c0_seq1		GO:0009512	GO_REF:nd	ND		C	cytochrome b6-f complex iron-sulfur chloroplastic	NA	NA	taxon:0	20150609	B2G
B2G	comp3495_c0_seq1	comp3495_c0_seq1		GO:0016021	GO_REF:nd	ND		C	cytochrome b6-f complex iron-sulfur chloroplastic	NA	NA	taxon:0	20150609	B2G
B2G	comp3495_c0_seq1	comp3495_c0_seq1		GO:0010196	GO_REF:nd	ND		P	cytochrome b6-f complex iron-sulfur chloroplastic	NA	NA	taxon:0	20150609	B2G
B2G	comp3495_c0_seq1	comp3495_c0_seq1		GO:0009409	GO_REF:nd	ND		P	cytochrome b6-f complex iron-sulfur chloroplastic	NA	NA	taxon:0	20150609	B2G
B2G	comp3495_c0_seq1	comp3495_c0_seq1		GO:1902600	GO_REF:nd	ND		P	cytochrome b6-f complex iron-sulfur chloroplastic	NA	NA	taxon:0	20150609	B2G
B2G	comp3495_c0_seq1	comp3495_c0_seq1		GO:0009657	GO_REF:nd	ND		P	cytochrome b6-f complex iron-sulfur chloroplastic	NA	NA	taxon:0	20150609	B2G
B2G	comp3495_c0_seq1	comp3495_c0_seq1		GO:0008121	GO_REF:nd	ND		F	cytochrome b6-f complex iron-sulfur chloroplastic	NA	NA	taxon:0	20150609	B2G
B2G	comp3495_c0_seq1	comp3495_c0_seq1		GO:0009535	GO_REF:nd	ND		C	cytochrome b6-f complex iron-sulfur chloroplastic	NA	NA	taxon:0	20150609	B2G
B2G	comp3495_c0_seq1	comp3495_c0_seq1		GO:0005886	GO_REF:nd	ND		C	cytochrome b6-f complex iron-sulfur chloroplastic	NA	NA	taxon:0	20150609	B2G
B2G	comp3495_c0_seq1	comp3495_c0_seq1		GO:0006364	GO_REF:nd	ND		P	cytochrome b6-f complex iron-sulfur chloroplastic	NA	NA	taxon:0	20150609	B2G
B2G	comp3751_c0_seq1	comp3751_c0_seq1		GO:0032012	GO_REF:nd	ND		P	low quality protein: arf guanine-nucleotide exchange factor gnom	NA	NA	taxon:0	20150609	B2G
B2G	comp3751_c0_seq1	comp3751_c0_seq1		GO:0005086	GO_REF:nd	ND		F	low quality protein: arf guanine-nucleotide exchange factor gnom	NA	NA	taxon:0	20150609	B2G
B2G	comp3751_c0_seq1	comp3751_c0_seq1		GO:0043547	GO_REF:nd	ND		P	low quality protein: arf guanine-nucleotide exchange factor gnom	NA	NA	taxon:0	20150609	B2G
B2G	comp3905_c0_seq2	comp3905_c0_seq2		GO:0005516	GO_REF:nd	ND		F	photosystem i reaction center subunit psi	NA	NA	taxon:0	20150609	B2G
B2G	comp3905_c0_seq2	comp3905_c0_seq2		GO:0009522	GO_REF:nd	ND		C	photosystem i reaction center subunit psi	NA	NA	taxon:0	20150609	B2G
B2G	comp3905_c0_seq2	comp3905_c0_seq2		GO:0042651	GO_REF:nd	ND		C	photosystem i reaction center subunit psi	NA	NA	taxon:0	20150609	B2G
B2G	comp3905_c0_seq2	comp3905_c0_seq2		GO:0015979	GO_REF:nd	ND		P	photosystem i reaction center subunit psi	NA	NA	taxon:0	20150609	B2G
B2G	comp4040_c0_seq1	comp4040_c0_seq1		GO:0006096	GO_REF:nd	ND		P	phosphoglycerate kinase	NA	NA	taxon:0	20150609	B2G
B2G	comp4040_c0_seq1	comp4040_c0_seq1		GO:0004618	GO_REF:nd	ND		F	phosphoglycerate kinase	NA	NA	taxon:0	20150609	B2G
B2G	comp4040_c0_seq1	comp4040_c0_seq1		GO:0016310	GO_REF:nd	ND		P	phosphoglycerate kinase	NA	NA	taxon:0	20150609	B2G
B2G	comp4040_c0_seq1	comp4040_c0_seq1		GO:0005524	GO_REF:nd	ND		F	phosphoglycerate kinase	NA	NA	taxon:0	20150609	B2G
B2G	comp4203_c0_seq1	comp4203_c0_seq1		GO:0016740	GO_REF:nd	ND		F	glycine cleavage t protein	NA	NA	taxon:0	20150609	B2G
B2G	comp4368_c0_seq1	comp4368_c0_seq1		GO:0006562	GO_REF:nd	ND		P	proline dehydrogenase mitochondrial	NA	NA	taxon:0	20150609	B2G
B2G	comp4368_c0_seq1	comp4368_c0_seq1		GO:0004657	GO_REF:nd	ND		F	proline dehydrogenase mitochondrial	NA	NA	taxon:0	20150609	B2G
B2G	comp4368_c0_seq1	comp4368_c0_seq1		GO:0055114	GO_REF:nd	ND		P	proline dehydrogenase mitochondrial	NA	NA	taxon:0	20150609	B2G
B2G	comp4751_c0_seq1	comp4751_c0_seq1		GO:0003677	GO_REF:nd	ND		F	myb family transcription factor at1g14600	NA	NA	taxon:0	20150609	B2G
B2G	comp4751_c0_seq1	comp4751_c0_seq1		GO:0003682	GO_REF:nd	ND		F	myb family transcription factor at1g14600	NA	NA	taxon:0	20150609	B2G
B2G	comp4892_c0_seq1	comp4892_c0_seq1		GO:0046872	GO_REF:nd	ND		F	-like protein	NA	NA	taxon:0	20150609	B2G
B2G	comp4906_c0_seq1	comp4906_c0_seq1		GO:0016772	GO_REF:nd	ND		F	probable lrr receptor-like serine threonine-protein kinase at2g16250	NA	NA	taxon:0	20150609	B2G
B2G	comp5261_c0_seq1	comp5261_c0_seq1		GO:0051287	GO_REF:nd	ND		F	udp-glucose 6-dehydrogenase-like	NA	NA	taxon:0	20150609	B2G
B2G	comp5261_c0_seq1	comp5261_c0_seq1		GO:0003979	GO_REF:nd	ND		F	udp-glucose 6-dehydrogenase-like	NA	NA	taxon:0	20150609	B2G
B2G	comp5261_c0_seq1	comp5261_c0_seq1		GO:0055114	GO_REF:nd	ND		P	udp-glucose 6-dehydrogenase-like	NA	NA	taxon:0	20150609	B2G
B2G	comp5846_c0_seq1	comp5846_c0_seq1		GO:0016491	GO_REF:nd	ND		F	formate mitochondrial precursor	NA	NA	taxon:0	20150609	B2G
B2G	comp5846_c0_seq1	comp5846_c0_seq1		GO:0044424	GO_REF:nd	ND		C	formate mitochondrial precursor	NA	NA	taxon:0	20150609	B2G
B2G	comp5895_c0_seq1	comp5895_c0_seq1		GO:0016740	GO_REF:nd	ND		F	indole-3-acetate o-methyltransferase 1	NA	NA	taxon:0	20150609	B2G
B2G	comp6003_c0_seq1	comp6003_c0_seq1		GO:1901701	GO_REF:nd	ND		P	probable wrky transcription factor 40	NA	NA	taxon:0	20150609	B2G
B2G	comp6003_c0_seq1	comp6003_c0_seq1		GO:0009725	GO_REF:nd	ND		P	probable wrky transcription factor 40	NA	NA	taxon:0	20150609	B2G
B2G	comp6003_c0_seq1	comp6003_c0_seq1		GO:0051707	GO_REF:nd	ND		P	probable wrky transcription factor 40	NA	NA	taxon:0	20150609	B2G
B2G	comp6003_c0_seq1	comp6003_c0_seq1		GO:0044237	GO_REF:nd	ND		P	probable wrky transcription factor 40	NA	NA	taxon:0	20150609	B2G
B2G	comp6003_c0_seq1	comp6003_c0_seq1		GO:0071310	GO_REF:nd	ND		P	probable wrky transcription factor 40	NA	NA	taxon:0	20150609	B2G
B2G	comp6003_c0_seq1	comp6003_c0_seq1		GO:0071229	GO_REF:nd	ND		P	probable wrky transcription factor 40	NA	NA	taxon:0	20150609	B2G
B2G	comp6003_c0_seq1	comp6003_c0_seq1		GO:0044710	GO_REF:nd	ND		P	probable wrky transcription factor 40	NA	NA	taxon:0	20150609	B2G
B2G	comp6003_c0_seq1	comp6003_c0_seq1		GO:0007165	GO_REF:nd	ND		P	probable wrky transcription factor 40	NA	NA	taxon:0	20150609	B2G
B2G	comp6003_c0_seq1	comp6003_c0_seq1		GO:0031347	GO_REF:nd	ND		P	probable wrky transcription factor 40	NA	NA	taxon:0	20150609	B2G
B2G	comp6662_c0_seq1	comp6662_c0_seq1		GO:0016772	GO_REF:nd	ND		F	g-type lectin s-receptor-like serine threonine-protein kinase rlk1	NA	NA	taxon:0	20150609	B2G
B2G	comp7155_c0_seq1	comp7155_c0_seq1		GO:0046854	GO_REF:nd	ND		P	phosphatidylinositol 4-phosphate 5-kinase 6	NA	NA	taxon:0	20150609	B2G
B2G	comp7155_c0_seq1	comp7155_c0_seq1		GO:0016308	GO_REF:nd	ND		F	phosphatidylinositol 4-phosphate 5-kinase 6	NA	NA	taxon:0	20150609	B2G
B2G	comp7155_c0_seq1	comp7155_c0_seq1		GO:0005524	GO_REF:nd	ND		F	phosphatidylinositol 4-phosphate 5-kinase 6	NA	NA	taxon:0	20150609	B2G
B2G	comp7173_c0_seq1	comp7173_c0_seq1		GO:0004427	GO_REF:nd	ND		F	pyrophosphate-energized vacuolar membrane proton pump	NA	NA	taxon:0	20150609	B2G
B2G	comp7173_c0_seq1	comp7173_c0_seq1		GO:0016020	GO_REF:nd	ND		C	pyrophosphate-energized vacuolar membrane proton pump	NA	NA	taxon:0	20150609	B2G
B2G	comp7173_c0_seq1	comp7173_c0_seq1		GO:0009678	GO_REF:nd	ND		F	pyrophosphate-energized vacuolar membrane proton pump	NA	NA	taxon:0	20150609	B2G
B2G	comp7173_c0_seq1	comp7173_c0_seq1		GO:0008152	GO_REF:nd	ND		P	pyrophosphate-energized vacuolar membrane proton pump	NA	NA	taxon:0	20150609	B2G
B2G	comp7173_c0_seq1	comp7173_c0_seq1		GO:0015992	GO_REF:nd	ND		P	pyrophosphate-energized vacuolar membrane proton pump	NA	NA	taxon:0	20150609	B2G
B2G	comp7173_c0_seq1	comp7173_c0_seq1		GO:0055085	GO_REF:nd	ND		P	pyrophosphate-energized vacuolar membrane proton pump	NA	NA	taxon:0	20150609	B2G
B2G	comp7612_c0_seq1	comp7612_c0_seq1		GO:0016491	GO_REF:nd	ND		F	l-ascorbate oxidase homolog	NA	NA	taxon:0	20150609	B2G
B2G	comp7612_c0_seq1	comp7612_c0_seq1		GO:0055114	GO_REF:nd	ND		P	l-ascorbate oxidase homolog	NA	NA	taxon:0	20150609	B2G
B2G	comp7612_c0_seq1	comp7612_c0_seq1		GO:0005507	GO_REF:nd	ND		F	l-ascorbate oxidase homolog	NA	NA	taxon:0	20150609	B2G
B2G	comp7699_c0_seq1	comp7699_c0_seq1		GO:0005737	GO_REF:nd	ND		C	elongation factor 1-alpha-like	NA	NA	taxon:0	20150609	B2G
B2G	comp7699_c0_seq1	comp7699_c0_seq1		GO:0003746	GO_REF:nd	ND		F	elongation factor 1-alpha-like	NA	NA	taxon:0	20150609	B2G
B2G	comp7699_c0_seq1	comp7699_c0_seq1		GO:0005525	GO_REF:nd	ND		F	elongation factor 1-alpha-like	NA	NA	taxon:0	20150609	B2G
B2G	comp7699_c0_seq1	comp7699_c0_seq1		GO:0006414	GO_REF:nd	ND		P	elongation factor 1-alpha-like	NA	NA	taxon:0	20150609	B2G
B2G	comp7699_c0_seq1	comp7699_c0_seq1		GO:0003924	GO_REF:nd	ND		F	elongation factor 1-alpha-like	NA	NA	taxon:0	20150609	B2G
B2G	comp8118_c0_seq1	comp8118_c0_seq1		GO:0046872	GO_REF:nd	ND		F	PREDICTED: uncharacterized protein LOC105174809	NA	NA	taxon:0	20150609	B2G
B2G	comp8118_c0_seq1	comp8118_c0_seq1		GO:0008152	GO_REF:nd	ND		P	PREDICTED: uncharacterized protein LOC105174809	NA	NA	taxon:0	20150609	B2G
B2G	comp8118_c0_seq1	comp8118_c0_seq1		GO:0003950	GO_REF:nd	ND		F	PREDICTED: uncharacterized protein LOC105174809	NA	NA	taxon:0	20150609	B2G
B2G	comp8898_c0_seq1	comp8898_c0_seq1		GO:0006355	GO_REF:nd	ND		P	ethylene-responsive transcription factor abr1-like	NA	NA	taxon:0	20150609	B2G
B2G	comp8898_c0_seq1	comp8898_c0_seq1		GO:0003700	GO_REF:nd	ND		F	ethylene-responsive transcription factor abr1-like	NA	NA	taxon:0	20150609	B2G
B2G	comp8898_c0_seq1	comp8898_c0_seq1		GO:0003677	GO_REF:nd	ND		F	ethylene-responsive transcription factor abr1-like	NA	NA	taxon:0	20150609	B2G
B2G	comp8898_c0_seq1	comp8898_c0_seq1		GO:0006351	GO_REF:nd	ND		P	ethylene-responsive transcription factor abr1-like	NA	NA	taxon:0	20150609	B2G
B2G	comp8898_c0_seq1	comp8898_c0_seq1		GO:0005634	GO_REF:nd	ND		C	ethylene-responsive transcription factor abr1-like	NA	NA	taxon:0	20150609	B2G
B2G	comp8913_c0_seq1	comp8913_c0_seq1		GO:0003676	GO_REF:nd	ND		F	retrovirus-related pol polyprotein from transposon tnt 1-94	NA	NA	taxon:0	20150609	B2G
B2G	comp8913_c0_seq1	comp8913_c0_seq1		GO:0015074	GO_REF:nd	ND		P	retrovirus-related pol polyprotein from transposon tnt 1-94	NA	NA	taxon:0	20150609	B2G
B2G	comp8937_c0_seq1	comp8937_c0_seq1		GO:0045454	GO_REF:nd	ND		P	thioredoxin m- chloroplastic-like	NA	NA	taxon:0	20150609	B2G
B2G	comp8937_c0_seq1	comp8937_c0_seq1		GO:0015035	GO_REF:nd	ND		F	thioredoxin m- chloroplastic-like	NA	NA	taxon:0	20150609	B2G
B2G	comp8937_c0_seq1	comp8937_c0_seq1		GO:0006662	GO_REF:nd	ND		P	thioredoxin m- chloroplastic-like	NA	NA	taxon:0	20150609	B2G
B2G	comp8937_c0_seq1	comp8937_c0_seq1		GO:0055114	GO_REF:nd	ND		P	thioredoxin m- chloroplastic-like	NA	NA	taxon:0	20150609	B2G
B2G	comp8937_c1_seq1	comp8937_c1_seq1		GO:0045454	GO_REF:nd	ND		P	hypothetical protein PRUPE_ppa012199mg	NA	NA	taxon:0	20150609	B2G
B2G	comp8937_c1_seq1	comp8937_c1_seq1		GO:0015035	GO_REF:nd	ND		F	hypothetical protein PRUPE_ppa012199mg	NA	NA	taxon:0	20150609	B2G
B2G	comp8937_c1_seq1	comp8937_c1_seq1		GO:0006662	GO_REF:nd	ND		P	hypothetical protein PRUPE_ppa012199mg	NA	NA	taxon:0	20150609	B2G
B2G	comp8937_c1_seq1	comp8937_c1_seq1		GO:0055114	GO_REF:nd	ND		P	hypothetical protein PRUPE_ppa012199mg	NA	NA	taxon:0	20150609	B2G
B2G	comp8952_c0_seq1	comp8952_c0_seq1		GO:0004802	GO_REF:nd	ND		F	PREDICTED: transketolase, chloroplastic	NA	NA	taxon:0	20150609	B2G
B2G	comp8952_c0_seq1	comp8952_c0_seq1		GO:0008152	GO_REF:nd	ND		P	PREDICTED: transketolase, chloroplastic	NA	NA	taxon:0	20150609	B2G
B2G	comp8974_c0_seq1	comp8974_c0_seq1		GO:0005525	GO_REF:nd	ND		F	rab11 -family small gtpase	NA	NA	taxon:0	20150609	B2G
B2G	comp8974_c0_seq1	comp8974_c0_seq1		GO:0007264	GO_REF:nd	ND		P	rab11 -family small gtpase	NA	NA	taxon:0	20150609	B2G
B2G	comp8974_c0_seq1	comp8974_c0_seq1		GO:0015031	GO_REF:nd	ND		P	rab11 -family small gtpase	NA	NA	taxon:0	20150609	B2G
B2G	comp9028_c0_seq1	comp9028_c0_seq1		GO:0004222	GO_REF:nd	ND		F	atp-dependent zinc metalloprotease ftsh chloroplastic-like	NA	NA	taxon:0	20150609	B2G
B2G	comp9028_c0_seq1	comp9028_c0_seq1		GO:0030163	GO_REF:nd	ND		P	atp-dependent zinc metalloprotease ftsh chloroplastic-like	NA	NA	taxon:0	20150609	B2G
B2G	comp9028_c0_seq1	comp9028_c0_seq1		GO:0005524	GO_REF:nd	ND		F	atp-dependent zinc metalloprotease ftsh chloroplastic-like	NA	NA	taxon:0	20150609	B2G
B2G	comp9028_c0_seq1	comp9028_c0_seq1		GO:0016021	GO_REF:nd	ND		C	atp-dependent zinc metalloprotease ftsh chloroplastic-like	NA	NA	taxon:0	20150609	B2G
B2G	comp9028_c0_seq1	comp9028_c0_seq1		GO:0017111	GO_REF:nd	ND		F	atp-dependent zinc metalloprotease ftsh chloroplastic-like	NA	NA	taxon:0	20150609	B2G
B2G	comp9028_c0_seq1	comp9028_c0_seq1		GO:0006508	GO_REF:nd	ND		P	atp-dependent zinc metalloprotease ftsh chloroplastic-like	NA	NA	taxon:0	20150609	B2G
B2G	comp9028_c0_seq1	comp9028_c0_seq1		GO:0008270	GO_REF:nd	ND		F	atp-dependent zinc metalloprotease ftsh chloroplastic-like	NA	NA	taxon:0	20150609	B2G
B2G	comp9028_c0_seq1	comp9028_c0_seq1		GO:0051301	GO_REF:nd	ND		P	atp-dependent zinc metalloprotease ftsh chloroplastic-like	NA	NA	taxon:0	20150609	B2G
B2G	comp9128_c0_seq1	comp9128_c0_seq1		GO:0008270	GO_REF:nd	ND		F	ring finger protein	NA	NA	taxon:0	20150609	B2G
B2G	comp9175_c0_seq1	comp9175_c0_seq1		GO:0032040	GO_REF:nd	ND		C	rrna-processing protein fcf1 homolog	NA	NA	taxon:0	20150609	B2G
B2G	comp9229_c0_seq1	comp9229_c0_seq1		GO:0046872	GO_REF:nd	ND		F	11-oxo-beta-amyrin 30-oxidase-like	NA	NA	taxon:0	20150609	B2G
B2G	comp9229_c0_seq1	comp9229_c0_seq1		GO:0016491	GO_REF:nd	ND		F	11-oxo-beta-amyrin 30-oxidase-like	NA	NA	taxon:0	20150609	B2G
B2G	comp9272_c0_seq1	comp9272_c0_seq1		GO:0003676	GO_REF:nd	ND		F	ty1-copia retrotransposon protein	NA	NA	taxon:0	20150609	B2G
B2G	comp9272_c0_seq1	comp9272_c0_seq1		GO:0008270	GO_REF:nd	ND		F	ty1-copia retrotransposon protein	NA	NA	taxon:0	20150609	B2G
B2G	comp9272_c0_seq1	comp9272_c0_seq1		GO:0015074	GO_REF:nd	ND		P	ty1-copia retrotransposon protein	NA	NA	taxon:0	20150609	B2G
B2G	comp9298_c0_seq1	comp9298_c0_seq1		GO:0051287	GO_REF:nd	ND		F	glyoxylate hydroxypyruvate reductase hpr3	NA	NA	taxon:0	20150609	B2G
B2G	comp9298_c0_seq1	comp9298_c0_seq1		GO:0055114	GO_REF:nd	ND		P	glyoxylate hydroxypyruvate reductase hpr3	NA	NA	taxon:0	20150609	B2G
B2G	comp9298_c0_seq1	comp9298_c0_seq1		GO:0016616	GO_REF:nd	ND		F	glyoxylate hydroxypyruvate reductase hpr3	NA	NA	taxon:0	20150609	B2G
B2G	comp9370_c0_seq1	comp9370_c0_seq1		GO:0004672	GO_REF:nd	ND		F	probable inactive leucine-rich repeat receptor-like protein kinase at5g20690	NA	NA	taxon:0	20150609	B2G
B2G	comp9370_c0_seq1	comp9370_c0_seq1		GO:0006468	GO_REF:nd	ND		P	probable inactive leucine-rich repeat receptor-like protein kinase at5g20690	NA	NA	taxon:0	20150609	B2G
B2G	comp9370_c0_seq1	comp9370_c0_seq1		GO:0005524	GO_REF:nd	ND		F	probable inactive leucine-rich repeat receptor-like protein kinase at5g20690	NA	NA	taxon:0	20150609	B2G
B2G	comp9370_c0_seq1	comp9370_c0_seq1		GO:0016021	GO_REF:nd	ND		C	probable inactive leucine-rich repeat receptor-like protein kinase at5g20690	NA	NA	taxon:0	20150609	B2G
B2G	comp9370_c1_seq1	comp9370_c1_seq1		GO:0004672	GO_REF:nd	ND		F	probable inactive leucine-rich repeat receptor-like protein kinase at5g20690	NA	NA	taxon:0	20150609	B2G
B2G	comp9370_c1_seq1	comp9370_c1_seq1		GO:0006468	GO_REF:nd	ND		P	probable inactive leucine-rich repeat receptor-like protein kinase at5g20690	NA	NA	taxon:0	20150609	B2G
B2G	comp9370_c1_seq1	comp9370_c1_seq1		GO:0005524	GO_REF:nd	ND		F	probable inactive leucine-rich repeat receptor-like protein kinase at5g20690	NA	NA	taxon:0	20150609	B2G
B2G	comp9370_c1_seq1	comp9370_c1_seq1		GO:0016021	GO_REF:nd	ND		C	probable inactive leucine-rich repeat receptor-like protein kinase at5g20690	NA	NA	taxon:0	20150609	B2G
B2G	comp9416_c0_seq1	comp9416_c0_seq1		GO:0020037	GO_REF:nd	ND		F	cytochrome c1 heme protein	NA	NA	taxon:0	20150609	B2G
B2G	comp9416_c0_seq1	comp9416_c0_seq1		GO:0009055	GO_REF:nd	ND		F	cytochrome c1 heme protein	NA	NA	taxon:0	20150609	B2G
B2G	comp9416_c0_seq1	comp9416_c0_seq1		GO:0005506	GO_REF:nd	ND		F	cytochrome c1 heme protein	NA	NA	taxon:0	20150609	B2G
B2G	comp9422_c0_seq1	comp9422_c0_seq1		GO:0008233	GO_REF:nd	ND		F	cysteine proteinases superfamily	NA	NA	taxon:0	20150609	B2G
B2G	comp9427_c0_seq1	comp9427_c0_seq1		GO:0005388	GO_REF:nd	ND		F	calcium-transporting atpase 7	NA	NA	taxon:0	20150609	B2G
B2G	comp9427_c0_seq1	comp9427_c0_seq1		GO:0016021	GO_REF:nd	ND		C	calcium-transporting atpase 7	NA	NA	taxon:0	20150609	B2G
B2G	comp9427_c0_seq1	comp9427_c0_seq1		GO:0005516	GO_REF:nd	ND		F	calcium-transporting atpase 7	NA	NA	taxon:0	20150609	B2G
B2G	comp9427_c0_seq1	comp9427_c0_seq1		GO:0070588	GO_REF:nd	ND		P	calcium-transporting atpase 7	NA	NA	taxon:0	20150609	B2G
B2G	comp9427_c0_seq1	comp9427_c0_seq1		GO:0006882	GO_REF:nd	ND		P	calcium-transporting atpase 7	NA	NA	taxon:0	20150609	B2G
B2G	comp9427_c0_seq1	comp9427_c0_seq1		GO:0046872	GO_REF:nd	ND		F	calcium-transporting atpase 7	NA	NA	taxon:0	20150609	B2G
B2G	comp9427_c0_seq1	comp9427_c0_seq1		GO:0005524	GO_REF:nd	ND		F	calcium-transporting atpase 7	NA	NA	taxon:0	20150609	B2G
B2G	comp9427_c0_seq1	comp9427_c0_seq1		GO:0009555	GO_REF:nd	ND		P	calcium-transporting atpase 7	NA	NA	taxon:0	20150609	B2G
B2G	comp9427_c0_seq1	comp9427_c0_seq1		GO:0008152	GO_REF:nd	ND		P	calcium-transporting atpase 7	NA	NA	taxon:0	20150609	B2G
B2G	comp9427_c0_seq1	comp9427_c0_seq1		GO:0009624	GO_REF:nd	ND		P	calcium-transporting atpase 7	NA	NA	taxon:0	20150609	B2G
B2G	comp9427_c0_seq1	comp9427_c0_seq1		GO:0005886	GO_REF:nd	ND		C	calcium-transporting atpase 7	NA	NA	taxon:0	20150609	B2G
B2G	comp9441_c1_seq1	comp9441_c1_seq1		GO:0003676	GO_REF:nd	ND		F	retrovirus-related pol polyprotein from transposon tnt 1-94	NA	NA	taxon:0	20150609	B2G
B2G	comp9441_c1_seq1	comp9441_c1_seq1		GO:0015074	GO_REF:nd	ND		P	retrovirus-related pol polyprotein from transposon tnt 1-94	NA	NA	taxon:0	20150609	B2G
B2G	comp9461_c0_seq1	comp9461_c0_seq1		GO:0003333	GO_REF:nd	ND		P	hypothetical protein PHAVU_007G023700g	NA	NA	taxon:0	20150609	B2G
B2G	comp9461_c0_seq1	comp9461_c0_seq1		GO:0015171	GO_REF:nd	ND		F	hypothetical protein PHAVU_007G023700g	NA	NA	taxon:0	20150609	B2G
B2G	comp9461_c0_seq1	comp9461_c0_seq1		GO:0016021	GO_REF:nd	ND		C	hypothetical protein PHAVU_007G023700g	NA	NA	taxon:0	20150609	B2G
B2G	comp9470_c0_seq1	comp9470_c0_seq1		GO:0008270	GO_REF:nd	ND		F	col domain class transcription factor isoform 1	NA	NA	taxon:0	20150609	B2G
B2G	comp9470_c0_seq1	comp9470_c0_seq1		GO:0005622	GO_REF:nd	ND		C	col domain class transcription factor isoform 1	NA	NA	taxon:0	20150609	B2G
B2G	comp9495_c1_seq1	comp9495_c1_seq1		GO:0005975	GO_REF:nd	ND		P	phosphoribulose kinase, putative	NA	NA	taxon:0	20150609	B2G
B2G	comp9495_c1_seq1	comp9495_c1_seq1		GO:0008974	GO_REF:nd	ND		F	phosphoribulose kinase, putative	NA	NA	taxon:0	20150609	B2G
B2G	comp9495_c1_seq1	comp9495_c1_seq1		GO:0016310	GO_REF:nd	ND		P	phosphoribulose kinase, putative	NA	NA	taxon:0	20150609	B2G
B2G	comp9495_c1_seq1	comp9495_c1_seq1		GO:0005524	GO_REF:nd	ND		F	phosphoribulose kinase, putative	NA	NA	taxon:0	20150609	B2G
B2G	comp9575_c0_seq1	comp9575_c0_seq1		GO:0005886	GO_REF:nd	ND		C	web family protein at5g55860-like	NA	NA	taxon:0	20150609	B2G
B2G	comp9584_c0_seq1	comp9584_c0_seq1		GO:0004672	GO_REF:nd	ND		F	stress-induced receptor-like kinase isoform x1	NA	NA	taxon:0	20150609	B2G
B2G	comp9584_c0_seq1	comp9584_c0_seq1		GO:0000166	GO_REF:nd	ND		F	stress-induced receptor-like kinase isoform x1	NA	NA	taxon:0	20150609	B2G
B2G	comp9702_c0_seq1	comp9702_c0_seq1		GO:0030244	GO_REF:nd	ND		P	alpha -glucosidase	NA	NA	taxon:0	20150609	B2G
B2G	comp9702_c0_seq1	comp9702_c0_seq1		GO:0042742	GO_REF:nd	ND		P	alpha -glucosidase	NA	NA	taxon:0	20150609	B2G
B2G	comp9702_c0_seq1	comp9702_c0_seq1		GO:0048193	GO_REF:nd	ND		P	alpha -glucosidase	NA	NA	taxon:0	20150609	B2G
B2G	comp9702_c0_seq1	comp9702_c0_seq1		GO:0009826	GO_REF:nd	ND		P	alpha -glucosidase	NA	NA	taxon:0	20150609	B2G
B2G	comp9702_c0_seq1	comp9702_c0_seq1		GO:0015926	GO_REF:nd	ND		F	alpha -glucosidase	NA	NA	taxon:0	20150609	B2G
B2G	comp9702_c0_seq1	comp9702_c0_seq1		GO:0005576	GO_REF:nd	ND		C	alpha -glucosidase	NA	NA	taxon:0	20150609	B2G
B2G	comp9702_c0_seq1	comp9702_c0_seq1		GO:0009507	GO_REF:nd	ND		C	alpha -glucosidase	NA	NA	taxon:0	20150609	B2G
B2G	comp9702_c0_seq1	comp9702_c0_seq1		GO:0046686	GO_REF:nd	ND		P	alpha -glucosidase	NA	NA	taxon:0	20150609	B2G
B2G	comp9702_c0_seq1	comp9702_c0_seq1		GO:0005783	GO_REF:nd	ND		C	alpha -glucosidase	NA	NA	taxon:0	20150609	B2G
B2G	comp9702_c1_seq1	comp9702_c1_seq1		GO:0003824	GO_REF:nd	ND		F	hypothetical protein SELMODRAFT_169507	NA	NA	taxon:0	20150609	B2G
B2G	comp9714_c0_seq1	comp9714_c0_seq1		GO:0006355	GO_REF:nd	ND		P	ap2 domain-containing transcription factor	NA	NA	taxon:0	20150609	B2G
B2G	comp9714_c0_seq1	comp9714_c0_seq1		GO:0003700	GO_REF:nd	ND		F	ap2 domain-containing transcription factor	NA	NA	taxon:0	20150609	B2G
B2G	comp9714_c0_seq1	comp9714_c0_seq1		GO:0003677	GO_REF:nd	ND		F	ap2 domain-containing transcription factor	NA	NA	taxon:0	20150609	B2G
B2G	comp9714_c0_seq1	comp9714_c0_seq1		GO:0006351	GO_REF:nd	ND		P	ap2 domain-containing transcription factor	NA	NA	taxon:0	20150609	B2G
B2G	comp9714_c0_seq1	comp9714_c0_seq1		GO:0005634	GO_REF:nd	ND		C	ap2 domain-containing transcription factor	NA	NA	taxon:0	20150609	B2G
B2G	comp9715_c0_seq1	comp9715_c0_seq1		GO:0044424	GO_REF:nd	ND		C	predicted protein	NA	NA	taxon:0	20150609	B2G
B2G	comp9725_c0_seq1	comp9725_c0_seq1		GO:0016772	GO_REF:nd	ND		F	serine threonine protein kinase rio1	NA	NA	taxon:0	20150609	B2G
B2G	comp9807_c0_seq1	comp9807_c0_seq1		GO:0006468	GO_REF:nd	ND		P	serine threonine-protein kinase rio1	NA	NA	taxon:0	20150609	B2G
B2G	comp9807_c0_seq1	comp9807_c0_seq1		GO:0005524	GO_REF:nd	ND		F	serine threonine-protein kinase rio1	NA	NA	taxon:0	20150609	B2G
B2G	comp9807_c0_seq1	comp9807_c0_seq1		GO:0004674	GO_REF:nd	ND		F	serine threonine-protein kinase rio1	NA	NA	taxon:0	20150609	B2G
B2G	comp9841_c0_seq1	comp9841_c0_seq1		GO:0006468	GO_REF:nd	ND		P	lrr receptor-like serine threonine-protein kinase erecta	NA	NA	taxon:0	20150609	B2G
B2G	comp9841_c0_seq1	comp9841_c0_seq1		GO:0005524	GO_REF:nd	ND		F	lrr receptor-like serine threonine-protein kinase erecta	NA	NA	taxon:0	20150609	B2G
B2G	comp9841_c0_seq1	comp9841_c0_seq1		GO:0016021	GO_REF:nd	ND		C	lrr receptor-like serine threonine-protein kinase erecta	NA	NA	taxon:0	20150609	B2G
B2G	comp9841_c0_seq1	comp9841_c0_seq1		GO:0004674	GO_REF:nd	ND		F	lrr receptor-like serine threonine-protein kinase erecta	NA	NA	taxon:0	20150609	B2G
B2G	comp9846_c0_seq1	comp9846_c0_seq1		GO:0004553	GO_REF:nd	ND		F	beta-galactosidase 8-like isoform x1	NA	NA	taxon:0	20150609	B2G
B2G	comp9846_c0_seq1	comp9846_c0_seq1		GO:0005773	GO_REF:nd	ND		C	beta-galactosidase 8-like isoform x1	NA	NA	taxon:0	20150609	B2G
B2G	comp9846_c0_seq1	comp9846_c0_seq1		GO:0005576	GO_REF:nd	ND		C	beta-galactosidase 8-like isoform x1	NA	NA	taxon:0	20150609	B2G
B2G	comp9846_c0_seq1	comp9846_c0_seq1		GO:0008152	GO_REF:nd	ND		P	beta-galactosidase 8-like isoform x1	NA	NA	taxon:0	20150609	B2G
B2G	comp9865_c0_seq1	comp9865_c0_seq1		GO:0008152	GO_REF:nd	ND		P	succinate-semialdehyde mitochondrial-like	NA	NA	taxon:0	20150609	B2G
B2G	comp9865_c0_seq1	comp9865_c0_seq1		GO:0016491	GO_REF:nd	ND		F	succinate-semialdehyde mitochondrial-like	NA	NA	taxon:0	20150609	B2G
B2G	comp9865_c1_seq1	comp9865_c1_seq1		GO:0016491	GO_REF:nd	ND		F	succinic semialdehyde dehydrogenase	NA	NA	taxon:0	20150609	B2G
B2G	comp9865_c1_seq1	comp9865_c1_seq1		GO:0008152	GO_REF:nd	ND		P	succinic semialdehyde dehydrogenase	NA	NA	taxon:0	20150609	B2G
B2G	comp9887_c1_seq1	comp9887_c1_seq1		GO:0000166	GO_REF:nd	ND		F	hypothetical protein SELMODRAFT_3016, partial	NA	NA	taxon:0	20150609	B2G
B2G	comp9903_c1_seq1	comp9903_c1_seq1		GO:0016829	GO_REF:nd	ND		F	hypothetical protein SELMODRAFT_411607	NA	NA	taxon:0	20150609	B2G
B2G	comp9909_c0_seq1	comp9909_c0_seq1		GO:0016021	GO_REF:nd	ND		C	respiratory burst oxidase homolog protein a	NA	NA	taxon:0	20150609	B2G
B2G	comp9909_c0_seq1	comp9909_c0_seq1		GO:0016174	GO_REF:nd	ND		F	respiratory burst oxidase homolog protein a	NA	NA	taxon:0	20150609	B2G
B2G	comp9909_c0_seq1	comp9909_c0_seq1		GO:0004601	GO_REF:nd	ND		F	respiratory burst oxidase homolog protein a	NA	NA	taxon:0	20150609	B2G
B2G	comp9909_c0_seq1	comp9909_c0_seq1		GO:0005509	GO_REF:nd	ND		F	respiratory burst oxidase homolog protein a	NA	NA	taxon:0	20150609	B2G
B2G	comp9909_c0_seq1	comp9909_c0_seq1		GO:0055114	GO_REF:nd	ND		P	respiratory burst oxidase homolog protein a	NA	NA	taxon:0	20150609	B2G
B2G	comp10050_c0_seq1	comp10050_c0_seq1		GO:0005634	GO_REF:nd	ND		C	hypothetical protein CICLE_v10008269mg	NA	NA	taxon:0	20150609	B2G
B2G	comp10050_c0_seq1	comp10050_c0_seq1		GO:0003677	GO_REF:nd	ND		F	hypothetical protein CICLE_v10008269mg	NA	NA	taxon:0	20150609	B2G
B2G	comp10082_c0_seq1	comp10082_c0_seq1		GO:0006468	GO_REF:nd	ND		P	serine threonine-protein kinase srk2a	NA	NA	taxon:0	20150609	B2G
B2G	comp10082_c0_seq1	comp10082_c0_seq1		GO:0005524	GO_REF:nd	ND		F	serine threonine-protein kinase srk2a	NA	NA	taxon:0	20150609	B2G
B2G	comp10082_c0_seq1	comp10082_c0_seq1		GO:0004674	GO_REF:nd	ND		F	serine threonine-protein kinase srk2a	NA	NA	taxon:0	20150609	B2G
B2G	comp10122_c0_seq1	comp10122_c0_seq1		GO:0006629	GO_REF:nd	ND		P	phospholipid:diacylglycerol acyltransferase isoform 2	NA	NA	taxon:0	20150609	B2G
B2G	comp10122_c0_seq1	comp10122_c0_seq1		GO:0008374	GO_REF:nd	ND		F	phospholipid:diacylglycerol acyltransferase isoform 2	NA	NA	taxon:0	20150609	B2G
B2G	comp10193_c0_seq1	comp10193_c0_seq1		GO:0005506	GO_REF:nd	ND		F	iron sulfur cluster assembly protein	NA	NA	taxon:0	20150609	B2G
B2G	comp10193_c0_seq1	comp10193_c0_seq1		GO:0016226	GO_REF:nd	ND		P	iron sulfur cluster assembly protein	NA	NA	taxon:0	20150609	B2G
B2G	comp10193_c0_seq1	comp10193_c0_seq1		GO:0051536	GO_REF:nd	ND		F	iron sulfur cluster assembly protein	NA	NA	taxon:0	20150609	B2G
B2G	comp10206_c0_seq1	comp10206_c0_seq1		GO:0005737	GO_REF:nd	ND		C	hypothetical protein CHLREDRAFT_137847, partial	NA	NA	taxon:0	20150609	B2G
B2G	comp10206_c0_seq1	comp10206_c0_seq1		GO:0031981	GO_REF:nd	ND		C	hypothetical protein CHLREDRAFT_137847, partial	NA	NA	taxon:0	20150609	B2G
B2G	comp10235_c0_seq1	comp10235_c0_seq1		GO:0055114	GO_REF:nd	ND		P	ferredoxin--nadp leaf chloroplastic-like isoform 1	NA	NA	taxon:0	20150609	B2G
B2G	comp10235_c0_seq1	comp10235_c0_seq1		GO:0016491	GO_REF:nd	ND		F	ferredoxin--nadp leaf chloroplastic-like isoform 1	NA	NA	taxon:0	20150609	B2G
B2G	comp10235_c1_seq1	comp10235_c1_seq1		GO:0055114	GO_REF:nd	ND		P	ferredoxin--nadp leaf chloroplastic-like isoform 1	NA	NA	taxon:0	20150609	B2G
B2G	comp10235_c1_seq1	comp10235_c1_seq1		GO:0016491	GO_REF:nd	ND		F	ferredoxin--nadp leaf chloroplastic-like isoform 1	NA	NA	taxon:0	20150609	B2G
B2G	comp10282_c0_seq1	comp10282_c0_seq1		GO:0008270	GO_REF:nd	ND		F	hypothetical protein CARUB_v10016620mg, partial	NA	NA	taxon:0	20150609	B2G
B2G	comp10282_c0_seq1	comp10282_c0_seq1		GO:0003676	GO_REF:nd	ND		F	hypothetical protein CARUB_v10016620mg, partial	NA	NA	taxon:0	20150609	B2G
B2G	comp10282_c0_seq1	comp10282_c0_seq1		GO:0000166	GO_REF:nd	ND		F	hypothetical protein CARUB_v10016620mg, partial	NA	NA	taxon:0	20150609	B2G
B2G	comp10453_c0_seq1	comp10453_c0_seq1		GO:0090304	GO_REF:nd	ND		P	Os01g0116166	NA	NA	taxon:0	20150609	B2G
B2G	comp10453_c0_seq1	comp10453_c0_seq1		GO:0005488	GO_REF:nd	ND		F	Os01g0116166	NA	NA	taxon:0	20150609	B2G
B2G	comp10465_c0_seq1	comp10465_c0_seq1		GO:0044763	GO_REF:nd	ND		P	flavin-containing monooxygenase fmo	NA	NA	taxon:0	20150609	B2G
B2G	comp10465_c0_seq1	comp10465_c0_seq1		GO:0044710	GO_REF:nd	ND		P	flavin-containing monooxygenase fmo	NA	NA	taxon:0	20150609	B2G
B2G	comp10465_c0_seq1	comp10465_c0_seq1		GO:0016491	GO_REF:nd	ND		F	flavin-containing monooxygenase fmo	NA	NA	taxon:0	20150609	B2G
B2G	comp10479_c0_seq1	comp10479_c0_seq1		GO:0006355	GO_REF:nd	ND		P	heat stress transcription factor b-4-like	NA	NA	taxon:0	20150609	B2G
B2G	comp10479_c0_seq1	comp10479_c0_seq1		GO:0003700	GO_REF:nd	ND		F	heat stress transcription factor b-4-like	NA	NA	taxon:0	20150609	B2G
B2G	comp10479_c0_seq1	comp10479_c0_seq1		GO:0043565	GO_REF:nd	ND		F	heat stress transcription factor b-4-like	NA	NA	taxon:0	20150609	B2G
B2G	comp10479_c0_seq1	comp10479_c0_seq1		GO:0005634	GO_REF:nd	ND		C	heat stress transcription factor b-4-like	NA	NA	taxon:0	20150609	B2G
B2G	comp10479_c0_seq1	comp10479_c0_seq1		GO:0009408	GO_REF:nd	ND		P	heat stress transcription factor b-4-like	NA	NA	taxon:0	20150609	B2G
B2G	comp10640_c0_seq1	comp10640_c0_seq1		GO:0006412	GO_REF:nd	ND		P	predicted protein	NA	NA	taxon:0	20150609	B2G
B2G	comp10640_c0_seq1	comp10640_c0_seq1		GO:0016876	GO_REF:nd	ND		F	predicted protein	NA	NA	taxon:0	20150609	B2G
B2G	comp10640_c0_seq1	comp10640_c0_seq1		GO:0043039	GO_REF:nd	ND		P	predicted protein	NA	NA	taxon:0	20150609	B2G
B2G	comp10713_c0_seq1	comp10713_c0_seq1		GO:0005488	GO_REF:nd	ND		F	Os08g0125300	NA	NA	taxon:0	20150609	B2G
B2G	comp10713_c1_seq1	comp10713_c1_seq1		GO:0003676	GO_REF:nd	ND		F	protein chromatin remodeling 24-like	NA	NA	taxon:0	20150609	B2G
B2G	comp10713_c1_seq1	comp10713_c1_seq1		GO:0008270	GO_REF:nd	ND		F	protein chromatin remodeling 24-like	NA	NA	taxon:0	20150609	B2G
B2G	comp10713_c1_seq1	comp10713_c1_seq1		GO:0015074	GO_REF:nd	ND		P	protein chromatin remodeling 24-like	NA	NA	taxon:0	20150609	B2G
B2G	comp10741_c0_seq1	comp10741_c0_seq1		GO:0003743	GO_REF:nd	ND		F	eukaryotic translation initiation factor 3 subunit g-like	NA	NA	taxon:0	20150609	B2G
B2G	comp10741_c0_seq1	comp10741_c0_seq1		GO:0001731	GO_REF:nd	ND		P	eukaryotic translation initiation factor 3 subunit g-like	NA	NA	taxon:0	20150609	B2G
B2G	comp10741_c0_seq1	comp10741_c0_seq1		GO:0016282	GO_REF:nd	ND		C	eukaryotic translation initiation factor 3 subunit g-like	NA	NA	taxon:0	20150609	B2G
B2G	comp10741_c0_seq1	comp10741_c0_seq1		GO:0008270	GO_REF:nd	ND		F	eukaryotic translation initiation factor 3 subunit g-like	NA	NA	taxon:0	20150609	B2G
B2G	comp10741_c0_seq1	comp10741_c0_seq1		GO:0005852	GO_REF:nd	ND		C	eukaryotic translation initiation factor 3 subunit g-like	NA	NA	taxon:0	20150609	B2G
B2G	comp10741_c0_seq1	comp10741_c0_seq1		GO:0033290	GO_REF:nd	ND		C	eukaryotic translation initiation factor 3 subunit g-like	NA	NA	taxon:0	20150609	B2G
B2G	comp10741_c0_seq1	comp10741_c0_seq1		GO:0000166	GO_REF:nd	ND		F	eukaryotic translation initiation factor 3 subunit g-like	NA	NA	taxon:0	20150609	B2G
B2G	comp10741_c0_seq1	comp10741_c0_seq1		GO:0006446	GO_REF:nd	ND		P	eukaryotic translation initiation factor 3 subunit g-like	NA	NA	taxon:0	20150609	B2G
B2G	comp10771_c0_seq1	comp10771_c0_seq1		GO:0008270	GO_REF:nd	ND		F	2-methylene-furan-3-one reductase-like	NA	NA	taxon:0	20150609	B2G
B2G	comp10771_c0_seq1	comp10771_c0_seq1		GO:0055114	GO_REF:nd	ND		P	2-methylene-furan-3-one reductase-like	NA	NA	taxon:0	20150609	B2G
B2G	comp10771_c0_seq1	comp10771_c0_seq1		GO:0003960	GO_REF:nd	ND		F	2-methylene-furan-3-one reductase-like	NA	NA	taxon:0	20150609	B2G
B2G	comp10871_c0_seq1	comp10871_c0_seq1		GO:0044763	GO_REF:nd	ND		P	cytochrome c oxidase subunit 3	NA	NA	taxon:0	20150609	B2G
B2G	comp10934_c0_seq1	comp10934_c0_seq1		GO:0012505	GO_REF:nd	ND		C	presenilin-like protein at1g08700	NA	NA	taxon:0	20150609	B2G
B2G	comp10934_c0_seq1	comp10934_c0_seq1		GO:0043231	GO_REF:nd	ND		C	presenilin-like protein at1g08700	NA	NA	taxon:0	20150609	B2G
B2G	comp10934_c0_seq1	comp10934_c0_seq1		GO:0044444	GO_REF:nd	ND		C	presenilin-like protein at1g08700	NA	NA	taxon:0	20150609	B2G
B2G	comp10934_c0_seq1	comp10934_c0_seq1		GO:0016020	GO_REF:nd	ND		C	presenilin-like protein at1g08700	NA	NA	taxon:0	20150609	B2G
B2G	comp10959_c0_seq1	comp10959_c0_seq1		GO:0004871	GO_REF:nd	ND		F	histidine-containing phosphotransfer protein 1	NA	NA	taxon:0	20150609	B2G
B2G	comp10959_c0_seq1	comp10959_c0_seq1		GO:0000160	GO_REF:nd	ND		P	histidine-containing phosphotransfer protein 1	NA	NA	taxon:0	20150609	B2G
B2G	comp10961_c0_seq1	comp10961_c0_seq1		GO:0055114	GO_REF:nd	ND		P	zeaxanthin chloroplastic-like	NA	NA	taxon:0	20150609	B2G
B2G	comp10961_c0_seq1	comp10961_c0_seq1		GO:0016491	GO_REF:nd	ND		F	zeaxanthin chloroplastic-like	NA	NA	taxon:0	20150609	B2G
B2G	comp10968_c0_seq1	comp10968_c0_seq1		GO:0006479	GO_REF:nd	ND		P	protein arginine n-methyltransferase	NA	NA	taxon:0	20150609	B2G
B2G	comp10968_c0_seq1	comp10968_c0_seq1		GO:0008168	GO_REF:nd	ND		F	protein arginine n-methyltransferase	NA	NA	taxon:0	20150609	B2G
B2G	comp10978_c0_seq1	comp10978_c0_seq1		GO:0005737	GO_REF:nd	ND		C	rubisco subunit binding-protein alpha partial	NA	NA	taxon:0	20150609	B2G
B2G	comp10978_c0_seq1	comp10978_c0_seq1		GO:0005524	GO_REF:nd	ND		F	rubisco subunit binding-protein alpha partial	NA	NA	taxon:0	20150609	B2G
B2G	comp10978_c0_seq1	comp10978_c0_seq1		GO:0042026	GO_REF:nd	ND		P	rubisco subunit binding-protein alpha partial	NA	NA	taxon:0	20150609	B2G
B2G	comp11030_c1_seq1	comp11030_c1_seq1		GO:0016310	GO_REF:nd	ND		P	g-type lectin s-receptor-like serine threonine-protein kinase at4g27290	NA	NA	taxon:0	20150609	B2G
B2G	comp11030_c1_seq1	comp11030_c1_seq1		GO:0004672	GO_REF:nd	ND		F	g-type lectin s-receptor-like serine threonine-protein kinase at4g27290	NA	NA	taxon:0	20150609	B2G
B2G	comp11030_c1_seq1	comp11030_c1_seq1		GO:0016020	GO_REF:nd	ND		C	g-type lectin s-receptor-like serine threonine-protein kinase at4g27290	NA	NA	taxon:0	20150609	B2G
B2G	comp11030_c1_seq1	comp11030_c1_seq1		GO:0000166	GO_REF:nd	ND		F	g-type lectin s-receptor-like serine threonine-protein kinase at4g27290	NA	NA	taxon:0	20150609	B2G
B2G	comp11055_c0_seq1	comp11055_c0_seq1		GO:0004222	GO_REF:nd	ND		F	atp-dependent zinc metalloprotease chloroplastic-like	NA	NA	taxon:0	20150609	B2G
B2G	comp11055_c0_seq1	comp11055_c0_seq1		GO:0005524	GO_REF:nd	ND		F	atp-dependent zinc metalloprotease chloroplastic-like	NA	NA	taxon:0	20150609	B2G
B2G	comp11055_c0_seq1	comp11055_c0_seq1		GO:0006508	GO_REF:nd	ND		P	atp-dependent zinc metalloprotease chloroplastic-like	NA	NA	taxon:0	20150609	B2G
B2G	comp11055_c0_seq1	comp11055_c0_seq1		GO:0016020	GO_REF:nd	ND		C	atp-dependent zinc metalloprotease chloroplastic-like	NA	NA	taxon:0	20150609	B2G
B2G	comp11093_c0_seq1	comp11093_c0_seq1		GO:0045893	GO_REF:nd	ND		P	axial regulator yabby 5	NA	NA	taxon:0	20150609	B2G
B2G	comp11093_c0_seq1	comp11093_c0_seq1		GO:0006417	GO_REF:nd	ND		P	axial regulator yabby 5	NA	NA	taxon:0	20150609	B2G
B2G	comp11093_c0_seq1	comp11093_c0_seq1		GO:0046872	GO_REF:nd	ND		F	axial regulator yabby 5	NA	NA	taxon:0	20150609	B2G
B2G	comp11093_c0_seq1	comp11093_c0_seq1		GO:0006333	GO_REF:nd	ND		P	axial regulator yabby 5	NA	NA	taxon:0	20150609	B2G
B2G	comp11093_c0_seq1	comp11093_c0_seq1		GO:0009965	GO_REF:nd	ND		P	axial regulator yabby 5	NA	NA	taxon:0	20150609	B2G
B2G	comp11093_c0_seq1	comp11093_c0_seq1		GO:0003677	GO_REF:nd	ND		F	axial regulator yabby 5	NA	NA	taxon:0	20150609	B2G
B2G	comp11093_c0_seq1	comp11093_c0_seq1		GO:0030154	GO_REF:nd	ND		P	axial regulator yabby 5	NA	NA	taxon:0	20150609	B2G
B2G	comp11093_c0_seq1	comp11093_c0_seq1		GO:0009657	GO_REF:nd	ND		P	axial regulator yabby 5	NA	NA	taxon:0	20150609	B2G
B2G	comp11093_c0_seq1	comp11093_c0_seq1		GO:0003700	GO_REF:nd	ND		F	axial regulator yabby 5	NA	NA	taxon:0	20150609	B2G
B2G	comp11093_c0_seq1	comp11093_c0_seq1		GO:0005634	GO_REF:nd	ND		C	axial regulator yabby 5	NA	NA	taxon:0	20150609	B2G
B2G	comp11125_c0_seq1	comp11125_c0_seq1		GO:0005737	GO_REF:nd	ND		C	-dihydroxy-3-keto-5-methylthiopentene dioxygenase 2	NA	NA	taxon:0	20150609	B2G
B2G	comp11125_c0_seq1	comp11125_c0_seq1		GO:0019509	GO_REF:nd	ND		P	-dihydroxy-3-keto-5-methylthiopentene dioxygenase 2	NA	NA	taxon:0	20150609	B2G
B2G	comp11125_c0_seq1	comp11125_c0_seq1		GO:0005506	GO_REF:nd	ND		F	-dihydroxy-3-keto-5-methylthiopentene dioxygenase 2	NA	NA	taxon:0	20150609	B2G
B2G	comp11125_c0_seq1	comp11125_c0_seq1		GO:0010309	GO_REF:nd	ND		F	-dihydroxy-3-keto-5-methylthiopentene dioxygenase 2	NA	NA	taxon:0	20150609	B2G
B2G	comp11125_c0_seq1	comp11125_c0_seq1		GO:0005634	GO_REF:nd	ND		C	-dihydroxy-3-keto-5-methylthiopentene dioxygenase 2	NA	NA	taxon:0	20150609	B2G
B2G	comp11125_c0_seq1	comp11125_c0_seq1		GO:0055114	GO_REF:nd	ND		P	-dihydroxy-3-keto-5-methylthiopentene dioxygenase 2	NA	NA	taxon:0	20150609	B2G
B2G	comp11129_c0_seq1	comp11129_c0_seq1		GO:0006520	GO_REF:nd	ND		P	pyrroline-5-carboxylate reductase, putative	NA	NA	taxon:0	20150609	B2G
B2G	comp11129_c1_seq1	comp11129_c1_seq1		GO:0044710	GO_REF:nd	ND		P	pyrroline-5-carboxylate reductase	NA	NA	taxon:0	20150609	B2G
B2G	comp11152_c0_seq1	comp11152_c0_seq1		GO:0046872	GO_REF:nd	ND		F	ferredoxin- chloroplastic-like	NA	NA	taxon:0	20150609	B2G
B2G	comp11152_c0_seq1	comp11152_c0_seq1		GO:0022900	GO_REF:nd	ND		P	ferredoxin- chloroplastic-like	NA	NA	taxon:0	20150609	B2G
B2G	comp11152_c0_seq1	comp11152_c0_seq1		GO:0009055	GO_REF:nd	ND		F	ferredoxin- chloroplastic-like	NA	NA	taxon:0	20150609	B2G
B2G	comp11152_c0_seq1	comp11152_c0_seq1		GO:0051537	GO_REF:nd	ND		F	ferredoxin- chloroplastic-like	NA	NA	taxon:0	20150609	B2G
B2G	comp11157_c0_seq1	comp11157_c0_seq1		GO:0016049	GO_REF:nd	ND		P	cobra-like protein 7	NA	NA	taxon:0	20150609	B2G
B2G	comp11157_c0_seq1	comp11157_c0_seq1		GO:0031225	GO_REF:nd	ND		C	cobra-like protein 7	NA	NA	taxon:0	20150609	B2G
B2G	comp11157_c0_seq1	comp11157_c0_seq1		GO:0010215	GO_REF:nd	ND		P	cobra-like protein 7	NA	NA	taxon:0	20150609	B2G
B2G	comp11226_c0_seq1	comp11226_c0_seq1		GO:0009507	GO_REF:nd	ND		C	photosystem i assembly protein ycf1	NA	NA	taxon:0	20150609	B2G
B2G	comp11265_c0_seq1	comp11265_c0_seq1		GO:0008152	GO_REF:nd	ND		P	endo- -beta-d-glucanase-like	NA	NA	taxon:0	20150609	B2G
B2G	comp11265_c0_seq1	comp11265_c0_seq1		GO:0016787	GO_REF:nd	ND		F	endo- -beta-d-glucanase-like	NA	NA	taxon:0	20150609	B2G
B2G	comp11265_c1_seq1	comp11265_c1_seq1		GO:0008152	GO_REF:nd	ND		P	endo- -beta-d-glucanase	NA	NA	taxon:0	20150609	B2G
B2G	comp11265_c1_seq1	comp11265_c1_seq1		GO:0016787	GO_REF:nd	ND		F	endo- -beta-d-glucanase	NA	NA	taxon:0	20150609	B2G
B2G	comp11300_c0_seq1	comp11300_c0_seq1		GO:0019375	GO_REF:nd	ND		P	PREDICTED: uncharacterized protein LOC105133562 isoform X1	NA	NA	taxon:0	20150609	B2G
B2G	comp11300_c0_seq1	comp11300_c0_seq1		GO:0070569	GO_REF:nd	ND		F	PREDICTED: uncharacterized protein LOC105133562 isoform X1	NA	NA	taxon:0	20150609	B2G
B2G	comp11300_c0_seq1	comp11300_c0_seq1		GO:0016036	GO_REF:nd	ND		P	PREDICTED: uncharacterized protein LOC105133562 isoform X1	NA	NA	taxon:0	20150609	B2G
B2G	comp11305_c0_seq1	comp11305_c0_seq1		GO:0032259	GO_REF:nd	ND		P	indole-3-acetate o-methyltransferase 1	NA	NA	taxon:0	20150609	B2G
B2G	comp11305_c0_seq1	comp11305_c0_seq1		GO:0008168	GO_REF:nd	ND		F	indole-3-acetate o-methyltransferase 1	NA	NA	taxon:0	20150609	B2G
B2G	comp11340_c1_seq1	comp11340_c1_seq1		GO:0016772	GO_REF:nd	ND		F	serine threonine-protein kinase-like protein acr4	NA	NA	taxon:0	20150609	B2G
B2G	comp11377_c0_seq1	comp11377_c0_seq1		GO:0016887	GO_REF:nd	ND		F	abc transporter f family member 1	NA	NA	taxon:0	20150609	B2G
B2G	comp11377_c0_seq1	comp11377_c0_seq1		GO:0005524	GO_REF:nd	ND		F	abc transporter f family member 1	NA	NA	taxon:0	20150609	B2G
B2G	comp11377_c1_seq1	comp11377_c1_seq1		GO:0005524	GO_REF:nd	ND		F	abc transporter family protein	NA	NA	taxon:0	20150609	B2G
B2G	comp11377_c1_seq1	comp11377_c1_seq1		GO:0015886	GO_REF:nd	ND		P	abc transporter family protein	NA	NA	taxon:0	20150609	B2G
B2G	comp11377_c1_seq1	comp11377_c1_seq1		GO:0015439	GO_REF:nd	ND		F	abc transporter family protein	NA	NA	taxon:0	20150609	B2G
B2G	comp11377_c1_seq1	comp11377_c1_seq1		GO:0008152	GO_REF:nd	ND		P	abc transporter family protein	NA	NA	taxon:0	20150609	B2G
B2G	comp11510_c0_seq1	comp11510_c0_seq1		GO:0016301	GO_REF:nd	ND		F	cysteine-rich receptor-like protein kinase 8	NA	NA	taxon:0	20150609	B2G
B2G	comp11611_c1_seq1	comp11611_c1_seq1		GO:0005488	GO_REF:nd	ND		F	protein reveille 6 isoform x2	NA	NA	taxon:0	20150609	B2G
B2G	comp11627_c1_seq1	comp11627_c1_seq1		GO:0005622	GO_REF:nd	ND		C	pre-mrna-splicing factor syf1	NA	NA	taxon:0	20150609	B2G
B2G	comp11628_c0_seq1	comp11628_c0_seq1		GO:0043231	GO_REF:nd	ND		C	hypothetical protein CHLREDRAFT_123659	NA	NA	taxon:0	20150609	B2G
B2G	comp11628_c0_seq1	comp11628_c0_seq1		GO:0044444	GO_REF:nd	ND		C	hypothetical protein CHLREDRAFT_123659	NA	NA	taxon:0	20150609	B2G
B2G	comp11628_c0_seq1	comp11628_c0_seq1		GO:0016020	GO_REF:nd	ND		C	hypothetical protein CHLREDRAFT_123659	NA	NA	taxon:0	20150609	B2G
B2G	comp11628_c0_seq1	comp11628_c0_seq1		GO:0044446	GO_REF:nd	ND		C	hypothetical protein CHLREDRAFT_123659	NA	NA	taxon:0	20150609	B2G
B2G	comp11698_c0_seq1	comp11698_c0_seq1		GO:0005840	GO_REF:nd	ND		C	hypothetical protein PRUPE_ppa013114mg	NA	NA	taxon:0	20150609	B2G
B2G	comp11698_c0_seq1	comp11698_c0_seq1		GO:0003735	GO_REF:nd	ND		F	hypothetical protein PRUPE_ppa013114mg	NA	NA	taxon:0	20150609	B2G
B2G	comp11698_c0_seq1	comp11698_c0_seq1		GO:0006412	GO_REF:nd	ND		P	hypothetical protein PRUPE_ppa013114mg	NA	NA	taxon:0	20150609	B2G
B2G	comp11745_c0_seq1	comp11745_c0_seq1		GO:0097159	GO_REF:nd	ND		F	cugbp elav-like family member 5	NA	NA	taxon:0	20150609	B2G
B2G	comp11745_c0_seq1	comp11745_c0_seq1		GO:1901363	GO_REF:nd	ND		F	cugbp elav-like family member 5	NA	NA	taxon:0	20150609	B2G
B2G	comp11798_c0_seq1	comp11798_c0_seq1		GO:0006790	GO_REF:nd	ND		P	14 kda zinc-binding protein	NA	NA	taxon:0	20150609	B2G
B2G	comp11798_c0_seq1	comp11798_c0_seq1		GO:0047627	GO_REF:nd	ND		F	14 kda zinc-binding protein	NA	NA	taxon:0	20150609	B2G
B2G	comp11798_c0_seq1	comp11798_c0_seq1		GO:0016301	GO_REF:nd	ND		F	14 kda zinc-binding protein	NA	NA	taxon:0	20150609	B2G
B2G	comp11798_c0_seq1	comp11798_c0_seq1		GO:0005777	GO_REF:nd	ND		C	14 kda zinc-binding protein	NA	NA	taxon:0	20150609	B2G
B2G	comp11798_c0_seq1	comp11798_c0_seq1		GO:0005886	GO_REF:nd	ND		C	14 kda zinc-binding protein	NA	NA	taxon:0	20150609	B2G
B2G	comp11798_c0_seq1	comp11798_c0_seq1		GO:0016310	GO_REF:nd	ND		P	14 kda zinc-binding protein	NA	NA	taxon:0	20150609	B2G
B2G	comp11798_c0_seq1	comp11798_c0_seq1		GO:0009150	GO_REF:nd	ND		P	14 kda zinc-binding protein	NA	NA	taxon:0	20150609	B2G
B2G	comp11799_c0_seq1	comp11799_c0_seq1		GO:0016021	GO_REF:nd	ND		C	chlorophyll a-b binding protein chloroplastic	NA	NA	taxon:0	20150609	B2G
B2G	comp11799_c0_seq1	comp11799_c0_seq1		GO:0009522	GO_REF:nd	ND		C	chlorophyll a-b binding protein chloroplastic	NA	NA	taxon:0	20150609	B2G
B2G	comp11799_c0_seq1	comp11799_c0_seq1		GO:0016168	GO_REF:nd	ND		F	chlorophyll a-b binding protein chloroplastic	NA	NA	taxon:0	20150609	B2G
B2G	comp11799_c0_seq1	comp11799_c0_seq1		GO:0046872	GO_REF:nd	ND		F	chlorophyll a-b binding protein chloroplastic	NA	NA	taxon:0	20150609	B2G
B2G	comp11799_c0_seq1	comp11799_c0_seq1		GO:0018298	GO_REF:nd	ND		P	chlorophyll a-b binding protein chloroplastic	NA	NA	taxon:0	20150609	B2G
B2G	comp11799_c0_seq1	comp11799_c0_seq1		GO:0009941	GO_REF:nd	ND		C	chlorophyll a-b binding protein chloroplastic	NA	NA	taxon:0	20150609	B2G
B2G	comp11799_c0_seq1	comp11799_c0_seq1		GO:0009535	GO_REF:nd	ND		C	chlorophyll a-b binding protein chloroplastic	NA	NA	taxon:0	20150609	B2G
B2G	comp11799_c0_seq1	comp11799_c0_seq1		GO:0009523	GO_REF:nd	ND		C	chlorophyll a-b binding protein chloroplastic	NA	NA	taxon:0	20150609	B2G
B2G	comp11799_c0_seq1	comp11799_c0_seq1		GO:0030003	GO_REF:nd	ND		P	chlorophyll a-b binding protein chloroplastic	NA	NA	taxon:0	20150609	B2G
B2G	comp11799_c0_seq1	comp11799_c0_seq1		GO:0010287	GO_REF:nd	ND		C	chlorophyll a-b binding protein chloroplastic	NA	NA	taxon:0	20150609	B2G
B2G	comp11799_c0_seq1	comp11799_c0_seq1		GO:0070838	GO_REF:nd	ND		P	chlorophyll a-b binding protein chloroplastic	NA	NA	taxon:0	20150609	B2G
B2G	comp11799_c0_seq1	comp11799_c0_seq1		GO:0009765	GO_REF:nd	ND		P	chlorophyll a-b binding protein chloroplastic	NA	NA	taxon:0	20150609	B2G
B2G	comp11799_c0_seq1	comp11799_c0_seq1		GO:0019344	GO_REF:nd	ND		P	chlorophyll a-b binding protein chloroplastic	NA	NA	taxon:0	20150609	B2G
B2G	comp11806_c0_seq1	comp11806_c0_seq1		GO:0005509	GO_REF:nd	ND		F	probable calcium-binding protein cml17	NA	NA	taxon:0	20150609	B2G
B2G	comp11817_c0_seq1	comp11817_c0_seq1		GO:0000166	GO_REF:nd	ND		F	abc transporter g family member 20-like	NA	NA	taxon:0	20150609	B2G
B2G	comp11850_c0_seq1	comp11850_c0_seq1		GO:0005634	GO_REF:nd	ND		C	wuschel-related homeobox 3-like	NA	NA	taxon:0	20150609	B2G
B2G	comp11850_c0_seq1	comp11850_c0_seq1		GO:0003677	GO_REF:nd	ND		F	wuschel-related homeobox 3-like	NA	NA	taxon:0	20150609	B2G
B2G	comp11875_c0_seq1	comp11875_c0_seq1		GO:0003676	GO_REF:nd	ND		F	hypothetical protein CICLE_v10012331mg	NA	NA	taxon:0	20150609	B2G
B2G	comp11875_c0_seq1	comp11875_c0_seq1		GO:0000166	GO_REF:nd	ND		F	hypothetical protein CICLE_v10012331mg	NA	NA	taxon:0	20150609	B2G
B2G	comp11926_c0_seq1	comp11926_c0_seq1		GO:0097159	GO_REF:nd	ND		F	signal recognition particle 54 kda protein 3	NA	NA	taxon:0	20150609	B2G
B2G	comp11926_c0_seq1	comp11926_c0_seq1		GO:1901363	GO_REF:nd	ND		F	signal recognition particle 54 kda protein 3	NA	NA	taxon:0	20150609	B2G
B2G	comp11944_c0_seq1	comp11944_c0_seq1		GO:0020037	GO_REF:nd	ND		F	cytochrome b5 isoform a-like	NA	NA	taxon:0	20150609	B2G
B2G	comp11944_c0_seq1	comp11944_c0_seq1		GO:0046872	GO_REF:nd	ND		F	cytochrome b5 isoform a-like	NA	NA	taxon:0	20150609	B2G
B2G	comp11958_c0_seq1	comp11958_c0_seq1		GO:0090304	GO_REF:nd	ND		P	Os11g0157000	NA	NA	taxon:0	20150609	B2G
B2G	comp11958_c0_seq1	comp11958_c0_seq1		GO:0005488	GO_REF:nd	ND		F	Os11g0157000	NA	NA	taxon:0	20150609	B2G
B2G	comp11990_c0_seq1	comp11990_c0_seq1		GO:0016747	GO_REF:nd	ND		F	uncharacterized acetyltransferase at3g50280-like	NA	NA	taxon:0	20150609	B2G
B2G	comp11990_c0_seq1	comp11990_c0_seq1		GO:0008152	GO_REF:nd	ND		P	uncharacterized acetyltransferase at3g50280-like	NA	NA	taxon:0	20150609	B2G
B2G	comp11999_c0_seq1	comp11999_c0_seq1		GO:0043967	GO_REF:nd	ND		P	myb-like transcription factor family protein isoform 3	NA	NA	taxon:0	20150609	B2G
B2G	comp11999_c0_seq1	comp11999_c0_seq1		GO:0006281	GO_REF:nd	ND		P	myb-like transcription factor family protein isoform 3	NA	NA	taxon:0	20150609	B2G
B2G	comp11999_c0_seq1	comp11999_c0_seq1		GO:0043968	GO_REF:nd	ND		P	myb-like transcription factor family protein isoform 3	NA	NA	taxon:0	20150609	B2G
B2G	comp11999_c0_seq1	comp11999_c0_seq1		GO:0003677	GO_REF:nd	ND		F	myb-like transcription factor family protein isoform 3	NA	NA	taxon:0	20150609	B2G
B2G	comp11999_c0_seq1	comp11999_c0_seq1		GO:0035267	GO_REF:nd	ND		C	myb-like transcription factor family protein isoform 3	NA	NA	taxon:0	20150609	B2G
B2G	comp11999_c0_seq1	comp11999_c0_seq1		GO:0003682	GO_REF:nd	ND		F	myb-like transcription factor family protein isoform 3	NA	NA	taxon:0	20150609	B2G
B2G	comp11999_c0_seq1	comp11999_c0_seq1		GO:0006338	GO_REF:nd	ND		P	myb-like transcription factor family protein isoform 3	NA	NA	taxon:0	20150609	B2G
B2G	comp12001_c0_seq1	comp12001_c0_seq1		GO:0008270	GO_REF:nd	ND		F	platz transcription factor family protein	NA	NA	taxon:0	20150609	B2G
B2G	comp12001_c0_seq1	comp12001_c0_seq1		GO:0005622	GO_REF:nd	ND		C	platz transcription factor family protein	NA	NA	taxon:0	20150609	B2G
B2G	comp12005_c0_seq1	comp12005_c0_seq1		GO:0046872	GO_REF:nd	ND		F	splicing factor u2af small subunit b	NA	NA	taxon:0	20150609	B2G
B2G	comp12005_c0_seq1	comp12005_c0_seq1		GO:0003723	GO_REF:nd	ND		F	splicing factor u2af small subunit b	NA	NA	taxon:0	20150609	B2G
B2G	comp12005_c0_seq1	comp12005_c0_seq1		GO:0005634	GO_REF:nd	ND		C	splicing factor u2af small subunit b	NA	NA	taxon:0	20150609	B2G
B2G	comp12005_c0_seq1	comp12005_c0_seq1		GO:0000166	GO_REF:nd	ND		F	splicing factor u2af small subunit b	NA	NA	taxon:0	20150609	B2G
B2G	comp12007_c0_seq1	comp12007_c0_seq1		GO:0004252	GO_REF:nd	ND		F	hypothetical protein PRUPE_ppb022951mg	NA	NA	taxon:0	20150609	B2G
B2G	comp12007_c0_seq1	comp12007_c0_seq1		GO:0006508	GO_REF:nd	ND		P	hypothetical protein PRUPE_ppb022951mg	NA	NA	taxon:0	20150609	B2G
B2G	comp12041_c0_seq1	comp12041_c0_seq1		GO:0016881	GO_REF:nd	ND		F	ubiquitin-conjugating enzyme	NA	NA	taxon:0	20150609	B2G
B2G	comp12041_c0_seq1	comp12041_c0_seq1		GO:0008152	GO_REF:nd	ND		P	ubiquitin-conjugating enzyme	NA	NA	taxon:0	20150609	B2G
B2G	comp12045_c0_seq1	comp12045_c0_seq1		GO:0006189	GO_REF:nd	ND		P	probable phosphoribosylformylglycinamidine chloroplastic mitochondrial-like	NA	NA	taxon:0	20150609	B2G
B2G	comp12045_c0_seq1	comp12045_c0_seq1		GO:0004642	GO_REF:nd	ND		F	probable phosphoribosylformylglycinamidine chloroplastic mitochondrial-like	NA	NA	taxon:0	20150609	B2G
B2G	comp12057_c1_seq1	comp12057_c1_seq1		GO:0006260	GO_REF:nd	ND		P	dna replication factor c complex subunit 2	NA	NA	taxon:0	20150609	B2G
B2G	comp12057_c1_seq1	comp12057_c1_seq1		GO:0003677	GO_REF:nd	ND		F	dna replication factor c complex subunit 2	NA	NA	taxon:0	20150609	B2G
B2G	comp12057_c1_seq1	comp12057_c1_seq1		GO:0005524	GO_REF:nd	ND		F	dna replication factor c complex subunit 2	NA	NA	taxon:0	20150609	B2G
B2G	comp12057_c1_seq1	comp12057_c1_seq1		GO:0017111	GO_REF:nd	ND		F	dna replication factor c complex subunit 2	NA	NA	taxon:0	20150609	B2G
B2G	comp12057_c1_seq1	comp12057_c1_seq1		GO:0005634	GO_REF:nd	ND		C	dna replication factor c complex subunit 2	NA	NA	taxon:0	20150609	B2G
B2G	comp12064_c0_seq1	comp12064_c0_seq1		GO:0004672	GO_REF:nd	ND		F	lysm domain receptor-like kinase 3	NA	NA	taxon:0	20150609	B2G
B2G	comp12064_c0_seq1	comp12064_c0_seq1		GO:0006468	GO_REF:nd	ND		P	lysm domain receptor-like kinase 3	NA	NA	taxon:0	20150609	B2G
B2G	comp12064_c0_seq1	comp12064_c0_seq1		GO:0005524	GO_REF:nd	ND		F	lysm domain receptor-like kinase 3	NA	NA	taxon:0	20150609	B2G
B2G	comp12098_c0_seq1	comp12098_c0_seq1		GO:0008026	GO_REF:nd	ND		F	predicted protein	NA	NA	taxon:0	20150609	B2G
B2G	comp12098_c0_seq1	comp12098_c0_seq1		GO:0003723	GO_REF:nd	ND		F	predicted protein	NA	NA	taxon:0	20150609	B2G
B2G	comp12098_c0_seq1	comp12098_c0_seq1		GO:0005524	GO_REF:nd	ND		F	predicted protein	NA	NA	taxon:0	20150609	B2G
B2G	comp12098_c0_seq1	comp12098_c0_seq1		GO:0008152	GO_REF:nd	ND		P	predicted protein	NA	NA	taxon:0	20150609	B2G
B2G	comp12158_c1_seq1	comp12158_c1_seq1		GO:0016491	GO_REF:nd	ND		F	hypothetical protein CHLNCDRAFT_49348	NA	NA	taxon:0	20150609	B2G
B2G	comp12158_c1_seq1	comp12158_c1_seq1		GO:0044710	GO_REF:nd	ND		P	hypothetical protein CHLNCDRAFT_49348	NA	NA	taxon:0	20150609	B2G
B2G	comp12172_c1_seq1	comp12172_c1_seq1		GO:0016620	GO_REF:nd	ND		F	nadp-dependent glyceraldehyde-3-phosphate dehydrogenase	NA	NA	taxon:0	20150609	B2G
B2G	comp12172_c1_seq1	comp12172_c1_seq1		GO:0055114	GO_REF:nd	ND		P	nadp-dependent glyceraldehyde-3-phosphate dehydrogenase	NA	NA	taxon:0	20150609	B2G
B2G	comp12174_c0_seq1	comp12174_c0_seq1		GO:0043565	GO_REF:nd	ND		F	probable wrky transcription factor 48-like isoform x2	NA	NA	taxon:0	20150609	B2G
B2G	comp12174_c0_seq1	comp12174_c0_seq1		GO:0003700	GO_REF:nd	ND		F	probable wrky transcription factor 48-like isoform x2	NA	NA	taxon:0	20150609	B2G
B2G	comp12174_c0_seq1	comp12174_c0_seq1		GO:0006355	GO_REF:nd	ND		P	probable wrky transcription factor 48-like isoform x2	NA	NA	taxon:0	20150609	B2G
B2G	comp12194_c0_seq1	comp12194_c0_seq1		GO:0009765	GO_REF:nd	ND		P	chlorophyll a b binding	NA	NA	taxon:0	20150609	B2G
B2G	comp12194_c0_seq1	comp12194_c0_seq1		GO:0009523	GO_REF:nd	ND		C	chlorophyll a b binding	NA	NA	taxon:0	20150609	B2G
B2G	comp12194_c0_seq1	comp12194_c0_seq1		GO:0018298	GO_REF:nd	ND		P	chlorophyll a b binding	NA	NA	taxon:0	20150609	B2G
B2G	comp12194_c0_seq1	comp12194_c0_seq1		GO:0016168	GO_REF:nd	ND		F	chlorophyll a b binding	NA	NA	taxon:0	20150609	B2G
B2G	comp12194_c0_seq1	comp12194_c0_seq1		GO:0016021	GO_REF:nd	ND		C	chlorophyll a b binding	NA	NA	taxon:0	20150609	B2G
B2G	comp12194_c0_seq1	comp12194_c0_seq1		GO:0009507	GO_REF:nd	ND		C	chlorophyll a b binding	NA	NA	taxon:0	20150609	B2G
B2G	comp12212_c0_seq1	comp12212_c0_seq1		GO:0032259	GO_REF:nd	ND		P	Putative methyltransferase	NA	NA	taxon:0	20150609	B2G
B2G	comp12212_c0_seq1	comp12212_c0_seq1		GO:0008168	GO_REF:nd	ND		F	Putative methyltransferase	NA	NA	taxon:0	20150609	B2G
B2G	comp12216_c1_seq1	comp12216_c1_seq1		GO:0016301	GO_REF:nd	ND		F	transcription factor bhlh155-like isoform x2	NA	NA	taxon:0	20150609	B2G
B2G	comp12216_c1_seq1	comp12216_c1_seq1		GO:0016310	GO_REF:nd	ND		P	transcription factor bhlh155-like isoform x2	NA	NA	taxon:0	20150609	B2G
B2G	comp12227_c0_seq1	comp12227_c0_seq1		GO:0005737	GO_REF:nd	ND		C	ru large subunit-binding protein subunit chloroplastic	NA	NA	taxon:0	20150609	B2G
B2G	comp12227_c0_seq1	comp12227_c0_seq1		GO:0005524	GO_REF:nd	ND		F	ru large subunit-binding protein subunit chloroplastic	NA	NA	taxon:0	20150609	B2G
B2G	comp12227_c0_seq1	comp12227_c0_seq1		GO:0042026	GO_REF:nd	ND		P	ru large subunit-binding protein subunit chloroplastic	NA	NA	taxon:0	20150609	B2G
B2G	comp12236_c0_seq1	comp12236_c0_seq1		GO:0055114	GO_REF:nd	ND		P	cytochrome oxidase subunit 1	NA	NA	taxon:0	20150609	B2G
B2G	comp12236_c0_seq1	comp12236_c0_seq1		GO:0044763	GO_REF:nd	ND		P	cytochrome oxidase subunit 1	NA	NA	taxon:0	20150609	B2G
B2G	comp12236_c0_seq1	comp12236_c0_seq1		GO:0005739	GO_REF:nd	ND		C	cytochrome oxidase subunit 1	NA	NA	taxon:0	20150609	B2G
B2G	comp12236_c0_seq1	comp12236_c0_seq1		GO:0046872	GO_REF:nd	ND		F	cytochrome oxidase subunit 1	NA	NA	taxon:0	20150609	B2G
B2G	comp12236_c0_seq1	comp12236_c0_seq1		GO:0006091	GO_REF:nd	ND		P	cytochrome oxidase subunit 1	NA	NA	taxon:0	20150609	B2G
B2G	comp12236_c0_seq1	comp12236_c0_seq1		GO:0009055	GO_REF:nd	ND		F	cytochrome oxidase subunit 1	NA	NA	taxon:0	20150609	B2G
B2G	comp12236_c0_seq1	comp12236_c0_seq1		GO:0016491	GO_REF:nd	ND		F	cytochrome oxidase subunit 1	NA	NA	taxon:0	20150609	B2G
B2G	comp12236_c0_seq1	comp12236_c0_seq1		GO:0044425	GO_REF:nd	ND		C	cytochrome oxidase subunit 1	NA	NA	taxon:0	20150609	B2G
B2G	comp12264_c0_seq1	comp12264_c0_seq1		GO:0006164	GO_REF:nd	ND		P	hypothetical protein CHLNCDRAFT_21048	NA	NA	taxon:0	20150609	B2G
B2G	comp12264_c0_seq1	comp12264_c0_seq1		GO:0004639	GO_REF:nd	ND		F	hypothetical protein CHLNCDRAFT_21048	NA	NA	taxon:0	20150609	B2G
B2G	comp12264_c0_seq1	comp12264_c0_seq1		GO:0005524	GO_REF:nd	ND		F	hypothetical protein CHLNCDRAFT_21048	NA	NA	taxon:0	20150609	B2G
B2G	comp12266_c0_seq1	comp12266_c0_seq1		GO:0004197	GO_REF:nd	ND		F	PREDICTED: metacaspase-1-like	NA	NA	taxon:0	20150609	B2G
B2G	comp12266_c0_seq1	comp12266_c0_seq1		GO:0006508	GO_REF:nd	ND		P	PREDICTED: metacaspase-1-like	NA	NA	taxon:0	20150609	B2G
B2G	comp12296_c0_seq1	comp12296_c0_seq1		GO:0097159	GO_REF:nd	ND		F	pre-rrna-processing protein esf2	NA	NA	taxon:0	20150609	B2G
B2G	comp12296_c0_seq1	comp12296_c0_seq1		GO:1901363	GO_REF:nd	ND		F	pre-rrna-processing protein esf2	NA	NA	taxon:0	20150609	B2G
B2G	comp12389_c0_seq1	comp12389_c0_seq1		GO:0046872	GO_REF:nd	ND		F	actin depolymerizing factor	NA	NA	taxon:0	20150609	B2G
B2G	comp12440_c0_seq1	comp12440_c0_seq1		GO:0006812	GO_REF:nd	ND		P	metal tolerance protein 4 isoform 2	NA	NA	taxon:0	20150609	B2G
B2G	comp12440_c0_seq1	comp12440_c0_seq1		GO:0055085	GO_REF:nd	ND		P	metal tolerance protein 4 isoform 2	NA	NA	taxon:0	20150609	B2G
B2G	comp12461_c0_seq1	comp12461_c0_seq1		GO:0044765	GO_REF:nd	ND		P	cdf membrane protein	NA	NA	taxon:0	20150609	B2G
B2G	comp12476_c0_seq1	comp12476_c0_seq1		GO:0016740	GO_REF:nd	ND		F	predicted protein, partial	NA	NA	taxon:0	20150609	B2G
B2G	comp12476_c0_seq1	comp12476_c0_seq1		GO:0006796	GO_REF:nd	ND		P	predicted protein, partial	NA	NA	taxon:0	20150609	B2G
B2G	comp12485_c0_seq1	comp12485_c0_seq1		GO:0033926	GO_REF:nd	ND		F	alkaline neutral invertase cinv2-like	NA	NA	taxon:0	20150609	B2G
B2G	comp12485_c0_seq1	comp12485_c0_seq1		GO:0008152	GO_REF:nd	ND		P	alkaline neutral invertase cinv2-like	NA	NA	taxon:0	20150609	B2G
B2G	comp12573_c0_seq1	comp12573_c0_seq1		GO:0009880	GO_REF:nd	ND		P	amp deaminase	NA	NA	taxon:0	20150609	B2G
B2G	comp12573_c0_seq1	comp12573_c0_seq1		GO:0050826	GO_REF:nd	ND		P	amp deaminase	NA	NA	taxon:0	20150609	B2G
B2G	comp12573_c0_seq1	comp12573_c0_seq1		GO:0031307	GO_REF:nd	ND		C	amp deaminase	NA	NA	taxon:0	20150609	B2G
B2G	comp12573_c0_seq1	comp12573_c0_seq1		GO:0043424	GO_REF:nd	ND		F	amp deaminase	NA	NA	taxon:0	20150609	B2G
B2G	comp12573_c0_seq1	comp12573_c0_seq1		GO:0003876	GO_REF:nd	ND		F	amp deaminase	NA	NA	taxon:0	20150609	B2G
B2G	comp12573_c0_seq1	comp12573_c0_seq1		GO:0048825	GO_REF:nd	ND		P	amp deaminase	NA	NA	taxon:0	20150609	B2G
B2G	comp12573_c0_seq1	comp12573_c0_seq1		GO:0051301	GO_REF:nd	ND		P	amp deaminase	NA	NA	taxon:0	20150609	B2G
B2G	comp12573_c0_seq1	comp12573_c0_seq1		GO:0009640	GO_REF:nd	ND		P	amp deaminase	NA	NA	taxon:0	20150609	B2G
B2G	comp12573_c0_seq1	comp12573_c0_seq1		GO:0005829	GO_REF:nd	ND		C	amp deaminase	NA	NA	taxon:0	20150609	B2G
B2G	comp12573_c0_seq1	comp12573_c0_seq1		GO:0010564	GO_REF:nd	ND		P	amp deaminase	NA	NA	taxon:0	20150609	B2G
B2G	comp12573_c0_seq1	comp12573_c0_seq1		GO:0019915	GO_REF:nd	ND		P	amp deaminase	NA	NA	taxon:0	20150609	B2G
B2G	comp12573_c0_seq1	comp12573_c0_seq1		GO:0032264	GO_REF:nd	ND		P	amp deaminase	NA	NA	taxon:0	20150609	B2G
B2G	comp12573_c0_seq1	comp12573_c0_seq1		GO:0046872	GO_REF:nd	ND		F	amp deaminase	NA	NA	taxon:0	20150609	B2G
B2G	comp12573_c0_seq1	comp12573_c0_seq1		GO:0010182	GO_REF:nd	ND		P	amp deaminase	NA	NA	taxon:0	20150609	B2G
B2G	comp12573_c0_seq1	comp12573_c0_seq1		GO:0016567	GO_REF:nd	ND		P	amp deaminase	NA	NA	taxon:0	20150609	B2G
B2G	comp12573_c0_seq1	comp12573_c0_seq1		GO:0009845	GO_REF:nd	ND		P	amp deaminase	NA	NA	taxon:0	20150609	B2G
B2G	comp12573_c0_seq1	comp12573_c0_seq1		GO:0010228	GO_REF:nd	ND		P	amp deaminase	NA	NA	taxon:0	20150609	B2G
B2G	comp12573_c0_seq1	comp12573_c0_seq1		GO:0045595	GO_REF:nd	ND		P	amp deaminase	NA	NA	taxon:0	20150609	B2G
B2G	comp12573_c0_seq1	comp12573_c0_seq1		GO:0009737	GO_REF:nd	ND		P	amp deaminase	NA	NA	taxon:0	20150609	B2G
B2G	comp12573_c0_seq1	comp12573_c0_seq1		GO:0005783	GO_REF:nd	ND		C	amp deaminase	NA	NA	taxon:0	20150609	B2G
B2G	comp12573_c0_seq1	comp12573_c0_seq1		GO:0009909	GO_REF:nd	ND		P	amp deaminase	NA	NA	taxon:0	20150609	B2G
B2G	comp12573_c0_seq1	comp12573_c0_seq1		GO:0007062	GO_REF:nd	ND		P	amp deaminase	NA	NA	taxon:0	20150609	B2G
B2G	comp12573_c0_seq1	comp12573_c0_seq1		GO:0005634	GO_REF:nd	ND		C	amp deaminase	NA	NA	taxon:0	20150609	B2G
B2G	comp12573_c0_seq1	comp12573_c0_seq1		GO:0005524	GO_REF:nd	ND		F	amp deaminase	NA	NA	taxon:0	20150609	B2G
B2G	comp12573_c0_seq1	comp12573_c0_seq1		GO:0010072	GO_REF:nd	ND		P	amp deaminase	NA	NA	taxon:0	20150609	B2G
B2G	comp12573_c0_seq1	comp12573_c0_seq1		GO:0010162	GO_REF:nd	ND		P	amp deaminase	NA	NA	taxon:0	20150609	B2G
B2G	comp12573_c1_seq1	comp12573_c1_seq1		GO:0009880	GO_REF:nd	ND		P	hypothetical protein VOLCADRAFT_68574, partial	NA	NA	taxon:0	20150609	B2G
B2G	comp12573_c1_seq1	comp12573_c1_seq1		GO:0050826	GO_REF:nd	ND		P	hypothetical protein VOLCADRAFT_68574, partial	NA	NA	taxon:0	20150609	B2G
B2G	comp12573_c1_seq1	comp12573_c1_seq1		GO:0031307	GO_REF:nd	ND		C	hypothetical protein VOLCADRAFT_68574, partial	NA	NA	taxon:0	20150609	B2G
B2G	comp12573_c1_seq1	comp12573_c1_seq1		GO:0043424	GO_REF:nd	ND		F	hypothetical protein VOLCADRAFT_68574, partial	NA	NA	taxon:0	20150609	B2G
B2G	comp12573_c1_seq1	comp12573_c1_seq1		GO:0003876	GO_REF:nd	ND		F	hypothetical protein VOLCADRAFT_68574, partial	NA	NA	taxon:0	20150609	B2G
B2G	comp12573_c1_seq1	comp12573_c1_seq1		GO:0051301	GO_REF:nd	ND		P	hypothetical protein VOLCADRAFT_68574, partial	NA	NA	taxon:0	20150609	B2G
B2G	comp12573_c1_seq1	comp12573_c1_seq1		GO:0009640	GO_REF:nd	ND		P	hypothetical protein VOLCADRAFT_68574, partial	NA	NA	taxon:0	20150609	B2G
B2G	comp12573_c1_seq1	comp12573_c1_seq1		GO:0005829	GO_REF:nd	ND		C	hypothetical protein VOLCADRAFT_68574, partial	NA	NA	taxon:0	20150609	B2G
B2G	comp12573_c1_seq1	comp12573_c1_seq1		GO:0010564	GO_REF:nd	ND		P	hypothetical protein VOLCADRAFT_68574, partial	NA	NA	taxon:0	20150609	B2G
B2G	comp12573_c1_seq1	comp12573_c1_seq1		GO:0019915	GO_REF:nd	ND		P	hypothetical protein VOLCADRAFT_68574, partial	NA	NA	taxon:0	20150609	B2G
B2G	comp12573_c1_seq1	comp12573_c1_seq1		GO:0032264	GO_REF:nd	ND		P	hypothetical protein VOLCADRAFT_68574, partial	NA	NA	taxon:0	20150609	B2G
B2G	comp12573_c1_seq1	comp12573_c1_seq1		GO:0046872	GO_REF:nd	ND		F	hypothetical protein VOLCADRAFT_68574, partial	NA	NA	taxon:0	20150609	B2G
B2G	comp12573_c1_seq1	comp12573_c1_seq1		GO:0010182	GO_REF:nd	ND		P	hypothetical protein VOLCADRAFT_68574, partial	NA	NA	taxon:0	20150609	B2G
B2G	comp12573_c1_seq1	comp12573_c1_seq1		GO:0009933	GO_REF:nd	ND		P	hypothetical protein VOLCADRAFT_68574, partial	NA	NA	taxon:0	20150609	B2G
B2G	comp12573_c1_seq1	comp12573_c1_seq1		GO:0016567	GO_REF:nd	ND		P	hypothetical protein VOLCADRAFT_68574, partial	NA	NA	taxon:0	20150609	B2G
B2G	comp12573_c1_seq1	comp12573_c1_seq1		GO:0009845	GO_REF:nd	ND		P	hypothetical protein VOLCADRAFT_68574, partial	NA	NA	taxon:0	20150609	B2G
B2G	comp12573_c1_seq1	comp12573_c1_seq1		GO:0010228	GO_REF:nd	ND		P	hypothetical protein VOLCADRAFT_68574, partial	NA	NA	taxon:0	20150609	B2G
B2G	comp12573_c1_seq1	comp12573_c1_seq1		GO:0045595	GO_REF:nd	ND		P	hypothetical protein VOLCADRAFT_68574, partial	NA	NA	taxon:0	20150609	B2G
B2G	comp12573_c1_seq1	comp12573_c1_seq1		GO:0048366	GO_REF:nd	ND		P	hypothetical protein VOLCADRAFT_68574, partial	NA	NA	taxon:0	20150609	B2G
B2G	comp12573_c1_seq1	comp12573_c1_seq1		GO:0009737	GO_REF:nd	ND		P	hypothetical protein VOLCADRAFT_68574, partial	NA	NA	taxon:0	20150609	B2G
B2G	comp12573_c1_seq1	comp12573_c1_seq1		GO:0005783	GO_REF:nd	ND		C	hypothetical protein VOLCADRAFT_68574, partial	NA	NA	taxon:0	20150609	B2G
B2G	comp12573_c1_seq1	comp12573_c1_seq1		GO:0009909	GO_REF:nd	ND		P	hypothetical protein VOLCADRAFT_68574, partial	NA	NA	taxon:0	20150609	B2G
B2G	comp12573_c1_seq1	comp12573_c1_seq1		GO:0007062	GO_REF:nd	ND		P	hypothetical protein VOLCADRAFT_68574, partial	NA	NA	taxon:0	20150609	B2G
B2G	comp12573_c1_seq1	comp12573_c1_seq1		GO:0005634	GO_REF:nd	ND		C	hypothetical protein VOLCADRAFT_68574, partial	NA	NA	taxon:0	20150609	B2G
B2G	comp12573_c1_seq1	comp12573_c1_seq1		GO:0005524	GO_REF:nd	ND		F	hypothetical protein VOLCADRAFT_68574, partial	NA	NA	taxon:0	20150609	B2G
B2G	comp12576_c0_seq1	comp12576_c0_seq1		GO:0006606	GO_REF:nd	ND		P	myosin-15	NA	NA	taxon:0	20150609	B2G
B2G	comp12576_c0_seq1	comp12576_c0_seq1		GO:0051645	GO_REF:nd	ND		P	myosin-15	NA	NA	taxon:0	20150609	B2G
B2G	comp12576_c0_seq1	comp12576_c0_seq1		GO:0051646	GO_REF:nd	ND		P	myosin-15	NA	NA	taxon:0	20150609	B2G
B2G	comp12576_c0_seq1	comp12576_c0_seq1		GO:0043229	GO_REF:nd	ND		C	myosin-15	NA	NA	taxon:0	20150609	B2G
B2G	comp12576_c0_seq1	comp12576_c0_seq1		GO:0060151	GO_REF:nd	ND		P	myosin-15	NA	NA	taxon:0	20150609	B2G
B2G	comp12576_c0_seq1	comp12576_c0_seq1		GO:0030048	GO_REF:nd	ND		P	myosin-15	NA	NA	taxon:0	20150609	B2G
B2G	comp12613_c0_seq1	comp12613_c0_seq1		GO:0016791	GO_REF:nd	ND		F	phosphoserine chloroplastic	NA	NA	taxon:0	20150609	B2G
B2G	comp12613_c0_seq1	comp12613_c0_seq1		GO:0044237	GO_REF:nd	ND		P	phosphoserine chloroplastic	NA	NA	taxon:0	20150609	B2G
B2G	comp12625_c0_seq1	comp12625_c0_seq1		GO:0005524	GO_REF:nd	ND		F	chaperone protein chloroplastic	NA	NA	taxon:0	20150609	B2G
B2G	comp12625_c1_seq1	comp12625_c1_seq1		GO:0005524	GO_REF:nd	ND		F	atp-dependent clp protease atp-binding subunit clpa homolog chloroplastic- partial	NA	NA	taxon:0	20150609	B2G
B2G	comp12643_c0_seq1	comp12643_c0_seq1		GO:0020037	GO_REF:nd	ND		F	cytochrome family subfamily polypeptide	NA	NA	taxon:0	20150609	B2G
B2G	comp12643_c0_seq1	comp12643_c0_seq1		GO:0016705	GO_REF:nd	ND		F	cytochrome family subfamily polypeptide	NA	NA	taxon:0	20150609	B2G
B2G	comp12643_c0_seq1	comp12643_c0_seq1		GO:0004497	GO_REF:nd	ND		F	cytochrome family subfamily polypeptide	NA	NA	taxon:0	20150609	B2G
B2G	comp12643_c0_seq1	comp12643_c0_seq1		GO:0005506	GO_REF:nd	ND		F	cytochrome family subfamily polypeptide	NA	NA	taxon:0	20150609	B2G
B2G	comp12643_c0_seq1	comp12643_c0_seq1		GO:0055114	GO_REF:nd	ND		P	cytochrome family subfamily polypeptide	NA	NA	taxon:0	20150609	B2G
B2G	comp12696_c0_seq1	comp12696_c0_seq1		GO:0015743	GO_REF:nd	ND		P	aluminum-activated malate transporter 9-like	NA	NA	taxon:0	20150609	B2G
B2G	comp12730_c0_seq1	comp12730_c0_seq1		GO:0003887	GO_REF:nd	ND		F	cysteine-rich rlk (receptor-like protein kinase) 8	NA	NA	taxon:0	20150609	B2G
B2G	comp12730_c0_seq1	comp12730_c0_seq1		GO:0003676	GO_REF:nd	ND		F	cysteine-rich rlk (receptor-like protein kinase) 8	NA	NA	taxon:0	20150609	B2G
B2G	comp12730_c0_seq1	comp12730_c0_seq1		GO:0071897	GO_REF:nd	ND		P	cysteine-rich rlk (receptor-like protein kinase) 8	NA	NA	taxon:0	20150609	B2G
B2G	comp12732_c0_seq1	comp12732_c0_seq1		GO:0050896	GO_REF:nd	ND		P	predicted protein	NA	NA	taxon:0	20150609	B2G
B2G	comp12732_c0_seq1	comp12732_c0_seq1		GO:0031047	GO_REF:nd	ND		P	predicted protein	NA	NA	taxon:0	20150609	B2G
B2G	comp12732_c0_seq1	comp12732_c0_seq1		GO:0010467	GO_REF:nd	ND		P	predicted protein	NA	NA	taxon:0	20150609	B2G
B2G	comp12916_c1_seq1	comp12916_c1_seq1		GO:0050789	GO_REF:nd	ND		P	protein farnesyltransferase geranylgeranyltransferase type i alphasubunit	NA	NA	taxon:0	20150609	B2G
B2G	comp12916_c1_seq1	comp12916_c1_seq1		GO:0018342	GO_REF:nd	ND		P	protein farnesyltransferase geranylgeranyltransferase type i alphasubunit	NA	NA	taxon:0	20150609	B2G
B2G	comp12916_c1_seq1	comp12916_c1_seq1		GO:0008318	GO_REF:nd	ND		F	protein farnesyltransferase geranylgeranyltransferase type i alphasubunit	NA	NA	taxon:0	20150609	B2G
B2G	comp13069_c0_seq1	comp13069_c0_seq1		GO:0044237	GO_REF:nd	ND		P	bifunctional aspartokinase homoserine chloroplastic	NA	NA	taxon:0	20150609	B2G
B2G	comp13069_c0_seq1	comp13069_c0_seq1		GO:0016740	GO_REF:nd	ND		F	bifunctional aspartokinase homoserine chloroplastic	NA	NA	taxon:0	20150609	B2G
B2G	comp13069_c0_seq1	comp13069_c0_seq1		GO:0044710	GO_REF:nd	ND		P	bifunctional aspartokinase homoserine chloroplastic	NA	NA	taxon:0	20150609	B2G
B2G	comp13106_c0_seq1	comp13106_c0_seq1		GO:0004252	GO_REF:nd	ND		F	PREDICTED: cucumisin-like	NA	NA	taxon:0	20150609	B2G
B2G	comp13106_c0_seq1	comp13106_c0_seq1		GO:0006508	GO_REF:nd	ND		P	PREDICTED: cucumisin-like	NA	NA	taxon:0	20150609	B2G
B2G	comp13157_c1_seq1	comp13157_c1_seq1		GO:0016787	GO_REF:nd	ND		F	gdsl esterase lipase at3g26430-like isoform x2	NA	NA	taxon:0	20150609	B2G
B2G	comp13193_c0_seq1	comp13193_c0_seq1		GO:0046540	GO_REF:nd	ND		C	predicted protein	NA	NA	taxon:0	20150609	B2G
B2G	comp13193_c0_seq1	comp13193_c0_seq1		GO:0000244	GO_REF:nd	ND		P	predicted protein	NA	NA	taxon:0	20150609	B2G
B2G	comp13195_c0_seq1	comp13195_c0_seq1		GO:0016772	GO_REF:nd	ND		F	dual specificity protein kinase spla-like	NA	NA	taxon:0	20150609	B2G
B2G	comp13295_c0_seq1	comp13295_c0_seq1		GO:0005840	GO_REF:nd	ND		C	predicted protein	NA	NA	taxon:0	20150609	B2G
B2G	comp13295_c0_seq1	comp13295_c0_seq1		GO:0003735	GO_REF:nd	ND		F	predicted protein	NA	NA	taxon:0	20150609	B2G
B2G	comp13295_c0_seq1	comp13295_c0_seq1		GO:0006412	GO_REF:nd	ND		P	predicted protein	NA	NA	taxon:0	20150609	B2G
B2G	comp13295_c0_seq1	comp13295_c0_seq1		GO:0019843	GO_REF:nd	ND		F	predicted protein	NA	NA	taxon:0	20150609	B2G
B2G	comp13453_c0_seq1	comp13453_c0_seq1		GO:0050789	GO_REF:nd	ND		P	serine threonine protein phosphatase 2a 59 kda regulatory subunit b eta isoform	NA	NA	taxon:0	20150609	B2G
B2G	comp13515_c0_seq1	comp13515_c0_seq1		GO:0008652	GO_REF:nd	ND		P	PREDICTED: 1-(5-phosphoribosyl)-5-	NA	NA	taxon:0	20150609	B2G
B2G	comp13515_c0_seq1	comp13515_c0_seq1		GO:0003824	GO_REF:nd	ND		F	PREDICTED: 1-(5-phosphoribosyl)-5-	NA	NA	taxon:0	20150609	B2G
B2G	comp13519_c0_seq1	comp13519_c0_seq1		GO:0004478	GO_REF:nd	ND		F	s-adenosylmethionine synthase 2	NA	NA	taxon:0	20150609	B2G
B2G	comp13519_c0_seq1	comp13519_c0_seq1		GO:0046872	GO_REF:nd	ND		F	s-adenosylmethionine synthase 2	NA	NA	taxon:0	20150609	B2G
B2G	comp13519_c0_seq1	comp13519_c0_seq1		GO:0006556	GO_REF:nd	ND		P	s-adenosylmethionine synthase 2	NA	NA	taxon:0	20150609	B2G
B2G	comp13519_c0_seq1	comp13519_c0_seq1		GO:0006730	GO_REF:nd	ND		P	s-adenosylmethionine synthase 2	NA	NA	taxon:0	20150609	B2G
B2G	comp13519_c0_seq1	comp13519_c0_seq1		GO:0005524	GO_REF:nd	ND		F	s-adenosylmethionine synthase 2	NA	NA	taxon:0	20150609	B2G
B2G	comp13519_c0_seq1	comp13519_c0_seq1		GO:0005737	GO_REF:nd	ND		C	s-adenosylmethionine synthase 2	NA	NA	taxon:0	20150609	B2G
B2G	comp13520_c0_seq1	comp13520_c0_seq1		GO:0003899	GO_REF:nd	ND		F	rna polymerase beta subunit	NA	NA	taxon:0	20150609	B2G
B2G	comp13520_c0_seq1	comp13520_c0_seq1		GO:0003677	GO_REF:nd	ND		F	rna polymerase beta subunit	NA	NA	taxon:0	20150609	B2G
B2G	comp13520_c0_seq1	comp13520_c0_seq1		GO:0006351	GO_REF:nd	ND		P	rna polymerase beta subunit	NA	NA	taxon:0	20150609	B2G
B2G	comp13520_c0_seq1	comp13520_c0_seq1		GO:0032549	GO_REF:nd	ND		F	rna polymerase beta subunit	NA	NA	taxon:0	20150609	B2G
B2G	comp13520_c0_seq1	comp13520_c0_seq1		GO:0009507	GO_REF:nd	ND		C	rna polymerase beta subunit	NA	NA	taxon:0	20150609	B2G
B2G	comp13536_c0_seq1	comp13536_c0_seq1		GO:0016773	GO_REF:nd	ND		F	hypothetical protein SELMODRAFT_123030	NA	NA	taxon:0	20150609	B2G
B2G	comp13536_c0_seq1	comp13536_c0_seq1		GO:0006796	GO_REF:nd	ND		P	hypothetical protein SELMODRAFT_123030	NA	NA	taxon:0	20150609	B2G
B2G	comp13536_c0_seq1	comp13536_c0_seq1		GO:0071704	GO_REF:nd	ND		P	hypothetical protein SELMODRAFT_123030	NA	NA	taxon:0	20150609	B2G
B2G	comp13627_c0_seq1	comp13627_c0_seq1		GO:0006457	GO_REF:nd	ND		P	peptidyl-prolyl cis-trans isomerase fkbp62-like isoform x1	NA	NA	taxon:0	20150609	B2G
B2G	comp13633_c0_seq1	comp13633_c0_seq1		GO:0005507	GO_REF:nd	ND		F	Laccase, putative	NA	NA	taxon:0	20150609	B2G
B2G	comp13633_c0_seq1	comp13633_c0_seq1		GO:0052716	GO_REF:nd	ND		F	Laccase, putative	NA	NA	taxon:0	20150609	B2G
B2G	comp13633_c0_seq1	comp13633_c0_seq1		GO:0048046	GO_REF:nd	ND		C	Laccase, putative	NA	NA	taxon:0	20150609	B2G
B2G	comp13633_c0_seq1	comp13633_c0_seq1		GO:0046274	GO_REF:nd	ND		P	Laccase, putative	NA	NA	taxon:0	20150609	B2G
B2G	comp13633_c0_seq1	comp13633_c0_seq1		GO:0055114	GO_REF:nd	ND		P	Laccase, putative	NA	NA	taxon:0	20150609	B2G
B2G	comp13633_c1_seq1	comp13633_c1_seq1		GO:0005507	GO_REF:nd	ND		F	laccase- partial	NA	NA	taxon:0	20150609	B2G
B2G	comp13633_c1_seq1	comp13633_c1_seq1		GO:0052716	GO_REF:nd	ND		F	laccase- partial	NA	NA	taxon:0	20150609	B2G
B2G	comp13633_c1_seq1	comp13633_c1_seq1		GO:0048046	GO_REF:nd	ND		C	laccase- partial	NA	NA	taxon:0	20150609	B2G
B2G	comp13633_c1_seq1	comp13633_c1_seq1		GO:0046274	GO_REF:nd	ND		P	laccase- partial	NA	NA	taxon:0	20150609	B2G
B2G	comp13633_c1_seq1	comp13633_c1_seq1		GO:0055114	GO_REF:nd	ND		P	laccase- partial	NA	NA	taxon:0	20150609	B2G
B2G	comp13656_c0_seq1	comp13656_c0_seq1		GO:0050321	GO_REF:nd	ND		F	atp binding	NA	NA	taxon:0	20150609	B2G
B2G	comp13656_c0_seq1	comp13656_c0_seq1		GO:0006468	GO_REF:nd	ND		P	atp binding	NA	NA	taxon:0	20150609	B2G
B2G	comp13656_c0_seq1	comp13656_c0_seq1		GO:0005524	GO_REF:nd	ND		F	atp binding	NA	NA	taxon:0	20150609	B2G
B2G	comp13656_c0_seq1	comp13656_c0_seq1		GO:0032440	GO_REF:nd	ND		F	atp binding	NA	NA	taxon:0	20150609	B2G
B2G	comp13656_c0_seq1	comp13656_c0_seq1		GO:0016021	GO_REF:nd	ND		C	atp binding	NA	NA	taxon:0	20150609	B2G
B2G	comp13656_c0_seq1	comp13656_c0_seq1		GO:0055114	GO_REF:nd	ND		P	atp binding	NA	NA	taxon:0	20150609	B2G
B2G	comp13723_c0_seq1	comp13723_c0_seq1		GO:0005488	GO_REF:nd	ND		F	transcription factor myb98	NA	NA	taxon:0	20150609	B2G
B2G	comp13728_c0_seq1	comp13728_c0_seq1		GO:0046872	GO_REF:nd	ND		F	zinc finger protein wip3	NA	NA	taxon:0	20150609	B2G
B2G	comp13728_c0_seq1	comp13728_c0_seq1		GO:0003676	GO_REF:nd	ND		F	zinc finger protein wip3	NA	NA	taxon:0	20150609	B2G
B2G	comp13736_c0_seq1	comp13736_c0_seq1		GO:0003824	GO_REF:nd	ND		F	acyl-coa synthetase family protein	NA	NA	taxon:0	20150609	B2G
B2G	comp13736_c0_seq1	comp13736_c0_seq1		GO:0008152	GO_REF:nd	ND		P	acyl-coa synthetase family protein	NA	NA	taxon:0	20150609	B2G
B2G	comp13764_c0_seq1	comp13764_c0_seq1		GO:0006468	GO_REF:nd	ND		P	receptor protein	NA	NA	taxon:0	20150609	B2G
B2G	comp13764_c0_seq1	comp13764_c0_seq1		GO:0005524	GO_REF:nd	ND		F	receptor protein	NA	NA	taxon:0	20150609	B2G
B2G	comp13764_c0_seq1	comp13764_c0_seq1		GO:0016020	GO_REF:nd	ND		C	receptor protein	NA	NA	taxon:0	20150609	B2G
B2G	comp13764_c0_seq1	comp13764_c0_seq1		GO:0004674	GO_REF:nd	ND		F	receptor protein	NA	NA	taxon:0	20150609	B2G
B2G	comp13809_c0_seq1	comp13809_c0_seq1		GO:0031408	GO_REF:nd	ND		P	lipoxygenase isoform 3	NA	NA	taxon:0	20150609	B2G
B2G	comp13809_c0_seq1	comp13809_c0_seq1		GO:0016165	GO_REF:nd	ND		F	lipoxygenase isoform 3	NA	NA	taxon:0	20150609	B2G
B2G	comp13809_c0_seq1	comp13809_c0_seq1		GO:0005506	GO_REF:nd	ND		F	lipoxygenase isoform 3	NA	NA	taxon:0	20150609	B2G
B2G	comp13809_c0_seq1	comp13809_c0_seq1		GO:0055114	GO_REF:nd	ND		P	lipoxygenase isoform 3	NA	NA	taxon:0	20150609	B2G
B2G	comp13809_c1_seq1	comp13809_c1_seq1		GO:0031408	GO_REF:nd	ND		P	linoleate 13s-lipoxygenase 2- chloroplastic-like	NA	NA	taxon:0	20150609	B2G
B2G	comp13809_c1_seq1	comp13809_c1_seq1		GO:0016165	GO_REF:nd	ND		F	linoleate 13s-lipoxygenase 2- chloroplastic-like	NA	NA	taxon:0	20150609	B2G
B2G	comp13809_c1_seq1	comp13809_c1_seq1		GO:0005506	GO_REF:nd	ND		F	linoleate 13s-lipoxygenase 2- chloroplastic-like	NA	NA	taxon:0	20150609	B2G
B2G	comp13809_c1_seq1	comp13809_c1_seq1		GO:0055114	GO_REF:nd	ND		P	linoleate 13s-lipoxygenase 2- chloroplastic-like	NA	NA	taxon:0	20150609	B2G
B2G	comp13874_c0_seq1	comp13874_c0_seq1		GO:0008233	GO_REF:nd	ND		F	peptidase m50 family	NA	NA	taxon:0	20150609	B2G
B2G	comp13874_c0_seq1	comp13874_c0_seq1		GO:0006457	GO_REF:nd	ND		P	peptidase m50 family	NA	NA	taxon:0	20150609	B2G
B2G	comp13874_c0_seq1	comp13874_c0_seq1		GO:0006508	GO_REF:nd	ND		P	peptidase m50 family	NA	NA	taxon:0	20150609	B2G
B2G	comp13906_c0_seq1	comp13906_c0_seq1		GO:0004715	GO_REF:nd	ND		F	chain h family protein	NA	NA	taxon:0	20150609	B2G
B2G	comp13906_c0_seq1	comp13906_c0_seq1		GO:0030246	GO_REF:nd	ND		F	chain h family protein	NA	NA	taxon:0	20150609	B2G
B2G	comp13906_c0_seq1	comp13906_c0_seq1		GO:0018108	GO_REF:nd	ND		P	chain h family protein	NA	NA	taxon:0	20150609	B2G
B2G	comp13906_c0_seq1	comp13906_c0_seq1		GO:0005524	GO_REF:nd	ND		F	chain h family protein	NA	NA	taxon:0	20150609	B2G
B2G	comp13906_c0_seq1	comp13906_c0_seq1		GO:0004674	GO_REF:nd	ND		F	chain h family protein	NA	NA	taxon:0	20150609	B2G
B2G	comp13906_c1_seq1	comp13906_c1_seq1		GO:0005488	GO_REF:nd	ND		F	kinase, putative	NA	NA	taxon:0	20150609	B2G
B2G	comp13906_c1_seq1	comp13906_c1_seq1		GO:0004672	GO_REF:nd	ND		F	kinase, putative	NA	NA	taxon:0	20150609	B2G
B2G	comp13931_c0_seq1	comp13931_c0_seq1		GO:0008152	GO_REF:nd	ND		P	glutathione transferase gst 23-like	NA	NA	taxon:0	20150609	B2G
B2G	comp13931_c0_seq1	comp13931_c0_seq1		GO:0016740	GO_REF:nd	ND		F	glutathione transferase gst 23-like	NA	NA	taxon:0	20150609	B2G
B2G	comp13996_c0_seq1	comp13996_c0_seq1		GO:0016572	GO_REF:nd	ND		P	probable pectinesterase 68	NA	NA	taxon:0	20150609	B2G
B2G	comp13996_c0_seq1	comp13996_c0_seq1		GO:0042545	GO_REF:nd	ND		P	probable pectinesterase 68	NA	NA	taxon:0	20150609	B2G
B2G	comp13996_c0_seq1	comp13996_c0_seq1		GO:0005618	GO_REF:nd	ND		C	probable pectinesterase 68	NA	NA	taxon:0	20150609	B2G
B2G	comp13996_c0_seq1	comp13996_c0_seq1		GO:0030599	GO_REF:nd	ND		F	probable pectinesterase 68	NA	NA	taxon:0	20150609	B2G
B2G	comp13996_c0_seq1	comp13996_c0_seq1		GO:0005576	GO_REF:nd	ND		C	probable pectinesterase 68	NA	NA	taxon:0	20150609	B2G
B2G	comp13996_c0_seq1	comp13996_c0_seq1		GO:0045330	GO_REF:nd	ND		F	probable pectinesterase 68	NA	NA	taxon:0	20150609	B2G
B2G	comp13996_c0_seq1	comp13996_c0_seq1		GO:0045490	GO_REF:nd	ND		P	probable pectinesterase 68	NA	NA	taxon:0	20150609	B2G
B2G	comp14026_c1_seq1	comp14026_c1_seq1		GO:0008152	GO_REF:nd	ND		P	atp binding	NA	NA	taxon:0	20150609	B2G
B2G	comp14026_c1_seq1	comp14026_c1_seq1		GO:0043167	GO_REF:nd	ND		F	atp binding	NA	NA	taxon:0	20150609	B2G
B2G	comp14026_c1_seq1	comp14026_c1_seq1		GO:0016874	GO_REF:nd	ND		F	atp binding	NA	NA	taxon:0	20150609	B2G
B2G	comp14104_c0_seq1	comp14104_c0_seq1		GO:0016021	GO_REF:nd	ND		C	nadh dehydrogenase subunit 5	NA	NA	taxon:0	20150609	B2G
B2G	comp14104_c0_seq1	comp14104_c0_seq1		GO:0008137	GO_REF:nd	ND		F	nadh dehydrogenase subunit 5	NA	NA	taxon:0	20150609	B2G
B2G	comp14104_c0_seq1	comp14104_c0_seq1		GO:0005743	GO_REF:nd	ND		C	nadh dehydrogenase subunit 5	NA	NA	taxon:0	20150609	B2G
B2G	comp14104_c0_seq1	comp14104_c0_seq1		GO:0042773	GO_REF:nd	ND		P	nadh dehydrogenase subunit 5	NA	NA	taxon:0	20150609	B2G
B2G	comp14200_c0_seq1	comp14200_c0_seq1		GO:0000166	GO_REF:nd	ND		F	elongation factor ef-3	NA	NA	taxon:0	20150609	B2G
B2G	comp14221_c0_seq1	comp14221_c0_seq1		GO:0044237	GO_REF:nd	ND		P	hypothetical protein VOLCADRAFT_61755	NA	NA	taxon:0	20150609	B2G
B2G	comp14464_c1_seq1	comp14464_c1_seq1		GO:0005488	GO_REF:nd	ND		F	probable cinnamyl alcohol dehydrogenase 1-like	NA	NA	taxon:0	20150609	B2G
B2G	comp14464_c1_seq1	comp14464_c1_seq1		GO:0044763	GO_REF:nd	ND		P	probable cinnamyl alcohol dehydrogenase 1-like	NA	NA	taxon:0	20150609	B2G
B2G	comp14464_c1_seq1	comp14464_c1_seq1		GO:0044710	GO_REF:nd	ND		P	probable cinnamyl alcohol dehydrogenase 1-like	NA	NA	taxon:0	20150609	B2G
B2G	comp14464_c1_seq1	comp14464_c1_seq1		GO:0016616	GO_REF:nd	ND		F	probable cinnamyl alcohol dehydrogenase 1-like	NA	NA	taxon:0	20150609	B2G
B2G	comp14464_c1_seq1	comp14464_c1_seq1		GO:1901360	GO_REF:nd	ND		P	probable cinnamyl alcohol dehydrogenase 1-like	NA	NA	taxon:0	20150609	B2G
B2G	comp14464_c1_seq1	comp14464_c1_seq1		GO:0006725	GO_REF:nd	ND		P	probable cinnamyl alcohol dehydrogenase 1-like	NA	NA	taxon:0	20150609	B2G
B2G	comp14475_c0_seq1	comp14475_c0_seq1		GO:0005524	GO_REF:nd	ND		F	chaperone protein chloroplastic-like	NA	NA	taxon:0	20150609	B2G
B2G	comp14479_c0_seq1	comp14479_c0_seq1		GO:0055114	GO_REF:nd	ND		P	short-chain dehydrogenase tic chloroplastic-like	NA	NA	taxon:0	20150609	B2G
B2G	comp14479_c0_seq1	comp14479_c0_seq1		GO:0016491	GO_REF:nd	ND		F	short-chain dehydrogenase tic chloroplastic-like	NA	NA	taxon:0	20150609	B2G
B2G	comp14629_c0_seq1	comp14629_c0_seq1		GO:0016757	GO_REF:nd	ND		F	c2 calcium lipid-binding plant phosphoribosyltransferase family protein	NA	NA	taxon:0	20150609	B2G
B2G	comp14629_c0_seq1	comp14629_c0_seq1		GO:0008152	GO_REF:nd	ND		P	c2 calcium lipid-binding plant phosphoribosyltransferase family protein	NA	NA	taxon:0	20150609	B2G
B2G	comp14897_c0_seq1	comp14897_c0_seq1		GO:0003899	GO_REF:nd	ND		F	dna-directed rna polymerase chloroplastic mitochondrial	NA	NA	taxon:0	20150609	B2G
B2G	comp14897_c0_seq1	comp14897_c0_seq1		GO:0003677	GO_REF:nd	ND		F	dna-directed rna polymerase chloroplastic mitochondrial	NA	NA	taxon:0	20150609	B2G
B2G	comp14897_c0_seq1	comp14897_c0_seq1		GO:0006351	GO_REF:nd	ND		P	dna-directed rna polymerase chloroplastic mitochondrial	NA	NA	taxon:0	20150609	B2G
B2G	comp15015_c1_seq1	comp15015_c1_seq1		GO:0016021	GO_REF:nd	ND		C	mitochondrial phosphate carrier protein mitochondrial-like	NA	NA	taxon:0	20150609	B2G
B2G	comp15015_c1_seq1	comp15015_c1_seq1		GO:0006810	GO_REF:nd	ND		P	mitochondrial phosphate carrier protein mitochondrial-like	NA	NA	taxon:0	20150609	B2G
B2G	comp15026_c0_seq1	comp15026_c0_seq1		GO:0006364	GO_REF:nd	ND		P	predicted protein, partial	NA	NA	taxon:0	20150609	B2G
B2G	comp15026_c0_seq1	comp15026_c0_seq1		GO:0005634	GO_REF:nd	ND		C	predicted protein, partial	NA	NA	taxon:0	20150609	B2G
B2G	comp15120_c0_seq1	comp15120_c0_seq1		GO:0003735	GO_REF:nd	ND		F	ribosomal protein s12	NA	NA	taxon:0	20150609	B2G
B2G	comp15120_c0_seq1	comp15120_c0_seq1		GO:0015935	GO_REF:nd	ND		C	ribosomal protein s12	NA	NA	taxon:0	20150609	B2G
B2G	comp15120_c0_seq1	comp15120_c0_seq1		GO:0009507	GO_REF:nd	ND		C	ribosomal protein s12	NA	NA	taxon:0	20150609	B2G
B2G	comp15120_c0_seq1	comp15120_c0_seq1		GO:0006412	GO_REF:nd	ND		P	ribosomal protein s12	NA	NA	taxon:0	20150609	B2G
B2G	comp15120_c0_seq1	comp15120_c0_seq1		GO:0019843	GO_REF:nd	ND		F	ribosomal protein s12	NA	NA	taxon:0	20150609	B2G
B2G	comp15120_c0_seq1	comp15120_c0_seq1		GO:0005739	GO_REF:nd	ND		C	ribosomal protein s12	NA	NA	taxon:0	20150609	B2G
B2G	comp15120_c1_seq1	comp15120_c1_seq1		GO:0003735	GO_REF:nd	ND		F	nadh-ubiquinone oxidoreductase chain	NA	NA	taxon:0	20150609	B2G
B2G	comp15120_c1_seq1	comp15120_c1_seq1		GO:0008137	GO_REF:nd	ND		F	nadh-ubiquinone oxidoreductase chain	NA	NA	taxon:0	20150609	B2G
B2G	comp15120_c1_seq1	comp15120_c1_seq1		GO:0015935	GO_REF:nd	ND		C	nadh-ubiquinone oxidoreductase chain	NA	NA	taxon:0	20150609	B2G
B2G	comp15120_c1_seq1	comp15120_c1_seq1		GO:0006412	GO_REF:nd	ND		P	nadh-ubiquinone oxidoreductase chain	NA	NA	taxon:0	20150609	B2G
B2G	comp15120_c1_seq1	comp15120_c1_seq1		GO:0005739	GO_REF:nd	ND		C	nadh-ubiquinone oxidoreductase chain	NA	NA	taxon:0	20150609	B2G
B2G	comp15120_c1_seq1	comp15120_c1_seq1		GO:0055114	GO_REF:nd	ND		P	nadh-ubiquinone oxidoreductase chain	NA	NA	taxon:0	20150609	B2G
B2G	comp15210_c0_seq1	comp15210_c0_seq1		GO:0003676	GO_REF:nd	ND		F	predicted protein, partial	NA	NA	taxon:0	20150609	B2G
B2G	comp15210_c0_seq1	comp15210_c0_seq1		GO:0000166	GO_REF:nd	ND		F	predicted protein, partial	NA	NA	taxon:0	20150609	B2G
B2G	comp15317_c0_seq1	comp15317_c0_seq1		GO:0016301	GO_REF:nd	ND		F	somatic embryogenesis receptor kinase 2-like isoform x2	NA	NA	taxon:0	20150609	B2G
B2G	comp15317_c0_seq1	comp15317_c0_seq1		GO:0016310	GO_REF:nd	ND		P	somatic embryogenesis receptor kinase 2-like isoform x2	NA	NA	taxon:0	20150609	B2G
B2G	comp15333_c1_seq1	comp15333_c1_seq1		GO:0005829	GO_REF:nd	ND		C	nucleolar complex protein 2 homolog	NA	NA	taxon:0	20150609	B2G
B2G	comp15333_c1_seq1	comp15333_c1_seq1		GO:0042991	GO_REF:nd	ND		P	nucleolar complex protein 2 homolog	NA	NA	taxon:0	20150609	B2G
B2G	comp15333_c1_seq1	comp15333_c1_seq1		GO:0009220	GO_REF:nd	ND		P	nucleolar complex protein 2 homolog	NA	NA	taxon:0	20150609	B2G
B2G	comp15423_c0_seq1	comp15423_c0_seq1		GO:0004356	GO_REF:nd	ND		F	glutamine synthetase nodule isozyme-like	NA	NA	taxon:0	20150609	B2G
B2G	comp15423_c0_seq1	comp15423_c0_seq1		GO:0005524	GO_REF:nd	ND		F	glutamine synthetase nodule isozyme-like	NA	NA	taxon:0	20150609	B2G
B2G	comp15423_c0_seq1	comp15423_c0_seq1		GO:0006542	GO_REF:nd	ND		P	glutamine synthetase nodule isozyme-like	NA	NA	taxon:0	20150609	B2G
B2G	comp15565_c0_seq1	comp15565_c0_seq1		GO:0006096	GO_REF:nd	ND		P	fructose-bisphosphate cytoplasmic isozyme 1	NA	NA	taxon:0	20150609	B2G
B2G	comp15565_c0_seq1	comp15565_c0_seq1		GO:0004332	GO_REF:nd	ND		F	fructose-bisphosphate cytoplasmic isozyme 1	NA	NA	taxon:0	20150609	B2G
B2G	comp15649_c0_seq1	comp15649_c0_seq1		GO:0031048	GO_REF:nd	ND		P	auxin response factor 5	NA	NA	taxon:0	20150609	B2G
B2G	comp15649_c0_seq1	comp15649_c0_seq1		GO:0006346	GO_REF:nd	ND		P	auxin response factor 5	NA	NA	taxon:0	20150609	B2G
B2G	comp15649_c0_seq1	comp15649_c0_seq1		GO:0016246	GO_REF:nd	ND		P	auxin response factor 5	NA	NA	taxon:0	20150609	B2G
B2G	comp15649_c0_seq1	comp15649_c0_seq1		GO:0016020	GO_REF:nd	ND		C	auxin response factor 5	NA	NA	taxon:0	20150609	B2G
B2G	comp15649_c0_seq1	comp15649_c0_seq1		GO:0007155	GO_REF:nd	ND		P	auxin response factor 5	NA	NA	taxon:0	20150609	B2G
B2G	comp15649_c0_seq1	comp15649_c0_seq1		GO:0051567	GO_REF:nd	ND		P	auxin response factor 5	NA	NA	taxon:0	20150609	B2G
B2G	comp15649_c0_seq1	comp15649_c0_seq1		GO:0009944	GO_REF:nd	ND		P	auxin response factor 5	NA	NA	taxon:0	20150609	B2G
B2G	comp15649_c0_seq1	comp15649_c0_seq1		GO:0006351	GO_REF:nd	ND		P	auxin response factor 5	NA	NA	taxon:0	20150609	B2G
B2G	comp15649_c0_seq1	comp15649_c0_seq1		GO:0045010	GO_REF:nd	ND		P	auxin response factor 5	NA	NA	taxon:0	20150609	B2G
B2G	comp15649_c0_seq1	comp15649_c0_seq1		GO:0009741	GO_REF:nd	ND		P	auxin response factor 5	NA	NA	taxon:0	20150609	B2G
B2G	comp15649_c0_seq1	comp15649_c0_seq1		GO:0009855	GO_REF:nd	ND		P	auxin response factor 5	NA	NA	taxon:0	20150609	B2G
B2G	comp15649_c0_seq1	comp15649_c0_seq1		GO:0046983	GO_REF:nd	ND		F	auxin response factor 5	NA	NA	taxon:0	20150609	B2G
B2G	comp15649_c0_seq1	comp15649_c0_seq1		GO:0044212	GO_REF:nd	ND		F	auxin response factor 5	NA	NA	taxon:0	20150609	B2G
B2G	comp15649_c0_seq1	comp15649_c0_seq1		GO:0009965	GO_REF:nd	ND		P	auxin response factor 5	NA	NA	taxon:0	20150609	B2G
B2G	comp15649_c0_seq1	comp15649_c0_seq1		GO:0010090	GO_REF:nd	ND		P	auxin response factor 5	NA	NA	taxon:0	20150609	B2G
B2G	comp15649_c0_seq1	comp15649_c0_seq1		GO:0048527	GO_REF:nd	ND		P	auxin response factor 5	NA	NA	taxon:0	20150609	B2G
B2G	comp15649_c0_seq1	comp15649_c0_seq1		GO:0042802	GO_REF:nd	ND		F	auxin response factor 5	NA	NA	taxon:0	20150609	B2G
B2G	comp15649_c0_seq1	comp15649_c0_seq1		GO:0009734	GO_REF:nd	ND		P	auxin response factor 5	NA	NA	taxon:0	20150609	B2G
B2G	comp15649_c0_seq1	comp15649_c0_seq1		GO:0048765	GO_REF:nd	ND		P	auxin response factor 5	NA	NA	taxon:0	20150609	B2G
B2G	comp15649_c0_seq1	comp15649_c0_seq1		GO:0010014	GO_REF:nd	ND		P	auxin response factor 5	NA	NA	taxon:0	20150609	B2G
B2G	comp15649_c0_seq1	comp15649_c0_seq1		GO:0010305	GO_REF:nd	ND		P	auxin response factor 5	NA	NA	taxon:0	20150609	B2G
B2G	comp15649_c0_seq1	comp15649_c0_seq1		GO:0003700	GO_REF:nd	ND		F	auxin response factor 5	NA	NA	taxon:0	20150609	B2G
B2G	comp15649_c0_seq1	comp15649_c0_seq1		GO:0009909	GO_REF:nd	ND		P	auxin response factor 5	NA	NA	taxon:0	20150609	B2G
B2G	comp15649_c0_seq1	comp15649_c0_seq1		GO:0048439	GO_REF:nd	ND		P	auxin response factor 5	NA	NA	taxon:0	20150609	B2G
B2G	comp15649_c0_seq1	comp15649_c0_seq1		GO:0010073	GO_REF:nd	ND		P	auxin response factor 5	NA	NA	taxon:0	20150609	B2G
B2G	comp15649_c0_seq1	comp15649_c0_seq1		GO:0005634	GO_REF:nd	ND		C	auxin response factor 5	NA	NA	taxon:0	20150609	B2G
B2G	comp15649_c0_seq1	comp15649_c0_seq1		GO:0048481	GO_REF:nd	ND		P	auxin response factor 5	NA	NA	taxon:0	20150609	B2G
B2G	comp15649_c0_seq1	comp15649_c0_seq1		GO:0009942	GO_REF:nd	ND		P	auxin response factor 5	NA	NA	taxon:0	20150609	B2G
B2G	comp15649_c0_seq1	comp15649_c0_seq1		GO:0071555	GO_REF:nd	ND		P	auxin response factor 5	NA	NA	taxon:0	20150609	B2G
B2G	comp15741_c0_seq1	comp15741_c0_seq1		GO:0006629	GO_REF:nd	ND		P	gdsl esterase lipase at5g08460-like	NA	NA	taxon:0	20150609	B2G
B2G	comp15741_c0_seq1	comp15741_c0_seq1		GO:0016788	GO_REF:nd	ND		F	gdsl esterase lipase at5g08460-like	NA	NA	taxon:0	20150609	B2G
B2G	comp15746_c0_seq1	comp15746_c0_seq1		GO:0005794	GO_REF:nd	ND		C	coatomer protein complex	NA	NA	taxon:0	20150609	B2G
B2G	comp15746_c0_seq1	comp15746_c0_seq1		GO:0006810	GO_REF:nd	ND		P	coatomer protein complex	NA	NA	taxon:0	20150609	B2G
B2G	comp15746_c0_seq1	comp15746_c0_seq1		GO:0016020	GO_REF:nd	ND		C	coatomer protein complex	NA	NA	taxon:0	20150609	B2G
B2G	comp15747_c0_seq1	comp15747_c0_seq1		GO:0005737	GO_REF:nd	ND		C	eukaryotic translation initiation factor 3a	NA	NA	taxon:0	20150609	B2G
B2G	comp15887_c0_seq1	comp15887_c0_seq1		GO:0003676	GO_REF:nd	ND		F	Os08g0125300	NA	NA	taxon:0	20150609	B2G
B2G	comp15887_c0_seq1	comp15887_c0_seq1		GO:0008270	GO_REF:nd	ND		F	Os08g0125300	NA	NA	taxon:0	20150609	B2G
B2G	comp15887_c0_seq1	comp15887_c0_seq1		GO:0015074	GO_REF:nd	ND		P	Os08g0125300	NA	NA	taxon:0	20150609	B2G
B2G	comp15897_c0_seq1	comp15897_c0_seq1		GO:0016757	GO_REF:nd	ND		F	udp-glucuronate:xylan alpha-glucuronosyltransferase 2-like	NA	NA	taxon:0	20150609	B2G
B2G	comp15897_c0_seq1	comp15897_c0_seq1		GO:0008152	GO_REF:nd	ND		P	udp-glucuronate:xylan alpha-glucuronosyltransferase 2-like	NA	NA	taxon:0	20150609	B2G
B2G	comp16045_c0_seq1	comp16045_c0_seq1		GO:0055085	GO_REF:nd	ND		P	mechanosensitive ion channel protein 6-like	NA	NA	taxon:0	20150609	B2G
B2G	comp16045_c0_seq1	comp16045_c0_seq1		GO:0016020	GO_REF:nd	ND		C	mechanosensitive ion channel protein 6-like	NA	NA	taxon:0	20150609	B2G
B2G	comp16045_c1_seq1	comp16045_c1_seq1		GO:0055085	GO_REF:nd	ND		P	mechanosensitive ion channel protein 6-like	NA	NA	taxon:0	20150609	B2G
B2G	comp16045_c1_seq1	comp16045_c1_seq1		GO:0016020	GO_REF:nd	ND		C	mechanosensitive ion channel protein 6-like	NA	NA	taxon:0	20150609	B2G
B2G	comp16116_c0_seq1	comp16116_c0_seq1		GO:0016787	GO_REF:nd	ND		F	probable c-terminal domain small phosphatase	NA	NA	taxon:0	20150609	B2G
B2G	comp16116_c0_seq1	comp16116_c0_seq1		GO:0008152	GO_REF:nd	ND		P	probable c-terminal domain small phosphatase	NA	NA	taxon:0	20150609	B2G
B2G	comp16140_c0_seq1	comp16140_c0_seq1		GO:0016021	GO_REF:nd	ND		C	stt3 subunit of oligosaccharyl transferase	NA	NA	taxon:0	20150609	B2G
B2G	comp16140_c0_seq1	comp16140_c0_seq1		GO:0034976	GO_REF:nd	ND		P	stt3 subunit of oligosaccharyl transferase	NA	NA	taxon:0	20150609	B2G
B2G	comp16140_c0_seq1	comp16140_c0_seq1		GO:0009651	GO_REF:nd	ND		P	stt3 subunit of oligosaccharyl transferase	NA	NA	taxon:0	20150609	B2G
B2G	comp16140_c0_seq1	comp16140_c0_seq1		GO:0006364	GO_REF:nd	ND		P	stt3 subunit of oligosaccharyl transferase	NA	NA	taxon:0	20150609	B2G
B2G	comp16140_c0_seq1	comp16140_c0_seq1		GO:0009627	GO_REF:nd	ND		P	stt3 subunit of oligosaccharyl transferase	NA	NA	taxon:0	20150609	B2G
B2G	comp16140_c0_seq1	comp16140_c0_seq1		GO:0006486	GO_REF:nd	ND		P	stt3 subunit of oligosaccharyl transferase	NA	NA	taxon:0	20150609	B2G
B2G	comp16140_c0_seq1	comp16140_c0_seq1		GO:0004579	GO_REF:nd	ND		F	stt3 subunit of oligosaccharyl transferase	NA	NA	taxon:0	20150609	B2G
B2G	comp16140_c0_seq1	comp16140_c0_seq1		GO:0005789	GO_REF:nd	ND		C	stt3 subunit of oligosaccharyl transferase	NA	NA	taxon:0	20150609	B2G
B2G	comp16140_c0_seq1	comp16140_c0_seq1		GO:0005886	GO_REF:nd	ND		C	stt3 subunit of oligosaccharyl transferase	NA	NA	taxon:0	20150609	B2G
B2G	comp16140_c0_seq1	comp16140_c0_seq1		GO:0047484	GO_REF:nd	ND		P	stt3 subunit of oligosaccharyl transferase	NA	NA	taxon:0	20150609	B2G
B2G	comp16287_c1_seq1	comp16287_c1_seq1		GO:0009538	GO_REF:nd	ND		C	photosystem i reaction center subunit iv chloroplastic-like	NA	NA	taxon:0	20150609	B2G
B2G	comp16287_c1_seq1	comp16287_c1_seq1		GO:0015979	GO_REF:nd	ND		P	photosystem i reaction center subunit iv chloroplastic-like	NA	NA	taxon:0	20150609	B2G
B2G	comp16368_c0_seq1	comp16368_c0_seq1		GO:0006164	GO_REF:nd	ND		P	hypothetical protein COCSUDRAFT_37771	NA	NA	taxon:0	20150609	B2G
B2G	comp16368_c0_seq1	comp16368_c0_seq1		GO:0009536	GO_REF:nd	ND		C	hypothetical protein COCSUDRAFT_37771	NA	NA	taxon:0	20150609	B2G
B2G	comp16368_c0_seq1	comp16368_c0_seq1		GO:0016874	GO_REF:nd	ND		F	hypothetical protein COCSUDRAFT_37771	NA	NA	taxon:0	20150609	B2G
B2G	comp16368_c0_seq1	comp16368_c0_seq1		GO:0000166	GO_REF:nd	ND		F	hypothetical protein COCSUDRAFT_37771	NA	NA	taxon:0	20150609	B2G
B2G	comp16373_c0_seq1	comp16373_c0_seq1		GO:0016301	GO_REF:nd	ND		F	hypothetical protein SELMODRAFT_83225, partial	NA	NA	taxon:0	20150609	B2G
B2G	comp16373_c0_seq1	comp16373_c0_seq1		GO:0008152	GO_REF:nd	ND		P	hypothetical protein SELMODRAFT_83225, partial	NA	NA	taxon:0	20150609	B2G
B2G	comp16437_c1_seq1	comp16437_c1_seq1		GO:0016772	GO_REF:nd	ND		F	g-type lectin s-receptor-like serine threonine-protein kinase at4g27290-like isoform x2	NA	NA	taxon:0	20150609	B2G
B2G	comp16465_c0_seq1	comp16465_c0_seq1		GO:0005829	GO_REF:nd	ND		C	hypothetical protein POPTR_0001s46570g	NA	NA	taxon:0	20150609	B2G
B2G	comp16465_c0_seq1	comp16465_c0_seq1		GO:0006810	GO_REF:nd	ND		P	hypothetical protein POPTR_0001s46570g	NA	NA	taxon:0	20150609	B2G
B2G	comp16465_c0_seq1	comp16465_c0_seq1		GO:0016021	GO_REF:nd	ND		C	hypothetical protein POPTR_0001s46570g	NA	NA	taxon:0	20150609	B2G
B2G	comp16465_c0_seq1	comp16465_c0_seq1		GO:0007049	GO_REF:nd	ND		P	hypothetical protein POPTR_0001s46570g	NA	NA	taxon:0	20150609	B2G
B2G	comp16465_c0_seq1	comp16465_c0_seq1		GO:0008289	GO_REF:nd	ND		F	hypothetical protein POPTR_0001s46570g	NA	NA	taxon:0	20150609	B2G
B2G	comp16465_c0_seq1	comp16465_c0_seq1		GO:0051301	GO_REF:nd	ND		P	hypothetical protein POPTR_0001s46570g	NA	NA	taxon:0	20150609	B2G
B2G	comp16465_c0_seq1	comp16465_c0_seq1		GO:0052546	GO_REF:nd	ND		P	hypothetical protein POPTR_0001s46570g	NA	NA	taxon:0	20150609	B2G
B2G	comp16465_c0_seq1	comp16465_c0_seq1		GO:0005215	GO_REF:nd	ND		F	hypothetical protein POPTR_0001s46570g	NA	NA	taxon:0	20150609	B2G
B2G	comp16465_c0_seq1	comp16465_c0_seq1		GO:0052541	GO_REF:nd	ND		P	hypothetical protein POPTR_0001s46570g	NA	NA	taxon:0	20150609	B2G
B2G	comp16465_c0_seq1	comp16465_c0_seq1		GO:0005634	GO_REF:nd	ND		C	hypothetical protein POPTR_0001s46570g	NA	NA	taxon:0	20150609	B2G
B2G	comp16465_c0_seq1	comp16465_c0_seq1		GO:0005886	GO_REF:nd	ND		C	hypothetical protein POPTR_0001s46570g	NA	NA	taxon:0	20150609	B2G
B2G	comp16465_c0_seq1	comp16465_c0_seq1		GO:0016126	GO_REF:nd	ND		P	hypothetical protein POPTR_0001s46570g	NA	NA	taxon:0	20150609	B2G
B2G	comp16478_c0_seq1	comp16478_c0_seq1		GO:0005829	GO_REF:nd	ND		C	arf guanine-nucleotide exchange factor gnl2	NA	NA	taxon:0	20150609	B2G
B2G	comp16478_c0_seq1	comp16478_c0_seq1		GO:0005086	GO_REF:nd	ND		F	arf guanine-nucleotide exchange factor gnl2	NA	NA	taxon:0	20150609	B2G
B2G	comp16478_c0_seq1	comp16478_c0_seq1		GO:0032012	GO_REF:nd	ND		P	arf guanine-nucleotide exchange factor gnl2	NA	NA	taxon:0	20150609	B2G
B2G	comp16478_c0_seq1	comp16478_c0_seq1		GO:0009860	GO_REF:nd	ND		P	arf guanine-nucleotide exchange factor gnl2	NA	NA	taxon:0	20150609	B2G
B2G	comp16478_c0_seq1	comp16478_c0_seq1		GO:0043547	GO_REF:nd	ND		P	arf guanine-nucleotide exchange factor gnl2	NA	NA	taxon:0	20150609	B2G
B2G	comp16478_c0_seq1	comp16478_c0_seq1		GO:0009846	GO_REF:nd	ND		P	arf guanine-nucleotide exchange factor gnl2	NA	NA	taxon:0	20150609	B2G
B2G	comp16478_c0_seq1	comp16478_c0_seq1		GO:0009827	GO_REF:nd	ND		P	arf guanine-nucleotide exchange factor gnl2	NA	NA	taxon:0	20150609	B2G
B2G	comp16478_c0_seq1	comp16478_c0_seq1		GO:0090406	GO_REF:nd	ND		C	arf guanine-nucleotide exchange factor gnl2	NA	NA	taxon:0	20150609	B2G
B2G	comp16478_c0_seq1	comp16478_c0_seq1		GO:0015031	GO_REF:nd	ND		P	arf guanine-nucleotide exchange factor gnl2	NA	NA	taxon:0	20150609	B2G
B2G	comp16478_c0_seq1	comp16478_c0_seq1		GO:0016020	GO_REF:nd	ND		C	arf guanine-nucleotide exchange factor gnl2	NA	NA	taxon:0	20150609	B2G
B2G	comp16563_c0_seq1	comp16563_c0_seq1		GO:0016021	GO_REF:nd	ND		C	phosphate transporter pho1 homolog 1-like	NA	NA	taxon:0	20150609	B2G
B2G	comp16623_c0_seq1	comp16623_c0_seq1		GO:0005488	GO_REF:nd	ND		F	Os07g0586500	NA	NA	taxon:0	20150609	B2G
B2G	comp16623_c0_seq1	comp16623_c0_seq1		GO:0016874	GO_REF:nd	ND		F	Os07g0586500	NA	NA	taxon:0	20150609	B2G
B2G	comp16641_c0_seq1	comp16641_c0_seq1		GO:0016301	GO_REF:nd	ND		F	cysteine-rich rlk (receptor-like protein kinase)	NA	NA	taxon:0	20150609	B2G
B2G	comp16641_c0_seq1	comp16641_c0_seq1		GO:0003676	GO_REF:nd	ND		F	cysteine-rich rlk (receptor-like protein kinase)	NA	NA	taxon:0	20150609	B2G
B2G	comp16641_c0_seq1	comp16641_c0_seq1		GO:0016310	GO_REF:nd	ND		P	cysteine-rich rlk (receptor-like protein kinase)	NA	NA	taxon:0	20150609	B2G
B2G	comp16641_c0_seq1	comp16641_c0_seq1		GO:0015074	GO_REF:nd	ND		P	cysteine-rich rlk (receptor-like protein kinase)	NA	NA	taxon:0	20150609	B2G
B2G	comp16656_c1_seq1	comp16656_c1_seq1		GO:0003824	GO_REF:nd	ND		F	estradiol 17 beta-	NA	NA	taxon:0	20150609	B2G
B2G	comp16658_c0_seq1	comp16658_c0_seq1		GO:0005488	GO_REF:nd	ND		F	transcription initiation factor tfiid subunit 2-like	NA	NA	taxon:0	20150609	B2G
B2G	comp16668_c0_seq1	comp16668_c0_seq1		GO:0097159	GO_REF:nd	ND		F	polyadenylate-binding protein	NA	NA	taxon:0	20150609	B2G
B2G	comp16668_c0_seq1	comp16668_c0_seq1		GO:1901363	GO_REF:nd	ND		F	polyadenylate-binding protein	NA	NA	taxon:0	20150609	B2G
B2G	comp16673_c0_seq1	comp16673_c0_seq1		GO:0044763	GO_REF:nd	ND		P	cdk5rap1-like protein	NA	NA	taxon:0	20150609	B2G
B2G	comp16673_c0_seq1	comp16673_c0_seq1		GO:0044260	GO_REF:nd	ND		P	cdk5rap1-like protein	NA	NA	taxon:0	20150609	B2G
B2G	comp16673_c0_seq1	comp16673_c0_seq1		GO:0090304	GO_REF:nd	ND		P	cdk5rap1-like protein	NA	NA	taxon:0	20150609	B2G
B2G	comp16673_c0_seq1	comp16673_c0_seq1		GO:0043412	GO_REF:nd	ND		P	cdk5rap1-like protein	NA	NA	taxon:0	20150609	B2G
B2G	comp16673_c0_seq1	comp16673_c0_seq1		GO:0044710	GO_REF:nd	ND		P	cdk5rap1-like protein	NA	NA	taxon:0	20150609	B2G
B2G	comp16673_c0_seq1	comp16673_c0_seq1		GO:0065007	GO_REF:nd	ND		P	cdk5rap1-like protein	NA	NA	taxon:0	20150609	B2G
B2G	comp16673_c0_seq1	comp16673_c0_seq1		GO:0005488	GO_REF:nd	ND		F	cdk5rap1-like protein	NA	NA	taxon:0	20150609	B2G
B2G	comp16673_c0_seq1	comp16673_c0_seq1		GO:0044249	GO_REF:nd	ND		P	cdk5rap1-like protein	NA	NA	taxon:0	20150609	B2G
B2G	comp16709_c0_seq1	comp16709_c0_seq1		GO:0004553	GO_REF:nd	ND		F	endoglucanase 2-like	NA	NA	taxon:0	20150609	B2G
B2G	comp16709_c0_seq1	comp16709_c0_seq1		GO:0000272	GO_REF:nd	ND		P	endoglucanase 2-like	NA	NA	taxon:0	20150609	B2G
B2G	comp16725_c0_seq1	comp16725_c0_seq1		GO:0003824	GO_REF:nd	ND		F	biotin carboxylase chloroplastic	NA	NA	taxon:0	20150609	B2G
B2G	comp16725_c0_seq1	comp16725_c0_seq1		GO:0005488	GO_REF:nd	ND		F	biotin carboxylase chloroplastic	NA	NA	taxon:0	20150609	B2G
B2G	comp16759_c0_seq1	comp16759_c0_seq1		GO:0044710	GO_REF:nd	ND		P	probable monodehydroascorbate cytoplasmic isoform 2	NA	NA	taxon:0	20150609	B2G
B2G	comp16759_c0_seq1	comp16759_c0_seq1		GO:0005737	GO_REF:nd	ND		C	probable monodehydroascorbate cytoplasmic isoform 2	NA	NA	taxon:0	20150609	B2G
B2G	comp16769_c0_seq1	comp16769_c0_seq1		GO:0046872	GO_REF:nd	ND		F	premnaspirodiene oxygenase-like	NA	NA	taxon:0	20150609	B2G
B2G	comp16769_c0_seq1	comp16769_c0_seq1		GO:0016491	GO_REF:nd	ND		F	premnaspirodiene oxygenase-like	NA	NA	taxon:0	20150609	B2G
B2G	comp16780_c1_seq1	comp16780_c1_seq1		GO:0020037	GO_REF:nd	ND		F	cytochrome p450 93a3-like	NA	NA	taxon:0	20150609	B2G
B2G	comp16780_c1_seq1	comp16780_c1_seq1		GO:0016705	GO_REF:nd	ND		F	cytochrome p450 93a3-like	NA	NA	taxon:0	20150609	B2G
B2G	comp16780_c1_seq1	comp16780_c1_seq1		GO:0004497	GO_REF:nd	ND		F	cytochrome p450 93a3-like	NA	NA	taxon:0	20150609	B2G
B2G	comp16780_c1_seq1	comp16780_c1_seq1		GO:0005506	GO_REF:nd	ND		F	cytochrome p450 93a3-like	NA	NA	taxon:0	20150609	B2G
B2G	comp16780_c1_seq1	comp16780_c1_seq1		GO:0055114	GO_REF:nd	ND		P	cytochrome p450 93a3-like	NA	NA	taxon:0	20150609	B2G
B2G	comp16793_c0_seq1	comp16793_c0_seq1		GO:0006807	GO_REF:nd	ND		P	carbon-nitrogen family hydrolase	NA	NA	taxon:0	20150609	B2G
B2G	comp16793_c0_seq1	comp16793_c0_seq1		GO:0016810	GO_REF:nd	ND		F	carbon-nitrogen family hydrolase	NA	NA	taxon:0	20150609	B2G
B2G	comp16835_c0_seq1	comp16835_c0_seq1		GO:0006094	GO_REF:nd	ND		P	phosphoenolpyruvate splice variant	NA	NA	taxon:0	20150609	B2G
B2G	comp16835_c0_seq1	comp16835_c0_seq1		GO:0016301	GO_REF:nd	ND		F	phosphoenolpyruvate splice variant	NA	NA	taxon:0	20150609	B2G
B2G	comp16835_c0_seq1	comp16835_c0_seq1		GO:0016310	GO_REF:nd	ND		P	phosphoenolpyruvate splice variant	NA	NA	taxon:0	20150609	B2G
B2G	comp16835_c0_seq1	comp16835_c0_seq1		GO:0004612	GO_REF:nd	ND		F	phosphoenolpyruvate splice variant	NA	NA	taxon:0	20150609	B2G
B2G	comp16835_c0_seq1	comp16835_c0_seq1		GO:0005524	GO_REF:nd	ND		F	phosphoenolpyruvate splice variant	NA	NA	taxon:0	20150609	B2G
B2G	comp16886_c0_seq1	comp16886_c0_seq1		GO:0030246	GO_REF:nd	ND		F	heteroglycan glucosidase 1	NA	NA	taxon:0	20150609	B2G
B2G	comp16886_c0_seq1	comp16886_c0_seq1		GO:0005975	GO_REF:nd	ND		P	heteroglycan glucosidase 1	NA	NA	taxon:0	20150609	B2G
B2G	comp16886_c0_seq1	comp16886_c0_seq1		GO:0003824	GO_REF:nd	ND		F	heteroglycan glucosidase 1	NA	NA	taxon:0	20150609	B2G
B2G	comp16911_c0_seq1	comp16911_c0_seq1		GO:0004672	GO_REF:nd	ND		F	phototropin-1 isoform x1	NA	NA	taxon:0	20150609	B2G
B2G	comp16911_c0_seq1	comp16911_c0_seq1		GO:0044249	GO_REF:nd	ND		P	phototropin-1 isoform x1	NA	NA	taxon:0	20150609	B2G
B2G	comp16911_c0_seq1	comp16911_c0_seq1		GO:0019222	GO_REF:nd	ND		P	phototropin-1 isoform x1	NA	NA	taxon:0	20150609	B2G
B2G	comp16911_c0_seq1	comp16911_c0_seq1		GO:0044711	GO_REF:nd	ND		P	phototropin-1 isoform x1	NA	NA	taxon:0	20150609	B2G
B2G	comp16911_c0_seq1	comp16911_c0_seq1		GO:0016310	GO_REF:nd	ND		P	phototropin-1 isoform x1	NA	NA	taxon:0	20150609	B2G
B2G	comp16911_c0_seq1	comp16911_c0_seq1		GO:0007165	GO_REF:nd	ND		P	phototropin-1 isoform x1	NA	NA	taxon:0	20150609	B2G
B2G	comp16911_c0_seq1	comp16911_c0_seq1		GO:0009637	GO_REF:nd	ND		P	phototropin-1 isoform x1	NA	NA	taxon:0	20150609	B2G
B2G	comp16911_c0_seq1	comp16911_c0_seq1		GO:0016070	GO_REF:nd	ND		P	phototropin-1 isoform x1	NA	NA	taxon:0	20150609	B2G
B2G	comp16911_c0_seq1	comp16911_c0_seq1		GO:0038023	GO_REF:nd	ND		F	phototropin-1 isoform x1	NA	NA	taxon:0	20150609	B2G
B2G	comp16911_c0_seq1	comp16911_c0_seq1		GO:0000166	GO_REF:nd	ND		F	phototropin-1 isoform x1	NA	NA	taxon:0	20150609	B2G
B2G	comp16911_c0_seq1	comp16911_c0_seq1		GO:0009657	GO_REF:nd	ND		P	phototropin-1 isoform x1	NA	NA	taxon:0	20150609	B2G
B2G	comp16911_c0_seq1	comp16911_c0_seq1		GO:1901576	GO_REF:nd	ND		P	phototropin-1 isoform x1	NA	NA	taxon:0	20150609	B2G
B2G	comp16911_c0_seq1	comp16911_c0_seq1		GO:0006464	GO_REF:nd	ND		P	phototropin-1 isoform x1	NA	NA	taxon:0	20150609	B2G
B2G	comp16954_c0_seq1	comp16954_c0_seq1		GO:0016887	GO_REF:nd	ND		F	abc transporter	NA	NA	taxon:0	20150609	B2G
B2G	comp16954_c0_seq1	comp16954_c0_seq1		GO:0005524	GO_REF:nd	ND		F	abc transporter	NA	NA	taxon:0	20150609	B2G
B2G	comp17084_c0_seq1	comp17084_c0_seq1		GO:0018344	GO_REF:nd	ND		P	geranylgeranyl transferase type-2 subunit beta-like isoform x1	NA	NA	taxon:0	20150609	B2G
B2G	comp17084_c0_seq1	comp17084_c0_seq1		GO:0004663	GO_REF:nd	ND		F	geranylgeranyl transferase type-2 subunit beta-like isoform x1	NA	NA	taxon:0	20150609	B2G
B2G	comp17084_c1_seq1	comp17084_c1_seq1		GO:0010309	GO_REF:nd	ND		F	hypothetical protein SELMODRAFT_145221	NA	NA	taxon:0	20150609	B2G
B2G	comp17084_c1_seq1	comp17084_c1_seq1		GO:0019509	GO_REF:nd	ND		P	hypothetical protein SELMODRAFT_145221	NA	NA	taxon:0	20150609	B2G
B2G	comp17084_c1_seq1	comp17084_c1_seq1		GO:0055114	GO_REF:nd	ND		P	hypothetical protein SELMODRAFT_145221	NA	NA	taxon:0	20150609	B2G
B2G	comp17084_c1_seq1	comp17084_c1_seq1		GO:0004663	GO_REF:nd	ND		F	hypothetical protein SELMODRAFT_145221	NA	NA	taxon:0	20150609	B2G
B2G	comp17084_c1_seq1	comp17084_c1_seq1		GO:0005737	GO_REF:nd	ND		C	hypothetical protein SELMODRAFT_145221	NA	NA	taxon:0	20150609	B2G
B2G	comp17084_c1_seq1	comp17084_c1_seq1		GO:0005634	GO_REF:nd	ND		C	hypothetical protein SELMODRAFT_145221	NA	NA	taxon:0	20150609	B2G
B2G	comp17084_c1_seq1	comp17084_c1_seq1		GO:0018344	GO_REF:nd	ND		P	hypothetical protein SELMODRAFT_145221	NA	NA	taxon:0	20150609	B2G
B2G	comp17096_c1_seq1	comp17096_c1_seq1		GO:0015743	GO_REF:nd	ND		P	aluminum-activated malate transporter 2-like	NA	NA	taxon:0	20150609	B2G
B2G	comp17101_c0_seq1	comp17101_c0_seq1		GO:0006546	GO_REF:nd	ND		P	glycine cleavage system p-protein	NA	NA	taxon:0	20150609	B2G
B2G	comp17101_c0_seq1	comp17101_c0_seq1		GO:0004375	GO_REF:nd	ND		F	glycine cleavage system p-protein	NA	NA	taxon:0	20150609	B2G
B2G	comp17101_c0_seq1	comp17101_c0_seq1		GO:0030170	GO_REF:nd	ND		F	glycine cleavage system p-protein	NA	NA	taxon:0	20150609	B2G
B2G	comp17101_c0_seq1	comp17101_c0_seq1		GO:0055114	GO_REF:nd	ND		P	glycine cleavage system p-protein	NA	NA	taxon:0	20150609	B2G
B2G	comp17118_c0_seq1	comp17118_c0_seq1		GO:0006468	GO_REF:nd	ND		P	cell division control protein 2 homolog	NA	NA	taxon:0	20150609	B2G
B2G	comp17118_c0_seq1	comp17118_c0_seq1		GO:0005524	GO_REF:nd	ND		F	cell division control protein 2 homolog	NA	NA	taxon:0	20150609	B2G
B2G	comp17118_c0_seq1	comp17118_c0_seq1		GO:0004674	GO_REF:nd	ND		F	cell division control protein 2 homolog	NA	NA	taxon:0	20150609	B2G
B2G	comp17136_c0_seq1	comp17136_c0_seq1		GO:0005488	GO_REF:nd	ND		F	predicted protein	NA	NA	taxon:0	20150609	B2G
B2G	comp17136_c0_seq1	comp17136_c0_seq1		GO:0016772	GO_REF:nd	ND		F	predicted protein	NA	NA	taxon:0	20150609	B2G
B2G	comp17198_c0_seq1	comp17198_c0_seq1		GO:0008270	GO_REF:nd	ND		F	glutamate receptor	NA	NA	taxon:0	20150609	B2G
B2G	comp17198_c0_seq1	comp17198_c0_seq1		GO:0003676	GO_REF:nd	ND		F	glutamate receptor	NA	NA	taxon:0	20150609	B2G
B2G	comp17296_c0_seq1	comp17296_c0_seq1		GO:0020037	GO_REF:nd	ND		F	cytochrome p450 71a1	NA	NA	taxon:0	20150609	B2G
B2G	comp17296_c0_seq1	comp17296_c0_seq1		GO:0016705	GO_REF:nd	ND		F	cytochrome p450 71a1	NA	NA	taxon:0	20150609	B2G
B2G	comp17296_c0_seq1	comp17296_c0_seq1		GO:0004497	GO_REF:nd	ND		F	cytochrome p450 71a1	NA	NA	taxon:0	20150609	B2G
B2G	comp17296_c0_seq1	comp17296_c0_seq1		GO:0005506	GO_REF:nd	ND		F	cytochrome p450 71a1	NA	NA	taxon:0	20150609	B2G
B2G	comp17296_c0_seq1	comp17296_c0_seq1		GO:0055114	GO_REF:nd	ND		P	cytochrome p450 71a1	NA	NA	taxon:0	20150609	B2G
B2G	comp17341_c0_seq1	comp17341_c0_seq1		GO:0044699	GO_REF:nd	ND		P	predicted protein, partial	NA	NA	taxon:0	20150609	B2G
B2G	comp17352_c1_seq1	comp17352_c1_seq1		GO:0006412	GO_REF:nd	ND		P	alanine--trna ligase	NA	NA	taxon:0	20150609	B2G
B2G	comp17352_c1_seq1	comp17352_c1_seq1		GO:0003676	GO_REF:nd	ND		F	alanine--trna ligase	NA	NA	taxon:0	20150609	B2G
B2G	comp17352_c1_seq1	comp17352_c1_seq1		GO:0016876	GO_REF:nd	ND		F	alanine--trna ligase	NA	NA	taxon:0	20150609	B2G
B2G	comp17352_c1_seq1	comp17352_c1_seq1		GO:0043167	GO_REF:nd	ND		F	alanine--trna ligase	NA	NA	taxon:0	20150609	B2G
B2G	comp17352_c1_seq1	comp17352_c1_seq1		GO:0043039	GO_REF:nd	ND		P	alanine--trna ligase	NA	NA	taxon:0	20150609	B2G
B2G	comp17370_c0_seq1	comp17370_c0_seq1		GO:0030170	GO_REF:nd	ND		F	serine transhydroxymethyltransferase 1 isoform 2	NA	NA	taxon:0	20150609	B2G
B2G	comp17370_c0_seq1	comp17370_c0_seq1		GO:0006563	GO_REF:nd	ND		P	serine transhydroxymethyltransferase 1 isoform 2	NA	NA	taxon:0	20150609	B2G
B2G	comp17370_c0_seq1	comp17370_c0_seq1		GO:0035999	GO_REF:nd	ND		P	serine transhydroxymethyltransferase 1 isoform 2	NA	NA	taxon:0	20150609	B2G
B2G	comp17370_c0_seq1	comp17370_c0_seq1		GO:0032259	GO_REF:nd	ND		P	serine transhydroxymethyltransferase 1 isoform 2	NA	NA	taxon:0	20150609	B2G
B2G	comp17370_c0_seq1	comp17370_c0_seq1		GO:0008168	GO_REF:nd	ND		F	serine transhydroxymethyltransferase 1 isoform 2	NA	NA	taxon:0	20150609	B2G
B2G	comp17370_c0_seq1	comp17370_c0_seq1		GO:0004372	GO_REF:nd	ND		F	serine transhydroxymethyltransferase 1 isoform 2	NA	NA	taxon:0	20150609	B2G
B2G	comp17370_c0_seq1	comp17370_c0_seq1		GO:0006544	GO_REF:nd	ND		P	serine transhydroxymethyltransferase 1 isoform 2	NA	NA	taxon:0	20150609	B2G
B2G	comp17429_c0_seq1	comp17429_c0_seq1		GO:0009507	GO_REF:nd	ND		C	photosystem i assembly protein ycf1	NA	NA	taxon:0	20150609	B2G
B2G	comp17455_c0_seq1	comp17455_c0_seq1		GO:0005488	GO_REF:nd	ND		F	Os08g0125300	NA	NA	taxon:0	20150609	B2G
B2G	comp17570_c0_seq1	comp17570_c0_seq1		GO:0004807	GO_REF:nd	ND		F	triosephosphate isomerase family protein	NA	NA	taxon:0	20150609	B2G
B2G	comp17570_c0_seq1	comp17570_c0_seq1		GO:0006096	GO_REF:nd	ND		P	triosephosphate isomerase family protein	NA	NA	taxon:0	20150609	B2G
B2G	comp17624_c0_seq1	comp17624_c0_seq1		GO:0006468	GO_REF:nd	ND		P	serine threonine-protein kinase	NA	NA	taxon:0	20150609	B2G
B2G	comp17624_c0_seq1	comp17624_c0_seq1		GO:0005524	GO_REF:nd	ND		F	serine threonine-protein kinase	NA	NA	taxon:0	20150609	B2G
B2G	comp17624_c0_seq1	comp17624_c0_seq1		GO:0004674	GO_REF:nd	ND		F	serine threonine-protein kinase	NA	NA	taxon:0	20150609	B2G
B2G	comp17631_c0_seq1	comp17631_c0_seq1		GO:0005737	GO_REF:nd	ND		C	isco large subunit-binding protein subunit alpha isoform 2	NA	NA	taxon:0	20150609	B2G
B2G	comp17631_c0_seq1	comp17631_c0_seq1		GO:0005524	GO_REF:nd	ND		F	isco large subunit-binding protein subunit alpha isoform 2	NA	NA	taxon:0	20150609	B2G
B2G	comp17631_c0_seq1	comp17631_c0_seq1		GO:0042026	GO_REF:nd	ND		P	isco large subunit-binding protein subunit alpha isoform 2	NA	NA	taxon:0	20150609	B2G
B2G	comp17715_c0_seq1	comp17715_c0_seq1		GO:0003964	GO_REF:nd	ND		F	telomerase reverse transcriptase	NA	NA	taxon:0	20150609	B2G
B2G	comp17715_c0_seq1	comp17715_c0_seq1		GO:0006278	GO_REF:nd	ND		P	telomerase reverse transcriptase	NA	NA	taxon:0	20150609	B2G
B2G	comp17729_c0_seq1	comp17729_c0_seq1		GO:0055114	GO_REF:nd	ND		P	11-beta-hydroxysteroid dehydrogenase-like 4a	NA	NA	taxon:0	20150609	B2G
B2G	comp17729_c0_seq1	comp17729_c0_seq1		GO:0016491	GO_REF:nd	ND		F	11-beta-hydroxysteroid dehydrogenase-like 4a	NA	NA	taxon:0	20150609	B2G
B2G	comp17734_c0_seq1	comp17734_c0_seq1		GO:0048046	GO_REF:nd	ND		C	dirigent protein 23-like	NA	NA	taxon:0	20150609	B2G
B2G	comp17736_c0_seq1	comp17736_c0_seq1		GO:0042626	GO_REF:nd	ND		F	abc transporter b family member 1-like	NA	NA	taxon:0	20150609	B2G
B2G	comp17736_c0_seq1	comp17736_c0_seq1		GO:0055085	GO_REF:nd	ND		P	abc transporter b family member 1-like	NA	NA	taxon:0	20150609	B2G
B2G	comp17736_c0_seq1	comp17736_c0_seq1		GO:0005524	GO_REF:nd	ND		F	abc transporter b family member 1-like	NA	NA	taxon:0	20150609	B2G
B2G	comp17736_c0_seq1	comp17736_c0_seq1		GO:0016021	GO_REF:nd	ND		C	abc transporter b family member 1-like	NA	NA	taxon:0	20150609	B2G
B2G	comp17758_c0_seq1	comp17758_c0_seq1		GO:0016491	GO_REF:nd	ND		F	cytochrome p450 81e8-like	NA	NA	taxon:0	20150609	B2G
B2G	comp17758_c0_seq1	comp17758_c0_seq1		GO:0005488	GO_REF:nd	ND		F	cytochrome p450 81e8-like	NA	NA	taxon:0	20150609	B2G
B2G	comp17794_c1_seq1	comp17794_c1_seq1		GO:0016740	GO_REF:nd	ND		F	cytosolic sulfotransferase 5-like	NA	NA	taxon:0	20150609	B2G
B2G	comp17797_c0_seq1	comp17797_c0_seq1		GO:0005829	GO_REF:nd	ND		C	tryptophanyl-trna synthetase	NA	NA	taxon:0	20150609	B2G
B2G	comp17797_c0_seq1	comp17797_c0_seq1		GO:0004830	GO_REF:nd	ND		F	tryptophanyl-trna synthetase	NA	NA	taxon:0	20150609	B2G
B2G	comp17797_c0_seq1	comp17797_c0_seq1		GO:0009165	GO_REF:nd	ND		P	tryptophanyl-trna synthetase	NA	NA	taxon:0	20150609	B2G
B2G	comp17797_c0_seq1	comp17797_c0_seq1		GO:0006436	GO_REF:nd	ND		P	tryptophanyl-trna synthetase	NA	NA	taxon:0	20150609	B2G
B2G	comp17797_c0_seq1	comp17797_c0_seq1		GO:0005524	GO_REF:nd	ND		F	tryptophanyl-trna synthetase	NA	NA	taxon:0	20150609	B2G
B2G	comp17859_c0_seq1	comp17859_c0_seq1		GO:0008233	GO_REF:nd	ND		F	mitochondrial intermediate peptidase-like	NA	NA	taxon:0	20150609	B2G
B2G	comp17908_c0_seq1	comp17908_c0_seq1		GO:0000166	GO_REF:nd	ND		F	hypothetical protein VOLCADRAFT_99753	NA	NA	taxon:0	20150609	B2G
B2G	comp17915_c0_seq1	comp17915_c0_seq1		GO:0016021	GO_REF:nd	ND		C	probable protein s-acyltransferase 7	NA	NA	taxon:0	20150609	B2G
B2G	comp17915_c0_seq1	comp17915_c0_seq1		GO:0008152	GO_REF:nd	ND		P	probable protein s-acyltransferase 7	NA	NA	taxon:0	20150609	B2G
B2G	comp17915_c0_seq1	comp17915_c0_seq1		GO:0008270	GO_REF:nd	ND		F	probable protein s-acyltransferase 7	NA	NA	taxon:0	20150609	B2G
B2G	comp17915_c0_seq1	comp17915_c0_seq1		GO:0019706	GO_REF:nd	ND		F	probable protein s-acyltransferase 7	NA	NA	taxon:0	20150609	B2G
B2G	comp17925_c0_seq1	comp17925_c0_seq1		GO:0003735	GO_REF:nd	ND		F	50s ribosomal protein chloroplastic-like	NA	NA	taxon:0	20150609	B2G
B2G	comp17925_c0_seq1	comp17925_c0_seq1		GO:0003723	GO_REF:nd	ND		F	50s ribosomal protein chloroplastic-like	NA	NA	taxon:0	20150609	B2G
B2G	comp17925_c0_seq1	comp17925_c0_seq1		GO:0015934	GO_REF:nd	ND		C	50s ribosomal protein chloroplastic-like	NA	NA	taxon:0	20150609	B2G
B2G	comp17925_c0_seq1	comp17925_c0_seq1		GO:0006412	GO_REF:nd	ND		P	50s ribosomal protein chloroplastic-like	NA	NA	taxon:0	20150609	B2G
B2G	comp17925_c1_seq1	comp17925_c1_seq1		GO:0006098	GO_REF:nd	ND		P	50s ribosomal protein chloroplastic	NA	NA	taxon:0	20150609	B2G
B2G	comp17925_c1_seq1	comp17925_c1_seq1		GO:0009941	GO_REF:nd	ND		C	50s ribosomal protein chloroplastic	NA	NA	taxon:0	20150609	B2G
B2G	comp17925_c1_seq1	comp17925_c1_seq1		GO:0045036	GO_REF:nd	ND		P	50s ribosomal protein chloroplastic	NA	NA	taxon:0	20150609	B2G
B2G	comp17925_c1_seq1	comp17925_c1_seq1		GO:0006412	GO_REF:nd	ND		P	50s ribosomal protein chloroplastic	NA	NA	taxon:0	20150609	B2G
B2G	comp17925_c1_seq1	comp17925_c1_seq1		GO:0009902	GO_REF:nd	ND		P	50s ribosomal protein chloroplastic	NA	NA	taxon:0	20150609	B2G
B2G	comp17925_c1_seq1	comp17925_c1_seq1		GO:0015979	GO_REF:nd	ND		P	50s ribosomal protein chloroplastic	NA	NA	taxon:0	20150609	B2G
B2G	comp17925_c1_seq1	comp17925_c1_seq1		GO:0015934	GO_REF:nd	ND		C	50s ribosomal protein chloroplastic	NA	NA	taxon:0	20150609	B2G
B2G	comp17925_c1_seq1	comp17925_c1_seq1		GO:0016226	GO_REF:nd	ND		P	50s ribosomal protein chloroplastic	NA	NA	taxon:0	20150609	B2G
B2G	comp17925_c1_seq1	comp17925_c1_seq1		GO:0019288	GO_REF:nd	ND		P	50s ribosomal protein chloroplastic	NA	NA	taxon:0	20150609	B2G
B2G	comp17925_c1_seq1	comp17925_c1_seq1		GO:0006354	GO_REF:nd	ND		P	50s ribosomal protein chloroplastic	NA	NA	taxon:0	20150609	B2G
B2G	comp17925_c1_seq1	comp17925_c1_seq1		GO:0009570	GO_REF:nd	ND		C	50s ribosomal protein chloroplastic	NA	NA	taxon:0	20150609	B2G
B2G	comp17925_c1_seq1	comp17925_c1_seq1		GO:0034660	GO_REF:nd	ND		P	50s ribosomal protein chloroplastic	NA	NA	taxon:0	20150609	B2G
B2G	comp17925_c1_seq1	comp17925_c1_seq1		GO:0003735	GO_REF:nd	ND		F	50s ribosomal protein chloroplastic	NA	NA	taxon:0	20150609	B2G
B2G	comp17925_c1_seq1	comp17925_c1_seq1		GO:0009073	GO_REF:nd	ND		P	50s ribosomal protein chloroplastic	NA	NA	taxon:0	20150609	B2G
B2G	comp17925_c1_seq1	comp17925_c1_seq1		GO:0042793	GO_REF:nd	ND		P	50s ribosomal protein chloroplastic	NA	NA	taxon:0	20150609	B2G
B2G	comp17925_c1_seq1	comp17925_c1_seq1		GO:0009535	GO_REF:nd	ND		C	50s ribosomal protein chloroplastic	NA	NA	taxon:0	20150609	B2G
B2G	comp17925_c1_seq1	comp17925_c1_seq1		GO:0005634	GO_REF:nd	ND		C	50s ribosomal protein chloroplastic	NA	NA	taxon:0	20150609	B2G
B2G	comp17925_c1_seq1	comp17925_c1_seq1		GO:0010027	GO_REF:nd	ND		P	50s ribosomal protein chloroplastic	NA	NA	taxon:0	20150609	B2G
B2G	comp17925_c1_seq1	comp17925_c1_seq1		GO:0019843	GO_REF:nd	ND		F	50s ribosomal protein chloroplastic	NA	NA	taxon:0	20150609	B2G
B2G	comp17935_c0_seq1	comp17935_c0_seq1		GO:0005524	GO_REF:nd	ND		F	mitochondrial chaperone bcs1-like	NA	NA	taxon:0	20150609	B2G
B2G	comp17944_c0_seq1	comp17944_c0_seq1		GO:0005488	GO_REF:nd	ND		F	signal recognition particle subunit srp68	NA	NA	taxon:0	20150609	B2G
B2G	comp17944_c0_seq1	comp17944_c0_seq1		GO:0044424	GO_REF:nd	ND		C	signal recognition particle subunit srp68	NA	NA	taxon:0	20150609	B2G
B2G	comp17988_c0_seq1	comp17988_c0_seq1		GO:0046872	GO_REF:nd	ND		F	oligopeptidase a	NA	NA	taxon:0	20150609	B2G
B2G	comp17988_c0_seq1	comp17988_c0_seq1		GO:0004222	GO_REF:nd	ND		F	oligopeptidase a	NA	NA	taxon:0	20150609	B2G
B2G	comp17988_c0_seq1	comp17988_c0_seq1		GO:0006508	GO_REF:nd	ND		P	oligopeptidase a	NA	NA	taxon:0	20150609	B2G
B2G	comp17999_c0_seq1	comp17999_c0_seq1		GO:0009607	GO_REF:nd	ND		P	major allergen pru ar 1	NA	NA	taxon:0	20150609	B2G
B2G	comp17999_c0_seq1	comp17999_c0_seq1		GO:0006952	GO_REF:nd	ND		P	major allergen pru ar 1	NA	NA	taxon:0	20150609	B2G
B2G	comp18010_c1_seq1	comp18010_c1_seq1		GO:0008026	GO_REF:nd	ND		F	Os01g0618500	NA	NA	taxon:0	20150609	B2G
B2G	comp18010_c1_seq1	comp18010_c1_seq1		GO:0003723	GO_REF:nd	ND		F	Os01g0618500	NA	NA	taxon:0	20150609	B2G
B2G	comp18010_c1_seq1	comp18010_c1_seq1		GO:0005524	GO_REF:nd	ND		F	Os01g0618500	NA	NA	taxon:0	20150609	B2G
B2G	comp18010_c1_seq1	comp18010_c1_seq1		GO:0008152	GO_REF:nd	ND		P	Os01g0618500	NA	NA	taxon:0	20150609	B2G
B2G	comp18029_c0_seq1	comp18029_c0_seq1		GO:0006412	GO_REF:nd	ND		P	eukaryotic initiation factor	NA	NA	taxon:0	20150609	B2G
B2G	comp18029_c0_seq1	comp18029_c0_seq1		GO:0032991	GO_REF:nd	ND		C	eukaryotic initiation factor	NA	NA	taxon:0	20150609	B2G
B2G	comp18029_c0_seq1	comp18029_c0_seq1		GO:0003676	GO_REF:nd	ND		F	eukaryotic initiation factor	NA	NA	taxon:0	20150609	B2G
B2G	comp18029_c0_seq1	comp18029_c0_seq1		GO:0044444	GO_REF:nd	ND		C	eukaryotic initiation factor	NA	NA	taxon:0	20150609	B2G
B2G	comp18031_c0_seq1	comp18031_c0_seq1		GO:0048827	GO_REF:nd	ND		P	peptidylprolyl isomerase domain and wd repeat-containing protein 1-like	NA	NA	taxon:0	20150609	B2G
B2G	comp18031_c0_seq1	comp18031_c0_seq1		GO:0048437	GO_REF:nd	ND		P	peptidylprolyl isomerase domain and wd repeat-containing protein 1-like	NA	NA	taxon:0	20150609	B2G
B2G	comp18031_c0_seq1	comp18031_c0_seq1		GO:0010468	GO_REF:nd	ND		P	peptidylprolyl isomerase domain and wd repeat-containing protein 1-like	NA	NA	taxon:0	20150609	B2G
B2G	comp18031_c0_seq1	comp18031_c0_seq1		GO:0044710	GO_REF:nd	ND		P	peptidylprolyl isomerase domain and wd repeat-containing protein 1-like	NA	NA	taxon:0	20150609	B2G
B2G	comp18031_c0_seq1	comp18031_c0_seq1		GO:0006325	GO_REF:nd	ND		P	peptidylprolyl isomerase domain and wd repeat-containing protein 1-like	NA	NA	taxon:0	20150609	B2G
B2G	comp18031_c0_seq1	comp18031_c0_seq1		GO:0006259	GO_REF:nd	ND		P	peptidylprolyl isomerase domain and wd repeat-containing protein 1-like	NA	NA	taxon:0	20150609	B2G
B2G	comp18031_c0_seq1	comp18031_c0_seq1		GO:0048507	GO_REF:nd	ND		P	peptidylprolyl isomerase domain and wd repeat-containing protein 1-like	NA	NA	taxon:0	20150609	B2G
B2G	comp18031_c0_seq1	comp18031_c0_seq1		GO:0080090	GO_REF:nd	ND		P	peptidylprolyl isomerase domain and wd repeat-containing protein 1-like	NA	NA	taxon:0	20150609	B2G
B2G	comp18031_c0_seq1	comp18031_c0_seq1		GO:0031323	GO_REF:nd	ND		P	peptidylprolyl isomerase domain and wd repeat-containing protein 1-like	NA	NA	taxon:0	20150609	B2G
B2G	comp18031_c0_seq1	comp18031_c0_seq1		GO:0000003	GO_REF:nd	ND		P	peptidylprolyl isomerase domain and wd repeat-containing protein 1-like	NA	NA	taxon:0	20150609	B2G
B2G	comp18031_c0_seq1	comp18031_c0_seq1		GO:0030154	GO_REF:nd	ND		P	peptidylprolyl isomerase domain and wd repeat-containing protein 1-like	NA	NA	taxon:0	20150609	B2G
B2G	comp18031_c0_seq1	comp18031_c0_seq1		GO:0048438	GO_REF:nd	ND		P	peptidylprolyl isomerase domain and wd repeat-containing protein 1-like	NA	NA	taxon:0	20150609	B2G
B2G	comp18031_c0_seq1	comp18031_c0_seq1		GO:0033043	GO_REF:nd	ND		P	peptidylprolyl isomerase domain and wd repeat-containing protein 1-like	NA	NA	taxon:0	20150609	B2G
B2G	comp18031_c0_seq1	comp18031_c0_seq1		GO:0006464	GO_REF:nd	ND		P	peptidylprolyl isomerase domain and wd repeat-containing protein 1-like	NA	NA	taxon:0	20150609	B2G
B2G	comp18031_c0_seq1	comp18031_c0_seq1		GO:1902589	GO_REF:nd	ND		P	peptidylprolyl isomerase domain and wd repeat-containing protein 1-like	NA	NA	taxon:0	20150609	B2G
B2G	comp18031_c0_seq1	comp18031_c0_seq1		GO:0050896	GO_REF:nd	ND		P	peptidylprolyl isomerase domain and wd repeat-containing protein 1-like	NA	NA	taxon:0	20150609	B2G
B2G	comp18031_c0_seq1	comp18031_c0_seq1		GO:0048645	GO_REF:nd	ND		P	peptidylprolyl isomerase domain and wd repeat-containing protein 1-like	NA	NA	taxon:0	20150609	B2G
B2G	comp18042_c0_seq1	comp18042_c0_seq1		GO:0005525	GO_REF:nd	ND		F	rab gtpase g3f isoform 1	NA	NA	taxon:0	20150609	B2G
B2G	comp18042_c0_seq1	comp18042_c0_seq1		GO:0007264	GO_REF:nd	ND		P	rab gtpase g3f isoform 1	NA	NA	taxon:0	20150609	B2G
B2G	comp18042_c0_seq1	comp18042_c0_seq1		GO:0015031	GO_REF:nd	ND		P	rab gtpase g3f isoform 1	NA	NA	taxon:0	20150609	B2G
B2G	comp18059_c0_seq1	comp18059_c0_seq1		GO:0004516	GO_REF:nd	ND		F	predicted protein	NA	NA	taxon:0	20150609	B2G
B2G	comp18059_c0_seq1	comp18059_c0_seq1		GO:0019358	GO_REF:nd	ND		P	predicted protein	NA	NA	taxon:0	20150609	B2G
B2G	comp18059_c0_seq1	comp18059_c0_seq1		GO:0004514	GO_REF:nd	ND		F	predicted protein	NA	NA	taxon:0	20150609	B2G
B2G	comp18059_c0_seq1	comp18059_c0_seq1		GO:0009435	GO_REF:nd	ND		P	predicted protein	NA	NA	taxon:0	20150609	B2G
B2G	comp18059_c1_seq1	comp18059_c1_seq1		GO:0016763	GO_REF:nd	ND		F	LOC100286133	NA	NA	taxon:0	20150609	B2G
B2G	comp18059_c1_seq1	comp18059_c1_seq1		GO:0019363	GO_REF:nd	ND		P	LOC100286133	NA	NA	taxon:0	20150609	B2G
B2G	comp18099_c0_seq1	comp18099_c0_seq1		GO:0043231	GO_REF:nd	ND		C	probable protein phosphatase 2c 5 isoform x2	NA	NA	taxon:0	20150609	B2G
B2G	comp18099_c0_seq1	comp18099_c0_seq1		GO:0016791	GO_REF:nd	ND		F	probable protein phosphatase 2c 5 isoform x2	NA	NA	taxon:0	20150609	B2G
B2G	comp18099_c0_seq1	comp18099_c0_seq1		GO:0005737	GO_REF:nd	ND		C	probable protein phosphatase 2c 5 isoform x2	NA	NA	taxon:0	20150609	B2G
B2G	comp18099_c0_seq1	comp18099_c0_seq1		GO:0044237	GO_REF:nd	ND		P	probable protein phosphatase 2c 5 isoform x2	NA	NA	taxon:0	20150609	B2G
B2G	comp18132_c0_seq1	comp18132_c0_seq1		GO:0016311	GO_REF:nd	ND		P	inositol hexakisphosphate and diphosphoinositol-pentakisphosphate kinase 1-like isoform x3	NA	NA	taxon:0	20150609	B2G
B2G	comp18132_c0_seq1	comp18132_c0_seq1		GO:0003993	GO_REF:nd	ND		F	inositol hexakisphosphate and diphosphoinositol-pentakisphosphate kinase 1-like isoform x3	NA	NA	taxon:0	20150609	B2G
B2G	comp18210_c0_seq1	comp18210_c0_seq1		GO:0009987	GO_REF:nd	ND		P	probable aspartyl aminopeptidase-like	NA	NA	taxon:0	20150609	B2G
B2G	comp18210_c0_seq1	comp18210_c0_seq1		GO:0071704	GO_REF:nd	ND		P	probable aspartyl aminopeptidase-like	NA	NA	taxon:0	20150609	B2G
B2G	comp18210_c0_seq1	comp18210_c0_seq1		GO:0044238	GO_REF:nd	ND		P	probable aspartyl aminopeptidase-like	NA	NA	taxon:0	20150609	B2G
B2G	comp18210_c0_seq1	comp18210_c0_seq1		GO:0016787	GO_REF:nd	ND		F	probable aspartyl aminopeptidase-like	NA	NA	taxon:0	20150609	B2G
B2G	comp18214_c0_seq1	comp18214_c0_seq1		GO:0008152	GO_REF:nd	ND		P	hypothetical protein CHLNCDRAFT_55992	NA	NA	taxon:0	20150609	B2G
B2G	comp18277_c0_seq1	comp18277_c0_seq1		GO:0016491	GO_REF:nd	ND		F	glutathione peroxidase	NA	NA	taxon:0	20150609	B2G
B2G	comp18278_c0_seq1	comp18278_c0_seq1		GO:0016021	GO_REF:nd	ND		C	vacuolar amino acid transporter 1-like	NA	NA	taxon:0	20150609	B2G
B2G	comp18298_c0_seq1	comp18298_c0_seq1		GO:0016491	GO_REF:nd	ND		F	glutamic-gamma-semialdehyde dehydrogenase	NA	NA	taxon:0	20150609	B2G
B2G	comp18298_c0_seq1	comp18298_c0_seq1		GO:0008152	GO_REF:nd	ND		P	glutamic-gamma-semialdehyde dehydrogenase	NA	NA	taxon:0	20150609	B2G
B2G	comp18298_c1_seq1	comp18298_c1_seq1		GO:0016491	GO_REF:nd	ND		F	delta-pyrroline-5-carboxylate synthetase	NA	NA	taxon:0	20150609	B2G
B2G	comp18298_c1_seq1	comp18298_c1_seq1		GO:0008152	GO_REF:nd	ND		P	delta-pyrroline-5-carboxylate synthetase	NA	NA	taxon:0	20150609	B2G
B2G	comp18300_c0_seq1	comp18300_c0_seq1		GO:0006413	GO_REF:nd	ND		P	eukaryotic translation initiation factor 3 subunit c-like	NA	NA	taxon:0	20150609	B2G
B2G	comp18300_c0_seq1	comp18300_c0_seq1		GO:0003723	GO_REF:nd	ND		F	eukaryotic translation initiation factor 3 subunit c-like	NA	NA	taxon:0	20150609	B2G
B2G	comp18300_c0_seq1	comp18300_c0_seq1		GO:0070993	GO_REF:nd	ND		C	eukaryotic translation initiation factor 3 subunit c-like	NA	NA	taxon:0	20150609	B2G
B2G	comp18300_c1_seq1	comp18300_c1_seq1		GO:0006413	GO_REF:nd	ND		P	translation initiation family protein	NA	NA	taxon:0	20150609	B2G
B2G	comp18300_c1_seq1	comp18300_c1_seq1		GO:0003723	GO_REF:nd	ND		F	translation initiation family protein	NA	NA	taxon:0	20150609	B2G
B2G	comp18300_c1_seq1	comp18300_c1_seq1		GO:0070993	GO_REF:nd	ND		C	translation initiation family protein	NA	NA	taxon:0	20150609	B2G
B2G	comp18351_c1_seq1	comp18351_c1_seq1		GO:0043565	GO_REF:nd	ND		F	probable wrky transcription factor 33 isoform x1	NA	NA	taxon:0	20150609	B2G
B2G	comp18351_c1_seq1	comp18351_c1_seq1		GO:0003700	GO_REF:nd	ND		F	probable wrky transcription factor 33 isoform x1	NA	NA	taxon:0	20150609	B2G
B2G	comp18351_c1_seq1	comp18351_c1_seq1		GO:0006355	GO_REF:nd	ND		P	probable wrky transcription factor 33 isoform x1	NA	NA	taxon:0	20150609	B2G
B2G	comp18405_c0_seq1	comp18405_c0_seq1		GO:0006457	GO_REF:nd	ND		P	heat shock	NA	NA	taxon:0	20150609	B2G
B2G	comp18405_c0_seq1	comp18405_c0_seq1		GO:0006950	GO_REF:nd	ND		P	heat shock	NA	NA	taxon:0	20150609	B2G
B2G	comp18405_c0_seq1	comp18405_c0_seq1		GO:0005524	GO_REF:nd	ND		F	heat shock	NA	NA	taxon:0	20150609	B2G
B2G	comp18405_c0_seq1	comp18405_c0_seq1		GO:0051082	GO_REF:nd	ND		F	heat shock	NA	NA	taxon:0	20150609	B2G
B2G	comp18456_c0_seq1	comp18456_c0_seq1		GO:0000272	GO_REF:nd	ND		P	inactive beta-amylase 9	NA	NA	taxon:0	20150609	B2G
B2G	comp18456_c0_seq1	comp18456_c0_seq1		GO:0016161	GO_REF:nd	ND		F	inactive beta-amylase 9	NA	NA	taxon:0	20150609	B2G
B2G	comp18456_c1_seq1	comp18456_c1_seq1		GO:0000272	GO_REF:nd	ND		P	inactive beta-amylase 9	NA	NA	taxon:0	20150609	B2G
B2G	comp18456_c1_seq1	comp18456_c1_seq1		GO:0016161	GO_REF:nd	ND		F	inactive beta-amylase 9	NA	NA	taxon:0	20150609	B2G
B2G	comp18459_c0_seq1	comp18459_c0_seq1		GO:0016491	GO_REF:nd	ND		F	1-aminocyclopropane-1-carboxylate oxidase homolog 1-like	NA	NA	taxon:0	20150609	B2G
B2G	comp18465_c0_seq1	comp18465_c0_seq1		GO:0016491	GO_REF:nd	ND		F	dihydrolipoamide dehydrogenase mitochondrial precursor	NA	NA	taxon:0	20150609	B2G
B2G	comp18635_c0_seq1	comp18635_c0_seq1		GO:0005840	GO_REF:nd	ND		C	40s ribosomal protein s24-1-like	NA	NA	taxon:0	20150609	B2G
B2G	comp18635_c0_seq1	comp18635_c0_seq1		GO:0003735	GO_REF:nd	ND		F	40s ribosomal protein s24-1-like	NA	NA	taxon:0	20150609	B2G
B2G	comp18635_c0_seq1	comp18635_c0_seq1		GO:0006412	GO_REF:nd	ND		P	40s ribosomal protein s24-1-like	NA	NA	taxon:0	20150609	B2G
B2G	comp18635_c0_seq1	comp18635_c0_seq1		GO:0000166	GO_REF:nd	ND		F	40s ribosomal protein s24-1-like	NA	NA	taxon:0	20150609	B2G
B2G	comp18636_c0_seq1	comp18636_c0_seq1		GO:0005840	GO_REF:nd	ND		C	60s ribosomal protein l32-1-like	NA	NA	taxon:0	20150609	B2G
B2G	comp18636_c0_seq1	comp18636_c0_seq1		GO:0003735	GO_REF:nd	ND		F	60s ribosomal protein l32-1-like	NA	NA	taxon:0	20150609	B2G
B2G	comp18636_c0_seq1	comp18636_c0_seq1		GO:0006412	GO_REF:nd	ND		P	60s ribosomal protein l32-1-like	NA	NA	taxon:0	20150609	B2G
B2G	comp18653_c0_seq1	comp18653_c0_seq1		GO:0005622	GO_REF:nd	ND		C	60s ribosomal protein l10-3	NA	NA	taxon:0	20150609	B2G
B2G	comp18654_c0_seq1	comp18654_c0_seq1		GO:0006810	GO_REF:nd	ND		P	atp adp translocator	NA	NA	taxon:0	20150609	B2G
B2G	comp18654_c0_seq1	comp18654_c0_seq1		GO:0016020	GO_REF:nd	ND		C	atp adp translocator	NA	NA	taxon:0	20150609	B2G
B2G	comp18686_c0_seq1	comp18686_c0_seq1		GO:0016020	GO_REF:nd	ND		C	3-ketoacyl- synthase 4-like	NA	NA	taxon:0	20150609	B2G
B2G	comp18686_c0_seq1	comp18686_c0_seq1		GO:0006633	GO_REF:nd	ND		P	3-ketoacyl- synthase 4-like	NA	NA	taxon:0	20150609	B2G
B2G	comp18686_c0_seq1	comp18686_c0_seq1		GO:0016747	GO_REF:nd	ND		F	3-ketoacyl- synthase 4-like	NA	NA	taxon:0	20150609	B2G
B2G	comp18691_c0_seq1	comp18691_c0_seq1		GO:0046872	GO_REF:nd	ND		F	succinate dehydrogenase	NA	NA	taxon:0	20150609	B2G
B2G	comp18691_c0_seq1	comp18691_c0_seq1		GO:0005743	GO_REF:nd	ND		C	succinate dehydrogenase	NA	NA	taxon:0	20150609	B2G
B2G	comp18691_c0_seq1	comp18691_c0_seq1		GO:0009055	GO_REF:nd	ND		F	succinate dehydrogenase	NA	NA	taxon:0	20150609	B2G
B2G	comp18691_c0_seq1	comp18691_c0_seq1		GO:0006099	GO_REF:nd	ND		P	succinate dehydrogenase	NA	NA	taxon:0	20150609	B2G
B2G	comp18691_c0_seq1	comp18691_c0_seq1		GO:0051537	GO_REF:nd	ND		F	succinate dehydrogenase	NA	NA	taxon:0	20150609	B2G
B2G	comp18691_c0_seq1	comp18691_c0_seq1		GO:0051539	GO_REF:nd	ND		F	succinate dehydrogenase	NA	NA	taxon:0	20150609	B2G
B2G	comp18691_c0_seq1	comp18691_c0_seq1		GO:0008177	GO_REF:nd	ND		F	succinate dehydrogenase	NA	NA	taxon:0	20150609	B2G
B2G	comp18691_c0_seq1	comp18691_c0_seq1		GO:0051538	GO_REF:nd	ND		F	succinate dehydrogenase	NA	NA	taxon:0	20150609	B2G
B2G	comp18696_c0_seq1	comp18696_c0_seq1		GO:0016020	GO_REF:nd	ND		C	PREDICTED: syntaxin-22-like	NA	NA	taxon:0	20150609	B2G
B2G	comp18696_c0_seq1	comp18696_c0_seq1		GO:0005484	GO_REF:nd	ND		F	PREDICTED: syntaxin-22-like	NA	NA	taxon:0	20150609	B2G
B2G	comp18696_c0_seq1	comp18696_c0_seq1		GO:0006886	GO_REF:nd	ND		P	PREDICTED: syntaxin-22-like	NA	NA	taxon:0	20150609	B2G
B2G	comp18698_c0_seq1	comp18698_c0_seq1		GO:0005840	GO_REF:nd	ND		C	40s ribosomal protein s19-1	NA	NA	taxon:0	20150609	B2G
B2G	comp18698_c0_seq1	comp18698_c0_seq1		GO:0003735	GO_REF:nd	ND		F	40s ribosomal protein s19-1	NA	NA	taxon:0	20150609	B2G
B2G	comp18698_c0_seq1	comp18698_c0_seq1		GO:0006412	GO_REF:nd	ND		P	40s ribosomal protein s19-1	NA	NA	taxon:0	20150609	B2G
B2G	comp18700_c1_seq1	comp18700_c1_seq1		GO:0030529	GO_REF:nd	ND		C	hypothetical protein SELMODRAFT_166700	NA	NA	taxon:0	20150609	B2G
B2G	comp18707_c0_seq1	comp18707_c0_seq1		GO:0048038	GO_REF:nd	ND		F	nadh dehydrogenase subunit 5	NA	NA	taxon:0	20150609	B2G
B2G	comp18707_c0_seq1	comp18707_c0_seq1		GO:0016021	GO_REF:nd	ND		C	nadh dehydrogenase subunit 5	NA	NA	taxon:0	20150609	B2G
B2G	comp18707_c0_seq1	comp18707_c0_seq1		GO:0008137	GO_REF:nd	ND		F	nadh dehydrogenase subunit 5	NA	NA	taxon:0	20150609	B2G
B2G	comp18707_c0_seq1	comp18707_c0_seq1		GO:0042773	GO_REF:nd	ND		P	nadh dehydrogenase subunit 5	NA	NA	taxon:0	20150609	B2G
B2G	comp18707_c0_seq1	comp18707_c0_seq1		GO:0009507	GO_REF:nd	ND		C	nadh dehydrogenase subunit 5	NA	NA	taxon:0	20150609	B2G
B2G	comp18709_c0_seq1	comp18709_c0_seq1		GO:0046872	GO_REF:nd	ND		F	cytochrome b-c1 complex subunit rieske- mitochondrial-like	NA	NA	taxon:0	20150609	B2G
B2G	comp18709_c0_seq1	comp18709_c0_seq1		GO:1902600	GO_REF:nd	ND		P	cytochrome b-c1 complex subunit rieske- mitochondrial-like	NA	NA	taxon:0	20150609	B2G
B2G	comp18709_c0_seq1	comp18709_c0_seq1		GO:0008121	GO_REF:nd	ND		F	cytochrome b-c1 complex subunit rieske- mitochondrial-like	NA	NA	taxon:0	20150609	B2G
B2G	comp18709_c0_seq1	comp18709_c0_seq1		GO:0070469	GO_REF:nd	ND		C	cytochrome b-c1 complex subunit rieske- mitochondrial-like	NA	NA	taxon:0	20150609	B2G
B2G	comp18709_c0_seq1	comp18709_c0_seq1		GO:0051537	GO_REF:nd	ND		F	cytochrome b-c1 complex subunit rieske- mitochondrial-like	NA	NA	taxon:0	20150609	B2G
B2G	comp18709_c0_seq1	comp18709_c0_seq1		GO:0005739	GO_REF:nd	ND		C	cytochrome b-c1 complex subunit rieske- mitochondrial-like	NA	NA	taxon:0	20150609	B2G
B2G	comp18709_c0_seq1	comp18709_c0_seq1		GO:0055114	GO_REF:nd	ND		P	cytochrome b-c1 complex subunit rieske- mitochondrial-like	NA	NA	taxon:0	20150609	B2G
B2G	comp18713_c0_seq1	comp18713_c0_seq1		GO:0071704	GO_REF:nd	ND		P	elongation factor 1-delta 1-like	NA	NA	taxon:0	20150609	B2G
B2G	comp18713_c0_seq1	comp18713_c0_seq1		GO:0044464	GO_REF:nd	ND		C	elongation factor 1-delta 1-like	NA	NA	taxon:0	20150609	B2G
B2G	comp18713_c0_seq1	comp18713_c0_seq1		GO:0044237	GO_REF:nd	ND		P	elongation factor 1-delta 1-like	NA	NA	taxon:0	20150609	B2G
B2G	comp18718_c0_seq1	comp18718_c0_seq1		GO:0003743	GO_REF:nd	ND		F	eukaryotic translation initiation factor 5a-1	NA	NA	taxon:0	20150609	B2G
B2G	comp18718_c0_seq1	comp18718_c0_seq1		GO:0006413	GO_REF:nd	ND		P	eukaryotic translation initiation factor 5a-1	NA	NA	taxon:0	20150609	B2G
B2G	comp18718_c0_seq1	comp18718_c0_seq1		GO:0003746	GO_REF:nd	ND		F	eukaryotic translation initiation factor 5a-1	NA	NA	taxon:0	20150609	B2G
B2G	comp18718_c0_seq1	comp18718_c0_seq1		GO:0006452	GO_REF:nd	ND		P	eukaryotic translation initiation factor 5a-1	NA	NA	taxon:0	20150609	B2G
B2G	comp18718_c0_seq1	comp18718_c0_seq1		GO:0045905	GO_REF:nd	ND		P	eukaryotic translation initiation factor 5a-1	NA	NA	taxon:0	20150609	B2G
B2G	comp18718_c0_seq1	comp18718_c0_seq1		GO:0043022	GO_REF:nd	ND		F	eukaryotic translation initiation factor 5a-1	NA	NA	taxon:0	20150609	B2G
B2G	comp18718_c0_seq1	comp18718_c0_seq1		GO:0010089	GO_REF:nd	ND		P	eukaryotic translation initiation factor 5a-1	NA	NA	taxon:0	20150609	B2G
B2G	comp18718_c0_seq1	comp18718_c0_seq1		GO:0045901	GO_REF:nd	ND		P	eukaryotic translation initiation factor 5a-1	NA	NA	taxon:0	20150609	B2G
B2G	comp18718_c0_seq1	comp18718_c0_seq1		GO:0008612	GO_REF:nd	ND		P	eukaryotic translation initiation factor 5a-1	NA	NA	taxon:0	20150609	B2G
B2G	comp18731_c0_seq1	comp18731_c0_seq1		GO:0044710	GO_REF:nd	ND		P	glyceraldehyde-3-phosphate cytosolic	NA	NA	taxon:0	20150609	B2G
B2G	comp18731_c0_seq1	comp18731_c0_seq1		GO:0016491	GO_REF:nd	ND		F	glyceraldehyde-3-phosphate cytosolic	NA	NA	taxon:0	20150609	B2G
B2G	comp18731_c0_seq1	comp18731_c0_seq1		GO:0050662	GO_REF:nd	ND		F	glyceraldehyde-3-phosphate cytosolic	NA	NA	taxon:0	20150609	B2G
B2G	comp18731_c0_seq1	comp18731_c0_seq1		GO:0000166	GO_REF:nd	ND		F	glyceraldehyde-3-phosphate cytosolic	NA	NA	taxon:0	20150609	B2G
B2G	comp18735_c0_seq1	comp18735_c0_seq1		GO:0016684	GO_REF:nd	ND		F	2-cys peroxiredoxin	NA	NA	taxon:0	20150609	B2G
B2G	comp18735_c0_seq1	comp18735_c0_seq1		GO:0016209	GO_REF:nd	ND		F	2-cys peroxiredoxin	NA	NA	taxon:0	20150609	B2G
B2G	comp18766_c0_seq1	comp18766_c0_seq1		GO:0020037	GO_REF:nd	ND		F	alpha-dioxygenase 1	NA	NA	taxon:0	20150609	B2G
B2G	comp18766_c0_seq1	comp18766_c0_seq1		GO:0004601	GO_REF:nd	ND		F	alpha-dioxygenase 1	NA	NA	taxon:0	20150609	B2G
B2G	comp18766_c0_seq1	comp18766_c0_seq1		GO:0055114	GO_REF:nd	ND		P	alpha-dioxygenase 1	NA	NA	taxon:0	20150609	B2G
B2G	comp18766_c0_seq1	comp18766_c0_seq1		GO:0006979	GO_REF:nd	ND		P	alpha-dioxygenase 1	NA	NA	taxon:0	20150609	B2G
B2G	comp18767_c0_seq1	comp18767_c0_seq1		GO:0046777	GO_REF:nd	ND		P	PREDICTED: uncharacterized protein LOC105169061	NA	NA	taxon:0	20150609	B2G
B2G	comp18767_c0_seq1	comp18767_c0_seq1		GO:0019288	GO_REF:nd	ND		P	PREDICTED: uncharacterized protein LOC105169061	NA	NA	taxon:0	20150609	B2G
B2G	comp18767_c0_seq1	comp18767_c0_seq1		GO:0009637	GO_REF:nd	ND		P	PREDICTED: uncharacterized protein LOC105169061	NA	NA	taxon:0	20150609	B2G
B2G	comp18767_c0_seq1	comp18767_c0_seq1		GO:0010155	GO_REF:nd	ND		P	PREDICTED: uncharacterized protein LOC105169061	NA	NA	taxon:0	20150609	B2G
B2G	comp18767_c0_seq1	comp18767_c0_seq1		GO:0000023	GO_REF:nd	ND		P	PREDICTED: uncharacterized protein LOC105169061	NA	NA	taxon:0	20150609	B2G
B2G	comp18767_c0_seq1	comp18767_c0_seq1		GO:0019252	GO_REF:nd	ND		P	PREDICTED: uncharacterized protein LOC105169061	NA	NA	taxon:0	20150609	B2G
B2G	comp18767_c0_seq1	comp18767_c0_seq1		GO:0043085	GO_REF:nd	ND		P	PREDICTED: uncharacterized protein LOC105169061	NA	NA	taxon:0	20150609	B2G
B2G	comp18777_c0_seq1	comp18777_c0_seq1		GO:0006468	GO_REF:nd	ND		P	leucine-rich repeat receptor-like serine threonine tyrosine-protein kinase sobir1	NA	NA	taxon:0	20150609	B2G
B2G	comp18777_c0_seq1	comp18777_c0_seq1		GO:0005524	GO_REF:nd	ND		F	leucine-rich repeat receptor-like serine threonine tyrosine-protein kinase sobir1	NA	NA	taxon:0	20150609	B2G
B2G	comp18777_c0_seq1	comp18777_c0_seq1		GO:0004674	GO_REF:nd	ND		F	leucine-rich repeat receptor-like serine threonine tyrosine-protein kinase sobir1	NA	NA	taxon:0	20150609	B2G
B2G	comp18820_c0_seq1	comp18820_c0_seq1		GO:0020037	GO_REF:nd	ND		F	peroxidase 24-like	NA	NA	taxon:0	20150609	B2G
B2G	comp18820_c0_seq1	comp18820_c0_seq1		GO:0046872	GO_REF:nd	ND		F	peroxidase 24-like	NA	NA	taxon:0	20150609	B2G
B2G	comp18820_c0_seq1	comp18820_c0_seq1		GO:0004601	GO_REF:nd	ND		F	peroxidase 24-like	NA	NA	taxon:0	20150609	B2G
B2G	comp18820_c0_seq1	comp18820_c0_seq1		GO:0055114	GO_REF:nd	ND		P	peroxidase 24-like	NA	NA	taxon:0	20150609	B2G
B2G	comp18820_c0_seq1	comp18820_c0_seq1		GO:0006979	GO_REF:nd	ND		P	peroxidase 24-like	NA	NA	taxon:0	20150609	B2G
B2G	comp18836_c0_seq1	comp18836_c0_seq1		GO:0016020	GO_REF:nd	ND		C	phosphate carrier mitochondrial	NA	NA	taxon:0	20150609	B2G
B2G	comp18841_c1_seq1	comp18841_c1_seq1		GO:0008233	GO_REF:nd	ND		F	proteasome subunit beta type-1	NA	NA	taxon:0	20150609	B2G
B2G	comp18841_c1_seq1	comp18841_c1_seq1		GO:0044424	GO_REF:nd	ND		C	proteasome subunit beta type-1	NA	NA	taxon:0	20150609	B2G
B2G	comp18857_c0_seq1	comp18857_c0_seq1		GO:0016831	GO_REF:nd	ND		F	glutamate decarboxylase	NA	NA	taxon:0	20150609	B2G
B2G	comp18857_c0_seq1	comp18857_c0_seq1		GO:0043167	GO_REF:nd	ND		F	glutamate decarboxylase	NA	NA	taxon:0	20150609	B2G
B2G	comp18857_c0_seq1	comp18857_c0_seq1		GO:0019752	GO_REF:nd	ND		P	glutamate decarboxylase	NA	NA	taxon:0	20150609	B2G
B2G	comp18857_c0_seq1	comp18857_c0_seq1		GO:0051213	GO_REF:nd	ND		F	glutamate decarboxylase	NA	NA	taxon:0	20150609	B2G
B2G	comp18896_c0_seq1	comp18896_c0_seq1		GO:0005509	GO_REF:nd	ND		F	calmodulin	NA	NA	taxon:0	20150609	B2G
B2G	comp18916_c0_seq1	comp18916_c0_seq1		GO:0006457	GO_REF:nd	ND		P	peptidyl-prolyl cis-trans isomerase cyp19-4	NA	NA	taxon:0	20150609	B2G
B2G	comp18916_c0_seq1	comp18916_c0_seq1		GO:0000413	GO_REF:nd	ND		P	peptidyl-prolyl cis-trans isomerase cyp19-4	NA	NA	taxon:0	20150609	B2G
B2G	comp18916_c0_seq1	comp18916_c0_seq1		GO:0003755	GO_REF:nd	ND		F	peptidyl-prolyl cis-trans isomerase cyp19-4	NA	NA	taxon:0	20150609	B2G
B2G	comp18918_c0_seq1	comp18918_c0_seq1		GO:0006914	GO_REF:nd	ND		P	autophagy-related protein 8	NA	NA	taxon:0	20150609	B2G
B2G	comp18941_c0_seq1	comp18941_c0_seq1		GO:0055114	GO_REF:nd	ND		P	protein srg1-like	NA	NA	taxon:0	20150609	B2G
B2G	comp18941_c0_seq1	comp18941_c0_seq1		GO:0016706	GO_REF:nd	ND		F	protein srg1-like	NA	NA	taxon:0	20150609	B2G
B2G	comp18943_c0_seq1	comp18943_c0_seq1		GO:0006413	GO_REF:nd	ND		P	eukaryotic translation initiation factor 3 subunit i {eco:0000255	NA	NA	taxon:0	20150609	B2G
B2G	comp18943_c0_seq1	comp18943_c0_seq1		GO:0070993	GO_REF:nd	ND		C	eukaryotic translation initiation factor 3 subunit i {eco:0000255	NA	NA	taxon:0	20150609	B2G
B2G	comp18950_c1_seq1	comp18950_c1_seq1		GO:0044699	GO_REF:nd	ND		P	glutaredoxin	NA	NA	taxon:0	20150609	B2G
B2G	comp18960_c0_seq1	comp18960_c0_seq1		GO:1902358	GO_REF:nd	ND		P	low affinity sulfate transporter 3	NA	NA	taxon:0	20150609	B2G
B2G	comp18960_c0_seq1	comp18960_c0_seq1		GO:0016021	GO_REF:nd	ND		C	low affinity sulfate transporter 3	NA	NA	taxon:0	20150609	B2G
B2G	comp18960_c0_seq1	comp18960_c0_seq1		GO:0008271	GO_REF:nd	ND		F	low affinity sulfate transporter 3	NA	NA	taxon:0	20150609	B2G
B2G	comp18993_c0_seq1	comp18993_c0_seq1		GO:0009987	GO_REF:nd	ND		P	Os10g0192300	NA	NA	taxon:0	20150609	B2G
B2G	comp18997_c0_seq1	comp18997_c0_seq1		GO:0004017	GO_REF:nd	ND		F	adenylate kinase	NA	NA	taxon:0	20150609	B2G
B2G	comp18997_c0_seq1	comp18997_c0_seq1		GO:0005524	GO_REF:nd	ND		F	adenylate kinase	NA	NA	taxon:0	20150609	B2G
B2G	comp18997_c0_seq1	comp18997_c0_seq1		GO:0046939	GO_REF:nd	ND		P	adenylate kinase	NA	NA	taxon:0	20150609	B2G
B2G	comp19018_c0_seq1	comp19018_c0_seq1		GO:0009269	GO_REF:nd	ND		P	late embryogenesis abundant protein	NA	NA	taxon:0	20150609	B2G
B2G	comp19055_c0_seq1	comp19055_c0_seq1		GO:0016310	GO_REF:nd	ND		P	receptor protein kinase 1	NA	NA	taxon:0	20150609	B2G
B2G	comp19055_c0_seq1	comp19055_c0_seq1		GO:0004672	GO_REF:nd	ND		F	receptor protein kinase 1	NA	NA	taxon:0	20150609	B2G
B2G	comp19055_c0_seq1	comp19055_c0_seq1		GO:0000166	GO_REF:nd	ND		F	receptor protein kinase 1	NA	NA	taxon:0	20150609	B2G
B2G	comp19058_c0_seq1	comp19058_c0_seq1		GO:0005737	GO_REF:nd	ND		C	tubulin beta-3 chain	NA	NA	taxon:0	20150609	B2G
B2G	comp19058_c0_seq1	comp19058_c0_seq1		GO:0005200	GO_REF:nd	ND		F	tubulin beta-3 chain	NA	NA	taxon:0	20150609	B2G
B2G	comp19058_c0_seq1	comp19058_c0_seq1		GO:0005525	GO_REF:nd	ND		F	tubulin beta-3 chain	NA	NA	taxon:0	20150609	B2G
B2G	comp19058_c0_seq1	comp19058_c0_seq1		GO:0007017	GO_REF:nd	ND		P	tubulin beta-3 chain	NA	NA	taxon:0	20150609	B2G
B2G	comp19058_c0_seq1	comp19058_c0_seq1		GO:0051258	GO_REF:nd	ND		P	tubulin beta-3 chain	NA	NA	taxon:0	20150609	B2G
B2G	comp19058_c0_seq1	comp19058_c0_seq1		GO:0003924	GO_REF:nd	ND		F	tubulin beta-3 chain	NA	NA	taxon:0	20150609	B2G
B2G	comp19058_c0_seq1	comp19058_c0_seq1		GO:0005874	GO_REF:nd	ND		C	tubulin beta-3 chain	NA	NA	taxon:0	20150609	B2G
B2G	comp19069_c0_seq1	comp19069_c0_seq1		GO:0005840	GO_REF:nd	ND		C	ribosomal protein component of cytosolic 80s ribosome and 60s large subunit	NA	NA	taxon:0	20150609	B2G
B2G	comp19069_c0_seq1	comp19069_c0_seq1		GO:0003735	GO_REF:nd	ND		F	ribosomal protein component of cytosolic 80s ribosome and 60s large subunit	NA	NA	taxon:0	20150609	B2G
B2G	comp19069_c0_seq1	comp19069_c0_seq1		GO:0006412	GO_REF:nd	ND		P	ribosomal protein component of cytosolic 80s ribosome and 60s large subunit	NA	NA	taxon:0	20150609	B2G
B2G	comp19080_c0_seq1	comp19080_c0_seq1		GO:0016491	GO_REF:nd	ND		F	glyceraldehyde 3-phosphate dehydrogenase chloroplastic-like	NA	NA	taxon:0	20150609	B2G
B2G	comp19080_c0_seq1	comp19080_c0_seq1		GO:0050662	GO_REF:nd	ND		F	glyceraldehyde 3-phosphate dehydrogenase chloroplastic-like	NA	NA	taxon:0	20150609	B2G
B2G	comp19080_c0_seq1	comp19080_c0_seq1		GO:0044710	GO_REF:nd	ND		P	glyceraldehyde 3-phosphate dehydrogenase chloroplastic-like	NA	NA	taxon:0	20150609	B2G
B2G	comp19080_c0_seq1	comp19080_c0_seq1		GO:0009536	GO_REF:nd	ND		C	glyceraldehyde 3-phosphate dehydrogenase chloroplastic-like	NA	NA	taxon:0	20150609	B2G
B2G	comp19080_c0_seq1	comp19080_c0_seq1		GO:0000166	GO_REF:nd	ND		F	glyceraldehyde 3-phosphate dehydrogenase chloroplastic-like	NA	NA	taxon:0	20150609	B2G
B2G	comp19092_c0_seq1	comp19092_c0_seq1		GO:0005488	GO_REF:nd	ND		F	hypothetical protein SELMODRAFT_88036, partial	NA	NA	taxon:0	20150609	B2G
B2G	comp19127_c0_seq1	comp19127_c0_seq1		GO:0044710	GO_REF:nd	ND		P	nad-dependent malic enzyme 62 kda mitochondrial- partial	NA	NA	taxon:0	20150609	B2G
B2G	comp19127_c0_seq1	comp19127_c0_seq1		GO:0004470	GO_REF:nd	ND		F	nad-dependent malic enzyme 62 kda mitochondrial- partial	NA	NA	taxon:0	20150609	B2G
B2G	comp19127_c0_seq1	comp19127_c0_seq1		GO:0005488	GO_REF:nd	ND		F	nad-dependent malic enzyme 62 kda mitochondrial- partial	NA	NA	taxon:0	20150609	B2G
B2G	comp19187_c0_seq1	comp19187_c0_seq1		GO:0020037	GO_REF:nd	ND		F	cytochrome c	NA	NA	taxon:0	20150609	B2G
B2G	comp19187_c0_seq1	comp19187_c0_seq1		GO:0070469	GO_REF:nd	ND		C	cytochrome c	NA	NA	taxon:0	20150609	B2G
B2G	comp19187_c0_seq1	comp19187_c0_seq1		GO:0005506	GO_REF:nd	ND		F	cytochrome c	NA	NA	taxon:0	20150609	B2G
B2G	comp19187_c0_seq1	comp19187_c0_seq1		GO:0009055	GO_REF:nd	ND		F	cytochrome c	NA	NA	taxon:0	20150609	B2G
B2G	comp19187_c0_seq1	comp19187_c0_seq1		GO:0005739	GO_REF:nd	ND		C	cytochrome c	NA	NA	taxon:0	20150609	B2G
B2G	comp19187_c0_seq1	comp19187_c0_seq1		GO:0055114	GO_REF:nd	ND		P	cytochrome c	NA	NA	taxon:0	20150609	B2G
B2G	comp19189_c0_seq1	comp19189_c0_seq1		GO:0004108	GO_REF:nd	ND		F	citrate synthase 4	NA	NA	taxon:0	20150609	B2G
B2G	comp19189_c0_seq1	comp19189_c0_seq1		GO:0006099	GO_REF:nd	ND		P	citrate synthase 4	NA	NA	taxon:0	20150609	B2G
B2G	comp19189_c0_seq1	comp19189_c0_seq1		GO:0044262	GO_REF:nd	ND		P	citrate synthase 4	NA	NA	taxon:0	20150609	B2G
B2G	comp19189_c1_seq1	comp19189_c1_seq1		GO:0044238	GO_REF:nd	ND		P	citrate mitochondrial-like	NA	NA	taxon:0	20150609	B2G
B2G	comp19189_c1_seq1	comp19189_c1_seq1		GO:0046912	GO_REF:nd	ND		F	citrate mitochondrial-like	NA	NA	taxon:0	20150609	B2G
B2G	comp19189_c1_seq1	comp19189_c1_seq1		GO:0044237	GO_REF:nd	ND		P	citrate mitochondrial-like	NA	NA	taxon:0	20150609	B2G
B2G	comp19189_c1_seq1	comp19189_c1_seq1		GO:0071704	GO_REF:nd	ND		P	citrate mitochondrial-like	NA	NA	taxon:0	20150609	B2G
B2G	comp19229_c0_seq1	comp19229_c0_seq1		GO:0005840	GO_REF:nd	ND		C	60s ribosomal protein l30-like	NA	NA	taxon:0	20150609	B2G
B2G	comp19229_c0_seq1	comp19229_c0_seq1		GO:0003735	GO_REF:nd	ND		F	60s ribosomal protein l30-like	NA	NA	taxon:0	20150609	B2G
B2G	comp19229_c0_seq1	comp19229_c0_seq1		GO:0006412	GO_REF:nd	ND		P	60s ribosomal protein l30-like	NA	NA	taxon:0	20150609	B2G
B2G	comp19257_c0_seq1	comp19257_c0_seq1		GO:0000166	GO_REF:nd	ND		F	chaperone protein 1	NA	NA	taxon:0	20150609	B2G
B2G	comp19268_c1_seq1	comp19268_c1_seq1		GO:0016556	GO_REF:nd	ND		P	cdgsh iron-sulfur domain-containing protein neet	NA	NA	taxon:0	20150609	B2G
B2G	comp19268_c1_seq1	comp19268_c1_seq1		GO:0051537	GO_REF:nd	ND		F	cdgsh iron-sulfur domain-containing protein neet	NA	NA	taxon:0	20150609	B2G
B2G	comp19268_c1_seq1	comp19268_c1_seq1		GO:0005739	GO_REF:nd	ND		C	cdgsh iron-sulfur domain-containing protein neet	NA	NA	taxon:0	20150609	B2G
B2G	comp19268_c1_seq1	comp19268_c1_seq1		GO:0006098	GO_REF:nd	ND		P	cdgsh iron-sulfur domain-containing protein neet	NA	NA	taxon:0	20150609	B2G
B2G	comp19268_c1_seq1	comp19268_c1_seq1		GO:0072593	GO_REF:nd	ND		P	cdgsh iron-sulfur domain-containing protein neet	NA	NA	taxon:0	20150609	B2G
B2G	comp19268_c1_seq1	comp19268_c1_seq1		GO:0055072	GO_REF:nd	ND		P	cdgsh iron-sulfur domain-containing protein neet	NA	NA	taxon:0	20150609	B2G
B2G	comp19268_c1_seq1	comp19268_c1_seq1		GO:0010150	GO_REF:nd	ND		P	cdgsh iron-sulfur domain-containing protein neet	NA	NA	taxon:0	20150609	B2G
B2G	comp19268_c1_seq1	comp19268_c1_seq1		GO:0009570	GO_REF:nd	ND		C	cdgsh iron-sulfur domain-containing protein neet	NA	NA	taxon:0	20150609	B2G
B2G	comp19277_c0_seq1	comp19277_c0_seq1		GO:0005488	GO_REF:nd	ND		F	cytochrome c1- heme mitochondrial	NA	NA	taxon:0	20150609	B2G
B2G	comp19282_c0_seq1	comp19282_c0_seq1		GO:0005794	GO_REF:nd	ND		C	histone h4- partial	NA	NA	taxon:0	20150609	B2G
B2G	comp19282_c0_seq1	comp19282_c0_seq1		GO:0003677	GO_REF:nd	ND		F	histone h4- partial	NA	NA	taxon:0	20150609	B2G
B2G	comp19282_c0_seq1	comp19282_c0_seq1		GO:0009506	GO_REF:nd	ND		C	histone h4- partial	NA	NA	taxon:0	20150609	B2G
B2G	comp19282_c0_seq1	comp19282_c0_seq1		GO:0005886	GO_REF:nd	ND		C	histone h4- partial	NA	NA	taxon:0	20150609	B2G
B2G	comp19282_c0_seq1	comp19282_c0_seq1		GO:0005515	GO_REF:nd	ND		F	histone h4- partial	NA	NA	taxon:0	20150609	B2G
B2G	comp19282_c0_seq1	comp19282_c0_seq1		GO:0005774	GO_REF:nd	ND		C	histone h4- partial	NA	NA	taxon:0	20150609	B2G
B2G	comp19282_c0_seq1	comp19282_c0_seq1		GO:0009507	GO_REF:nd	ND		C	histone h4- partial	NA	NA	taxon:0	20150609	B2G
B2G	comp19282_c0_seq1	comp19282_c0_seq1		GO:0005634	GO_REF:nd	ND		C	histone h4- partial	NA	NA	taxon:0	20150609	B2G
B2G	comp19282_c0_seq1	comp19282_c0_seq1		GO:0005829	GO_REF:nd	ND		C	histone h4- partial	NA	NA	taxon:0	20150609	B2G
B2G	comp19368_c0_seq1	comp19368_c0_seq1		GO:0008152	GO_REF:nd	ND		P	2-amino-3-ketobutyrate coenzyme a ligase	NA	NA	taxon:0	20150609	B2G
B2G	comp19368_c0_seq1	comp19368_c0_seq1		GO:0016740	GO_REF:nd	ND		F	2-amino-3-ketobutyrate coenzyme a ligase	NA	NA	taxon:0	20150609	B2G
B2G	comp19368_c1_seq1	comp19368_c1_seq1		GO:0008152	GO_REF:nd	ND		P	2-amino-3-ketobutyrate coenzyme a ligase	NA	NA	taxon:0	20150609	B2G
B2G	comp19368_c1_seq1	comp19368_c1_seq1		GO:0016740	GO_REF:nd	ND		F	2-amino-3-ketobutyrate coenzyme a ligase	NA	NA	taxon:0	20150609	B2G
B2G	comp19395_c0_seq1	comp19395_c0_seq1		GO:0036459	GO_REF:nd	ND		F	u4 tri-snrnp-associated protein 2-like	NA	NA	taxon:0	20150609	B2G
B2G	comp19395_c0_seq1	comp19395_c0_seq1		GO:0006511	GO_REF:nd	ND		P	u4 tri-snrnp-associated protein 2-like	NA	NA	taxon:0	20150609	B2G
B2G	comp19395_c0_seq1	comp19395_c0_seq1		GO:0008270	GO_REF:nd	ND		F	u4 tri-snrnp-associated protein 2-like	NA	NA	taxon:0	20150609	B2G
B2G	comp19397_c1_seq1	comp19397_c1_seq1		GO:0020037	GO_REF:nd	ND		F	cytochrome p450	NA	NA	taxon:0	20150609	B2G
B2G	comp19397_c1_seq1	comp19397_c1_seq1		GO:0016705	GO_REF:nd	ND		F	cytochrome p450	NA	NA	taxon:0	20150609	B2G
B2G	comp19397_c1_seq1	comp19397_c1_seq1		GO:0004497	GO_REF:nd	ND		F	cytochrome p450	NA	NA	taxon:0	20150609	B2G
B2G	comp19397_c1_seq1	comp19397_c1_seq1		GO:0005506	GO_REF:nd	ND		F	cytochrome p450	NA	NA	taxon:0	20150609	B2G
B2G	comp19397_c1_seq1	comp19397_c1_seq1		GO:0055114	GO_REF:nd	ND		P	cytochrome p450	NA	NA	taxon:0	20150609	B2G
B2G	comp19404_c0_seq1	comp19404_c0_seq1		GO:0016021	GO_REF:nd	ND		C	vacuolar amino acid transporter 1-like	NA	NA	taxon:0	20150609	B2G
B2G	comp19428_c0_seq1	comp19428_c0_seq1		GO:0045893	GO_REF:nd	ND		P	dead-box family atp dependent partial	NA	NA	taxon:0	20150609	B2G
B2G	comp19428_c0_seq1	comp19428_c0_seq1		GO:0000741	GO_REF:nd	ND		P	dead-box family atp dependent partial	NA	NA	taxon:0	20150609	B2G
B2G	comp19428_c0_seq1	comp19428_c0_seq1		GO:0006406	GO_REF:nd	ND		P	dead-box family atp dependent partial	NA	NA	taxon:0	20150609	B2G
B2G	comp19428_c0_seq1	comp19428_c0_seq1		GO:0008026	GO_REF:nd	ND		F	dead-box family atp dependent partial	NA	NA	taxon:0	20150609	B2G
B2G	comp19428_c0_seq1	comp19428_c0_seq1		GO:0016579	GO_REF:nd	ND		P	dead-box family atp dependent partial	NA	NA	taxon:0	20150609	B2G
B2G	comp19428_c0_seq1	comp19428_c0_seq1		GO:0016571	GO_REF:nd	ND		P	dead-box family atp dependent partial	NA	NA	taxon:0	20150609	B2G
B2G	comp19428_c0_seq1	comp19428_c0_seq1		GO:0000724	GO_REF:nd	ND		P	dead-box family atp dependent partial	NA	NA	taxon:0	20150609	B2G
B2G	comp19428_c0_seq1	comp19428_c0_seq1		GO:0051301	GO_REF:nd	ND		P	dead-box family atp dependent partial	NA	NA	taxon:0	20150609	B2G
B2G	comp19428_c0_seq1	comp19428_c0_seq1		GO:0030422	GO_REF:nd	ND		P	dead-box family atp dependent partial	NA	NA	taxon:0	20150609	B2G
B2G	comp19428_c0_seq1	comp19428_c0_seq1		GO:0010388	GO_REF:nd	ND		P	dead-box family atp dependent partial	NA	NA	taxon:0	20150609	B2G
B2G	comp19428_c0_seq1	comp19428_c0_seq1		GO:0009640	GO_REF:nd	ND		P	dead-box family atp dependent partial	NA	NA	taxon:0	20150609	B2G
B2G	comp19428_c0_seq1	comp19428_c0_seq1		GO:0003676	GO_REF:nd	ND		F	dead-box family atp dependent partial	NA	NA	taxon:0	20150609	B2G
B2G	comp19428_c0_seq1	comp19428_c0_seq1		GO:0016567	GO_REF:nd	ND		P	dead-box family atp dependent partial	NA	NA	taxon:0	20150609	B2G
B2G	comp19428_c0_seq1	comp19428_c0_seq1		GO:0010074	GO_REF:nd	ND		P	dead-box family atp dependent partial	NA	NA	taxon:0	20150609	B2G
B2G	comp19428_c0_seq1	comp19428_c0_seq1		GO:0010212	GO_REF:nd	ND		P	dead-box family atp dependent partial	NA	NA	taxon:0	20150609	B2G
B2G	comp19428_c0_seq1	comp19428_c0_seq1		GO:0035196	GO_REF:nd	ND		P	dead-box family atp dependent partial	NA	NA	taxon:0	20150609	B2G
B2G	comp19428_c0_seq1	comp19428_c0_seq1		GO:0009909	GO_REF:nd	ND		P	dead-box family atp dependent partial	NA	NA	taxon:0	20150609	B2G
B2G	comp19428_c0_seq1	comp19428_c0_seq1		GO:0043687	GO_REF:nd	ND		P	dead-box family atp dependent partial	NA	NA	taxon:0	20150609	B2G
B2G	comp19428_c0_seq1	comp19428_c0_seq1		GO:0031125	GO_REF:nd	ND		P	dead-box family atp dependent partial	NA	NA	taxon:0	20150609	B2G
B2G	comp19428_c0_seq1	comp19428_c0_seq1		GO:0000398	GO_REF:nd	ND		P	dead-box family atp dependent partial	NA	NA	taxon:0	20150609	B2G
B2G	comp19428_c0_seq1	comp19428_c0_seq1		GO:0006606	GO_REF:nd	ND		P	dead-box family atp dependent partial	NA	NA	taxon:0	20150609	B2G
B2G	comp19428_c0_seq1	comp19428_c0_seq1		GO:0005524	GO_REF:nd	ND		F	dead-box family atp dependent partial	NA	NA	taxon:0	20150609	B2G
B2G	comp19428_c0_seq1	comp19428_c0_seq1		GO:0005634	GO_REF:nd	ND		C	dead-box family atp dependent partial	NA	NA	taxon:0	20150609	B2G
B2G	comp19445_c0_seq1	comp19445_c0_seq1		GO:0046872	GO_REF:nd	ND		F	conserved hypothetical protein	NA	NA	taxon:0	20150609	B2G
B2G	comp19445_c0_seq1	comp19445_c0_seq1		GO:0003677	GO_REF:nd	ND		F	conserved hypothetical protein	NA	NA	taxon:0	20150609	B2G
B2G	comp19517_c0_seq1	comp19517_c0_seq1		GO:0003676	GO_REF:nd	ND		F	rna-binding protein 38-like isoform x2	NA	NA	taxon:0	20150609	B2G
B2G	comp19517_c0_seq1	comp19517_c0_seq1		GO:0000166	GO_REF:nd	ND		F	rna-binding protein 38-like isoform x2	NA	NA	taxon:0	20150609	B2G
B2G	comp19519_c1_seq1	comp19519_c1_seq1		GO:0005737	GO_REF:nd	ND		C	s phase kinase-associated protein 1	NA	NA	taxon:0	20150609	B2G
B2G	comp19519_c1_seq1	comp19519_c1_seq1		GO:0005730	GO_REF:nd	ND		C	s phase kinase-associated protein 1	NA	NA	taxon:0	20150609	B2G
B2G	comp19519_c1_seq1	comp19519_c1_seq1		GO:0016301	GO_REF:nd	ND		F	s phase kinase-associated protein 1	NA	NA	taxon:0	20150609	B2G
B2G	comp19519_c1_seq1	comp19519_c1_seq1		GO:0004842	GO_REF:nd	ND		F	s phase kinase-associated protein 1	NA	NA	taxon:0	20150609	B2G
B2G	comp19519_c1_seq1	comp19519_c1_seq1		GO:0016310	GO_REF:nd	ND		P	s phase kinase-associated protein 1	NA	NA	taxon:0	20150609	B2G
B2G	comp19519_c1_seq1	comp19519_c1_seq1		GO:0005515	GO_REF:nd	ND		F	s phase kinase-associated protein 1	NA	NA	taxon:0	20150609	B2G
B2G	comp19519_c1_seq1	comp19519_c1_seq1		GO:0006511	GO_REF:nd	ND		P	s phase kinase-associated protein 1	NA	NA	taxon:0	20150609	B2G
B2G	comp19519_c1_seq1	comp19519_c1_seq1		GO:0019005	GO_REF:nd	ND		C	s phase kinase-associated protein 1	NA	NA	taxon:0	20150609	B2G
B2G	comp19525_c0_seq1	comp19525_c0_seq1		GO:0009536	GO_REF:nd	ND		C	ribosomal protein s18	NA	NA	taxon:0	20150609	B2G
B2G	comp19536_c0_seq1	comp19536_c0_seq1		GO:0016311	GO_REF:nd	ND		P	predicted protein	NA	NA	taxon:0	20150609	B2G
B2G	comp19536_c0_seq1	comp19536_c0_seq1		GO:0004721	GO_REF:nd	ND		F	predicted protein	NA	NA	taxon:0	20150609	B2G
B2G	comp19536_c0_seq1	comp19536_c0_seq1		GO:0006629	GO_REF:nd	ND		P	predicted protein	NA	NA	taxon:0	20150609	B2G
B2G	comp19647_c1_seq1	comp19647_c1_seq1		GO:0046872	GO_REF:nd	ND		F	1-aminocyclopropane-1-carboxylate oxidase 1-like	NA	NA	taxon:0	20150609	B2G
B2G	comp19647_c1_seq1	comp19647_c1_seq1		GO:0055114	GO_REF:nd	ND		P	1-aminocyclopropane-1-carboxylate oxidase 1-like	NA	NA	taxon:0	20150609	B2G
B2G	comp19647_c1_seq1	comp19647_c1_seq1		GO:0016706	GO_REF:nd	ND		F	1-aminocyclopropane-1-carboxylate oxidase 1-like	NA	NA	taxon:0	20150609	B2G
B2G	comp19664_c0_seq1	comp19664_c0_seq1		GO:0020037	GO_REF:nd	ND		F	peroxidase 12	NA	NA	taxon:0	20150609	B2G
B2G	comp19664_c0_seq1	comp19664_c0_seq1		GO:0046872	GO_REF:nd	ND		F	peroxidase 12	NA	NA	taxon:0	20150609	B2G
B2G	comp19664_c0_seq1	comp19664_c0_seq1		GO:0004601	GO_REF:nd	ND		F	peroxidase 12	NA	NA	taxon:0	20150609	B2G
B2G	comp19664_c0_seq1	comp19664_c0_seq1		GO:0055114	GO_REF:nd	ND		P	peroxidase 12	NA	NA	taxon:0	20150609	B2G
B2G	comp19664_c0_seq1	comp19664_c0_seq1		GO:0006979	GO_REF:nd	ND		P	peroxidase 12	NA	NA	taxon:0	20150609	B2G
B2G	comp19675_c0_seq1	comp19675_c0_seq1		GO:0005789	GO_REF:nd	ND		C	epsilon subunit of defender against death protein oligosaccharyltransferase	NA	NA	taxon:0	20150609	B2G
B2G	comp19675_c0_seq1	comp19675_c0_seq1		GO:0016740	GO_REF:nd	ND		F	epsilon subunit of defender against death protein oligosaccharyltransferase	NA	NA	taxon:0	20150609	B2G
B2G	comp19687_c0_seq1	comp19687_c0_seq1		GO:0043167	GO_REF:nd	ND		F	hypothetical protein POPTR_0017s07680g	NA	NA	taxon:0	20150609	B2G
B2G	comp19687_c0_seq1	comp19687_c0_seq1		GO:0016787	GO_REF:nd	ND		F	hypothetical protein POPTR_0017s07680g	NA	NA	taxon:0	20150609	B2G
B2G	comp19687_c0_seq1	comp19687_c0_seq1		GO:1901363	GO_REF:nd	ND		F	hypothetical protein POPTR_0017s07680g	NA	NA	taxon:0	20150609	B2G
B2G	comp19687_c0_seq1	comp19687_c0_seq1		GO:0097159	GO_REF:nd	ND		F	hypothetical protein POPTR_0017s07680g	NA	NA	taxon:0	20150609	B2G
B2G	comp19730_c1_seq1	comp19730_c1_seq1		GO:0016881	GO_REF:nd	ND		F	ubiquitin conjugating enzyme	NA	NA	taxon:0	20150609	B2G
B2G	comp19730_c1_seq1	comp19730_c1_seq1		GO:0008152	GO_REF:nd	ND		P	ubiquitin conjugating enzyme	NA	NA	taxon:0	20150609	B2G
B2G	comp19736_c0_seq1	comp19736_c0_seq1		GO:0006413	GO_REF:nd	ND		P	eukaryotic translation initiation factor 2 subunit beta- partial	NA	NA	taxon:0	20150609	B2G
B2G	comp19736_c0_seq1	comp19736_c0_seq1		GO:0003743	GO_REF:nd	ND		F	eukaryotic translation initiation factor 2 subunit beta- partial	NA	NA	taxon:0	20150609	B2G
B2G	comp19743_c0_seq1	comp19743_c0_seq1		GO:0008017	GO_REF:nd	ND		F	phragmoplast orienting kinesin	NA	NA	taxon:0	20150609	B2G
B2G	comp19743_c0_seq1	comp19743_c0_seq1		GO:0007018	GO_REF:nd	ND		P	phragmoplast orienting kinesin	NA	NA	taxon:0	20150609	B2G
B2G	comp19743_c0_seq1	comp19743_c0_seq1		GO:0005524	GO_REF:nd	ND		F	phragmoplast orienting kinesin	NA	NA	taxon:0	20150609	B2G
B2G	comp19743_c0_seq1	comp19743_c0_seq1		GO:0008152	GO_REF:nd	ND		P	phragmoplast orienting kinesin	NA	NA	taxon:0	20150609	B2G
B2G	comp19743_c0_seq1	comp19743_c0_seq1		GO:0005871	GO_REF:nd	ND		C	phragmoplast orienting kinesin	NA	NA	taxon:0	20150609	B2G
B2G	comp19743_c0_seq1	comp19743_c0_seq1		GO:0003777	GO_REF:nd	ND		F	phragmoplast orienting kinesin	NA	NA	taxon:0	20150609	B2G
B2G	comp19743_c0_seq1	comp19743_c0_seq1		GO:0005874	GO_REF:nd	ND		C	phragmoplast orienting kinesin	NA	NA	taxon:0	20150609	B2G
B2G	comp19773_c1_seq2	comp19773_c1_seq2		GO:0009987	GO_REF:nd	ND		P	auxin-induced protein ali50	NA	NA	taxon:0	20150609	B2G
B2G	comp19773_c1_seq2	comp19773_c1_seq2		GO:0050794	GO_REF:nd	ND		P	auxin-induced protein ali50	NA	NA	taxon:0	20150609	B2G
B2G	comp19806_c0_seq1	comp19806_c0_seq1		GO:0003735	GO_REF:nd	ND		F	ribosomal protein component of cytosolic 80s ribosome and 60s large subunit	NA	NA	taxon:0	20150609	B2G
B2G	comp19806_c0_seq1	comp19806_c0_seq1		GO:0003723	GO_REF:nd	ND		F	ribosomal protein component of cytosolic 80s ribosome and 60s large subunit	NA	NA	taxon:0	20150609	B2G
B2G	comp19806_c0_seq1	comp19806_c0_seq1		GO:0015934	GO_REF:nd	ND		C	ribosomal protein component of cytosolic 80s ribosome and 60s large subunit	NA	NA	taxon:0	20150609	B2G
B2G	comp19806_c0_seq1	comp19806_c0_seq1		GO:0006412	GO_REF:nd	ND		P	ribosomal protein component of cytosolic 80s ribosome and 60s large subunit	NA	NA	taxon:0	20150609	B2G
B2G	comp19836_c1_seq1	comp19836_c1_seq1		GO:0044237	GO_REF:nd	ND		P	cysteine-rich rlk (receptor-like protein kinase) 8	NA	NA	taxon:0	20150609	B2G
B2G	comp19836_c1_seq2	comp19836_c1_seq2		GO:0044237	GO_REF:nd	ND		P	cysteine-rich rlk (receptor-like protein kinase) 8	NA	NA	taxon:0	20150609	B2G
B2G	comp19883_c0_seq1	comp19883_c0_seq1		GO:0009684	GO_REF:nd	ND		P	alcohol dehydrogenase class-3	NA	NA	taxon:0	20150609	B2G
B2G	comp19883_c0_seq1	comp19883_c0_seq1		GO:0005829	GO_REF:nd	ND		C	alcohol dehydrogenase class-3	NA	NA	taxon:0	20150609	B2G
B2G	comp19883_c0_seq1	comp19883_c0_seq1		GO:0080007	GO_REF:nd	ND		F	alcohol dehydrogenase class-3	NA	NA	taxon:0	20150609	B2G
B2G	comp19883_c0_seq1	comp19883_c0_seq1		GO:0048316	GO_REF:nd	ND		P	alcohol dehydrogenase class-3	NA	NA	taxon:0	20150609	B2G
B2G	comp19883_c0_seq1	comp19883_c0_seq1		GO:0051049	GO_REF:nd	ND		P	alcohol dehydrogenase class-3	NA	NA	taxon:0	20150609	B2G
B2G	comp19883_c0_seq1	comp19883_c0_seq1		GO:0005777	GO_REF:nd	ND		C	alcohol dehydrogenase class-3	NA	NA	taxon:0	20150609	B2G
B2G	comp19883_c0_seq1	comp19883_c0_seq1		GO:0008219	GO_REF:nd	ND		P	alcohol dehydrogenase class-3	NA	NA	taxon:0	20150609	B2G
B2G	comp19883_c0_seq1	comp19883_c0_seq1		GO:0051903	GO_REF:nd	ND		F	alcohol dehydrogenase class-3	NA	NA	taxon:0	20150609	B2G
B2G	comp19883_c0_seq1	comp19883_c0_seq1		GO:0010286	GO_REF:nd	ND		P	alcohol dehydrogenase class-3	NA	NA	taxon:0	20150609	B2G
B2G	comp19883_c0_seq1	comp19883_c0_seq1		GO:0046292	GO_REF:nd	ND		P	alcohol dehydrogenase class-3	NA	NA	taxon:0	20150609	B2G
B2G	comp19883_c0_seq1	comp19883_c0_seq1		GO:0019288	GO_REF:nd	ND		P	alcohol dehydrogenase class-3	NA	NA	taxon:0	20150609	B2G
B2G	comp19883_c0_seq1	comp19883_c0_seq1		GO:0006569	GO_REF:nd	ND		P	alcohol dehydrogenase class-3	NA	NA	taxon:0	20150609	B2G
B2G	comp19913_c1_seq1	comp19913_c1_seq1		GO:0008289	GO_REF:nd	ND		F	non-specific lipid-transfer protein at2g13820	NA	NA	taxon:0	20150609	B2G
B2G	comp19913_c1_seq1	comp19913_c1_seq1		GO:0006869	GO_REF:nd	ND		P	non-specific lipid-transfer protein at2g13820	NA	NA	taxon:0	20150609	B2G
B2G	comp19921_c2_seq1	comp19921_c2_seq1		GO:0004672	GO_REF:nd	ND		F	probable receptor-like protein kinase at5g39020	NA	NA	taxon:0	20150609	B2G
B2G	comp19921_c2_seq1	comp19921_c2_seq1		GO:0000166	GO_REF:nd	ND		F	probable receptor-like protein kinase at5g39020	NA	NA	taxon:0	20150609	B2G
B2G	comp19953_c0_seq1	comp19953_c0_seq1		GO:0016772	GO_REF:nd	ND		F	lrr receptor-like serine threonine-protein kinase efr	NA	NA	taxon:0	20150609	B2G
B2G	comp19965_c0_seq1	comp19965_c0_seq1		GO:0046872	GO_REF:nd	ND		F	e3 ubiquitin-protein ligase at4g11680-like	NA	NA	taxon:0	20150609	B2G
B2G	comp19969_c0_seq1	comp19969_c0_seq1		GO:0005737	GO_REF:nd	ND		C	elongation factor 1- partial	NA	NA	taxon:0	20150609	B2G
B2G	comp19969_c0_seq1	comp19969_c0_seq1		GO:0003746	GO_REF:nd	ND		F	elongation factor 1- partial	NA	NA	taxon:0	20150609	B2G
B2G	comp19969_c0_seq1	comp19969_c0_seq1		GO:0005525	GO_REF:nd	ND		F	elongation factor 1- partial	NA	NA	taxon:0	20150609	B2G
B2G	comp19969_c0_seq1	comp19969_c0_seq1		GO:0006414	GO_REF:nd	ND		P	elongation factor 1- partial	NA	NA	taxon:0	20150609	B2G
B2G	comp19969_c0_seq1	comp19969_c0_seq1		GO:0003924	GO_REF:nd	ND		F	elongation factor 1- partial	NA	NA	taxon:0	20150609	B2G
B2G	comp20009_c0_seq1	comp20009_c0_seq1		GO:0004386	GO_REF:nd	ND		F	dead-box atp-dependent rna helicase chloroplastic	NA	NA	taxon:0	20150609	B2G
B2G	comp20009_c0_seq1	comp20009_c0_seq1		GO:0003723	GO_REF:nd	ND		F	dead-box atp-dependent rna helicase chloroplastic	NA	NA	taxon:0	20150609	B2G
B2G	comp20009_c0_seq1	comp20009_c0_seq1		GO:0005524	GO_REF:nd	ND		F	dead-box atp-dependent rna helicase chloroplastic	NA	NA	taxon:0	20150609	B2G
B2G	comp20009_c0_seq1	comp20009_c0_seq1		GO:0008152	GO_REF:nd	ND		P	dead-box atp-dependent rna helicase chloroplastic	NA	NA	taxon:0	20150609	B2G
B2G	comp20009_c0_seq1	comp20009_c0_seq1		GO:0005634	GO_REF:nd	ND		C	dead-box atp-dependent rna helicase chloroplastic	NA	NA	taxon:0	20150609	B2G
B2G	comp20009_c0_seq1	comp20009_c0_seq1		GO:0008270	GO_REF:nd	ND		F	dead-box atp-dependent rna helicase chloroplastic	NA	NA	taxon:0	20150609	B2G
B2G	comp20009_c1_seq1	comp20009_c1_seq1		GO:0009941	GO_REF:nd	ND		C	dead-box atp-dependent rna helicase chloroplastic	NA	NA	taxon:0	20150609	B2G
B2G	comp20009_c1_seq1	comp20009_c1_seq1		GO:0008026	GO_REF:nd	ND		F	dead-box atp-dependent rna helicase chloroplastic	NA	NA	taxon:0	20150609	B2G
B2G	comp20009_c1_seq1	comp20009_c1_seq1		GO:0003723	GO_REF:nd	ND		F	dead-box atp-dependent rna helicase chloroplastic	NA	NA	taxon:0	20150609	B2G
B2G	comp20009_c1_seq1	comp20009_c1_seq1		GO:0005524	GO_REF:nd	ND		F	dead-box atp-dependent rna helicase chloroplastic	NA	NA	taxon:0	20150609	B2G
B2G	comp20009_c1_seq1	comp20009_c1_seq1		GO:0009570	GO_REF:nd	ND		C	dead-box atp-dependent rna helicase chloroplastic	NA	NA	taxon:0	20150609	B2G
B2G	comp20009_c1_seq1	comp20009_c1_seq1		GO:0008152	GO_REF:nd	ND		P	dead-box atp-dependent rna helicase chloroplastic	NA	NA	taxon:0	20150609	B2G
B2G	comp20009_c1_seq1	comp20009_c1_seq1		GO:0016020	GO_REF:nd	ND		C	dead-box atp-dependent rna helicase chloroplastic	NA	NA	taxon:0	20150609	B2G
B2G	comp20009_c1_seq1	comp20009_c1_seq1		GO:0005634	GO_REF:nd	ND		C	dead-box atp-dependent rna helicase chloroplastic	NA	NA	taxon:0	20150609	B2G
B2G	comp20009_c1_seq1	comp20009_c1_seq1		GO:0008270	GO_REF:nd	ND		F	dead-box atp-dependent rna helicase chloroplastic	NA	NA	taxon:0	20150609	B2G
B2G	comp20040_c0_seq1	comp20040_c0_seq1		GO:0030246	GO_REF:nd	ND		F	PREDICTED: alpha-glucosidase	NA	NA	taxon:0	20150609	B2G
B2G	comp20040_c0_seq1	comp20040_c0_seq1		GO:0005975	GO_REF:nd	ND		P	PREDICTED: alpha-glucosidase	NA	NA	taxon:0	20150609	B2G
B2G	comp20040_c0_seq1	comp20040_c0_seq1		GO:0004553	GO_REF:nd	ND		F	PREDICTED: alpha-glucosidase	NA	NA	taxon:0	20150609	B2G
B2G	comp20083_c0_seq1	comp20083_c0_seq1		GO:0003676	GO_REF:nd	ND		F	31 kda chloroplastic-like	NA	NA	taxon:0	20150609	B2G
B2G	comp20083_c0_seq1	comp20083_c0_seq1		GO:0000166	GO_REF:nd	ND		F	31 kda chloroplastic-like	NA	NA	taxon:0	20150609	B2G
B2G	comp20083_c0_seq2	comp20083_c0_seq2		GO:0003676	GO_REF:nd	ND		F	31 kda chloroplastic-like	NA	NA	taxon:0	20150609	B2G
B2G	comp20083_c0_seq2	comp20083_c0_seq2		GO:0000166	GO_REF:nd	ND		F	31 kda chloroplastic-like	NA	NA	taxon:0	20150609	B2G
B2G	comp20101_c2_seq1	comp20101_c2_seq1		GO:0000398	GO_REF:nd	ND		P	conserved hypothetical protein	NA	NA	taxon:0	20150609	B2G
B2G	comp20108_c0_seq1	comp20108_c0_seq1		GO:0016491	GO_REF:nd	ND		F	superoxide dismutase	NA	NA	taxon:0	20150609	B2G
B2G	comp20108_c0_seq1	comp20108_c0_seq1		GO:0006801	GO_REF:nd	ND		P	superoxide dismutase	NA	NA	taxon:0	20150609	B2G
B2G	comp20108_c0_seq1	comp20108_c0_seq1		GO:0044710	GO_REF:nd	ND		P	superoxide dismutase	NA	NA	taxon:0	20150609	B2G
B2G	comp20115_c0_seq1	comp20115_c0_seq1		GO:0005737	GO_REF:nd	ND		C	26s protease regulatory subunit 7	NA	NA	taxon:0	20150609	B2G
B2G	comp20115_c0_seq1	comp20115_c0_seq1		GO:0003677	GO_REF:nd	ND		F	26s protease regulatory subunit 7	NA	NA	taxon:0	20150609	B2G
B2G	comp20115_c0_seq1	comp20115_c0_seq1		GO:0030163	GO_REF:nd	ND		P	26s protease regulatory subunit 7	NA	NA	taxon:0	20150609	B2G
B2G	comp20115_c0_seq1	comp20115_c0_seq1		GO:0016787	GO_REF:nd	ND		F	26s protease regulatory subunit 7	NA	NA	taxon:0	20150609	B2G
B2G	comp20115_c0_seq1	comp20115_c0_seq1		GO:0005524	GO_REF:nd	ND		F	26s protease regulatory subunit 7	NA	NA	taxon:0	20150609	B2G
B2G	comp20115_c0_seq1	comp20115_c0_seq1		GO:0046982	GO_REF:nd	ND		F	26s protease regulatory subunit 7	NA	NA	taxon:0	20150609	B2G
B2G	comp20125_c0_seq1	comp20125_c0_seq1		GO:0046872	GO_REF:nd	ND		F	chlorophyll a-b binding protein chloroplastic-like	NA	NA	taxon:0	20150609	B2G
B2G	comp20125_c0_seq1	comp20125_c0_seq1		GO:0009765	GO_REF:nd	ND		P	chlorophyll a-b binding protein chloroplastic-like	NA	NA	taxon:0	20150609	B2G
B2G	comp20125_c0_seq1	comp20125_c0_seq1		GO:0009523	GO_REF:nd	ND		C	chlorophyll a-b binding protein chloroplastic-like	NA	NA	taxon:0	20150609	B2G
B2G	comp20125_c0_seq1	comp20125_c0_seq1		GO:0018298	GO_REF:nd	ND		P	chlorophyll a-b binding protein chloroplastic-like	NA	NA	taxon:0	20150609	B2G
B2G	comp20125_c0_seq1	comp20125_c0_seq1		GO:0016168	GO_REF:nd	ND		F	chlorophyll a-b binding protein chloroplastic-like	NA	NA	taxon:0	20150609	B2G
B2G	comp20125_c0_seq1	comp20125_c0_seq1		GO:0016021	GO_REF:nd	ND		C	chlorophyll a-b binding protein chloroplastic-like	NA	NA	taxon:0	20150609	B2G
B2G	comp20125_c0_seq1	comp20125_c0_seq1		GO:0009507	GO_REF:nd	ND		C	chlorophyll a-b binding protein chloroplastic-like	NA	NA	taxon:0	20150609	B2G
B2G	comp20125_c0_seq1	comp20125_c0_seq1		GO:0009522	GO_REF:nd	ND		C	chlorophyll a-b binding protein chloroplastic-like	NA	NA	taxon:0	20150609	B2G
B2G	comp20140_c1_seq1	comp20140_c1_seq1		GO:0003677	GO_REF:nd	ND		F	myb domain protein	NA	NA	taxon:0	20150609	B2G
B2G	comp20140_c1_seq1	comp20140_c1_seq1		GO:0003682	GO_REF:nd	ND		F	myb domain protein	NA	NA	taxon:0	20150609	B2G
B2G	comp20140_c2_seq1	comp20140_c2_seq1		GO:0003677	GO_REF:nd	ND		F	transcription factor laf1-like	NA	NA	taxon:0	20150609	B2G
B2G	comp20140_c2_seq1	comp20140_c2_seq1		GO:0003682	GO_REF:nd	ND		F	transcription factor laf1-like	NA	NA	taxon:0	20150609	B2G
B2G	comp20144_c0_seq1	comp20144_c0_seq1		GO:0032550	GO_REF:nd	ND		F	disease resistance protein rps2	NA	NA	taxon:0	20150609	B2G
B2G	comp20144_c0_seq1	comp20144_c0_seq1		GO:0043168	GO_REF:nd	ND		F	disease resistance protein rps2	NA	NA	taxon:0	20150609	B2G
B2G	comp20144_c0_seq1	comp20144_c0_seq1		GO:0032559	GO_REF:nd	ND		F	disease resistance protein rps2	NA	NA	taxon:0	20150609	B2G
B2G	comp20172_c1_seq1	comp20172_c1_seq1		GO:0006355	GO_REF:nd	ND		P	nuclear transcription factor y subunit b-5	NA	NA	taxon:0	20150609	B2G
B2G	comp20172_c1_seq1	comp20172_c1_seq1		GO:0043565	GO_REF:nd	ND		F	nuclear transcription factor y subunit b-5	NA	NA	taxon:0	20150609	B2G
B2G	comp20172_c1_seq1	comp20172_c1_seq1		GO:0005634	GO_REF:nd	ND		C	nuclear transcription factor y subunit b-5	NA	NA	taxon:0	20150609	B2G
B2G	comp20172_c1_seq1	comp20172_c1_seq1		GO:0046982	GO_REF:nd	ND		F	nuclear transcription factor y subunit b-5	NA	NA	taxon:0	20150609	B2G
B2G	comp20181_c0_seq1	comp20181_c0_seq1		GO:0007010	GO_REF:nd	ND		P	26s proteasome non-atpase regulatory subunit 4 homolog	NA	NA	taxon:0	20150609	B2G
B2G	comp20181_c0_seq1	comp20181_c0_seq1		GO:0051788	GO_REF:nd	ND		P	26s proteasome non-atpase regulatory subunit 4 homolog	NA	NA	taxon:0	20150609	B2G
B2G	comp20181_c0_seq1	comp20181_c0_seq1		GO:0048455	GO_REF:nd	ND		P	26s proteasome non-atpase regulatory subunit 4 homolog	NA	NA	taxon:0	20150609	B2G
B2G	comp20181_c0_seq1	comp20181_c0_seq1		GO:0009853	GO_REF:nd	ND		P	26s proteasome non-atpase regulatory subunit 4 homolog	NA	NA	taxon:0	20150609	B2G
B2G	comp20181_c0_seq1	comp20181_c0_seq1		GO:0006094	GO_REF:nd	ND		P	26s proteasome non-atpase regulatory subunit 4 homolog	NA	NA	taxon:0	20150609	B2G
B2G	comp20181_c0_seq1	comp20181_c0_seq1		GO:0006635	GO_REF:nd	ND		P	26s proteasome non-atpase regulatory subunit 4 homolog	NA	NA	taxon:0	20150609	B2G
B2G	comp20181_c0_seq1	comp20181_c0_seq1		GO:0006833	GO_REF:nd	ND		P	26s proteasome non-atpase regulatory subunit 4 homolog	NA	NA	taxon:0	20150609	B2G
B2G	comp20181_c0_seq1	comp20181_c0_seq1		GO:0016020	GO_REF:nd	ND		C	26s proteasome non-atpase regulatory subunit 4 homolog	NA	NA	taxon:0	20150609	B2G
B2G	comp20181_c0_seq1	comp20181_c0_seq1		GO:0006623	GO_REF:nd	ND		P	26s proteasome non-atpase regulatory subunit 4 homolog	NA	NA	taxon:0	20150609	B2G
B2G	comp20181_c0_seq1	comp20181_c0_seq1		GO:0001653	GO_REF:nd	ND		F	26s proteasome non-atpase regulatory subunit 4 homolog	NA	NA	taxon:0	20150609	B2G
B2G	comp20181_c0_seq1	comp20181_c0_seq1		GO:0009651	GO_REF:nd	ND		P	26s proteasome non-atpase regulatory subunit 4 homolog	NA	NA	taxon:0	20150609	B2G
B2G	comp20181_c0_seq1	comp20181_c0_seq1		GO:0009407	GO_REF:nd	ND		P	26s proteasome non-atpase regulatory subunit 4 homolog	NA	NA	taxon:0	20150609	B2G
B2G	comp20181_c0_seq1	comp20181_c0_seq1		GO:0031593	GO_REF:nd	ND		F	26s proteasome non-atpase regulatory subunit 4 homolog	NA	NA	taxon:0	20150609	B2G
B2G	comp20181_c0_seq1	comp20181_c0_seq1		GO:0080129	GO_REF:nd	ND		P	26s proteasome non-atpase regulatory subunit 4 homolog	NA	NA	taxon:0	20150609	B2G
B2G	comp20181_c0_seq1	comp20181_c0_seq1		GO:0006974	GO_REF:nd	ND		P	26s proteasome non-atpase regulatory subunit 4 homolog	NA	NA	taxon:0	20150609	B2G
B2G	comp20181_c0_seq1	comp20181_c0_seq1		GO:0048767	GO_REF:nd	ND		P	26s proteasome non-atpase regulatory subunit 4 homolog	NA	NA	taxon:0	20150609	B2G
B2G	comp20181_c0_seq1	comp20181_c0_seq1		GO:0006972	GO_REF:nd	ND		P	26s proteasome non-atpase regulatory subunit 4 homolog	NA	NA	taxon:0	20150609	B2G
B2G	comp20181_c0_seq1	comp20181_c0_seq1		GO:0009744	GO_REF:nd	ND		P	26s proteasome non-atpase regulatory subunit 4 homolog	NA	NA	taxon:0	20150609	B2G
B2G	comp20181_c0_seq1	comp20181_c0_seq1		GO:0009733	GO_REF:nd	ND		P	26s proteasome non-atpase regulatory subunit 4 homolog	NA	NA	taxon:0	20150609	B2G
B2G	comp20181_c0_seq1	comp20181_c0_seq1		GO:0005829	GO_REF:nd	ND		C	26s proteasome non-atpase regulatory subunit 4 homolog	NA	NA	taxon:0	20150609	B2G
B2G	comp20181_c0_seq1	comp20181_c0_seq1		GO:0007030	GO_REF:nd	ND		P	26s proteasome non-atpase regulatory subunit 4 homolog	NA	NA	taxon:0	20150609	B2G
B2G	comp20181_c0_seq1	comp20181_c0_seq1		GO:0043161	GO_REF:nd	ND		P	26s proteasome non-atpase regulatory subunit 4 homolog	NA	NA	taxon:0	20150609	B2G
B2G	comp20181_c0_seq1	comp20181_c0_seq1		GO:0006096	GO_REF:nd	ND		P	26s proteasome non-atpase regulatory subunit 4 homolog	NA	NA	taxon:0	20150609	B2G
B2G	comp20181_c0_seq1	comp20181_c0_seq1		GO:0010029	GO_REF:nd	ND		P	26s proteasome non-atpase regulatory subunit 4 homolog	NA	NA	taxon:0	20150609	B2G
B2G	comp20181_c0_seq1	comp20181_c0_seq1		GO:0007165	GO_REF:nd	ND		P	26s proteasome non-atpase regulatory subunit 4 homolog	NA	NA	taxon:0	20150609	B2G
B2G	comp20181_c0_seq1	comp20181_c0_seq1		GO:0010150	GO_REF:nd	ND		P	26s proteasome non-atpase regulatory subunit 4 homolog	NA	NA	taxon:0	20150609	B2G
B2G	comp20181_c0_seq1	comp20181_c0_seq1		GO:0009555	GO_REF:nd	ND		P	26s proteasome non-atpase regulatory subunit 4 homolog	NA	NA	taxon:0	20150609	B2G
B2G	comp20181_c0_seq1	comp20181_c0_seq1		GO:0008540	GO_REF:nd	ND		C	26s proteasome non-atpase regulatory subunit 4 homolog	NA	NA	taxon:0	20150609	B2G
B2G	comp20181_c0_seq1	comp20181_c0_seq1		GO:0046686	GO_REF:nd	ND		P	26s proteasome non-atpase regulatory subunit 4 homolog	NA	NA	taxon:0	20150609	B2G
B2G	comp20181_c0_seq1	comp20181_c0_seq1		GO:0009408	GO_REF:nd	ND		P	26s proteasome non-atpase regulatory subunit 4 homolog	NA	NA	taxon:0	20150609	B2G
B2G	comp20181_c0_seq1	comp20181_c0_seq1		GO:0009737	GO_REF:nd	ND		P	26s proteasome non-atpase regulatory subunit 4 homolog	NA	NA	taxon:0	20150609	B2G
B2G	comp20181_c0_seq1	comp20181_c0_seq1		GO:0048528	GO_REF:nd	ND		P	26s proteasome non-atpase regulatory subunit 4 homolog	NA	NA	taxon:0	20150609	B2G
B2G	comp20181_c0_seq1	comp20181_c0_seq1		GO:0005634	GO_REF:nd	ND		C	26s proteasome non-atpase regulatory subunit 4 homolog	NA	NA	taxon:0	20150609	B2G
B2G	comp20183_c0_seq1	comp20183_c0_seq1		GO:0030001	GO_REF:nd	ND		P	fk506-binding protein 5	NA	NA	taxon:0	20150609	B2G
B2G	comp20183_c0_seq1	comp20183_c0_seq1		GO:0046872	GO_REF:nd	ND		F	fk506-binding protein 5	NA	NA	taxon:0	20150609	B2G
B2G	comp20199_c0_seq1	comp20199_c0_seq1		GO:0055085	GO_REF:nd	ND		P	nucleobase-ascorbate transporter 2	NA	NA	taxon:0	20150609	B2G
B2G	comp20199_c0_seq1	comp20199_c0_seq1		GO:0016020	GO_REF:nd	ND		C	nucleobase-ascorbate transporter 2	NA	NA	taxon:0	20150609	B2G
B2G	comp20199_c0_seq1	comp20199_c0_seq1		GO:0005215	GO_REF:nd	ND		F	nucleobase-ascorbate transporter 2	NA	NA	taxon:0	20150609	B2G
B2G	comp20202_c0_seq1	comp20202_c0_seq1		GO:0016020	GO_REF:nd	ND		C	amino acid transporter isoform 3	NA	NA	taxon:0	20150609	B2G
B2G	comp20202_c1_seq1	comp20202_c1_seq1		GO:0016021	GO_REF:nd	ND		C	vacuolar amino acid transporter 1-like	NA	NA	taxon:0	20150609	B2G
B2G	comp20238_c0_seq1	comp20238_c0_seq1		GO:0016310	GO_REF:nd	ND		P	serine threonine-protein kinase 38-like isoform x1	NA	NA	taxon:0	20150609	B2G
B2G	comp20238_c0_seq1	comp20238_c0_seq1		GO:0004672	GO_REF:nd	ND		F	serine threonine-protein kinase 38-like isoform x1	NA	NA	taxon:0	20150609	B2G
B2G	comp20238_c0_seq1	comp20238_c0_seq1		GO:0000166	GO_REF:nd	ND		F	serine threonine-protein kinase 38-like isoform x1	NA	NA	taxon:0	20150609	B2G
B2G	comp20244_c1_seq1	comp20244_c1_seq1		GO:0020037	GO_REF:nd	ND		F	cytochrome p450	NA	NA	taxon:0	20150609	B2G
B2G	comp20244_c1_seq1	comp20244_c1_seq1		GO:0016705	GO_REF:nd	ND		F	cytochrome p450	NA	NA	taxon:0	20150609	B2G
B2G	comp20244_c1_seq1	comp20244_c1_seq1		GO:0004497	GO_REF:nd	ND		F	cytochrome p450	NA	NA	taxon:0	20150609	B2G
B2G	comp20244_c1_seq1	comp20244_c1_seq1		GO:0005506	GO_REF:nd	ND		F	cytochrome p450	NA	NA	taxon:0	20150609	B2G
B2G	comp20244_c1_seq1	comp20244_c1_seq1		GO:0055114	GO_REF:nd	ND		P	cytochrome p450	NA	NA	taxon:0	20150609	B2G
B2G	comp20246_c0_seq1	comp20246_c0_seq1		GO:0003677	GO_REF:nd	ND		F	probable transcription factor glk2	NA	NA	taxon:0	20150609	B2G
B2G	comp20246_c0_seq1	comp20246_c0_seq1		GO:0003682	GO_REF:nd	ND		F	probable transcription factor glk2	NA	NA	taxon:0	20150609	B2G
B2G	comp20255_c0_seq1	comp20255_c0_seq1		GO:0016491	GO_REF:nd	ND		F	predicted protein, partial	NA	NA	taxon:0	20150609	B2G
B2G	comp20255_c0_seq1	comp20255_c0_seq1		GO:0044425	GO_REF:nd	ND		C	predicted protein, partial	NA	NA	taxon:0	20150609	B2G
B2G	comp20286_c0_seq1	comp20286_c0_seq1		GO:0005749	GO_REF:nd	ND		C	succinate dehydrogenase	NA	NA	taxon:0	20150609	B2G
B2G	comp20286_c0_seq1	comp20286_c0_seq1		GO:0006099	GO_REF:nd	ND		P	succinate dehydrogenase	NA	NA	taxon:0	20150609	B2G
B2G	comp20286_c0_seq1	comp20286_c0_seq1		GO:0006121	GO_REF:nd	ND		P	succinate dehydrogenase	NA	NA	taxon:0	20150609	B2G
B2G	comp20286_c0_seq1	comp20286_c0_seq1		GO:0050660	GO_REF:nd	ND		F	succinate dehydrogenase	NA	NA	taxon:0	20150609	B2G
B2G	comp20286_c0_seq1	comp20286_c0_seq1		GO:0008177	GO_REF:nd	ND		F	succinate dehydrogenase	NA	NA	taxon:0	20150609	B2G
B2G	comp20287_c1_seq1	comp20287_c1_seq1		GO:0016020	GO_REF:nd	ND		C	pra1 family protein f2-like	NA	NA	taxon:0	20150609	B2G
B2G	comp20297_c0_seq1	comp20297_c0_seq1		GO:0016310	GO_REF:nd	ND		P	predicted protein	NA	NA	taxon:0	20150609	B2G
B2G	comp20297_c0_seq1	comp20297_c0_seq1		GO:0004672	GO_REF:nd	ND		F	predicted protein	NA	NA	taxon:0	20150609	B2G
B2G	comp20297_c0_seq1	comp20297_c0_seq1		GO:0000166	GO_REF:nd	ND		F	predicted protein	NA	NA	taxon:0	20150609	B2G
B2G	comp20298_c0_seq1	comp20298_c0_seq1		GO:0006807	GO_REF:nd	ND		P	glutamine-dependent nad(+) synthetase with gat domain-containing protein	NA	NA	taxon:0	20150609	B2G
B2G	comp20298_c0_seq1	comp20298_c0_seq1		GO:0003824	GO_REF:nd	ND		F	glutamine-dependent nad(+) synthetase with gat domain-containing protein	NA	NA	taxon:0	20150609	B2G
B2G	comp20332_c0_seq1	comp20332_c0_seq1		GO:0005507	GO_REF:nd	ND		F	PREDICTED: laccase-17-like	NA	NA	taxon:0	20150609	B2G
B2G	comp20332_c0_seq1	comp20332_c0_seq1		GO:0052716	GO_REF:nd	ND		F	PREDICTED: laccase-17-like	NA	NA	taxon:0	20150609	B2G
B2G	comp20332_c0_seq1	comp20332_c0_seq1		GO:0048046	GO_REF:nd	ND		C	PREDICTED: laccase-17-like	NA	NA	taxon:0	20150609	B2G
B2G	comp20332_c0_seq1	comp20332_c0_seq1		GO:0046274	GO_REF:nd	ND		P	PREDICTED: laccase-17-like	NA	NA	taxon:0	20150609	B2G
B2G	comp20332_c0_seq1	comp20332_c0_seq1		GO:0055114	GO_REF:nd	ND		P	PREDICTED: laccase-17-like	NA	NA	taxon:0	20150609	B2G
B2G	comp20332_c1_seq1	comp20332_c1_seq1		GO:0005507	GO_REF:nd	ND		F	hypothetical protein PRUPE_ppa003308mg	NA	NA	taxon:0	20150609	B2G
B2G	comp20332_c1_seq1	comp20332_c1_seq1		GO:0052716	GO_REF:nd	ND		F	hypothetical protein PRUPE_ppa003308mg	NA	NA	taxon:0	20150609	B2G
B2G	comp20332_c1_seq1	comp20332_c1_seq1		GO:0048046	GO_REF:nd	ND		C	hypothetical protein PRUPE_ppa003308mg	NA	NA	taxon:0	20150609	B2G
B2G	comp20332_c1_seq1	comp20332_c1_seq1		GO:0046274	GO_REF:nd	ND		P	hypothetical protein PRUPE_ppa003308mg	NA	NA	taxon:0	20150609	B2G
B2G	comp20332_c1_seq1	comp20332_c1_seq1		GO:0055114	GO_REF:nd	ND		P	hypothetical protein PRUPE_ppa003308mg	NA	NA	taxon:0	20150609	B2G
B2G	comp20332_c2_seq1	comp20332_c2_seq1		GO:0005507	GO_REF:nd	ND		F	PREDICTED: laccase-17-like	NA	NA	taxon:0	20150609	B2G
B2G	comp20332_c2_seq1	comp20332_c2_seq1		GO:0052716	GO_REF:nd	ND		F	PREDICTED: laccase-17-like	NA	NA	taxon:0	20150609	B2G
B2G	comp20332_c2_seq1	comp20332_c2_seq1		GO:0048046	GO_REF:nd	ND		C	PREDICTED: laccase-17-like	NA	NA	taxon:0	20150609	B2G
B2G	comp20332_c2_seq1	comp20332_c2_seq1		GO:0046274	GO_REF:nd	ND		P	PREDICTED: laccase-17-like	NA	NA	taxon:0	20150609	B2G
B2G	comp20332_c2_seq1	comp20332_c2_seq1		GO:0055114	GO_REF:nd	ND		P	PREDICTED: laccase-17-like	NA	NA	taxon:0	20150609	B2G
B2G	comp20358_c0_seq1	comp20358_c0_seq1		GO:0006468	GO_REF:nd	ND		P	serine threonine-protein kinase at5g01020	NA	NA	taxon:0	20150609	B2G
B2G	comp20358_c0_seq1	comp20358_c0_seq1		GO:0005524	GO_REF:nd	ND		F	serine threonine-protein kinase at5g01020	NA	NA	taxon:0	20150609	B2G
B2G	comp20358_c0_seq1	comp20358_c0_seq1		GO:0004674	GO_REF:nd	ND		F	serine threonine-protein kinase at5g01020	NA	NA	taxon:0	20150609	B2G
B2G	comp20399_c3_seq1	comp20399_c3_seq1		GO:0046872	GO_REF:nd	ND		F	luminal-binding protein 2	NA	NA	taxon:0	20150609	B2G
B2G	comp20399_c3_seq1	comp20399_c3_seq1		GO:0000166	GO_REF:nd	ND		F	luminal-binding protein 2	NA	NA	taxon:0	20150609	B2G
B2G	comp20402_c0_seq1	comp20402_c0_seq1		GO:0030001	GO_REF:nd	ND		P	heavy metal-associated isoprenylated plant protein 26-like	NA	NA	taxon:0	20150609	B2G
B2G	comp20402_c0_seq1	comp20402_c0_seq1		GO:0046872	GO_REF:nd	ND		F	heavy metal-associated isoprenylated plant protein 26-like	NA	NA	taxon:0	20150609	B2G
B2G	comp20447_c0_seq1	comp20447_c0_seq1		GO:0051738	GO_REF:nd	ND		F	photosystem ii 22 kda family protein	NA	NA	taxon:0	20150609	B2G
B2G	comp20447_c0_seq1	comp20447_c0_seq1		GO:0010103	GO_REF:nd	ND		P	photosystem ii 22 kda family protein	NA	NA	taxon:0	20150609	B2G
B2G	comp20447_c0_seq1	comp20447_c0_seq1		GO:0009517	GO_REF:nd	ND		C	photosystem ii 22 kda family protein	NA	NA	taxon:0	20150609	B2G
B2G	comp20447_c0_seq1	comp20447_c0_seq1		GO:0043085	GO_REF:nd	ND		P	photosystem ii 22 kda family protein	NA	NA	taxon:0	20150609	B2G
B2G	comp20447_c0_seq1	comp20447_c0_seq1		GO:0019252	GO_REF:nd	ND		P	photosystem ii 22 kda family protein	NA	NA	taxon:0	20150609	B2G
B2G	comp20447_c0_seq1	comp20447_c0_seq1		GO:0010207	GO_REF:nd	ND		P	photosystem ii 22 kda family protein	NA	NA	taxon:0	20150609	B2G
B2G	comp20447_c0_seq1	comp20447_c0_seq1		GO:0000023	GO_REF:nd	ND		P	photosystem ii 22 kda family protein	NA	NA	taxon:0	20150609	B2G
B2G	comp20447_c0_seq1	comp20447_c0_seq1		GO:0016168	GO_REF:nd	ND		F	photosystem ii 22 kda family protein	NA	NA	taxon:0	20150609	B2G
B2G	comp20447_c0_seq1	comp20447_c0_seq1		GO:0016021	GO_REF:nd	ND		C	photosystem ii 22 kda family protein	NA	NA	taxon:0	20150609	B2G
B2G	comp20447_c0_seq1	comp20447_c0_seq1		GO:0010196	GO_REF:nd	ND		P	photosystem ii 22 kda family protein	NA	NA	taxon:0	20150609	B2G
B2G	comp20447_c0_seq1	comp20447_c0_seq1		GO:0019344	GO_REF:nd	ND		P	photosystem ii 22 kda family protein	NA	NA	taxon:0	20150609	B2G
B2G	comp20447_c0_seq1	comp20447_c0_seq1		GO:0009523	GO_REF:nd	ND		C	photosystem ii 22 kda family protein	NA	NA	taxon:0	20150609	B2G
B2G	comp20447_c0_seq1	comp20447_c0_seq1		GO:0006364	GO_REF:nd	ND		P	photosystem ii 22 kda family protein	NA	NA	taxon:0	20150609	B2G
B2G	comp20447_c0_seq1	comp20447_c0_seq1		GO:0010027	GO_REF:nd	ND		P	photosystem ii 22 kda family protein	NA	NA	taxon:0	20150609	B2G
B2G	comp20463_c0_seq1	comp20463_c0_seq1		GO:0019253	GO_REF:nd	ND		P	phosphoglycerate chloroplastic	NA	NA	taxon:0	20150609	B2G
B2G	comp20463_c0_seq1	comp20463_c0_seq1		GO:0004618	GO_REF:nd	ND		F	phosphoglycerate chloroplastic	NA	NA	taxon:0	20150609	B2G
B2G	comp20463_c0_seq1	comp20463_c0_seq1		GO:0005739	GO_REF:nd	ND		C	phosphoglycerate chloroplastic	NA	NA	taxon:0	20150609	B2G
B2G	comp20463_c0_seq1	comp20463_c0_seq1		GO:0009579	GO_REF:nd	ND		C	phosphoglycerate chloroplastic	NA	NA	taxon:0	20150609	B2G
B2G	comp20463_c0_seq1	comp20463_c0_seq1		GO:0005524	GO_REF:nd	ND		F	phosphoglycerate chloroplastic	NA	NA	taxon:0	20150609	B2G
B2G	comp20463_c0_seq1	comp20463_c0_seq1		GO:0000023	GO_REF:nd	ND		P	phosphoglycerate chloroplastic	NA	NA	taxon:0	20150609	B2G
B2G	comp20463_c0_seq1	comp20463_c0_seq1		GO:0019252	GO_REF:nd	ND		P	phosphoglycerate chloroplastic	NA	NA	taxon:0	20150609	B2G
B2G	comp20463_c0_seq1	comp20463_c0_seq1		GO:0016310	GO_REF:nd	ND		P	phosphoglycerate chloroplastic	NA	NA	taxon:0	20150609	B2G
B2G	comp20463_c0_seq1	comp20463_c0_seq1		GO:0030003	GO_REF:nd	ND		P	phosphoglycerate chloroplastic	NA	NA	taxon:0	20150609	B2G
B2G	comp20463_c0_seq1	comp20463_c0_seq1		GO:0009570	GO_REF:nd	ND		C	phosphoglycerate chloroplastic	NA	NA	taxon:0	20150609	B2G
B2G	comp20463_c0_seq1	comp20463_c0_seq1		GO:0070838	GO_REF:nd	ND		P	phosphoglycerate chloroplastic	NA	NA	taxon:0	20150609	B2G
B2G	comp20463_c0_seq1	comp20463_c0_seq1		GO:0006096	GO_REF:nd	ND		P	phosphoglycerate chloroplastic	NA	NA	taxon:0	20150609	B2G
B2G	comp20463_c0_seq1	comp20463_c0_seq1		GO:0019344	GO_REF:nd	ND		P	phosphoglycerate chloroplastic	NA	NA	taxon:0	20150609	B2G
B2G	comp20463_c0_seq1	comp20463_c0_seq1		GO:0016020	GO_REF:nd	ND		C	phosphoglycerate chloroplastic	NA	NA	taxon:0	20150609	B2G
B2G	comp20463_c1_seq1	comp20463_c1_seq1		GO:0009536	GO_REF:nd	ND		C	phosphoglycerate kinase	NA	NA	taxon:0	20150609	B2G
B2G	comp20463_c1_seq1	comp20463_c1_seq1		GO:0000166	GO_REF:nd	ND		F	phosphoglycerate kinase	NA	NA	taxon:0	20150609	B2G
B2G	comp20463_c1_seq1	comp20463_c1_seq1		GO:0016301	GO_REF:nd	ND		F	phosphoglycerate kinase	NA	NA	taxon:0	20150609	B2G
B2G	comp20463_c1_seq1	comp20463_c1_seq1		GO:0044723	GO_REF:nd	ND		P	phosphoglycerate kinase	NA	NA	taxon:0	20150609	B2G
B2G	comp20463_c1_seq1	comp20463_c1_seq1		GO:0044237	GO_REF:nd	ND		P	phosphoglycerate kinase	NA	NA	taxon:0	20150609	B2G
B2G	comp20476_c0_seq1	comp20476_c0_seq1		GO:0045893	GO_REF:nd	ND		P	rna polymerase sigma factor chloroplastic mitochondrial-like	NA	NA	taxon:0	20150609	B2G
B2G	comp20476_c0_seq1	comp20476_c0_seq1		GO:0005739	GO_REF:nd	ND		C	rna polymerase sigma factor chloroplastic mitochondrial-like	NA	NA	taxon:0	20150609	B2G
B2G	comp20476_c0_seq1	comp20476_c0_seq1		GO:0010264	GO_REF:nd	ND		P	rna polymerase sigma factor chloroplastic mitochondrial-like	NA	NA	taxon:0	20150609	B2G
B2G	comp20476_c0_seq1	comp20476_c0_seq1		GO:0003677	GO_REF:nd	ND		F	rna polymerase sigma factor chloroplastic mitochondrial-like	NA	NA	taxon:0	20150609	B2G
B2G	comp20476_c0_seq1	comp20476_c0_seq1		GO:0009658	GO_REF:nd	ND		P	rna polymerase sigma factor chloroplastic mitochondrial-like	NA	NA	taxon:0	20150609	B2G
B2G	comp20476_c0_seq1	comp20476_c0_seq1		GO:0009637	GO_REF:nd	ND		P	rna polymerase sigma factor chloroplastic mitochondrial-like	NA	NA	taxon:0	20150609	B2G
B2G	comp20476_c0_seq1	comp20476_c0_seq1		GO:0001053	GO_REF:nd	ND		F	rna polymerase sigma factor chloroplastic mitochondrial-like	NA	NA	taxon:0	20150609	B2G
B2G	comp20476_c0_seq1	comp20476_c0_seq1		GO:0003700	GO_REF:nd	ND		F	rna polymerase sigma factor chloroplastic mitochondrial-like	NA	NA	taxon:0	20150609	B2G
B2G	comp20476_c0_seq1	comp20476_c0_seq1		GO:0010207	GO_REF:nd	ND		P	rna polymerase sigma factor chloroplastic mitochondrial-like	NA	NA	taxon:0	20150609	B2G
B2G	comp20476_c0_seq1	comp20476_c0_seq1		GO:0006352	GO_REF:nd	ND		P	rna polymerase sigma factor chloroplastic mitochondrial-like	NA	NA	taxon:0	20150609	B2G
B2G	comp20476_c0_seq1	comp20476_c0_seq1		GO:0009507	GO_REF:nd	ND		C	rna polymerase sigma factor chloroplastic mitochondrial-like	NA	NA	taxon:0	20150609	B2G
B2G	comp20502_c1_seq1	comp20502_c1_seq1		GO:0005840	GO_REF:nd	ND		C	ribosomal protein component of cytosolic 80s ribosome and 40s small subunit	NA	NA	taxon:0	20150609	B2G
B2G	comp20502_c1_seq1	comp20502_c1_seq1		GO:0003735	GO_REF:nd	ND		F	ribosomal protein component of cytosolic 80s ribosome and 40s small subunit	NA	NA	taxon:0	20150609	B2G
B2G	comp20502_c1_seq1	comp20502_c1_seq1		GO:0006412	GO_REF:nd	ND		P	ribosomal protein component of cytosolic 80s ribosome and 40s small subunit	NA	NA	taxon:0	20150609	B2G
B2G	comp20509_c0_seq1	comp20509_c0_seq1		GO:0044699	GO_REF:nd	ND		P	protein disulfide isomerase-like 2-3-like	NA	NA	taxon:0	20150609	B2G
B2G	comp20509_c0_seq1	comp20509_c0_seq1		GO:0008152	GO_REF:nd	ND		P	protein disulfide isomerase-like 2-3-like	NA	NA	taxon:0	20150609	B2G
B2G	comp20511_c0_seq1	comp20511_c0_seq1		GO:0015031	GO_REF:nd	ND		P	predicted protein	NA	NA	taxon:0	20150609	B2G
B2G	comp20511_c0_seq1	comp20511_c0_seq1		GO:0044424	GO_REF:nd	ND		C	predicted protein	NA	NA	taxon:0	20150609	B2G
B2G	comp20565_c0_seq1	comp20565_c0_seq1		GO:0005737	GO_REF:nd	ND		C	-bisphosphoglycerate-independent phosphoglycerate mutase-like isoform x2	NA	NA	taxon:0	20150609	B2G
B2G	comp20565_c0_seq1	comp20565_c0_seq1		GO:0030145	GO_REF:nd	ND		F	-bisphosphoglycerate-independent phosphoglycerate mutase-like isoform x2	NA	NA	taxon:0	20150609	B2G
B2G	comp20565_c0_seq1	comp20565_c0_seq1		GO:0004619	GO_REF:nd	ND		F	-bisphosphoglycerate-independent phosphoglycerate mutase-like isoform x2	NA	NA	taxon:0	20150609	B2G
B2G	comp20565_c0_seq1	comp20565_c0_seq1		GO:0006007	GO_REF:nd	ND		P	-bisphosphoglycerate-independent phosphoglycerate mutase-like isoform x2	NA	NA	taxon:0	20150609	B2G
B2G	comp20568_c0_seq1	comp20568_c0_seq1		GO:0005488	GO_REF:nd	ND		F	myb-related protein 3r-1-like	NA	NA	taxon:0	20150609	B2G
B2G	comp20573_c0_seq1	comp20573_c0_seq1		GO:0050896	GO_REF:nd	ND		P	nadh-cytochrome b5 reductase-like protein	NA	NA	taxon:0	20150609	B2G
B2G	comp20573_c0_seq1	comp20573_c0_seq1		GO:0043231	GO_REF:nd	ND		C	nadh-cytochrome b5 reductase-like protein	NA	NA	taxon:0	20150609	B2G
B2G	comp20573_c0_seq1	comp20573_c0_seq1		GO:0044710	GO_REF:nd	ND		P	nadh-cytochrome b5 reductase-like protein	NA	NA	taxon:0	20150609	B2G
B2G	comp20573_c0_seq1	comp20573_c0_seq1		GO:0016491	GO_REF:nd	ND		F	nadh-cytochrome b5 reductase-like protein	NA	NA	taxon:0	20150609	B2G
B2G	comp20573_c0_seq1	comp20573_c0_seq1		GO:0044444	GO_REF:nd	ND		C	nadh-cytochrome b5 reductase-like protein	NA	NA	taxon:0	20150609	B2G
B2G	comp20585_c0_seq1	comp20585_c0_seq1		GO:0006260	GO_REF:nd	ND		P	predicted protein	NA	NA	taxon:0	20150609	B2G
B2G	comp20585_c0_seq1	comp20585_c0_seq1		GO:0030337	GO_REF:nd	ND		F	predicted protein	NA	NA	taxon:0	20150609	B2G
B2G	comp20585_c0_seq1	comp20585_c0_seq1		GO:0003677	GO_REF:nd	ND		F	predicted protein	NA	NA	taxon:0	20150609	B2G
B2G	comp20585_c0_seq1	comp20585_c0_seq1		GO:0006275	GO_REF:nd	ND		P	predicted protein	NA	NA	taxon:0	20150609	B2G
B2G	comp20585_c0_seq1	comp20585_c0_seq1		GO:0005634	GO_REF:nd	ND		C	predicted protein	NA	NA	taxon:0	20150609	B2G
B2G	comp20585_c0_seq1	comp20585_c0_seq1		GO:0046982	GO_REF:nd	ND		F	predicted protein	NA	NA	taxon:0	20150609	B2G
B2G	comp20585_c0_seq1	comp20585_c0_seq1		GO:0006366	GO_REF:nd	ND		P	predicted protein	NA	NA	taxon:0	20150609	B2G
B2G	comp20585_c1_seq1	comp20585_c1_seq1		GO:0006260	GO_REF:nd	ND		P	proliferating cell nuclear antigen large form	NA	NA	taxon:0	20150609	B2G
B2G	comp20585_c1_seq1	comp20585_c1_seq1		GO:0030337	GO_REF:nd	ND		F	proliferating cell nuclear antigen large form	NA	NA	taxon:0	20150609	B2G
B2G	comp20585_c1_seq1	comp20585_c1_seq1		GO:0003677	GO_REF:nd	ND		F	proliferating cell nuclear antigen large form	NA	NA	taxon:0	20150609	B2G
B2G	comp20585_c1_seq1	comp20585_c1_seq1		GO:0006275	GO_REF:nd	ND		P	proliferating cell nuclear antigen large form	NA	NA	taxon:0	20150609	B2G
B2G	comp20585_c1_seq1	comp20585_c1_seq1		GO:0005634	GO_REF:nd	ND		C	proliferating cell nuclear antigen large form	NA	NA	taxon:0	20150609	B2G
B2G	comp20592_c0_seq1	comp20592_c0_seq1		GO:0046872	GO_REF:nd	ND		F	xaa-pro dipeptidase-like	NA	NA	taxon:0	20150609	B2G
B2G	comp20592_c0_seq1	comp20592_c0_seq1		GO:0008152	GO_REF:nd	ND		P	xaa-pro dipeptidase-like	NA	NA	taxon:0	20150609	B2G
B2G	comp20592_c0_seq1	comp20592_c0_seq1		GO:0016787	GO_REF:nd	ND		F	xaa-pro dipeptidase-like	NA	NA	taxon:0	20150609	B2G
B2G	comp20625_c1_seq1	comp20625_c1_seq1		GO:0016021	GO_REF:nd	ND		C	nadh-ubiquinone oxidoreductase chain	NA	NA	taxon:0	20150609	B2G
B2G	comp20625_c1_seq1	comp20625_c1_seq1		GO:0008137	GO_REF:nd	ND		F	nadh-ubiquinone oxidoreductase chain	NA	NA	taxon:0	20150609	B2G
B2G	comp20625_c1_seq1	comp20625_c1_seq1		GO:0005743	GO_REF:nd	ND		C	nadh-ubiquinone oxidoreductase chain	NA	NA	taxon:0	20150609	B2G
B2G	comp20625_c1_seq1	comp20625_c1_seq1		GO:0042773	GO_REF:nd	ND		P	nadh-ubiquinone oxidoreductase chain	NA	NA	taxon:0	20150609	B2G
B2G	comp20625_c1_seq1	comp20625_c1_seq1		GO:0070469	GO_REF:nd	ND		C	nadh-ubiquinone oxidoreductase chain	NA	NA	taxon:0	20150609	B2G
B2G	comp20651_c0_seq1	comp20651_c0_seq1		GO:0016021	GO_REF:nd	ND		C	probable protein s-acyltransferase 15 isoform x2	NA	NA	taxon:0	20150609	B2G
B2G	comp20651_c0_seq1	comp20651_c0_seq1		GO:0008152	GO_REF:nd	ND		P	probable protein s-acyltransferase 15 isoform x2	NA	NA	taxon:0	20150609	B2G
B2G	comp20651_c0_seq1	comp20651_c0_seq1		GO:0008270	GO_REF:nd	ND		F	probable protein s-acyltransferase 15 isoform x2	NA	NA	taxon:0	20150609	B2G
B2G	comp20651_c0_seq1	comp20651_c0_seq1		GO:0019706	GO_REF:nd	ND		F	probable protein s-acyltransferase 15 isoform x2	NA	NA	taxon:0	20150609	B2G
B2G	comp20660_c0_seq1	comp20660_c0_seq1		GO:0005576	GO_REF:nd	ND		C	PREDICTED: expansin-A11	NA	NA	taxon:0	20150609	B2G
B2G	comp20660_c0_seq1	comp20660_c0_seq1		GO:0005618	GO_REF:nd	ND		C	PREDICTED: expansin-A11	NA	NA	taxon:0	20150609	B2G
B2G	comp20660_c0_seq1	comp20660_c0_seq1		GO:0009664	GO_REF:nd	ND		P	PREDICTED: expansin-A11	NA	NA	taxon:0	20150609	B2G
B2G	comp20660_c0_seq1	comp20660_c0_seq1		GO:0016020	GO_REF:nd	ND		C	PREDICTED: expansin-A11	NA	NA	taxon:0	20150609	B2G
B2G	comp20660_c1_seq1	comp20660_c1_seq1		GO:0005576	GO_REF:nd	ND		C	PREDICTED: expansin-A11-like	NA	NA	taxon:0	20150609	B2G
B2G	comp20660_c1_seq1	comp20660_c1_seq1		GO:0005618	GO_REF:nd	ND		C	PREDICTED: expansin-A11-like	NA	NA	taxon:0	20150609	B2G
B2G	comp20660_c1_seq1	comp20660_c1_seq1		GO:0009664	GO_REF:nd	ND		P	PREDICTED: expansin-A11-like	NA	NA	taxon:0	20150609	B2G
B2G	comp20660_c1_seq1	comp20660_c1_seq1		GO:0016020	GO_REF:nd	ND		C	PREDICTED: expansin-A11-like	NA	NA	taxon:0	20150609	B2G
B2G	comp20690_c0_seq1	comp20690_c0_seq1		GO:0046983	GO_REF:nd	ND		F	transcription factor bhlh110	NA	NA	taxon:0	20150609	B2G
B2G	comp20706_c0_seq1	comp20706_c0_seq1		GO:0016740	GO_REF:nd	ND		F	probable receptor protein kinase tmk1-like	NA	NA	taxon:0	20150609	B2G
B2G	comp20711_c1_seq1	comp20711_c1_seq1		GO:0005634	GO_REF:nd	ND		C	desumoylating isopeptidase 1	NA	NA	taxon:0	20150609	B2G
B2G	comp20711_c1_seq1	comp20711_c1_seq1		GO:0005737	GO_REF:nd	ND		C	desumoylating isopeptidase 1	NA	NA	taxon:0	20150609	B2G
B2G	comp20713_c0_seq1	comp20713_c0_seq1		GO:0016311	GO_REF:nd	ND		P	phosphatase pp1	NA	NA	taxon:0	20150609	B2G
B2G	comp20713_c0_seq1	comp20713_c0_seq1		GO:0004721	GO_REF:nd	ND		F	phosphatase pp1	NA	NA	taxon:0	20150609	B2G
B2G	comp20715_c0_seq1	comp20715_c0_seq1		GO:0000166	GO_REF:nd	ND		F	small arf-related gtpase	NA	NA	taxon:0	20150609	B2G
B2G	comp20715_c0_seq2	comp20715_c0_seq2		GO:0000166	GO_REF:nd	ND		F	small arf-related gtpase	NA	NA	taxon:0	20150609	B2G
B2G	comp20718_c0_seq1	comp20718_c0_seq1		GO:0016021	GO_REF:nd	ND		C	protein nrt1 ptr family -like	NA	NA	taxon:0	20150609	B2G
B2G	comp20718_c0_seq1	comp20718_c0_seq1		GO:0006857	GO_REF:nd	ND		P	protein nrt1 ptr family -like	NA	NA	taxon:0	20150609	B2G
B2G	comp20718_c0_seq1	comp20718_c0_seq1		GO:0005215	GO_REF:nd	ND		F	protein nrt1 ptr family -like	NA	NA	taxon:0	20150609	B2G
B2G	comp20724_c0_seq1	comp20724_c0_seq1		GO:0003735	GO_REF:nd	ND		F	PREDICTED: uncharacterized protein LOC105159989	NA	NA	taxon:0	20150609	B2G
B2G	comp20724_c0_seq1	comp20724_c0_seq1		GO:0015934	GO_REF:nd	ND		C	PREDICTED: uncharacterized protein LOC105159989	NA	NA	taxon:0	20150609	B2G
B2G	comp20724_c0_seq1	comp20724_c0_seq1		GO:0006412	GO_REF:nd	ND		P	PREDICTED: uncharacterized protein LOC105159989	NA	NA	taxon:0	20150609	B2G
B2G	comp20740_c0_seq1	comp20740_c0_seq1		GO:0006629	GO_REF:nd	ND		P	gdsl esterase lipase 6	NA	NA	taxon:0	20150609	B2G
B2G	comp20740_c0_seq1	comp20740_c0_seq1		GO:0016788	GO_REF:nd	ND		F	gdsl esterase lipase 6	NA	NA	taxon:0	20150609	B2G
B2G	comp20746_c1_seq1	comp20746_c1_seq1		GO:0046872	GO_REF:nd	ND		F	e3 ubiquitin-protein ligase rnf13-like	NA	NA	taxon:0	20150609	B2G
B2G	comp20748_c0_seq1	comp20748_c0_seq1		GO:0006364	GO_REF:nd	ND		P	predicted protein, partial	NA	NA	taxon:0	20150609	B2G
B2G	comp20748_c0_seq1	comp20748_c0_seq1		GO:0005634	GO_REF:nd	ND		C	predicted protein, partial	NA	NA	taxon:0	20150609	B2G
B2G	comp20763_c1_seq1	comp20763_c1_seq1		GO:0005576	GO_REF:nd	ND		C	phytosulfokine 3 precursor	NA	NA	taxon:0	20150609	B2G
B2G	comp20767_c0_seq1	comp20767_c0_seq1		GO:0016757	GO_REF:nd	ND		F	probable galacturonosyltransferase-like 1	NA	NA	taxon:0	20150609	B2G
B2G	comp20767_c0_seq1	comp20767_c0_seq1		GO:0008152	GO_REF:nd	ND		P	probable galacturonosyltransferase-like 1	NA	NA	taxon:0	20150609	B2G
B2G	comp20776_c0_seq1	comp20776_c0_seq1		GO:0071704	GO_REF:nd	ND		P	predicted protein	NA	NA	taxon:0	20150609	B2G
B2G	comp20776_c0_seq1	comp20776_c0_seq1		GO:0044238	GO_REF:nd	ND		P	predicted protein	NA	NA	taxon:0	20150609	B2G
B2G	comp20776_c0_seq1	comp20776_c0_seq1		GO:0044699	GO_REF:nd	ND		P	predicted protein	NA	NA	taxon:0	20150609	B2G
B2G	comp20776_c0_seq1	comp20776_c0_seq1		GO:0044237	GO_REF:nd	ND		P	predicted protein	NA	NA	taxon:0	20150609	B2G
B2G	comp20778_c2_seq1	comp20778_c2_seq1		GO:0043565	GO_REF:nd	ND		F	wrky dna-binding protein 21	NA	NA	taxon:0	20150609	B2G
B2G	comp20778_c2_seq1	comp20778_c2_seq1		GO:0003700	GO_REF:nd	ND		F	wrky dna-binding protein 21	NA	NA	taxon:0	20150609	B2G
B2G	comp20778_c2_seq1	comp20778_c2_seq1		GO:0006355	GO_REF:nd	ND		P	wrky dna-binding protein 21	NA	NA	taxon:0	20150609	B2G
B2G	comp20790_c0_seq1	comp20790_c0_seq1		GO:0006355	GO_REF:nd	ND		P	protein short-root-like	NA	NA	taxon:0	20150609	B2G
B2G	comp20790_c0_seq1	comp20790_c0_seq1		GO:0006351	GO_REF:nd	ND		P	protein short-root-like	NA	NA	taxon:0	20150609	B2G
B2G	comp20804_c0_seq1	comp20804_c0_seq1		GO:0005747	GO_REF:nd	ND		C	nadh dehydrogenase	NA	NA	taxon:0	20150609	B2G
B2G	comp20819_c0_seq1	comp20819_c0_seq1		GO:0006457	GO_REF:nd	ND		P	PREDICTED: uncharacterized protein LOC105159467	NA	NA	taxon:0	20150609	B2G
B2G	comp20819_c0_seq1	comp20819_c0_seq1		GO:0009644	GO_REF:nd	ND		P	PREDICTED: uncharacterized protein LOC105159467	NA	NA	taxon:0	20150609	B2G
B2G	comp20819_c0_seq1	comp20819_c0_seq1		GO:0042542	GO_REF:nd	ND		P	PREDICTED: uncharacterized protein LOC105159467	NA	NA	taxon:0	20150609	B2G
B2G	comp20819_c0_seq1	comp20819_c0_seq1		GO:0009408	GO_REF:nd	ND		P	PREDICTED: uncharacterized protein LOC105159467	NA	NA	taxon:0	20150609	B2G
B2G	comp20825_c0_seq1	comp20825_c0_seq1		GO:0046982	GO_REF:nd	ND		F	histone h3	NA	NA	taxon:0	20150609	B2G
B2G	comp20825_c0_seq1	comp20825_c0_seq1		GO:0000786	GO_REF:nd	ND		C	histone h3	NA	NA	taxon:0	20150609	B2G
B2G	comp20825_c0_seq1	comp20825_c0_seq1		GO:0005634	GO_REF:nd	ND		C	histone h3	NA	NA	taxon:0	20150609	B2G
B2G	comp20825_c0_seq1	comp20825_c0_seq1		GO:0003677	GO_REF:nd	ND		F	histone h3	NA	NA	taxon:0	20150609	B2G
B2G	comp20828_c1_seq1	comp20828_c1_seq1		GO:0016758	GO_REF:nd	ND		F	scopoletin glucosyltransferase-like	NA	NA	taxon:0	20150609	B2G
B2G	comp20828_c1_seq1	comp20828_c1_seq1		GO:0008152	GO_REF:nd	ND		P	scopoletin glucosyltransferase-like	NA	NA	taxon:0	20150609	B2G
B2G	comp20828_c2_seq1	comp20828_c2_seq1		GO:0016740	GO_REF:nd	ND		F	scopoletin glucosyltransferase-like	NA	NA	taxon:0	20150609	B2G
B2G	comp20831_c0_seq1	comp20831_c0_seq1		GO:0005545	GO_REF:nd	ND		F	clathrin assembly protein at2g25430-like isoform x1	NA	NA	taxon:0	20150609	B2G
B2G	comp20831_c0_seq1	comp20831_c0_seq1		GO:0030118	GO_REF:nd	ND		C	clathrin assembly protein at2g25430-like isoform x1	NA	NA	taxon:0	20150609	B2G
B2G	comp20831_c0_seq1	comp20831_c0_seq1		GO:0030276	GO_REF:nd	ND		F	clathrin assembly protein at2g25430-like isoform x1	NA	NA	taxon:0	20150609	B2G
B2G	comp20831_c0_seq1	comp20831_c0_seq1		GO:0048268	GO_REF:nd	ND		P	clathrin assembly protein at2g25430-like isoform x1	NA	NA	taxon:0	20150609	B2G
B2G	comp20867_c0_seq1	comp20867_c0_seq1		GO:0006259	GO_REF:nd	ND		P	predicted protein	NA	NA	taxon:0	20150609	B2G
B2G	comp20909_c0_seq1	comp20909_c0_seq1		GO:0016192	GO_REF:nd	ND		P	delta-cop	NA	NA	taxon:0	20150609	B2G
B2G	comp20909_c0_seq1	comp20909_c0_seq1		GO:0030117	GO_REF:nd	ND		C	delta-cop	NA	NA	taxon:0	20150609	B2G
B2G	comp20909_c0_seq1	comp20909_c0_seq1		GO:0046907	GO_REF:nd	ND		P	delta-cop	NA	NA	taxon:0	20150609	B2G
B2G	comp20909_c0_seq1	comp20909_c0_seq1		GO:0030663	GO_REF:nd	ND		C	delta-cop	NA	NA	taxon:0	20150609	B2G
B2G	comp20909_c0_seq1	comp20909_c0_seq1		GO:0015031	GO_REF:nd	ND		P	delta-cop	NA	NA	taxon:0	20150609	B2G
B2G	comp20914_c0_seq1	comp20914_c0_seq1		GO:0016772	GO_REF:nd	ND		F	protein kinase	NA	NA	taxon:0	20150609	B2G
B2G	comp20914_c1_seq1	comp20914_c1_seq1		GO:0006468	GO_REF:nd	ND		P	serine threonine-protein kinase ht1-like isoform x2	NA	NA	taxon:0	20150609	B2G
B2G	comp20914_c1_seq1	comp20914_c1_seq1		GO:0005524	GO_REF:nd	ND		F	serine threonine-protein kinase ht1-like isoform x2	NA	NA	taxon:0	20150609	B2G
B2G	comp20914_c1_seq1	comp20914_c1_seq1		GO:0004674	GO_REF:nd	ND		F	serine threonine-protein kinase ht1-like isoform x2	NA	NA	taxon:0	20150609	B2G
B2G	comp20927_c0_seq1	comp20927_c0_seq1		GO:0003676	GO_REF:nd	ND		F	zinc finger mym-type protein 1-like	NA	NA	taxon:0	20150609	B2G
B2G	comp20927_c0_seq1	comp20927_c0_seq1		GO:0046983	GO_REF:nd	ND		F	zinc finger mym-type protein 1-like	NA	NA	taxon:0	20150609	B2G
B2G	comp20944_c0_seq1	comp20944_c0_seq1		GO:0009011	GO_REF:nd	ND		F	starch synthase chloroplastic amyloplastic	NA	NA	taxon:0	20150609	B2G
B2G	comp20944_c0_seq1	comp20944_c0_seq1		GO:0009250	GO_REF:nd	ND		P	starch synthase chloroplastic amyloplastic	NA	NA	taxon:0	20150609	B2G
B2G	comp20944_c0_seq1	comp20944_c0_seq1		GO:2001070	GO_REF:nd	ND		F	starch synthase chloroplastic amyloplastic	NA	NA	taxon:0	20150609	B2G
B2G	comp20946_c0_seq1	comp20946_c0_seq1		GO:0006810	GO_REF:nd	ND		P	coatomer subunit delta	NA	NA	taxon:0	20150609	B2G
B2G	comp20946_c0_seq1	comp20946_c0_seq1		GO:0016020	GO_REF:nd	ND		C	coatomer subunit delta	NA	NA	taxon:0	20150609	B2G
B2G	comp20955_c0_seq1	comp20955_c0_seq1		GO:0090304	GO_REF:nd	ND		P	PREDICTED: uncharacterized protein LOC102707106	NA	NA	taxon:0	20150609	B2G
B2G	comp20955_c0_seq1	comp20955_c0_seq1		GO:0005488	GO_REF:nd	ND		F	PREDICTED: uncharacterized protein LOC102707106	NA	NA	taxon:0	20150609	B2G
B2G	comp20955_c1_seq1	comp20955_c1_seq1		GO:0090304	GO_REF:nd	ND		P	Os01g0116166	NA	NA	taxon:0	20150609	B2G
B2G	comp20955_c1_seq1	comp20955_c1_seq1		GO:0005488	GO_REF:nd	ND		F	Os01g0116166	NA	NA	taxon:0	20150609	B2G
B2G	comp20959_c0_seq1	comp20959_c0_seq1		GO:0055085	GO_REF:nd	ND		P	organic cation carnitine transporter 4	NA	NA	taxon:0	20150609	B2G
B2G	comp20959_c0_seq1	comp20959_c0_seq1		GO:0016021	GO_REF:nd	ND		C	organic cation carnitine transporter 4	NA	NA	taxon:0	20150609	B2G
B2G	comp20959_c0_seq1	comp20959_c0_seq1		GO:0015706	GO_REF:nd	ND		P	organic cation carnitine transporter 4	NA	NA	taxon:0	20150609	B2G
B2G	comp20959_c0_seq1	comp20959_c0_seq1		GO:0022857	GO_REF:nd	ND		F	organic cation carnitine transporter 4	NA	NA	taxon:0	20150609	B2G
B2G	comp20959_c0_seq1	comp20959_c0_seq1		GO:0009705	GO_REF:nd	ND		C	organic cation carnitine transporter 4	NA	NA	taxon:0	20150609	B2G
B2G	comp20959_c0_seq1	comp20959_c0_seq1		GO:0005524	GO_REF:nd	ND		F	organic cation carnitine transporter 4	NA	NA	taxon:0	20150609	B2G
B2G	comp20959_c0_seq1	comp20959_c0_seq1		GO:0006635	GO_REF:nd	ND		P	organic cation carnitine transporter 4	NA	NA	taxon:0	20150609	B2G
B2G	comp20959_c0_seq1	comp20959_c0_seq1		GO:0009535	GO_REF:nd	ND		C	organic cation carnitine transporter 4	NA	NA	taxon:0	20150609	B2G
B2G	comp20959_c0_seq1	comp20959_c0_seq1		GO:0046482	GO_REF:nd	ND		P	organic cation carnitine transporter 4	NA	NA	taxon:0	20150609	B2G
B2G	comp20959_c0_seq1	comp20959_c0_seq1		GO:0010583	GO_REF:nd	ND		P	organic cation carnitine transporter 4	NA	NA	taxon:0	20150609	B2G
B2G	comp20959_c0_seq1	comp20959_c0_seq1		GO:0009407	GO_REF:nd	ND		P	organic cation carnitine transporter 4	NA	NA	taxon:0	20150609	B2G
B2G	comp20990_c1_seq1	comp20990_c1_seq1		GO:0003676	GO_REF:nd	ND		F	aspartyl-trna synthetase	NA	NA	taxon:0	20150609	B2G
B2G	comp20990_c1_seq1	comp20990_c1_seq1		GO:0015074	GO_REF:nd	ND		P	aspartyl-trna synthetase	NA	NA	taxon:0	20150609	B2G
B2G	comp20993_c0_seq1	comp20993_c0_seq1		GO:0050662	GO_REF:nd	ND		F	nad -binding protein	NA	NA	taxon:0	20150609	B2G
B2G	comp20993_c0_seq1	comp20993_c0_seq1		GO:0003824	GO_REF:nd	ND		F	nad -binding protein	NA	NA	taxon:0	20150609	B2G
B2G	comp20993_c0_seq1	comp20993_c0_seq1		GO:0008152	GO_REF:nd	ND		P	nad -binding protein	NA	NA	taxon:0	20150609	B2G
B2G	comp20995_c0_seq1	comp20995_c0_seq1		GO:0005622	GO_REF:nd	ND		C	predicted protein	NA	NA	taxon:0	20150609	B2G
B2G	comp21011_c1_seq1	comp21011_c1_seq1		GO:0055114	GO_REF:nd	ND		P	PREDICTED: L-rhamnose-1-dehydrogenase-like	NA	NA	taxon:0	20150609	B2G
B2G	comp21011_c1_seq1	comp21011_c1_seq1		GO:0016491	GO_REF:nd	ND		F	PREDICTED: L-rhamnose-1-dehydrogenase-like	NA	NA	taxon:0	20150609	B2G
B2G	comp21014_c0_seq1	comp21014_c0_seq1		GO:0016798	GO_REF:nd	ND		F	acidic endochitinase se2-like	NA	NA	taxon:0	20150609	B2G
B2G	comp21014_c0_seq1	comp21014_c0_seq1		GO:0008152	GO_REF:nd	ND		P	acidic endochitinase se2-like	NA	NA	taxon:0	20150609	B2G
B2G	comp21014_c1_seq1	comp21014_c1_seq1		GO:0005975	GO_REF:nd	ND		P	PREDICTED: hevamine-A-like	NA	NA	taxon:0	20150609	B2G
B2G	comp21014_c1_seq1	comp21014_c1_seq1		GO:0004553	GO_REF:nd	ND		F	PREDICTED: hevamine-A-like	NA	NA	taxon:0	20150609	B2G
B2G	comp21023_c1_seq1	comp21023_c1_seq1		GO:0005885	GO_REF:nd	ND		C	actin-related protein 2 3 complex subunit 4	NA	NA	taxon:0	20150609	B2G
B2G	comp21023_c1_seq1	comp21023_c1_seq1		GO:0034314	GO_REF:nd	ND		P	actin-related protein 2 3 complex subunit 4	NA	NA	taxon:0	20150609	B2G
B2G	comp21023_c1_seq1	comp21023_c1_seq1		GO:0030041	GO_REF:nd	ND		P	actin-related protein 2 3 complex subunit 4	NA	NA	taxon:0	20150609	B2G
B2G	comp21041_c1_seq1	comp21041_c1_seq1		GO:0006468	GO_REF:nd	ND		P	receptor-like protein kinase 5	NA	NA	taxon:0	20150609	B2G
B2G	comp21041_c1_seq1	comp21041_c1_seq1		GO:0005524	GO_REF:nd	ND		F	receptor-like protein kinase 5	NA	NA	taxon:0	20150609	B2G
B2G	comp21041_c1_seq1	comp21041_c1_seq1		GO:0004674	GO_REF:nd	ND		F	receptor-like protein kinase 5	NA	NA	taxon:0	20150609	B2G
B2G	comp21068_c2_seq1	comp21068_c2_seq1		GO:0003677	GO_REF:nd	ND		F	myb-related protein myb4-like	NA	NA	taxon:0	20150609	B2G
B2G	comp21068_c2_seq1	comp21068_c2_seq1		GO:0003682	GO_REF:nd	ND		F	myb-related protein myb4-like	NA	NA	taxon:0	20150609	B2G
B2G	comp21070_c0_seq1	comp21070_c0_seq1		GO:0009654	GO_REF:nd	ND		C	oxygen-evolving enhancer protein chloroplastic	NA	NA	taxon:0	20150609	B2G
B2G	comp21070_c0_seq1	comp21070_c0_seq1		GO:0019898	GO_REF:nd	ND		C	oxygen-evolving enhancer protein chloroplastic	NA	NA	taxon:0	20150609	B2G
B2G	comp21070_c0_seq1	comp21070_c0_seq1		GO:0009279	GO_REF:nd	ND		C	oxygen-evolving enhancer protein chloroplastic	NA	NA	taxon:0	20150609	B2G
B2G	comp21070_c0_seq1	comp21070_c0_seq1		GO:0005509	GO_REF:nd	ND		F	oxygen-evolving enhancer protein chloroplastic	NA	NA	taxon:0	20150609	B2G
B2G	comp21070_c0_seq1	comp21070_c0_seq1		GO:0042549	GO_REF:nd	ND		P	oxygen-evolving enhancer protein chloroplastic	NA	NA	taxon:0	20150609	B2G
B2G	comp21070_c0_seq1	comp21070_c0_seq1		GO:0016021	GO_REF:nd	ND		C	oxygen-evolving enhancer protein chloroplastic	NA	NA	taxon:0	20150609	B2G
B2G	comp21070_c0_seq1	comp21070_c0_seq1		GO:0015979	GO_REF:nd	ND		P	oxygen-evolving enhancer protein chloroplastic	NA	NA	taxon:0	20150609	B2G
B2G	comp21070_c1_seq1	comp21070_c1_seq1		GO:0009654	GO_REF:nd	ND		C	oxygen-evolving enhancer protein chloroplastic-like	NA	NA	taxon:0	20150609	B2G
B2G	comp21070_c1_seq1	comp21070_c1_seq1		GO:0019898	GO_REF:nd	ND		C	oxygen-evolving enhancer protein chloroplastic-like	NA	NA	taxon:0	20150609	B2G
B2G	comp21070_c1_seq1	comp21070_c1_seq1		GO:0009279	GO_REF:nd	ND		C	oxygen-evolving enhancer protein chloroplastic-like	NA	NA	taxon:0	20150609	B2G
B2G	comp21070_c1_seq1	comp21070_c1_seq1		GO:0005509	GO_REF:nd	ND		F	oxygen-evolving enhancer protein chloroplastic-like	NA	NA	taxon:0	20150609	B2G
B2G	comp21070_c1_seq1	comp21070_c1_seq1		GO:0042549	GO_REF:nd	ND		P	oxygen-evolving enhancer protein chloroplastic-like	NA	NA	taxon:0	20150609	B2G
B2G	comp21070_c1_seq1	comp21070_c1_seq1		GO:0016021	GO_REF:nd	ND		C	oxygen-evolving enhancer protein chloroplastic-like	NA	NA	taxon:0	20150609	B2G
B2G	comp21070_c1_seq1	comp21070_c1_seq1		GO:0015979	GO_REF:nd	ND		P	oxygen-evolving enhancer protein chloroplastic-like	NA	NA	taxon:0	20150609	B2G
B2G	comp21071_c0_seq1	comp21071_c0_seq1		GO:0050896	GO_REF:nd	ND		P	cbl-interacting protein kinase 5-like	NA	NA	taxon:0	20150609	B2G
B2G	comp21071_c0_seq1	comp21071_c0_seq1		GO:0004672	GO_REF:nd	ND		F	cbl-interacting protein kinase 5-like	NA	NA	taxon:0	20150609	B2G
B2G	comp21071_c0_seq1	comp21071_c0_seq1		GO:0000166	GO_REF:nd	ND		F	cbl-interacting protein kinase 5-like	NA	NA	taxon:0	20150609	B2G
B2G	comp21071_c0_seq1	comp21071_c0_seq1		GO:0016310	GO_REF:nd	ND		P	cbl-interacting protein kinase 5-like	NA	NA	taxon:0	20150609	B2G
[truncated: 41,093 more rows]
