# Supplementary material for: De Novo Assembly and Comparative Transcriptome Analyses of Red and Green Morphs of Sweet Basil Grown in Full Sunlight
Source: PLoS One. 2016 Aug 2;11(8):e0160370. doi: 10.1371/journal.pone.0160370 (PMC4970699; doi:10.1371/journal.pone.0160370)
Supplement: S5 File — (ZIP) [file pone.0160370.s011.zip › S5File.xlsx]

## Sheet: RR_ab vs. TIG_cd
S5 File. Expression data for all the transcripts in the comparison TIG vs RR.
Feature ID	Fold Change	Kal's Z-test: P-value	Kal's Z-test: FDR p-value correction	RR Total gene reads	RR RPKM	TIG Total gene reads	TIG RPKM
comp48868_c0_seq5	976.063	1.31326e-06	0.000357307	1	0.0240517	933	23.476
comp39088_c0_seq2	799.114	0	0	7	0.276445	5347	220.911
comp46294_c2_seq12	689.417	0.000135758	0.0217776	1	0.021212	659	14.6239
comp39629_c1_seq6	569.457	0	0	3	0.131872	1633	75.0956
comp50852_c0_seq40	494.309	4.70894e-11	2.5375e-08	4	0.0881189	1890	43.5579
comp42741_c2_seq6	466.062	0	0	6	0.217237	2673	101.246
comp50982_c0_seq14	449.847	2.74704e-06	0.00068526	1	0.0492013	430	22.133
comp40834_c1_seq6	387.078	0.026474	1	1	0.0128224	370	4.96326
comp43184_c4_seq4	384.985	6.52282e-07	0.000189054	1	0.0647951	368	24.9452
comp47771_c0_seq3	377.139	6.97538e-06	0.00157702	2	0.0539898	721	20.3617
comp47889_c3_seq6	375.57	0.00142938	0.15213	1	0.02729	359	10.2493
comp45581_c2_seq4	375.047	0.00465637	0.376742	2	0.0215249	717	8.07283
comp39657_c1_seq13	354.124	4.97865e-09	2.04691e-06	2	0.0973922	677	34.4889
comp49209_c0_seq2	349.939	1.19711e-05	0.00254574	2	0.0552475	669	19.3333
comp30295_c0_seq2	349.416	7.81438e-08	2.66089e-05	2	0.0832836	668	29.1006
comp39428_c8_seq3	320.124	0.0119211	0.762285	1	0.019937	306	6.38229
comp43273_c1_seq5	284.554	8.27644e-06	0.0018157	3	0.0705804	816	20.084
comp44430_c1_seq6	263.631	0.000880977	0.103159	2	0.042443	504	11.1893
comp50117_c1_seq4	260.493	0.0874264	1	1	0.0113442	249	2.95508
comp34957_c0_seq2	241.662	0.00563226	0.434482	2	0.0321124	462	7.76034
comp46995_c2_seq1	238.524	0.0172501	0.977477	1	0.0240761	228	5.74273
comp44125_c2_seq6	238.175	1.4037e-05	0.00295674	3	0.0802086	683	19.1037
comp41276_c0_seq21	238	0.00053798	0.0692	4	0.0509726	910	12.1315
comp39785_c0_seq2	232.247	0.00573838	0.440221	1	0.0332842	222	7.73015
comp42786_c6_seq11	222.831	0.0238384	1	1	0.0232272	213	5.17575
comp44903_c3_seq2	222.831	0.0428747	1	1	0.0186512	213	4.15607
comp42500_c4_seq1	221.785	0.00643898	0.478428	1	0.033927	212	7.52451
comp45736_c0_seq7	207.139	2.125e-05	0.0041937	4	0.0885301	792	18.338
comp45645_c0_seq4	205.047	0.00784876	0.557281	1	0.0349779	196	7.17209
comp49608_c1_seq5	196.976	8.3241e-11	4.33818e-08	7	0.217426	1318	42.8278
comp47434_c0_seq8	196.154	1.666e-05	0.00340584	4	0.0959636	750	18.8237
comp38771_c1_seq3	192.754	3.09062e-09	1.30947e-06	4	0.185093	737	35.6774
comp40079_c1_seq2	187.262	0.00828893	0.578698	1	0.037823	179	7.0828
comp40929_c1_seq7	185.17	0.000193566	0.0295153	1	0.076254	177	14.1199
comp41226_c2_seq3	182.031	0.0649695	1	2	0.0190215	348	3.4625
comp42517_c0_seq2	180.985	0.00308254	0.273706	1	0.0492013	173	8.90469
comp50598_c2_seq8	179.677	3.42728e-05	0.00650345	4	0.0971429	687	17.4544
comp50867_c0_seq146	176.892	0.940065	1	1	0.00565316	0	0
comp50545_c0_seq2	171.57	0.148854	1	1	0.0123612	164	2.12081
comp43950_c4_seq7	169.477	0.0907985	1	1	0.0171786	162	2.91138
comp45252_c6_seq12	166.339	0.190396	1	1	0.0104957	159	1.74584
comp43454_c0_seq2	165.293	0.000616128	0.0770208	2	0.0722468	316	11.9419
comp31068_c1_seq1	163.2	0.0668777	1	1	0.0209589	156	3.4205
comp50867_c0_seq124	163.167	0.9376	1	1	0.0061287	0	0
comp45785_c2_seq15	151.693	0.00251337	0.235222	2	0.0613981	290	9.31363
comp44072_c0_seq7	148.554	0.0121527	0.774417	1	0.0431967	142	6.41705
comp47216_c0_seq6	147.508	0.041213	1	1	0.0288328	141	4.25307
comp30295_c0_seq1	147.508	0.0141564	0.860568	1	0.0416418	141	6.1425
comp50867_c0_seq102	143.664	0.933508	1	1	0.00696067	0	0
comp45137_c1_seq18	143.323	0.0125816	0.791298	1	0.0443686	137	6.35905
comp39436_c2_seq3	142.277	0.0538257	1	1	0.0266911	136	3.79753
comp34424_c0_seq1	141.754	0.000981645	0.113039	2	0.0782673	271	11.0947
comp47378_c0_seq3	140.185	0.0202839	1	1	0.0392633	134	5.50411
comp45245_c0_seq4	139.139	0.00572822	0.439746	1	0.0560638	133	7.80065
comp47448_c0_seq11	139.139	0.0998554	1	2	0.0198868	266	2.76702
comp37451_c1_seq4	138.093	0.0525326	1	1	0.0278182	132	3.84148
comp50867_c0_seq130	137.677	0.932081	1	1	0.0072634	0	0
comp50867_c0_seq64	135.821	0.93162	1	1	0.00736262	0	0
comp40780_c7_seq5	133.161	0.00121441	0.134271	7	0.0804093	891	10.7074
comp50867_c0_seq74	132.068	0.930657	1	1	0.00757184	0	0
comp40670_c0_seq2	131.293	0.000983406	0.113124	2	0.0846209	251	11.1101
comp49611_c0_seq11	131.118	0.00714707	0.519564	3	0.0564643	376	7.4035
comp42336_c1_seq8	124.667	1.57901e-05	0.00327627	6	0.153165	715	19.0946
comp42617_c2_seq9	119.61	0.00414239	0.34316	3	0.0704755	343	8.42961
comp48893_c4_seq19	118.216	0.0740466	1	1	0.0276883	113	3.27319
comp27162_c0_seq1	113.508	0.000320685	0.0451183	2	0.117111	217	13.293
comp45815_c0_seq2	111.939	0.0404569	1	1	0.0385297	107	4.31296
comp42295_c1_seq4	111.939	0.000221735	0.0331594	3	0.125145	321	14.0086
comp46026_c0_seq5	111.416	0.0120496	0.769612	2	0.058125	213	6.47603
comp38811_c1_seq1	110.893	0.0280564	1	2	0.0447031	212	4.95724
comp47434_c0_seq5	110.893	0.0189709	1	2	0.051	212	5.65552
comp47882_c1_seq6	109.846	0.0764463	1	1	0.0293684	105	3.22601
comp39806_c1_seq3	109.846	2.66922e-06	0.000667348	7	0.206217	735	22.6522
comp33512_c0_seq1	108.8	0.02825	1	1	0.0454746	104	4.94765
comp42198_c0_seq3	108.8	0.0126301	0.7939	1	0.0587732	104	6.39454
comp48984_c1_seq1	106.708	0.178229	1	1	0.0174696	102	1.86415
comp48475_c0_seq2	105.662	0.0438466	1	1	0.039558	101	4.17976
comp49244_c7_seq3	103.569	0.0274209	1	1	0.0483486	99	5.00744
comp28031_c0_seq1	99.3848	0.019704	1	1	0.0563972	95	5.60502
comp46865_c1_seq2	98.3386	0.0152914	0.904505	1	0.0616775	94	6.06528
comp43642_c0_seq2	95.8976	0.000144949	0.0229207	3	0.155338	275	14.8966
comp50214_c0_seq5	95.754	2.58716e-08	9.54131e-06	17	0.334014	1556	31.9832
comp19603_c0_seq1	95.2002	0.0742542	1	1	0.0345448	91	3.28867
comp40459_c0_seq8	94.3035	0.00182876	0.184215	7	0.106345	631	10.0287
comp50098_c0_seq13	93.717	0.917725	1	1	0.0106704	0	0
comp50098_c0_seq1	93.1899	0.917494	1	1	0.0107308	0	0
comp51233_c0_seq1	89.9694	0.0707742	1	1	0.0375237	86	3.37599
comp51060_c0_seq3	88.993	0.00033873	0.0470018	15	0.149276	1276	13.2845
comp50867_c0_seq60	88.9521	0.915559	1	2	0.011242	0	0
comp44072_c0_seq8	88.9232	0.078942	1	1	0.0359046	85	3.19276
comp50571_c0_seq5	88.9232	0.324483	1	1	0.0112929	85	1.0042
comp47069_c1_seq2	87.6155	3.37923e-06	0.000824436	8	0.255	670	22.342
comp41643_c1_seq22	87.3708	0.914801	1	1	0.0114455	0	0
comp50896_c0_seq19	87.2164	6.23243e-08	2.16879e-05	38	0.347607	3168	30.317
comp47577_c0_seq30	86.9472	3.45039e-08	1.24356e-05	9	0.362368	748	31.5069
comp49359_c0_seq13	85.7848	0.0578638	1	1	0.0434341	82	3.72598
comp46632_c3_seq3	83.22	1.33513e-11	7.92561e-09	31	0.570116	2466	47.4451
comp48800_c4_seq6	81.6001	0.106657	1	1	0.0330984	78	2.70083
comp48930_c0_seq12	81.0036	0.911529	1	1	0.0123451	0	0
comp44125_c2_seq3	80.0309	0.000541584	0.0695024	2	0.155254	153	12.4251
comp44834_c0_seq3	79.5078	0.0337961	1	1	0.0588462	76	4.67873
comp38021_c0_seq2	78.9848	0.111966	1	2	0.0332259	151	2.62434
comp48930_c0_seq126	78.6844	0.91024	1	1	0.012709	0	0
comp45280_c5_seq1	78.4617	0.00251645	0.235222	3	0.120892	225	9.4854
comp48930_c0_seq17	78.2416	0.909987	1	1	0.0127809	0	0
comp37125_c3_seq2	78.1478	1.64545e-08	6.29849e-06	10	0.423861	747	33.1238
comp48930_c0_seq169	76.829	0.909167	1	1	0.0130159	0	0
comp45609_c0_seq6	76.3694	0.00232466	0.222077	4	0.126312	292	9.64634
comp49744_c0_seq3	75.3232	0.168823	1	1	0.0261611	72	1.97054
comp45501_c0_seq11	75.3232	0.00514356	0.405519	2	0.108164	144	8.14728
comp43165_c2_seq1	73.5796	0.0159414	0.933335	3	0.0822486	211	6.05182
comp47448_c0_seq13	73.2309	0.229239	1	2	0.0205681	140	1.50622
comp40196_c1_seq9	73.2309	0.0604937	1	2	0.0501374	140	3.67161
comp39734_c0_seq1	73.2309	2.5982e-09	1.12225e-06	5	0.504575	350	36.9504
comp50031_c0_seq7	73.0347	3.86027e-05	0.00714195	32	0.241682	2234	17.6512
comp39191_c0_seq2	71.6617	0.0961755	1	2	0.0402803	137	2.88655
comp43561_c1_seq2	71.6617	0.0331271	1	2	0.0660585	137	4.73386
comp50031_c0_seq1	71.4873	0.162236	1	3	0.0284979	205	2.03724
comp48464_c1_seq2	71.1386	0.129342	1	1	0.033734	68	2.39979
comp42761_c0_seq1	71.1386	0.073391	1	1	0.0470069	68	3.34401
comp38921_c0_seq4	69.674	0.000433377	0.0581716	5	0.185563	333	12.9289
comp50624_c5_seq6	69.6441	0.0115897	0.747551	7	0.0955425	466	6.65397
comp49418_c1_seq22	69.5694	0.0916273	1	2	0.0427105	133	2.97134
comp49746_c4_seq1	69.0463	0.140893	1	1	0.0328008	66	2.26478
comp37715_c1_seq1	69.0463	0.0321528	1	1	0.0694436	66	4.79483
comp51150_c0_seq1	69.0463	0.00364904	0.31286	3	0.127844	198	8.82713
comp39731_c7_seq16	68.0001	0.206314	1	1	0.0245497	65	1.66938
comp40414_c0_seq9	67.4678	0.903099	1	1	0.0148219	0	0
comp34503_c0_seq1	66.954	0.000188446	0.0289735	4	0.217819	256	14.5838
comp41684_c0_seq4	65.3847	0.0313284	1	2	0.0742254	125	4.85321
comp48649_c7_seq5	64.8617	0.178429	1	2	0.0292417	124	1.89666
comp49129_c6_seq14	64.8617	0.0969472	1	1	0.0444934	62	2.88592
comp45331_c7_seq1	64.3386	0.000550902	0.0706166	4	0.194385	246	12.5065
comp41276_c0_seq20	63.8155	0.174649	1	1	0.030268	61	1.93157
comp48930_c0_seq166	62.7873	0.899571	1	1	0.0159268	0	0
comp45145_c0_seq21	62.7693	0.37746	1	1	0.0130195	60	0.817225
comp50117_c1_seq3	62.7693	0.25248	1	2	0.0218874	120	1.37386
comp43981_c2_seq16	62.7693	0.252917	1	1	0.0218471	60	1.37133
comp47974_c2_seq8	62.704	2.44249e-15	2.05404e-12	0	0	1337	62.704
comp49392_c1_seq19	62.1337	0.899047	1	1	0.0160943	0	0
comp50867_c0_seq28	61.9755	0.898919	1	2	0.0161354	0	0
comp50098_c0_seq70	60.7632	0.897921	1	1	0.0164573	0	0
comp50098_c0_seq77	59.8566	0.897155	1	1	0.0167066	0	0
comp48542_c0_seq4	59.8052	0.00261037	0.241189	6	0.159339	343	9.52933
comp46300_c2_seq2	59.6309	0.137802	1	1	0.0388452	57	2.31637
comp19968_c0_seq1	59.6309	0.163804	1	2	0.0341961	114	2.03914
comp41860_c1_seq4	59.6309	0.00484019	0.388781	4	0.140015	228	8.3492
comp42642_c0_seq8	59.6309	0.00659246	0.486252	3	0.130183	171	7.76293
comp42183_c1_seq8	58.9701	4.49827e-11	2.4358e-08	19	0.774201	1071	45.6548
comp50098_c0_seq95	58.7392	0.896187	1	1	0.0170244	0	0
comp48930_c0_seq69	57.8326	0.895381	1	1	0.0172913	0	0
comp46163_c0_seq7	57.4537	0	0	74	2.68746	4064	154.405
comp43476_c0_seq12	57.2844	0.894885	1	1	0.0174568	0	0
comp43500_c0_seq32	56.7152	0.894361	1	1	0.017632	0	0
comp39155_c1_seq3	56.6826	6.23088e-07	0.000182019	11	0.462117	596	26.194
comp21283_c0_seq1	56.4924	0.135152	1	1	0.0416784	54	2.35451
comp48474_c1_seq17	56.4924	0.0965714	1	1	0.0515544	54	2.91243
comp50571_c0_seq14	55.4463	0.437342	1	1	0.011487	53	0.636914
comp46745_c0_seq7	54.9232	0.0508124	1	2	0.0733643	105	4.0294
comp46745_c0_seq3	54.4001	0.178708	1	1	0.0351333	52	1.91126
comp49359_c0_seq11	53.7027	0.126613	1	3	0.0459593	154	2.46814
comp49592_c0_seq17	53.6791	0.891433	1	1	0.0186292	0	0
comp42797_c1_seq2	53.6528	0.00747862	0.538378	7	0.141041	359	7.56724
comp46801_c4_seq1	53.3539	0.239678	1	1	0.0274162	51	1.46276
comp50788_c0_seq3	53.3539	0.0832189	1	1	0.0595107	51	3.17513
comp46029_c4_seq1	53.2588	0.000278609	0.0401309	11	0.26244	560	13.9772
comp42649_c1_seq3	52.8309	0.105445	1	2	0.0525249	101	2.77494
comp50805_c1_seq3	52.3078	0.0597843	1	4	0.0717549	200	3.75334
comp47073_c0_seq4	51.7183	0.889407	1	1	0.0193355	0	0
comp20008_c0_seq2	51.2616	0.148923	1	2	0.0430986	98	2.2093
comp45301_c3_seq3	50.4955	0.888085	1	1	0.0198038	0	0
comp45409_c0_seq2	50.3462	0.000242568	0.0357593	8	0.284012	385	14.2989
comp43033_c0_seq1	49.1693	0.092077	1	1	0.0613584	47	3.01695
comp50624_c5_seq14	49.1693	0.0493959	1	2	0.0835035	94	4.10581
comp48093_c4_seq11	48.1232	0.100975	1	1	0.0595107	46	2.86384
comp49789_c0_seq60	47.8389	0.88504	1	1	0.0209035	0	0
comp47974_c2_seq15	47.324	6.01563e-12	3.8378e-09	0	0	1299	47.324
comp38782_c4_seq2	47.077	0.184434	1	1	0.0398907	45	1.87793
comp47872_c1_seq2	46.7847	0.883762	1	1	0.0213745	0	0
comp50867_c0_seq165	46.5598	0.883483	1	3	0.0214777	0	0
comp50098_c0_seq10	46.5317	0.883448	1	2	0.0214907	0	0
comp48930_c0_seq123	46.0679	0.882867	1	1	0.0217071	0	0
comp42685_c0_seq2	46.0309	0.156596	1	1	0.0465456	44	2.14254
comp45411_c2_seq11	45.8149	0.882547	1	1	0.021827	0	0
comp45471_c0_seq7	45.7095	0.882412	1	1	0.0218773	0	0
comp50806_c5_seq5	45.5078	0.0998465	1	2	0.0635791	87	2.89334
comp48109_c0_seq3	45.1009	0.00151947	0.159425	9	0.238342	388	10.7494
comp49847_c0_seq4	44.9847	0.00076946	0.0918446	16	0.268916	688	12.0971
comp41643_c1_seq55	44.6658	0.881056	1	2	0.0223885	0	0
comp41825_c0_seq3	44.4616	0.0364838	1	2	0.105283	85	4.68105
comp41643_c1_seq43	44.4444	0.880763	1	2	0.0225	0	0
comp48410_c0_seq2	44.2115	1.43552e-12	9.83658e-10	69	1.2139	2916	53.6682
comp32230_c0_seq2	43.9385	0.0756724	1	3	0.0769135	126	3.37947
comp50466_c2_seq4	43.9385	0.0661791	1	2	0.0822723	84	3.61493
comp49789_c0_seq22	43.7487	0.879826	1	1	0.0228578	0	0
comp41643_c1_seq54	43.464	0.879436	1	2	0.0230075	0	0
comp47271_c1_seq2	43.4155	0.00618826	0.46321	6	0.185033	249	8.03327
comp50993_c0_seq16	42.8924	0.00320138	0.282044	4	0.21732	164	9.32136
comp47540_c3_seq4	42.3344	0.00164876	0.170255	15	0.251218	607	10.6352
comp46831_c2_seq7	42.3128	0	0	148	5.98945	5986	253.43
comp50204_c4_seq2	41.8462	0.0736031	1	1	0.0822011	40	3.4398
comp39057_c0_seq6	41.8462	0.2004	1	4	0.0421039	160	1.76189
comp44835_c0_seq8	41.8462	0.192415	1	2	0.0436339	80	1.82591
comp46676_c2_seq16	41.8462	0.0364393	1	2	0.112393	80	4.70324
comp44857_c2_seq23	41.809	0.877091	1	1	0.0239183	0	0
comp47540_c3_seq8	41.3232	0.237264	1	2	0.0363588	79	1.50246
comp48930_c0_seq125	40.934	0.875795	1	2	0.0244296	0	0
comp45752_c0_seq32	40.8001	0.178507	1	1	0.0477644	39	1.94879
comp42687_c2_seq22	40.8001	0.0450594	1	2	0.105989	78	4.32435
comp48930_c0_seq65	40.3647	0.874929	1	2	0.0247741	0	0
comp43903_c0_seq2	40.1462	0.000739574	0.0891399	8	0.305753	307	12.2748
comp50426_c0_seq4	40.059	0.874457	1	1	0.0249632	0	0
comp46831_c2_seq1	39.9883	0	0	250	9.6717	9556	386.754
comp36712_c0_seq1	39.9441	0.0061628	0.462239	11	0.202535	420	8.09008
comp41614_c2_seq19	39.7539	0.280063	1	1	0.0316622	38	1.2587
comp50545_c0_seq6	39.7539	0.384793	1	2	0.020497	76	0.814835
comp41163_c1_seq2	39.4924	0.0192225	1	8	0.149799	302	5.91591
comp40583_c4_seq1	39.2972	3.63945e-10	1.76421e-07	0	0	533	39.2972
comp48453_c6_seq3	39.1437	3.95208e-05	0.00727543	12	0.466143	449	18.2465
comp50643_c2_seq5	39.0067	0.00154247	0.161077	14	0.277716	522	10.8328
comp43722_c0_seq4	38.7078	0.147865	1	1	0.0584834	37	2.26376
comp44019_c3_seq2	38.7078	0.141829	1	1	0.0602668	37	2.33279
comp45779_c2_seq3	38.7078	0.202367	1	1	0.0453876	37	1.75685
comp46926_c1_seq3	38.7078	0.156278	1	1	0.0561302	37	2.17267
comp44037_c2_seq11	38.4663	0.0185346	1	13	0.155901	478	5.99696
comp45695_c1_seq3	38.4356	0.871855	1	1	0.0260176	0	0
comp50734_c0_seq9	38.288	0.871611	1	1	0.0261178	0	0
comp50844_c0_seq3	38.1847	0.111361	1	4	0.0718364	146	2.74305
comp49789_c0_seq82	38.1404	0.871365	1	1	0.0262189	0	0
comp48930_c0_seq49	37.9507	0.871047	1	2	0.02635	0	0
comp49527_c0_seq1	37.8941	0.0138829	0.850496	9	0.172962	326	6.55423
comp41882_c0_seq3	37.6616	0.268381	1	1	0.0352377	36	1.32711
comp46704_c2_seq2	37.5122	0.00890983	0.613176	7	0.197625	251	7.41334
comp39447_c2_seq4	37.1385	0.146805	1	2	0.0614777	71	2.28319
comp41845_c14_seq6	37.1385	0.130015	1	2	0.0669443	71	2.48621
comp45760_c6_seq6	37.1385	0.0457585	1	2	0.116536	71	4.32796
comp39211_c1_seq3	36.7911	0.869048	1	1	0.0271805	0	0
comp44336_c3_seq2	36.7894	1.31604e-09	6.03176e-07	0	0	1147	36.7894
comp48781_c1_seq3	36.7317	0.0637997	1	9	0.101539	316	3.7297
comp37499_c2_seq1	36.6155	0.198537	1	2	0.0490233	70	1.79501
comp36094_c0_seq14	36.3483	0.86826	1	1	0.0275116	0	0
comp50111_c1_seq4	36.235	0.0240117	1	11	0.152776	381	5.53584
comp46457_c4_seq11	35.9688	0.867573	1	1	0.0278019	0	0
comp41601_c0_seq10	35.7935	1.64473e-05	0.0033748	14	0.564163	479	20.1934
comp50573_c0_seq6	35.6855	0.00385172	0.32518	9	0.254696	307	9.08895
comp40692_c0_seq3	35.5693	0.0323453	1	5	0.14016	170	4.98538
comp41165_c8_seq1	35.5693	0.291683	1	1	0.0340244	34	1.21022
comp39189_c1_seq1	35.5693	0.14177	1	2	0.0660585	68	2.34965
comp42131_c0_seq2	35.5693	0.0811354	1	2	0.0930913	68	3.31119
comp39629_c1_seq20	35.5693	0.00176551	0.179309	4	0.299243	136	10.6439
comp45956_c1_seq16	35.4417	0.866601	1	1	0.0282154	0	0
comp43248_c0_seq1	35.3078	0.00972294	0.652943	4	0.206217	135	7.28107
comp45245_c0_seq7	35.2704	0.031093	1	7	0.143541	236	5.06274
comp46145_c0_seq22	35.1508	0.0166293	0.958126	5	0.177774	168	6.24889
comp43102_c0_seq14	34.986	3.32097e-09	1.3964e-06	0	0	471	34.986
comp45031_c2_seq37	34.8724	0.865527	1	1	0.0286759	0	0
comp45082_c2_seq17	34.6827	0.865164	1	1	0.0288328	0	0
comp45082_c2_seq13	34.6405	0.865082	1	1	0.0288679	0	0
comp31475_c0_seq1	34.5231	0.264872	1	1	0.0392958	33	1.35661
comp44018_c5_seq1	34.5231	0.206441	1	1	0.0504575	33	1.74195
comp42913_c0_seq4	34.1345	0.864096	1	1	0.0292959	0	0
comp41970_c3_seq5	33.8257	0.236756	1	3	0.0452433	97	1.53038
comp50328_c0_seq2	33.8257	0.0200404	1	12	0.174803	388	5.91285
comp46484_c0_seq9	33.477	0.376341	1	1	0.0255825	32	0.856426
comp43881_c3_seq1	33.477	0.260078	1	1	0.0414598	32	1.38795
comp48386_c1_seq3	33.477	0.23011	1	2	0.0470769	64	1.57599
comp47866_c0_seq1	33.477	0.184246	1	1	0.0576306	32	1.9293
comp43903_c0_seq7	33.477	0.0487242	1	4	0.126988	128	4.25117
comp47376_c4_seq10	33.477	0.0125787	0.791298	8	0.203562	256	6.81465
comp48957_c1_seq1	33.1283	0.147666	1	3	0.0693083	95	2.29607
comp46890_c0_seq7	33.0592	0.861925	1	1	0.0302487	0	0
comp49289_c3_seq1	33.0585	0.0272535	1	5	0.161546	158	5.34048
comp45734_c5_seq2	32.9539	0.143359	1	2	0.0712162	63	2.34685
comp44217_c6_seq4	32.9539	0.217784	1	2	0.0505112	63	1.66454
comp41643_c1_seq63	32.7957	0.861377	1	2	0.0304918	0	0
comp42818_c2_seq6	32.7641	0.861311	1	1	0.0305212	0	0
comp41415_c4_seq10	32.5803	0.0941007	1	7	0.0943747	218	3.07475
comp45471_c0_seq5	32.5743	0.860911	1	1	0.030699	0	0
comp40411_c3_seq22	32.49	0.860733	1	1	0.0307787	0	0
comp44162_c1_seq9	32.4308	0.253749	1	1	0.0440799	31	1.42955
comp48296_c2_seq1	32.4308	0.205914	1	1	0.0541438	31	1.75593
comp50303_c3_seq2	32.4308	0.169905	1	1	0.06375	31	2.06747
comp48806_c0_seq1	32.4308	0.058643	1	2	0.120995	62	3.92397
comp42571_c0_seq12	32.4267	0.860598	1	1	0.0308388	0	0
comp47089_c3_seq10	32.1316	0.859966	1	1	0.0311221	0	0
comp50818_c0_seq11	31.9629	0.859601	1	1	0.0312863	0	0
comp45917_c2_seq8	31.7334	0.0945634	1	3	0.0968618	91	3.07375
comp47675_c0_seq10	31.3847	0.0753901	1	3	0.110904	90	3.48069
comp45252_c6_seq4	31.3847	0.508571	1	1	0.0153297	30	0.481117
comp45904_c0_seq14	31.3847	0.313505	1	1	0.0356349	30	1.11839
comp40594_c0_seq3	31.3847	0.29206	1	1	0.0389409	30	1.22215
comp50418_c0_seq8	31.3847	0.141653	1	4	0.0757668	120	2.37792
comp49129_c6_seq18	31.3847	0.00879744	0.607324	6	0.240761	180	7.55622
comp47039_c2_seq1	31.2671	0.858064	1	1	0.0319825	0	0
comp37237_c0_seq2	31.1206	2.425e-08	9.06371e-06	0	0	752	31.1206
comp35880_c2_seq4	31.1195	0.857731	1	1	0.0321342	0	0
comp44087_c0_seq33	31.0985	0.857684	1	1	0.0321559	0	0
comp43033_c1_seq4	31.0858	0.000757129	0.0906651	21	0.402111	624	12.4999
comp50013_c0_seq2	31.036	0.106396	1	3	0.0925765	89	2.8732
comp51098_c0_seq4	31.036	0.0543632	1	6	0.131446	178	4.07954
comp41935_c2_seq1	31.036	0.00710691	0.51717	6	0.257306	178	7.98573
comp40583_c3_seq3	31.0197	2.55446e-08	9.45209e-06	0	0	1009	31.0197
comp35550_c16_seq5	30.8616	0.32416	1	2	0.0347345	59	1.07196
comp50355_c0_seq5	30.8616	0.217282	1	2	0.0543922	59	1.67863
comp35874_c0_seq6	30.8616	0.0963662	1	8	0.0987868	236	3.04872
comp47078_c0_seq1	30.8033	0.857011	1	1	0.0324641	0	0
comp38838_c0_seq2	30.7641	0	0	59	2.6202	1735	80.6079
comp46865_c1_seq4	30.6872	7.95427e-08	2.68383e-05	27	1.03609	792	31.7948
comp42940_c6_seq12	30.571	0.149129	1	9	0.07514	263	2.2971
comp41297_c2_seq1	30.5503	0.856426	1	1	0.0327329	0	0
comp48930_c0_seq96	30.5503	0.856426	1	2	0.0327329	0	0
comp42379_c0_seq5	30.5081	0.856328	1	1	0.0327782	0	0
comp49719_c1_seq8	30.3385	0.385668	1	1	0.0274004	29	0.831286
comp35413_c1_seq2	30.3385	0.194808	1	1	0.0612	29	1.85672
comp41970_c3_seq11	30.3385	0.190752	1	1	0.0623259	29	1.89088
comp44730_c1_seq2	30.3385	0.144576	1	1	0.0775	29	2.35124
comp45062_c1_seq19	30.3184	0.855884	1	1	0.0329833	0	0
comp45223_c2_seq8	30.3184	0.855884	1	1	0.0329833	0	0
comp40025_c1_seq4	30.1708	0.855536	1	1	0.0331447	0	0
comp50678_c0_seq3	29.9178	0.854933	1	1	0.033425	0	0
comp41289_c2_seq13	29.8334	0.854731	1	1	0.0335194	0	0
comp43018_c3_seq6	29.8334	0.854731	1	1	0.0335194	0	0
comp45695_c1_seq17	29.8154	0.0696339	1	4	0.122164	114	3.64236
comp47643_c0_seq6	29.6411	0.155376	1	3	0.0754054	85	2.2351
comp46792_c1_seq5	29.5172	0.853963	1	1	0.0338786	0	0
comp42237_c0_seq6	29.475	0.85386	1	1	0.033927	0	0
comp45527_c1_seq6	29.4328	0.853756	1	1	0.0339757	0	0
comp42239_c3_seq1	29.3907	0.853653	1	1	0.0340244	0	0
comp35181_c1_seq3	29.2924	0.333676	1	1	0.0353691	28	1.03605
comp35855_c1_seq2	29.2924	0.268714	1	2	0.0462958	56	1.35611
comp47987_c1_seq8	29.2924	0.268597	1	2	0.0463184	56	1.35677
comp45370_c1_seq6	29.2924	0.0133246	0.824025	5	0.231818	140	6.7905
comp46830_c0_seq6	29.1761	0.0264305	1	9	0.187306	251	5.46486
comp50187_c1_seq2	29.1761	0.00966005	0.651083	18	0.254544	502	7.4266
comp40411_c3_seq31	29.0533	0.852815	1	1	0.0344195	0	0
comp48880_c1_seq8	29.0323	0.852762	1	1	0.0344444	0	0
comp48930_c0_seq63	28.9585	0.852577	1	2	0.0345322	0	0
comp46257_c5_seq11	28.8636	0.852338	1	1	0.0346457	0	0
comp39734_c0_seq4	28.7693	0.0242487	1	2	0.195992	55	5.63854
comp41415_c4_seq3	28.7465	0.00015418	0.0242079	46	0.55333	1264	15.9063
comp40676_c2_seq10	28.5262	0.851477	1	1	0.0350554	0	0
comp49484_c0_seq5	28.5113	9.31645e-08	3.10568e-05	0	0	1190	28.5113
comp48933_c0_seq4	28.4554	0.0698837	1	5	0.128397	136	3.6536
comp43175_c1_seq11	28.3997	0.851151	1	1	0.0352116	0	0
comp47880_c0_seq14	28.2462	0.16988	1	1	0.0742254	27	2.09658
comp41895_c6_seq3	28.2462	0.291732	1	1	0.043795	27	1.23704
comp47129_c3_seq15	28.2462	0.217322	1	1	0.0599621	27	1.6937
comp40480_c0_seq10	28.2462	0.282432	1	2	0.0455182	54	1.28572
comp47546_c1_seq7	28.2462	0.0154786	0.912983	5	0.230915	135	6.52248
comp37233_c3_seq1	28.056	0.000875801	0.102661	11	0.439537	295	12.3316
comp39428_c7_seq5	28.0413	0.850214	1	1	0.0356617	0	0
comp47378_c0_seq2	27.9847	0.0469064	1	4	0.157183	107	4.39872
comp40950_c1_seq1	27.8975	0.118788	1	3	0.0971926	80	2.71143
comp45748_c0_seq2	27.7231	0.112437	1	2	0.101346	53	2.80963
comp44855_c1_seq14	27.5775	0.848974	1	1	0.0362615	0	0
comp31651_c1_seq1	27.5488	0.0912967	1	3	0.115495	79	3.18175
comp41644_c0_seq5	27.5142	0.848803	1	1	0.0363448	0	0
comp50852_c0_seq52	27.382	0.000105881	0.0174127	23	0.61286	602	16.7813
comp46356_c1_seq3	27.3456	0.848343	1	1	0.036569	0	0
comp45775_c1_seq7	27.2	0.221071	1	1	0.0615175	26	1.67328
comp45150_c2_seq5	27.2	0.335757	1	1	0.0380658	26	1.03539
comp50241_c3_seq1	27.1769	0.847879	1	1	0.036796	0	0
comp37058_c1_seq2	27.0082	0.84741	1	1	0.0370258	0	0
comp40503_c1_seq1	26.945	0.847233	1	1	0.0371127	0	0
comp49747_c0_seq2	26.945	0.847233	1	1	0.0371127	0	0
comp50510_c3_seq1	26.8814	0	0	440	7.02667	11306	188.887
comp50818_c0_seq4	26.7562	0.000576877	0.0733532	33	0.495784	844	13.2653
comp41347_c0_seq3	26.7552	0.846699	1	1	0.0373759	0	0
comp46145_c0_seq17	26.7172	0.0021124	0.205874	13	0.396012	332	10.5803
comp48930_c0_seq109	26.699	0.84654	1	3	0.0374546	0	0
comp49418_c1_seq26	26.677	0.0975217	1	4	0.115261	102	3.07482
comp43854_c0_seq4	26.677	0.000693948	0.0851194	10	0.482994	255	12.8848
comp47434_c0_seq3	26.5462	0.00212015	0.206449	8	0.398571	203	10.5806
comp45672_c0_seq18	26.5444	0.846099	1	1	0.0376728	0	0
comp49744_c0_seq11	26.5255	2.60109e-07	8.15648e-05	0	0	742	26.5255
comp41085_c0_seq3	26.5233	0.846039	1	1	0.0377027	0	0
comp43897_c5_seq5	26.4179	0.845736	1	1	0.0378532	0	0
comp49407_c3_seq1	26.1539	0.325566	1	2	0.0414779	50	1.08481
comp44491_c3_seq4	26.1539	0.1693	1	2	0.0810769	50	2.12048
comp50571_c0_seq10	26.1539	0.466107	1	2	0.0227974	50	0.596241
comp42851_c0_seq6	26.1539	0.257239	1	1	0.0550871	25	1.44074
comp33778_c0_seq1	26.1539	0.0547409	1	2	0.158364	50	4.14183
comp49509_c0_seq20	26.07	0.844723	1	2	0.0383583	0	0
comp37856_c0_seq51	26.0595	0.844692	1	2	0.0383738	0	0
comp46004_c1_seq7	25.9795	3.464e-08	1.24443e-05	60	1.31567	1490	34.1806
comp48930_c0_seq33	25.94	0.844339	1	3	0.0385505	0	0
comp46865_c1_seq5	25.8924	0.0947755	1	4	0.121149	99	3.13684
comp45785_c2_seq18	25.7911	3.80477e-07	0.000115398	0	0	381	25.7911
comp41762_c4_seq8	25.7643	0.843816	1	1	0.0388134	0	0
comp43112_c0_seq2	25.7643	0.843816	1	1	0.0388134	0	0
comp42658_c4_seq3	25.6784	0.0235273	1	11	0.22469	270	5.76967
comp41090_c1_seq6	25.6308	0.202937	1	2	0.0711628	49	1.82396
comp37596_c2_seq1	25.6308	0.104513	1	2	0.115683	49	2.96505
comp44002_c0_seq6	25.5745	0.843246	1	1	0.0391014	0	0
comp47549_c0_seq2	25.5654	0.00060427	0.0758804	32	0.51783	782	13.2386
comp33576_c1_seq9	25.5534	0.843182	1	1	0.0391337	0	0
comp39197_c0_seq4	25.5113	0.843054	1	1	0.0391984	0	0
comp41214_c0_seq5	25.4565	0.0563062	1	3	0.161144	73	4.10215
comp41314_c1_seq7	25.3693	0.0651288	1	4	0.151051	97	3.83205
comp42597_c0_seq4	25.1739	0.84202	1	1	0.0397236	0	0
comp49522_c1_seq41	25.1529	0.841954	1	1	0.0397569	0	0
comp46312_c5_seq14	25.1318	0.841889	1	1	0.0397903	0	0
comp46653_c0_seq3	25.1077	0.384997	1	1	0.0339028	24	0.851222
comp42500_c4_seq4	25.1077	0.0388193	1	3	0.191766	72	4.8148
comp50392_c1_seq30	25.1077	0.278896	1	2	0.0526707	48	1.32244
comp49175_c0_seq9	25.1077	0.278495	1	2	0.0527586	48	1.32465
comp40411_c3_seq9	24.8788	0.841098	1	1	0.0401949	0	0
comp47213_c1_seq5	24.8577	0.841031	1	1	0.040229	0	0
comp45052_c4_seq9	24.8155	0.840898	1	1	0.0402974	0	0
comp47882_c1_seq4	24.759	0.105655	1	3	0.119471	71	2.95799
comp46145_c0_seq16	24.7341	0.00260233	0.240731	14	0.414236	331	10.2458
comp45156_c0_seq3	24.6152	0.840261	1	2	0.0406253	0	0
comp43368_c4_seq1	24.5847	0.244873	1	2	0.0622033	47	1.52925
comp42301_c0_seq4	24.5836	0.840159	1	1	0.0406775	0	0
comp40829_c0_seq5	24.5203	0.839956	1	1	0.0407825	0	0
comp43947_c2_seq11	24.4993	0.839888	1	1	0.0408176	0	0
comp46872_c0_seq1	24.4697	7.54963e-07	0.000215995	0	0	324	24.4697
comp49012_c1_seq24	24.4103	0.00497384	0.396077	6	0.365784	140	8.9289
comp44478_c0_seq11	24.1619	0.838789	1	1	0.0413874	0	0
comp49141_c1_seq2	24.0987	0.838581	1	1	0.0414961	0	0
comp42102_c0_seq3	24.0616	0.420046	1	1	0.0306395	23	0.737236
comp37953_c6_seq2	24.0616	0.281282	1	3	0.0547059	69	1.31631
comp20789_c0_seq1	24.0616	0.208039	1	1	0.0746929	23	1.79723
comp32501_c2_seq1	24.0616	0.354901	1	1	0.0403316	23	0.970443
comp42127_c2_seq3	24.0616	0.331886	1	1	0.0443686	23	1.06758
comp46704_c2_seq3	24.0616	0.275673	1	1	0.0559976	23	1.34739
comp47537_c2_seq7	24.0565	0.838441	1	1	0.0415688	0	0
comp41135_c0_seq12	23.9511	0.838091	1	1	0.0417518	0	0
comp41642_c1_seq1	23.7402	0.837384	1	1	0.0421226	0	0
comp40950_c1_seq13	23.7129	0.188429	1	3	0.0828713	68	1.96512
comp50284_c0_seq10	23.6812	0.0473928	1	11	0.188623	249	4.4668
comp42736_c0_seq9	23.5716	0.836811	1	1	0.042424	0	0
comp47075_c0_seq10	23.5385	0.301312	1	2	0.0516105	45	1.21483
comp43746_c4_seq4	23.5385	0.197425	1	2	0.0802538	45	1.88905
comp31868_c0_seq1	23.5385	0.103081	1	2	0.128363	45	3.02147
comp45165_c2_seq8	23.4451	0.836378	1	1	0.0426529	0	0
comp44769_c1_seq3	23.3818	0.83616	1	1	0.0427683	0	0
comp49452_c1_seq22	23.2975	0.835868	1	2	0.0429231	0	0
comp42679_c3_seq41	23.2764	0.835794	1	1	0.042962	0	0
comp47376_c4_seq4	23.2	0.0010729	0.12153	17	0.525283	377	12.1866
comp41741_c0_seq10	23.1288	0.835279	1	1	0.0432361	0	0
comp44582_c0_seq10	23.0867	0.835131	1	1	0.0433151	0	0
comp49151_c2_seq36	23.0656	0.835056	1	1	0.0433547	0	0
comp49213_c3_seq1	23.0154	0.202378	1	1	0.0805263	22	1.85335
comp48893_c0_seq2	23.0154	0.447911	1	1	0.0285379	22	0.656812
comp45681_c7_seq1	23.0154	0.408645	1	1	0.0338302	22	0.778618
comp35500_c1_seq2	23.0154	0.311891	1	1	0.0506731	22	1.16626
comp48953_c1_seq5	23.0154	0.231809	1	2	0.0708439	44	1.6305
comp34296_c0_seq5	23.0154	0.20666	1	4	0.0790171	88	1.81861
comp42145_c0_seq15	23.0154	0.19088	1	2	0.0847721	44	1.95107
comp48016_c0_seq15	23.0154	0.478879	1	1	0.0248455	22	0.571829
comp46684_c7_seq7	22.918	0.834534	1	1	0.0436339	0	0
comp41643_c1_seq1	22.8864	0.834421	1	4	0.0436942	0	0
comp49608_c1_seq10	22.8332	1.76712e-06	0.000468169	0	0	491	22.8332
comp39971_c1_seq4	22.7915	0.834082	1	1	0.043876	0	0
comp43199_c0_seq5	22.7704	0.834006	1	1	0.0439167	0	0
comp43172_c1_seq3	22.7539	0.0192616	1	8	0.274957	174	6.25633
comp46771_c0_seq5	22.7282	0.833855	1	1	0.0439982	0	0
comp41643_c1_seq50	22.7071	0.833779	1	3	0.044039	0	0
comp35002_c0_seq2	22.665	0.833626	1	1	0.0441209	0	0
comp20086_c0_seq3	22.6563	1.93751e-06	0.000507256	0	0	242	22.6563
comp45482_c0_seq1	22.635	0.000258536	0.0378619	11	0.67407	238	15.2576
comp48100_c0_seq8	22.6228	0.833474	1	1	0.0442032	0	0
comp48927_c2_seq42	22.5385	0.833167	1	1	0.0443686	0	0
comp43052_c0_seq17	22.5174	0.83309	1	1	0.0444101	0	0
comp22808_c0_seq1	22.4923	0.0213044	1	10	0.269642	215	6.06488
comp49128_c2_seq5	22.4923	0.313896	1	2	0.0515824	43	1.16021
comp37759_c0_seq1	22.4923	0.189411	1	2	0.08759	43	1.97011
comp44043_c2_seq26	22.4331	0.832781	1	1	0.0445771	0	0
comp43943_c1_seq1	22.4176	0.00107685	0.121853	21	0.54577	450	12.2349
comp37039_c0_seq3	22.3909	0.832626	1	1	0.044661	0	0
comp41741_c0_seq14	22.3698	0.832548	1	1	0.0447031	0	0
comp47009_c1_seq4	22.3698	0.832548	1	1	0.0447031	0	0
comp50700_c0_seq11	22.318	0.0838716	1	3	0.15333	64	3.42201
comp39849_c1_seq5	22.2855	0.832236	1	1	0.0448723	0	0
comp50760_c2_seq8	22.2308	0.0547313	1	8	0.190196	170	4.2282
comp49522_c1_seq5	22.1695	0.831805	1	2	0.045107	0	0
comp41152_c1_seq5	22.1654	6.34206e-06	0.0014397	16	1.054	339	23.3624
comp43126_c0_seq8	22.1547	2.51576e-06	0.00063115	0	0	242	22.1547
comp42679_c3_seq34	22.1484	0.831726	1	2	0.0451499	0	0
comp40518_c2_seq1	21.9693	0.261456	1	2	0.065875	42	1.44723
comp46652_c0_seq1	21.9693	0.49301	1	1	0.0245497	21	0.539339
comp33437_c1_seq3	21.9693	0.422948	1	2	0.0335431	42	0.736918
comp43152_c2_seq11	21.9693	0.422784	1	1	0.0335669	21	0.73744
comp44802_c1_seq11	21.9693	0.351966	1	1	0.0452576	21	0.994277
comp50694_c2_seq15	21.9693	0.302777	1	1	0.0554737	21	1.21872
comp36319_c0_seq2	21.9693	0.239769	1	1	0.0721918	21	1.586
comp50392_c1_seq25	21.9693	0.206915	1	3	0.0832105	63	1.82807
comp48001_c3_seq7	21.9693	0.350004	1	2	0.0456277	42	1.00241
comp48001_c3_seq6	21.9693	0.289721	1	1	0.0585556	21	1.28642
comp46547_c1_seq2	21.9693	0.276279	1	1	0.0619191	21	1.36032
comp49789_c0_seq10	21.9165	0.830851	1	2	0.0456277	0	0
comp39367_c1_seq1	21.906	0.830811	1	1	0.0456497	0	0
comp36274_c0_seq4	21.8849	0.830731	1	2	0.0456936	0	0
comp46067_c0_seq7	21.8849	0.830731	1	1	0.0456936	0	0
comp44353_c2_seq12	21.7795	0.830328	1	1	0.0459148	0	0
comp46460_c1_seq2	21.7795	0.830328	1	1	0.0459148	0	0
comp37059_c0_seq4	21.7162	0.830085	1	1	0.0460486	0	0
comp44125_c4_seq1	21.6823	3.21787e-06	0.000790279	0	0	260	21.6823
comp43500_c0_seq25	21.6811	0.829949	1	3	0.0461232	0	0
comp40277_c0_seq8	21.653	0.829841	1	1	0.0461831	0	0
comp37032_c1_seq1	21.6108	0.829677	1	1	0.0462732	0	0
comp49392_c1_seq13	21.6108	0.829677	1	1	0.0462732	0	0
comp39724_c2_seq2	21.5897	0.829596	1	1	0.0463184	0	0
comp48478_c0_seq12	21.5897	0.829596	1	1	0.0463184	0	0
comp38765_c1_seq3	21.5077	3.24754e-11	1.77586e-08	68	2.35591	1398	50.6703
comp48502_c2_seq1	21.4462	0.144582	1	4	0.114289	82	2.45107
comp50028_c3_seq13	21.4462	0.130094	1	2	0.123035	41	2.63863
comp42981_c1_seq14	21.4462	0.479792	1	2	0.0268118	41	0.57501
comp49012_c1_seq5	21.4462	0.231307	1	2	0.0769343	41	1.64995
comp46746_c1_seq9	21.4421	0.829019	1	1	0.0466372	0	0
comp48930_c0_seq62	21.4316	0.828978	1	2	0.0466601	0	0
comp27493_c0_seq3	21.421	0.828936	1	1	0.0466831	0	0
comp46002_c1_seq7	21.3578	0.828687	1	1	0.0468213	0	0
comp48433_c7_seq18	21.2718	0.110889	1	3	0.137744	61	2.93008
comp38019_c2_seq2	21.2718	0.00417904	0.345166	6	0.444656	122	9.45866
comp47434_c0_seq7	21.2102	0.828101	1	1	0.0471471	0	0
comp47527_c0_seq6	21.147	0.827849	1	1	0.0472881	0	0
comp32828_c1_seq3	20.9783	0.827169	1	1	0.0476683	0	0
comp48930_c0_seq113	20.9783	0.827169	1	4	0.0476683	0	0
comp42705_c0_seq20	20.9572	0.827083	1	1	0.0477163	0	0
comp46243_c0_seq1	20.9522	4.50784e-07	0.000133797	36	1.40418	721	29.4206
comp42837_c0_seq1	20.9231	0.258652	1	1	0.0704755	20	1.47457
comp23318_c0_seq1	20.9231	0.250758	1	1	0.0728572	20	1.5244
comp32607_c0_seq1	20.9231	0.242636	1	1	0.0754054	20	1.57772
comp47010_c0_seq13	20.9231	0.174398	1	2	0.10189	40	2.13187
comp46131_c0_seq9	20.9231	0.350947	1	1	0.0480547	20	1.00545
comp33903_c0_seq2	20.9231	0.337115	1	1	0.0508906	20	1.06479
comp1153_c0_seq1	20.9231	0.325967	1	1	0.0532921	20	1.11504
comp43409_c8_seq7	20.9231	0.317108	1	1	0.0552797	20	1.15662
comp49238_c0_seq4	20.9231	0.268042	1	1	0.0677572	20	1.41769
comp48868_c0_seq2	20.9231	0.0925533	1	2	0.156277	40	3.2698
comp40234_c4_seq1	20.915	0.826912	1	1	0.0478125	0	0
comp42911_c2_seq8	20.915	0.826912	1	1	0.0478125	0	0
comp44527_c1_seq1	20.915	0.826912	1	1	0.0478125	0	0
comp40943_c3_seq16	20.8729	0.82674	1	1	0.0479091	0	0
comp43577_c2_seq5	20.8729	0.82674	1	1	0.0479091	0	0
comp40242_c0_seq3	20.8307	0.826567	1	1	0.0480061	0	0
comp48240_c2_seq2	20.8096	0.826481	1	1	0.0480547	0	0
comp44296_c1_seq7	20.7674	0.826308	1	1	0.0481523	0	0
comp40860_c0_seq3	20.7464	0.826221	1	1	0.0482012	0	0
comp43895_c3_seq27	20.6519	1.03179e-06	0.000284917	27	1.33815	533	27.6353
comp43817_c0_seq2	20.5777	0.825521	1	1	0.0485963	0	0
comp34296_c0_seq2	20.5744	0.126458	1	3	0.131506	59	2.70567
comp43278_c1_seq5	20.5495	0.031503	1	14	0.260809	275	5.35949
comp48930_c0_seq99	20.5144	0.825257	1	4	0.0487462	0	0
comp45904_c0_seq1	20.4934	0.825169	1	1	0.0487963	0	0
comp49608_c1_seq6	20.4276	0.00140849	0.150434	19	0.578786	371	11.8232
comp37952_c0_seq2	20.4	0.276715	1	2	0.0672766	39	1.37245
comp44177_c0_seq10	20.3036	0.824367	1	1	0.0492523	0	0
comp43851_c2_seq3	20.2693	0.016725	0.96067	8	0.327952	155	6.64734
comp45483_c0_seq8	20.2257	0.0817848	1	6	0.173949	116	3.51823
comp40051_c0_seq5	20.1771	0.823826	1	1	0.0495611	0	0
comp39045_c1_seq3	20.0928	0.823463	1	1	0.0497692	0	0
comp45999_c1_seq14	20.0717	0.823372	1	1	0.0498214	0	0
comp48103_c2_seq2	20.0717	0.823372	1	1	0.0498214	0	0
comp44645_c2_seq4	20.0506	0.82328	1	1	0.0498738	0	0
comp50701_c2_seq5	20.0506	0.82328	1	1	0.0498738	0	0
comp42303_c0_seq3	19.9663	0.822914	1	1	0.0500845	0	0
comp42924_c0_seq27	19.9452	0.822822	1	1	0.0501374	0	0
comp48930_c0_seq111	19.9241	0.822729	1	3	0.0501905	0	0
comp50098_c0_seq4	19.91	0.822668	1	3	0.0502259	0	0
comp37291_c0_seq4	19.903	0.822637	1	1	0.0502437	0	0
comp38782_c3_seq1	19.8819	0.822545	1	1	0.0502969	0	0
comp48045_c1_seq6	19.877	0.455257	1	1	0.0326653	19	0.649287
comp44499_c1_seq3	19.877	0.449101	1	1	0.0335669	19	0.667208
comp41895_c6_seq5	19.877	0.373697	1	1	0.0463636	19	0.921568
comp35659_c2_seq1	19.877	0.366816	1	1	0.0477163	19	0.948455
comp42687_c2_seq15	19.877	0.357209	1	1	0.0496649	19	0.987188
comp41930_c0_seq5	19.877	0.331657	1	1	0.0552154	19	1.09751
comp41494_c4_seq3	19.877	0.324514	1	1	0.0568705	19	1.13041
comp42799_c0_seq4	19.877	0.310787	1	1	0.0601904	19	1.1964
comp44592_c1_seq3	19.877	0.240654	1	2	0.0806633	38	1.60334
comp51479_c0_seq1	19.877	0.237436	1	2	0.0817759	38	1.62546
comp49110_c6_seq1	19.877	0.182888	1	3	0.103937	57	2.06596
comp49332_c1_seq2	19.877	0.179063	1	5	0.105776	95	2.10251
comp42681_c1_seq2	19.877	0.485362	1	1	0.0285208	19	0.566906
comp45911_c0_seq6	19.877	0.14282	1	3	0.125809	57	2.5007
comp48460_c0_seq5	19.8714	0.822498	1	2	0.0503236	0	0
comp48335_c8_seq1	19.7976	0.822173	1	1	0.0505112	0	0
comp50098_c0_seq103	19.7765	0.82208	1	3	0.050565	0	0
comp46233_c1_seq9	19.766	0.822034	1	2	0.050592	0	0
comp42850_c0_seq8	19.7554	0.821987	1	1	0.050619	0	0
comp45428_c2_seq10	19.7554	0.821987	1	1	0.050619	0	0
comp48740_c8_seq1	19.7157	4.39577e-05	0.00799937	227	0.987219	4278	19.4637
comp35905_c1_seq11	19.65	0.821518	1	1	0.0508906	0	0
comp44670_c8_seq3	19.607	9.51337e-06	0.00205058	0	0	277	19.607
comp50651_c2_seq32	19.5657	0.82114	1	2	0.0511099	0	0
comp38021_c0_seq1	19.5282	0.174587	1	6	0.110217	112	2.15234
comp45483_c0_seq13	19.5282	0.211022	1	3	0.0935503	56	1.82687
comp50640_c0_seq14	19.5282	0.0970115	1	3	0.164688	56	3.21606
comp48135_c1_seq4	19.5282	0.00256923	0.239064	12	0.54361	224	10.6158
comp46049_c4_seq8	19.5235	0.820951	1	1	0.0512203	0	0
comp36790_c3_seq7	19.4603	0.820665	1	1	0.0513868	0	0
comp44734_c0_seq6	19.4603	0.820665	1	1	0.0513868	0	0
comp47585_c1_seq25	19.4603	0.820665	1	1	0.0513868	0	0
comp49249_c7_seq32	19.4603	0.820665	1	1	0.0513868	0	0
comp44353_c2_seq10	19.4392	0.820569	1	1	0.0514425	0	0
comp36094_c0_seq1	19.4075	0.820426	1	2	0.0515264	0	0
comp37524_c0_seq2	19.3539	0.281576	1	2	0.0700591	37	1.35592
comp44229_c2_seq8	19.3539	0.266777	1	2	0.0745169	37	1.44219
comp45020_c0_seq2	19.3539	0.181038	1	4	0.108103	74	2.0922
comp45684_c0_seq8	19.3539	0.129774	1	2	0.138684	37	2.68408
comp45485_c0_seq2	19.3338	0.820089	1	1	0.051723	0	0
comp47199_c1_seq3	19.3231	4.41425e-06	0.00104258	34	1.27581	628	24.6526
comp43064_c1_seq14	19.2916	0.819896	1	1	0.0518361	0	0
comp49057_c1_seq8	19.2072	0.819508	1	1	0.0520637	0	0
comp50187_c1_seq23	19.1795	0.40552	1	3	0.0422476	55	0.810289
comp3567_c0_seq1	19.1795	0.260559	1	3	0.0772895	55	1.48238
comp46356_c1_seq9	19.1795	0.142041	1	3	0.131628	55	2.52456
comp49535_c1_seq3	19.1795	0.111686	1	3	0.154495	55	2.96314
comp44461_c2_seq21	19.1229	0.819117	1	1	0.0522933	0	0
comp49498_c1_seq1	19.1098	0.00322069	0.283366	15	0.532124	274	10.1688
comp47168_c2_seq8	19.0807	0.818921	1	1	0.0524088	0	0
comp44056_c0_seq5	19.0175	0.818625	1	1	0.0525832	0	0
comp42803_c4_seq7	18.9753	0.818427	1	1	0.0527	0	0
comp34052_c0_seq2	18.9121	0.818129	1	1	0.0528763	0	0
comp43052_c0_seq2	18.891	0.818029	1	1	0.0529353	0	0
comp47579_c2_seq9	18.8699	0.81793	1	1	0.0529944	0	0
comp48021_c1_seq23	18.8308	0.556146	1	1	0.0216082	18	0.4069
comp45807_c0_seq6	18.8308	0.551207	1	1	0.0221532	18	0.417163
comp42429_c4_seq19	18.8308	0.428885	1	1	0.039037	18	0.735099
comp49597_c0_seq2	18.8308	0.423687	1	1	0.0399242	18	0.751806
comp43872_c1_seq2	18.8308	0.394999	1	1	0.0451285	18	0.849805
comp47969_c4_seq1	18.8308	0.239669	1	1	0.0862364	18	1.6239
comp43590_c0_seq2	18.8308	0.114939	1	3	0.155	54	2.91878
comp40139_c0_seq4	18.8308	0.0670134	1	3	0.20925	54	3.94035
comp37465_c0_seq1	18.8308	0.0220781	1	8	0.326822	144	6.15432
comp32485_c0_seq1	18.8308	0.435789	1	1	0.0378834	18	0.713375
comp42705_c0_seq4	18.8308	0.407856	1	1	0.0427297	18	0.804635
comp41165_c0_seq1	18.8308	0.38604	1	1	0.0468676	18	0.882555
comp19441_c0_seq1	18.8308	0.329895	1	1	0.0592135	18	1.11504
comp42239_c3_seq9	18.7434	0.817327	1	1	0.0533521	0	0
comp37807_c1_seq1	18.6696	0.816973	1	2	0.053563	0	0
comp44306_c1_seq19	18.6591	0.816922	1	1	0.0535932	0	0
comp45811_c3_seq4	18.6564	0.00887053	0.611609	24	0.431836	428	8.05653
comp39850_c1_seq4	18.638	0.81682	1	1	0.0536539	0	0
comp44657_c4_seq3	18.638	0.81682	1	1	0.0536539	0	0
comp49339_c4_seq14	18.5853	0.816565	1	2	0.053806	0	0
comp49365_c0_seq8	18.5747	0.816514	1	1	0.0538366	0	0
comp42531_c10_seq2	18.5537	0.816412	1	1	0.0538977	0	0
comp44125_c2_seq5	18.5537	0.816412	1	2	0.0538977	0	0
comp46374_c1_seq11	18.5326	0.816309	1	1	0.0539591	0	0
comp44125_c2_seq12	18.5193	1.68214e-05	0.00343252	0	0	527	18.5193
comp51524_c0_seq1	18.4821	0.269285	1	3	0.0777966	53	1.43784
comp47307_c1_seq1	18.4821	0.110024	1	3	0.162803	53	3.00894
comp35948_c0_seq11	18.4693	0.816001	1	1	0.0541438	0	0
comp36414_c1_seq2	18.4272	0.815794	1	1	0.0542677	0	0
comp43278_c1_seq24	18.4272	0.815794	1	1	0.0542677	0	0
comp44057_c2_seq8	18.4272	0.815794	1	1	0.0542677	0	0
comp43330_c0_seq4	18.4123	0.177308	1	5	0.116536	88	2.14569
comp49960_c4_seq1	18.385	0.815587	1	1	0.0543922	0	0
comp40154_c3_seq4	18.3658	0.138243	1	9	0.141114	158	2.59168
comp39105_c1_seq1	18.3639	0.815483	1	1	0.0544547	0	0
comp41643_c1_seq39	18.347	0.8154	1	5	0.0545047	0	0
comp49509_c0_seq18	18.3217	0.815274	1	4	0.05458	0	0
comp43035_c0_seq44	18.3077	0.414793	1	2	0.0428649	35	0.784759
comp43633_c0_seq7	18.3077	0.380181	1	2	0.0496389	35	0.908776
comp47405_c1_seq1	18.3077	0.347136	1	2	0.056973	35	1.04305
comp50066_c3_seq1	18.3077	0.287704	1	2	0.0728572	35	1.33385
comp43106_c0_seq10	18.3077	0.169565	1	2	0.121615	35	2.2265
comp50571_c0_seq3	18.3077	0.39781	1	4	0.0460821	70	0.843659
comp36365_c0_seq6	18.2796	0.815065	1	1	0.0547059	0	0
comp42596_c3_seq8	18.2796	0.815065	1	1	0.0547059	0	0
comp47256_c1_seq4	18.2796	0.815065	1	1	0.0547059	0	0
comp35037_c0_seq7	18.2374	0.814856	1	1	0.0548324	0	0
comp48930_c0_seq44	18.1794	0.814566	1	4	0.0550073	0	0
comp42845_c4_seq3	18.1531	0.814434	1	1	0.0550871	0	0
comp42909_c2_seq5	18.0476	0.813903	1	1	0.0554089	0	0
comp44377_c4_seq2	18.0476	0.813903	1	1	0.0554089	0	0
comp42564_c0_seq5	17.9211	0.813259	1	3	0.0558	0	0
comp42665_c0_seq4	17.9211	0.813259	1	1	0.0558	0	0
comp37856_c0_seq48	17.9001	0.813151	1	3	0.0558657	0	0
comp41589_c7_seq5	17.9001	0.813151	1	1	0.0558657	0	0
comp48257_c9_seq5	17.879	0.813043	1	1	0.0559316	0	0
comp41504_c0_seq11	17.8459	2.39574e-05	0.00471533	0	0	419	17.8459
comp50021_c0_seq4	17.8368	0.812826	1	1	0.0560638	0	0
comp46207_c0_seq3	17.8157	0.812717	1	1	0.0561302	0	0
comp33446_c1_seq1	17.7846	0.479558	1	1	0.033331	17	0.59278
comp50571_c0_seq13	17.7846	0.467694	1	3	0.0351681	51	0.625452
comp47178_c0_seq5	17.7846	0.317884	1	2	0.0665217	34	1.18307
comp42309_c8_seq5	17.7846	0.23437	1	2	0.0942942	34	1.67699
comp44078_c1_seq10	17.7846	0.467088	1	1	0.0352639	17	0.627157
comp42142_c5_seq4	17.7846	0.460169	1	1	0.0363727	17	0.646876
comp37556_c0_seq1	17.7846	0.42611	1	1	0.0422351	17	0.751136
comp49194_c0_seq1	17.7846	0.418765	1	1	0.0435938	17	0.7753
comp50081_c0_seq4	17.7846	0.10969	1	5	0.170612	85	3.03427
comp48899_c0_seq6	17.7846	0.0703246	1	6	0.218404	102	3.88423
comp41312_c3_seq10	17.6895	0.00810011	0.569815	11	0.470451	186	8.32206
comp47089_c3_seq39	17.6892	0.812062	1	1	0.0565316	0	0
comp45956_c1_seq15	17.626	0.811731	1	1	0.0567345	0	0
comp36088_c3_seq1	17.6103	0.0160708	0.93895	6	0.390907	101	6.88398
comp46761_c1_seq1	17.6049	0.81162	1	1	0.0568024	0	0
comp40046_c0_seq5	17.5838	0.81151	1	1	0.0568705	0	0
comp49942_c3_seq6	17.5838	0.81151	1	1	0.0568705	0	0
comp43229_c1_seq9	17.4995	0.811064	1	2	0.0571446	0	0
comp49382_c0_seq11	17.4708	0.0027952	0.25371	20	0.608467	334	10.6304
comp46512_c8_seq1	17.4573	0.810841	1	1	0.0572826	0	0
comp47167_c2_seq1	17.4154	0.00238327	0.226507	34	0.630669	566	10.9834
comp39117_c1_seq1	17.4151	0.810616	1	1	0.0574213	0	0
comp37875_c0_seq1	17.3941	0.810504	1	1	0.0574909	0	0
comp42657_c3_seq4	17.373	0.810391	1	1	0.0575607	0	0
comp45099_c3_seq1	17.3363	0.182259	1	7	0.122242	116	2.11923
comp48927_c2_seq28	17.3308	0.810165	1	2	0.0577007	0	0
comp50238_c0_seq13	17.3097	0.810051	1	1	0.057771	0	0
comp46483_c0_seq1	17.2616	0.348373	1	2	0.0607298	33	1.04829
comp47144_c3_seq6	17.2616	0.302249	1	6	0.0734969	99	1.26867
comp49057_c2_seq2	17.2254	0.809596	1	1	0.0580539	0	0
comp45223_c2_seq2	17.1621	0.809252	1	1	0.0582678	0	0
comp31178_c1_seq3	17.0872	0.0731054	1	21	0.224483	343	3.83578
comp41518_c0_seq1	17.0778	0.808791	1	1	0.0585556	0	0
comp41614_c2_seq28	17.0778	0.808791	1	1	0.0585556	0	0
comp43135_c3_seq2	17.0654	0.0321583	1	16	0.321287	261	5.4829
comp48622_c0_seq17	16.9935	0.808326	1	1	0.0588462	0	0
comp41643_c1_seq38	16.9682	0.808186	1	5	0.0589339	0	0
comp43580_c0_seq12	16.9618	0.808151	1	2	0.0589559	0	0
comp45245_c0_seq2	16.9316	7.86065e-06	0.00173822	65	1.41096	1052	23.8899
comp47349_c3_seq6	16.9302	0.807975	1	1	0.059066	0	0
comp26052_c0_seq1	16.9129	0.132648	1	6	0.159966	97	2.70549
comp37856_c0_seq28	16.9021	0.807819	1	3	0.0591643	0	0
comp48899_c0_seq4	16.878	0.00324635	0.285326	15	0.614378	242	10.3695
comp47274_c0_seq12	16.8467	3.99592e-05	0.00734395	29	1.19919	467	20.2024
comp47179_c1_seq4	16.8248	0.807387	1	4	0.0594361	0	0
comp37896_c0_seq2	16.8129	0	0	408	15.7842	6557	265.378
comp34981_c1_seq4	16.7615	0.807031	1	1	0.0596604	0	0
comp46064_c0_seq15	16.7385	0.460144	1	1	0.0390692	16	0.653959
comp38805_c1_seq15	16.7385	0.455655	1	1	0.0398571	16	0.667149
comp41614_c2_seq12	16.7385	0.423077	1	1	0.0459593	16	0.76929
comp33322_c0_seq1	16.7385	0.387802	1	1	0.0534122	16	0.894039
comp39466_c0_seq6	16.7385	0.361688	1	1	0.0595854	16	0.99737
comp40480_c0_seq6	16.7385	0.357886	1	2	0.0605361	32	1.01328
comp49351_c2_seq1	16.7385	0.231442	1	2	0.102551	32	1.71656
comp35061_c1_seq2	16.7385	0.199189	1	5	0.118044	80	1.97588
comp46469_c1_seq3	16.7385	0.0350053	1	5	0.318322	80	5.32823
comp49353_c3_seq10	16.7385	0.650225	1	1	0.0147252	16	0.246478
comp45909_c1_seq18	16.7385	0.494799	1	1	0.0333779	16	0.558696
comp49497_c1_seq9	16.7385	0.487352	1	1	0.0345448	16	0.578228
comp47546_c1_seq8	16.6638	0.00235379	0.224473	14	0.666018	223	11.0984
comp48822_c0_seq10	16.6561	0.806433	1	1	0.060038	0	0
comp49332_c5_seq1	16.6537	0.00479913	0.386602	74	0.573032	1178	9.54308
comp45648_c0_seq1	16.635	0.806313	1	1	0.0601141	0	0
comp44570_c0_seq5	16.614	0.806192	1	1	0.0601904	0	0
comp50501_c0_seq3	16.589	0.0808931	1	14	0.220531	222	3.6584
comp45085_c0_seq13	16.5718	0.805951	1	1	0.0603435	0	0
comp46724_c2_seq7	16.5718	0.805951	1	1	0.0603435	0	0
comp40480_c0_seq1	16.5641	0.11028	1	6	0.184912	95	3.06291
comp49079_c0_seq8	16.5507	0.80583	1	1	0.0604204	0	0
comp35017_c1_seq2	16.5085	0.805587	1	1	0.0605747	0	0
comp37935_c2_seq4	16.477	0.0774445	1	4	0.227482	63	3.74821
comp31444_c0_seq1	16.4453	0.805221	1	1	0.0608077	0	0
comp45142_c1_seq7	16.3898	0.429594	1	3	0.0458113	47	0.750837
comp49621_c0_seq8	16.3898	0.240724	1	3	0.101058	47	1.65632
comp50048_c0_seq8	16.3898	0.180599	1	3	0.131628	47	2.15736
comp41957_c0_seq5	16.3898	0.249444	1	3	0.0973922	47	1.59624
comp40390_c1_seq3	16.3898	0.176544	1	3	0.134109	47	2.19802
comp49608_c1_seq4	16.3789	0.0004014	0.0544722	32	0.920413	501	15.0753
comp46312_c5_seq20	16.361	0.80473	1	1	0.0611211	0	0
comp46869_c1_seq5	16.361	0.80473	1	1	0.0611211	0	0
comp39425_c6_seq1	16.32	0.013491	0.832764	10	0.450427	156	7.35099
comp40333_c1_seq1	16.32	0.203018	1	5	0.119592	78	1.95174
comp45023_c1_seq20	16.3188	0.804483	1	1	0.0612791	0	0
comp43149_c3_seq1	16.2766	0.804235	1	1	0.0614378	0	0
comp46359_c0_seq6	16.2154	0.369359	1	2	0.0599242	31	0.971696
comp46967_c4_seq3	16.2154	0.0206069	1	10	0.398571	155	6.463
comp50694_c2_seq14	16.2134	0.803861	1	1	0.0616775	0	0
comp46064_c0_seq12	16.2028	0.803798	1	2	0.0617176	0	0
comp31898_c2_seq1	16.0658	0.802981	1	1	0.0622441	0	0
comp44431_c1_seq4	16.0411	0.428406	1	3	0.047241	46	0.757796
comp49772_c5_seq2	16.0025	0.8026	1	1	0.0624901	0	0
comp41760_c1_seq34	15.9912	0.080342	1	7	0.231205	107	3.69725
comp35784_c0_seq1	15.9539	0.199027	1	4	0.125063	61	1.99523
comp36038_c0_seq1	15.9539	0.16953	1	4	0.143077	61	2.28263
comp50746_c0_seq15	15.9182	0.802088	1	2	0.0628212	0	0
comp45775_c1_seq4	15.8971	0.80196	1	1	0.0629045	0	0
comp26743_c0_seq1	15.876	0.801831	1	1	0.0629881	0	0
comp40325_c1_seq3	15.876	0.801831	1	1	0.0629881	0	0
comp43559_c1_seq3	15.876	0.801831	1	1	0.0629881	0	0
comp45277_c0_seq1	15.8231	0.137173	1	8	0.169166	121	2.67674
comp45082_c5_seq1	15.7917	0.801314	1	1	0.0633244	0	0
comp47912_c4_seq11	15.7505	0.00590281	0.449111	18	0.583554	271	9.19125
comp49497_c1_seq3	15.7495	0.801053	1	1	0.063494	0	0
comp48930_c0_seq163	15.739	0.800988	1	4	0.0635365	0	0
comp49012_c1_seq1	15.7074	0.800792	1	2	0.0636644	0	0
comp48384_c4_seq19	15.6923	0.410887	1	1	0.0522933	15	0.820604
comp42743_c2_seq4	15.6923	0.303372	1	2	0.0819171	30	1.28547
comp48955_c0_seq3	15.6923	0.187766	1	2	0.134173	30	2.10548
comp44690_c0_seq18	15.6923	0.452344	1	1	0.043674	15	0.685348
comp40484_c13_seq1	15.6923	0.408813	1	1	0.0527586	15	0.827906
comp19551_c0_seq1	15.6923	0.37521	1	1	0.0608077	15	0.954215
comp43010_c0_seq1	15.6923	0.362608	1	1	0.0640946	15	1.00579
comp36049_c3_seq1	15.6923	0.357025	1	1	0.0656017	15	1.02944
comp42473_c0_seq2	15.6923	0.347863	1	1	0.0681466	15	1.06938
comp42880_c5_seq3	15.6923	0.446423	1	1	0.0448299	15	0.703485
comp50649_c2_seq27	15.6441	0.800398	1	2	0.0639218	0	0
comp36726_c0_seq6	15.623	0.800267	1	1	0.0640081	0	0
comp42745_c1_seq4	15.623	0.800267	1	1	0.0640081	0	0
comp44641_c0_seq11	15.623	0.800267	1	1	0.0640081	0	0
comp41643_c1_seq12	15.6055	0.800157	1	6	0.0640802	0	0
comp40430_c0_seq2	15.5809	0.800002	1	1	0.0641813	0	0
comp50344_c2_seq1	15.5809	0.800002	1	1	0.0641813	0	0
comp39731_c7_seq3	15.518	0.0243227	1	6	0.397458	89	6.16775
comp46145_c0_seq18	15.4965	0.79947	1	2	0.0645306	0	0
comp50288_c5_seq14	15.4965	0.79947	1	1	0.0645306	0	0
comp27493_c0_seq1	15.4649	0.79927	1	2	0.0646626	0	0
comp44032_c0_seq2	15.4333	0.799069	1	1	0.0647951	0	0
comp39880_c2_seq11	15.3911	0.798799	1	1	0.0649726	0	0
comp50411_c0_seq2	15.37	0.798664	1	1	0.0650617	0	0
comp39147_c1_seq1	15.3436	0.269337	1	3	0.0969278	44	1.48722
comp46892_c0_seq7	15.3436	0.303108	1	3	0.0842451	44	1.29263
comp35155_c2_seq1	15.3278	0.798394	1	1	0.0652407	0	0
comp40658_c0_seq3	15.3068	0.798258	1	1	0.0653306	0	0
comp44372_c2_seq8	15.3068	0.798258	1	2	0.0653306	0	0
comp30645_c0_seq3	15.2857	0.798122	1	1	0.0654207	0	0
comp32702_c1_seq2	15.2857	0.798122	1	1	0.0654207	0	0
comp44450_c0_seq6	15.2857	0.798122	1	1	0.0654207	0	0
comp39660_c5_seq2	15.2646	0.797985	1	2	0.0655111	0	0
comp49359_c0_seq2	15.244	0.100477	1	14	0.216012	204	3.29288
comp32144_c0_seq1	15.2435	0.797849	1	1	0.0656017	0	0
comp49548_c3_seq57	15.1803	0.797437	1	1	0.065875	0	0
comp40558_c3_seq1	15.1693	0.390756	1	2	0.0593246	29	0.89991
comp41436_c1_seq1	15.1693	0.170678	1	4	0.151171	58	2.29316
comp40079_c3_seq1	15.1693	0.0219927	1	8	0.422539	116	6.4096
comp35020_c0_seq4	15.1693	0.400029	1	2	0.0570415	29	0.865277
comp32010_c1_seq1	15.1693	0.158565	1	4	0.160101	58	2.42862
comp41967_c0_seq2	15.1592	0.797299	1	1	0.0659666	0	0
comp49157_c0_seq3	15.1592	0.797299	1	1	0.0659666	0	0
comp47446_c1_seq4	15.1512	0.00286504	0.25878	29	0.717138	420	10.8655
comp30088_c1_seq1	15.1381	0.797161	1	1	0.0660585	0	0
comp36488_c4_seq1	15.0959	0.796885	1	1	0.066243	0	0
comp42943_c1_seq1	15.0959	0.796885	1	1	0.066243	0	0
comp42787_c0_seq1	15.0945	0.144869	1	7	0.172204	101	2.59934
comp47909_c3_seq6	15.0821	0.00709006	0.517113	24	0.587975	346	8.86789
comp43499_c0_seq1	15.0646	0.141071	1	5	0.175927	72	2.65028
comp30856_c0_seq1	15.0538	0.796606	1	1	0.0664286	0	0
comp34332_c0_seq2	15.0538	0.796606	1	1	0.0664286	0	0
comp42733_c0_seq2	15.0538	0.796606	1	1	0.0664286	0	0
comp49109_c0_seq3	15.0538	0.796606	1	1	0.0664286	0	0
comp48930_c0_seq6	15.0074	0.796299	1	5	0.0666339	0	0
comp47216_c0_seq1	14.9949	0.325062	1	3	0.079094	43	1.18601
comp43546_c0_seq2	14.9949	0.392418	1	3	0.0597355	43	0.895728
comp34887_c1_seq2	14.9694	0.796047	1	1	0.0668028	0	0
comp41429_c0_seq1	14.9694	0.796047	1	1	0.0668028	0	0
comp37935_c2_seq2	14.9077	0.059194	1	4	0.292778	57	4.36465
comp41184_c1_seq1	14.9062	0.795624	1	1	0.0670863	0	0
comp43100_c0_seq2	14.9062	0.795624	1	1	0.0670863	0	0
comp46204_c4_seq12	14.9062	0.795624	1	1	0.0670863	0	0
comp39465_c8_seq11	14.8851	0.795483	1	1	0.0671813	0	0
comp46795_c0_seq1	14.8429	0.795199	1	1	0.0673722	0	0
comp47925_c1_seq8	14.8364	0.114363	1	11	0.206217	156	3.05952
comp44459_c0_seq4	14.8218	0.795057	1	1	0.067468	0	0
comp46636_c1_seq1	14.7956	0.190956	1	7	0.141945	99	2.10017
comp37164_c0_seq2	14.7375	0.794484	1	1	0.0678541	0	0
comp23498_c0_seq1	14.7164	0.79434	1	1	0.0679513	0	0
comp39328_c0_seq2	14.7164	0.79434	1	1	0.0679513	0	0
comp40935_c1_seq1	14.7164	0.79434	1	1	0.0679513	0	0
comp44640_c0_seq1	14.7164	0.79434	1	1	0.0679513	0	0
comp39908_c2_seq3	14.6953	0.794196	1	1	0.0680488	0	0
comp46679_c3_seq3	14.6462	0.498299	1	1	0.0385297	14	0.564312
comp49366_c1_seq6	14.6462	0.425279	1	1	0.0534122	14	0.782284
comp43693_c0_seq14	14.6462	0.367468	1	1	0.0682446	14	0.999523
comp35883_c3_seq1	14.6462	0.34077	1	1	0.076254	14	1.11683
comp30396_c0_seq2	14.6462	0.257357	1	2	0.107795	28	1.57879
comp46004_c1_seq17	14.6462	0.255276	1	6	0.108743	84	1.59267
comp38834_c1_seq7	14.6462	0.496192	1	1	0.0389089	14	0.569867
comp42962_c0_seq6	14.6462	0.48805	1	1	0.0404003	14	0.591711
comp28060_c1_seq3	14.6462	0.445786	1	1	0.0488466	14	0.715416
comp46547_c3_seq1	14.6462	0.44032	1	1	0.0500317	14	0.732773
comp43512_c0_seq4	14.6462	0.414842	1	1	0.0558657	14	0.81822
comp50146_c1_seq1	14.6462	0.27867	1	2	0.0986071	28	1.44422
comp50954_c3_seq5	14.6462	0.234563	1	2	0.118723	28	1.73884
comp35061_c1_seq1	14.6462	0.214379	1	6	0.129531	84	1.89714
comp50013_c0_seq7	14.6462	0.0967307	1	8	0.23179	112	3.39484
comp30464_c1_seq1	14.6462	0.434195	1	1	0.0513868	14	0.75262
comp45689_c3_seq2	14.6462	0.38405	1	1	0.0636644	14	0.932441
comp39235_c2_seq1	14.6462	0.372241	1	1	0.066897	14	0.979786
comp43729_c1_seq1	14.6321	0.793762	1	1	0.068343	0	0
comp46040_c0_seq3	14.6321	0.793762	1	1	0.068343	0	0
comp50624_c5_seq12	14.6321	0.793762	1	1	0.068343	0	0
comp30775_c1_seq2	14.5899	0.793471	1	1	0.0685405	0	0
comp32572_c0_seq1	14.5899	0.793471	1	1	0.0685405	0	0
comp45444_c2_seq5	14.5267	0.793032	1	1	0.0688389	0	0
comp43825_c0_seq13	14.5154	0.0343731	1	8	0.3802	111	5.51877
comp38834_c1_seq33	14.5056	0.792885	1	1	0.068939	0	0
comp30795_c0_seq1	14.4967	0.0125305	0.789879	7	0.530367	97	7.68859
comp44963_c1_seq10	14.4967	9.62384e-05	0.0159927	35	1.29388	485	18.7571
comp31882_c0_seq1	14.4634	0.79259	1	1	0.06914	0	0
comp38349_c4_seq4	14.4634	0.79259	1	1	0.06914	0	0
comp47653_c0_seq2	14.4634	0.79259	1	1	0.06914	0	0
comp44769_c1_seq10	14.4529	0.792516	1	2	0.0691904	0	0
comp37351_c0_seq4	14.4423	0.792442	1	1	0.0692409	0	0
comp34069_c0_seq5	14.4213	0.792294	1	1	0.0693421	0	0
comp42336_c1_seq6	14.4213	0.792294	1	1	0.0693421	0	0
comp37781_c0_seq4	14.4002	0.792145	1	1	0.0694436	0	0
comp47077_c2_seq6	14.3846	0.0868478	1	8	0.251785	110	3.62184
comp49828_c5_seq2	14.3846	0.226298	1	4	0.125726	55	1.80852
comp49289_c2_seq2	14.3846	0.0516819	1	8	0.325141	110	4.67704
comp47675_c0_seq2	14.3846	0.111868	1	8	0.217071	110	3.12249
comp40025_c1_seq6	14.3791	0.791997	1	1	0.0695455	0	0
comp26986_c0_seq1	14.358	0.791847	1	1	0.0696476	0	0
comp40194_c2_seq1	14.3369	0.791698	1	1	0.06975	0	0
comp44450_c0_seq10	14.3369	0.791698	1	1	0.06975	0	0
comp37500_c0_seq4	14.3158	0.791548	1	1	0.0698527	0	0
comp45711_c2_seq4	14.2737	0.791248	1	1	0.0700591	0	0
comp30907_c1_seq1	14.2714	0.000158272	0.024676	0	0	302	14.2714
comp39682_c2_seq7	14.2526	0.791097	1	1	0.0701627	0	0
comp45183_c0_seq9	14.2315	0.790946	1	1	0.0702667	0	0
comp40583_c3_seq2	14.2252	0.00016221	0.0252545	0	0	379	14.2252
comp32660_c0_seq2	14.2104	0.790794	1	1	0.0703709	0	0
comp35289_c0_seq3	14.1893	0.790643	1	1	0.0704755	0	0
comp46834_c1_seq11	14.1682	0.79049	1	1	0.0705804	0	0
comp37691_c0_seq1	14.1261	0.790185	1	1	0.0707911	0	0
comp45666_c0_seq1	14.1261	0.790185	1	1	0.0707911	0	0
comp46919_c1_seq2	14.1231	0.315694	1	2	0.0884064	27	1.24857
comp48401_c0_seq1	14.1231	0.00245521	0.23171	24	0.805605	324	11.3776
comp39428_c8_seq6	14.1231	0.353923	1	4	0.0754654	54	1.06581
comp42951_c0_seq35	14.1155	0.790109	1	2	0.0708439	0	0
comp49748_c0_seq4	14.105	0.790032	1	1	0.0708969	0	0
comp44452_c1_seq2	14.0923	0.0369586	1	17	0.383227	229	5.40057
comp31706_c0_seq2	14.0839	0.789879	1	1	0.071003	0	0
comp47895_c0_seq16	14.0839	0.789879	1	1	0.071003	0	0
comp50120_c2_seq2	14.0839	0.789879	1	1	0.071003	0	0
comp50680_c0_seq9	14.0839	0.789879	1	1	0.071003	0	0
comp39367_c1_seq3	14.0734	0.789802	1	2	0.0710562	0	0
comp49102_c1_seq11	14.0484	0.0770978	1	14	0.276215	188	3.88037
comp46912_c1_seq1	14.0207	0.789417	1	1	0.0713233	0	0
comp50409_c4_seq26	14.0185	0.183683	1	5	0.156638	67	2.19583
comp36204_c0_seq1	13.9996	0.789262	1	1	0.0714307	0	0
comp41981_c4_seq7	13.9996	0.789262	1	1	0.0714307	0	0
comp48022_c0_seq8	13.9996	0.789262	1	1	0.0714307	0	0
comp50641_c1_seq3	13.9996	0.789262	1	1	0.0714307	0	0
comp46822_c1_seq5	13.9804	4.44089e-16	4.10808e-13	220	5.83591	2940	81.5886
comp30738_c0_seq2	13.9785	0.789107	1	1	0.0715385	0	0
comp46843_c4_seq7	13.9785	0.789107	1	1	0.0715385	0	0
comp32216_c0_seq1	13.9574	0.788951	1	1	0.0716465	0	0
comp44510_c3_seq7	13.9574	0.788951	1	1	0.0716465	0	0
comp42431_c0_seq7	13.9416	0.788834	1	4	0.0717278	0	0
comp34777_c1_seq3	13.9363	0.788795	1	1	0.0717549	0	0
comp43630_c0_seq1	13.9363	0.788795	1	1	0.0717549	0	0
comp44817_c1_seq5	13.9363	0.788795	1	1	0.0717549	0	0
comp33905_c0_seq1	13.8942	0.788483	1	1	0.0719727	0	0
comp41563_c0_seq7	13.8731	0.788326	1	1	0.0720821	0	0
comp46548_c5_seq5	13.8731	0.788326	1	2	0.0720821	0	0
comp42152_c4_seq3	13.852	0.788169	1	1	0.0721918	0	0
comp47971_c9_seq4	13.8487	0.000198166	0.030134	0	0	223	13.8487
comp38104_c1_seq2	13.8309	0.788011	1	1	0.0723018	0	0
comp48344_c2_seq2	13.8309	0.788011	1	1	0.0723018	0	0
comp30426_c0_seq1	13.8098	0.787853	1	1	0.0724122	0	0
comp38708_c1_seq1	13.8098	0.787853	1	1	0.0724122	0	0
comp42559_c4_seq3	13.8098	0.787853	1	1	0.0724122	0	0
comp50571_c0_seq9	13.8093	0.426164	1	5	0.0571584	66	0.789314
comp31119_c0_seq1	13.7887	0.787695	1	1	0.0725229	0	0
comp40834_c1_seq4	13.7495	0.0342376	1	35	0.406775	460	5.59295
comp32571_c5_seq1	13.7466	0.787377	1	1	0.0727454	0	0
comp42544_c0_seq16	13.7413	0.787338	1	4	0.0727733	0	0
comp44057_c2_seq11	13.736	0.787298	1	2	0.0728012	0	0
comp49033_c0_seq5	13.7255	0.787218	1	1	0.0728572	0	0
comp46847_c2_seq3	13.7044	0.787058	1	1	0.0729692	0	0
comp48177_c16_seq1	13.7044	0.787058	1	1	0.0729692	0	0
comp38740_c3_seq1	13.6833	0.786898	1	1	0.0730817	0	0
comp44857_c2_seq40	13.6622	0.786738	1	2	0.0731945	0	0
comp41926_c0_seq19	13.6412	0.786577	1	1	0.0733076	0	0
comp50853_c1_seq4	13.6095	0.786335	1	2	0.0734779	0	0
comp50573_c0_seq3	13.6	0.558547	1	1	0.0314731	13	0.428035
comp31178_c1_seq1	13.6	0.543887	1	1	0.0338786	13	0.460749
comp34420_c0_seq1	13.6	0.461477	1	1	0.0498738	13	0.678285
comp39726_c0_seq2	13.6	0.434661	1	1	0.0561302	13	0.763372
comp35442_c0_seq1	13.6	0.429425	1	1	0.0574213	13	0.780931
comp47047_c0_seq3	13.6	0.394389	1	1	0.0667089	13	0.907242
comp34720_c0_seq1	13.6	0.386252	1	1	0.0690393	13	0.938936
comp46512_c0_seq11	13.6	0.355858	1	2	0.0783967	26	1.0662
comp30053_c0_seq1	13.6	0.336359	1	1	0.085	13	1.156
comp30475_c0_seq2	13.6	0.32505	1	4	0.0890704	52	1.21136
comp47974_c2_seq5	13.6	0.302447	1	2	0.0977938	26	1.33
comp48268_c1_seq5	13.6	0.24278	1	2	0.125476	26	1.70648
comp47181_c2_seq9	13.6	0.62834	1	1	0.0215493	13	0.293071
comp39986_c0_seq1	13.6	0.530365	1	1	0.0362061	13	0.492404
comp43044_c3_seq12	13.6	0.443945	1	1	0.0538977	13	0.733011
comp42090_c6_seq2	13.6	0.411603	1	1	0.062	13	0.843202
comp48595_c1_seq26	13.6	0.408213	1	1	0.0629045	13	0.855503
comp27472_c0_seq2	13.6	0.378149	1	1	0.0714307	13	0.97146
comp50643_c2_seq9	13.6	0.0994461	1	3	0.249632	39	3.395
comp41677_c1_seq8	13.599	0.786255	1	1	0.0735349	0	0
comp44644_c1_seq11	13.599	0.786255	1	1	0.0735349	0	0
comp48927_c2_seq44	13.599	0.786255	1	3	0.0735349	0	0
comp36640_c16_seq1	13.5779	0.786093	1	1	0.0736491	0	0
comp45046_c1_seq5	13.5779	0.786093	1	1	0.0736491	0	0
comp50497_c5_seq2	13.5779	0.786093	1	1	0.0736491	0	0
comp21929_c0_seq1	13.5568	0.785931	1	1	0.0737636	0	0
comp37683_c5_seq4	13.5568	0.785931	1	1	0.0737636	0	0
comp35595_c2_seq2	13.5252	0.785687	1	2	0.0739361	0	0
comp41191_c0_seq5	13.5096	0	0	324	11.3161	4184	152.877
comp49624_c1_seq7	13.4954	0.0132137	0.818777	10	0.570072	129	7.69336
comp47671_c0_seq1	13.4936	0.785442	1	1	0.0741094	0	0
comp36802_c1_seq10	13.4514	0.785114	1	1	0.0743417	0	0
comp38312_c0_seq12	13.4514	0.785114	1	1	0.0743417	0	0
comp50140_c0_seq3	13.4461	0.785073	1	4	0.0743708	0	0
comp47539_c3_seq2	13.4391	0.19082	1	13	0.159697	167	2.14618
comp47037_c0_seq5	13.4303	0.784949	1	1	0.0744584	0	0
comp49172_c0_seq3	13.4303	0.784949	1	1	0.0744584	0	0
comp42866_c0_seq1	13.4257	0.0419245	1	6	0.386658	77	5.19114
comp39289_c1_seq1	13.4092	0.784785	1	1	0.0745755	0	0
comp49555_c2_seq1	13.4092	0.784785	1	1	0.0745755	0	0
comp49692_c0_seq5	13.4092	0.784785	1	1	0.0745755	0	0
comp40476_c0_seq10	13.3908	0.266485	1	5	0.115739	64	1.54984
comp41428_c0_seq3	13.3675	0.0117887	0.756434	18	0.595771	230	7.964
comp42422_c2_seq10	13.346	0.784288	1	1	0.0749289	0	0
comp28151_c0_seq1	13.3038	0.783955	1	1	0.0751664	0	0
comp32372_c0_seq1	13.3038	0.783955	1	1	0.0751664	0	0
comp33052_c1_seq2	13.3038	0.783955	1	1	0.0751664	0	0
comp33271_c0_seq4	13.3038	0.783955	1	1	0.0751664	0	0
comp36149_c1_seq2	13.3038	0.783955	1	1	0.0751664	0	0
comp46161_c2_seq3	13.3011	0.0862345	1	14	0.278182	178	3.70013
comp35925_c0_seq4	13.2827	0.783787	1	1	0.0752857	0	0
comp42583_c0_seq14	13.2827	0.783787	1	1	0.0752857	0	0
comp44245_c3_seq1	13.2616	0.78362	1	1	0.0754054	0	0
comp49296_c1_seq12	13.2616	0.78362	1	1	0.0754054	0	0
comp47866_c0_seq4	13.2513	0.416609	1	3	0.0626552	38	0.830264
comp42649_c1_seq4	13.2513	0.23044	1	3	0.136555	38	1.80953
comp33611_c0_seq2	13.2513	0.209612	1	3	0.149464	38	1.9806
comp39232_c0_seq3	13.2406	0.783452	1	1	0.0755255	0	0
comp50045_c2_seq2	13.2406	0.783452	1	1	0.0755255	0	0
comp29828_c0_seq1	13.2195	0.783284	1	1	0.0756459	0	0
comp47948_c2_seq1	13.2195	0.783284	1	1	0.0756459	0	0
comp32647_c0_seq1	13.1773	0.782946	1	1	0.075888	0	0
comp36531_c0_seq4	13.1773	0.782946	1	1	0.075888	0	0
comp43418_c0_seq14	13.1773	0.782946	1	1	0.075888	0	0
comp46759_c0_seq2	13.1773	0.782946	1	1	0.075888	0	0
comp30514_c1_seq1	13.1562	0.782776	1	1	0.0760096	0	0
comp46307_c6_seq6	13.1351	0.782607	1	1	0.0761316	0	0
comp49587_c0_seq9	13.1351	0.782607	1	1	0.0761316	0	0
comp31799_c1_seq1	13.1141	0.782436	1	1	0.076254	0	0
comp35883_c1_seq2	13.1141	0.782436	1	1	0.076254	0	0
comp45011_c0_seq15	13.1141	0.782436	1	1	0.076254	0	0
comp42872_c1_seq10	13.093	0.782266	1	2	0.0763768	0	0
comp40423_c0_seq9	13.0779	0.000298838	0.0425842	0	0	272	13.0779
comp41643_c5_seq2	13.0769	0.252949	1	2	0.126144	25	1.64957
comp50616_c2_seq1	13.0769	0.171853	1	4	0.180171	50	2.35609
comp45048_c0_seq11	13.0769	0.147619	1	8	0.202368	100	2.64636
comp23649_c0_seq2	13.0769	0.147079	1	4	0.202909	50	2.65343
comp47981_c1_seq9	13.0719	0.782094	1	1	0.0765	0	0
comp40136_c1_seq7	13.0614	0.782009	1	2	0.0765618	0	0
comp42786_c6_seq16	13.0614	0.782009	1	4	0.0765618	0	0
comp34242_c0_seq1	13.0508	0.781923	1	1	0.0766236	0	0
comp35166_c2_seq1	13.0508	0.781923	1	1	0.0766236	0	0
comp49125_c3_seq6	13.0421	0.0675111	1	15	0.323681	187	4.22147
comp44074_c0_seq3	13.0367	0.0920633	1	26	0.274957	324	3.58453
comp43090_c2_seq1	13.0297	0.781751	1	1	0.0767476	0	0
comp45711_c0_seq1	13.0297	0.781751	1	1	0.0767476	0	0
comp40017_c0_seq3	13.0086	0.781579	1	1	0.076872	0	0
comp43449_c1_seq1	12.9876	0.781406	1	1	0.0769968	0	0
comp43789_c5_seq9	12.9723	0.167181	1	5	0.186	62	2.41285
comp43659_c3_seq33	12.9665	0.781233	1	1	0.077122	0	0
comp41444_c0_seq2	12.9559	0.781146	1	2	0.0771847	0	0
comp40946_c4_seq4	12.9454	0.781059	1	1	0.0772476	0	0
comp45144_c8_seq1	12.9454	0.781059	1	1	0.0772476	0	0
comp50628_c0_seq2	12.9454	0.781059	1	1	0.0772476	0	0
comp47467_c2_seq2	12.9384	7.34897e-06	0.00164142	117	1.96575	1447	25.4336
comp24724_c0_seq1	12.9243	0.780885	1	1	0.0773736	0	0
comp27639_c0_seq1	12.9243	0.780885	1	1	0.0773736	0	0
comp42601_c0_seq1	12.9243	0.780885	1	1	0.0773736	0	0
comp47744_c1_seq15	12.9243	0.780885	1	2	0.0773736	0	0
comp34571_c1_seq3	12.9032	0.780711	1	2	0.0775	0	0
comp49671_c0_seq10	12.9032	0.780711	1	1	0.0775	0	0
comp46877_c5_seq4	12.8821	0.780536	1	1	0.0776269	0	0
comp49733_c3_seq4	12.8611	0.780361	1	1	0.0777541	0	0
comp35156_c1_seq5	12.84	0.780185	1	1	0.0778818	0	0
comp45775_c1_seq11	12.84	0.780185	1	1	0.0778818	0	0
comp43975_c1_seq3	12.8308	0.00123247	0.135324	34	1.03175	417	13.2381
comp36753_c0_seq4	12.8293	0.000341274	0.0472367	0	0	1239	12.8293
comp35304_c0_seq2	12.8189	0.780009	1	1	0.0780099	0	0
comp39176_c0_seq2	12.8189	0.780009	1	1	0.0780099	0	0
comp50986_c0_seq3	12.8189	0.780009	1	1	0.0780099	0	0
comp49522_c1_seq19	12.8154	0.337737	1	4	0.0909492	49	1.16555
comp37261_c0_seq6	12.8154	0.169347	1	4	0.186916	49	2.39541
comp50852_c0_seq49	12.8154	0.0242838	1	20	0.502171	245	6.43552
comp30816_c0_seq1	12.7978	0.779833	1	1	0.0781384	0	0
comp45680_c0_seq7	12.7873	0.779745	1	2	0.0782028	0	0
comp30775_c0_seq1	12.7767	0.779656	1	1	0.0782673	0	0
comp44766_c11_seq1	12.7767	0.779656	1	1	0.0782673	0	0
comp47731_c1_seq15	12.7767	0.779656	1	1	0.0782673	0	0
comp48845_c2_seq2	12.7767	0.779656	1	1	0.0782673	0	0
comp26755_c1_seq1	12.7556	0.779479	1	1	0.0783967	0	0
comp30602_c0_seq1	12.7346	0.779301	1	1	0.0785265	0	0
comp31647_c0_seq1	12.7346	0.779301	1	1	0.0785265	0	0
comp47898_c0_seq5	12.7346	0.779301	1	1	0.0785265	0	0
comp46064_c0_seq19	12.7282	0.212321	1	6	0.155254	73	1.9761
comp43699_c1_seq2	12.7282	0.150602	1	6	0.206217	73	2.62478
comp44408_c2_seq5	12.7135	0.779123	1	1	0.0786567	0	0
comp30227_c2_seq1	12.6924	0.778944	1	1	0.0787874	0	0
comp47189_c2_seq1	12.6924	0.778944	1	1	0.0787874	0	0
comp48753_c1_seq5	12.6924	0.778944	1	1	0.0787874	0	0
comp41760_c1_seq30	12.6746	7.35448e-05	0.0126573	52	1.57696	630	19.9873
comp24241_c0_seq1	12.6713	0.778765	1	1	0.0789185	0	0
comp40951_c4_seq1	12.6713	0.778765	1	1	0.0789185	0	0
comp43517_c4_seq1	12.6713	0.778765	1	1	0.0789185	0	0
comp41760_c1_seq1	12.6701	0.0938521	1	9	0.281762	109	3.56996
comp44769_c1_seq15	12.6608	0.778675	1	2	0.0789842	0	0
comp46896_c0_seq3	12.6502	0.778586	1	1	0.07905	0	0
comp34777_c1_seq1	12.6291	0.778406	1	1	0.079182	0	0
comp43995_c0_seq3	12.6291	0.778406	1	1	0.079182	0	0
comp32184_c2_seq1	12.6081	0.778225	1	1	0.0793144	0	0
comp34675_c1_seq1	12.6081	0.778225	1	1	0.0793144	0	0
comp39822_c2_seq1	12.6081	0.778225	1	1	0.0793144	0	0
comp41620_c0_seq3	12.6081	0.778225	1	1	0.0793144	0	0
comp39561_c0_seq7	12.587	0.778045	1	2	0.0794472	0	0
comp40185_c1_seq3	12.587	0.778045	1	1	0.0794472	0	0
comp42540_c1_seq3	12.587	0.778045	1	2	0.0794472	0	0
comp89_c0_seq1	12.587	0.778045	1	1	0.0794472	0	0
comp29001_c2_seq1	12.5659	0.777863	1	1	0.0795805	0	0
comp29982_c0_seq1	12.5659	0.777863	1	1	0.0795805	0	0
comp31445_c0_seq1	12.5659	0.777863	1	1	0.0795805	0	0
comp49012_c1_seq9	12.5539	0.52783	1	1	0.0404693	12	0.508046
comp46433_c0_seq11	12.5539	0.427834	1	1	0.0638358	12	0.801386
comp48814_c2_seq1	12.5539	0.348737	1	1	0.0891541	12	1.11923
comp50167_c0_seq4	12.5539	0.68214	1	1	0.0170305	12	0.213799
comp44841_c0_seq12	12.5539	0.607649	1	1	0.0267664	12	0.336022
comp48245_c0_seq12	12.5539	0.598744	1	1	0.028115	12	0.352952
comp37689_c0_seq5	12.5539	0.585555	1	1	0.030191	12	0.379013
comp46628_c1_seq4	12.5539	0.535561	1	1	0.0389729	12	0.489261
comp38441_c1_seq7	12.5539	0.52264	1	2	0.0414961	24	0.520936
comp49452_c1_seq24	12.5539	0.511536	1	1	0.0437546	12	0.54929
comp47320_c1_seq1	12.5539	0.495391	1	1	0.047194	12	0.592468
comp219_c0_seq1	12.5539	0.492361	1	1	0.0478608	12	0.600838
comp47633_c2_seq10	12.5539	0.478026	1	1	0.0511099	12	0.641627
comp48287_c2_seq4	12.5539	0.462423	1	1	0.0548324	12	0.688359
comp35779_c1_seq2	12.5539	0.455569	1	1	0.0565316	12	0.70969
comp47925_c1_seq3	12.5539	0.441631	1	1	0.0601141	12	0.754664
comp32837_c2_seq1	12.5539	0.431224	1	1	0.0629045	12	0.789695
comp36967_c4_seq3	12.5539	0.396224	1	1	0.0730817	12	0.917458
comp38600_c1_seq4	12.5539	0.39586	1	1	0.0731945	12	0.918874
comp38600_c1_seq5	12.5539	0.38616	1	1	0.076254	12	0.957283
comp49742_c4_seq4	12.5539	0.370724	1	1	0.0813551	12	1.02132
comp44229_c2_seq7	12.5539	0.344508	1	4	0.0907317	48	1.13903
comp40491_c5_seq11	12.5539	0.229859	1	4	0.146389	48	1.83775
comp49860_c2_seq3	12.5539	0.592763	1	1	0.0290447	12	0.364623
comp40996_c0_seq9	12.5539	0.495176	1	1	0.047241	12	0.593058
comp49431_c1_seq1	12.5539	0.435156	1	1	0.0618383	12	0.77631
comp44046_c0_seq4	12.5539	0.4247	1	1	0.0647067	12	0.812319
comp23173_c0_seq2	12.5448	0.777682	1	1	0.0797143	0	0
comp23961_c0_seq1	12.5448	0.777682	1	1	0.0797143	0	0
comp47505_c3_seq6	12.5448	0.777682	1	2	0.0797143	0	0
comp48866_c1_seq1	12.5265	0	0	458	9.65464	5484	120.938
comp37056_c0_seq6	12.5237	0.777499	1	1	0.0798485	0	0
comp43358_c3_seq4	12.5237	0.777499	1	1	0.0798485	0	0
comp45220_c2_seq5	12.5237	0.777499	1	1	0.0798485	0	0
comp47629_c8_seq1	12.5237	0.777499	1	1	0.0798485	0	0
comp48659_c2_seq8	12.5237	0.777499	1	1	0.0798485	0	0
comp49979_c1_seq30	12.5237	0.777499	1	2	0.0798485	0	0
comp42712_c1_seq2	12.5026	0.777317	1	1	0.0799831	0	0
comp48420_c1_seq7	12.5026	0.777317	1	1	0.0799831	0	0
comp49951_c2_seq3	12.5026	0.777317	1	1	0.0799831	0	0
comp49833_c0_seq4	12.4815	0.777134	1	1	0.0801183	0	0
comp37716_c0_seq1	12.4605	0.77695	1	1	0.0802538	0	0
comp44151_c1_seq1	12.4605	0.77695	1	1	0.0802538	0	0
comp50899_c4_seq16	12.4605	0.77695	1	1	0.0802538	0	0
comp44065_c1_seq3	12.4588	0.0360369	1	11	0.450544	131	5.61322
comp30046_c0_seq1	12.4394	0.776766	1	1	0.0803898	0	0
comp38197_c1_seq1	12.4394	0.776766	1	1	0.0803898	0	0
comp35422_c0_seq1	12.4183	0.776582	1	1	0.0805263	0	0
comp40967_c0_seq1	12.4183	0.776582	1	1	0.0805263	0	0
comp44160_c1_seq19	12.4183	0.776582	1	1	0.0805263	0	0
comp49190_c5_seq5	12.4183	0.776582	1	1	0.0805263	0	0
comp44710_c1_seq1	12.4044	0.0863116	1	7	0.303206	83	3.76109
comp30890_c0_seq2	12.3972	0.776397	1	1	0.0806633	0	0
comp39286_c0_seq2	12.3972	0.776397	1	1	0.0806633	0	0
comp50118_c0_seq13	12.3972	0.776397	1	1	0.0806633	0	0
comp31983_c0_seq1	12.3795	0.132488	1	6	0.233837	71	2.89479
comp45360_c0_seq8	12.3761	0.776212	1	1	0.0808007	0	0
comp47257_c2_seq1	12.3761	0.776212	1	1	0.0808007	0	0
comp27314_c1_seq1	12.355	0.776026	1	1	0.0809386	0	0
comp33788_c0_seq1	12.355	0.776026	1	1	0.0809386	0	0
comp35366_c2_seq2	12.355	0.776026	1	1	0.0809386	0	0
comp37163_c0_seq3	12.355	0.776026	1	1	0.0809386	0	0
comp43535_c3_seq14	12.355	0.776026	1	1	0.0809386	0	0
comp38639_c1_seq4	12.3446	0.298278	1	5	0.112181	59	1.38483
comp35754_c2_seq1	12.3446	0.116442	1	5	0.25555	59	3.15467
comp35593_c0_seq2	12.334	0.77584	1	1	0.0810769	0	0
comp39020_c0_seq3	12.334	0.77584	1	1	0.0810769	0	0
comp48045_c1_seq8	12.3214	0.237074	1	9	0.145293	106	1.79021
comp27070_c0_seq1	12.3129	0.775653	1	1	0.0812158	0	0
comp43286_c1_seq2	12.3129	0.775653	1	1	0.0812158	0	0
comp4345_c0_seq1	12.3129	0.775653	1	1	0.0812158	0	0
comp43889_c0_seq1	12.3129	0.775653	1	1	0.0812158	0	0
comp41736_c0_seq3	12.2923	0.351769	1	4	0.0903859	47	1.11105
comp49479_c1_seq4	12.2923	0.376189	1	4	0.0816351	47	1.00349
comp46391_c3_seq1	12.2918	0.775466	1	1	0.0813551	0	0
comp49002_c4_seq10	12.2918	0.775466	1	1	0.0813551	0	0
comp49115_c0_seq2	12.281	0.00331687	0.290375	23	0.900074	270	11.0538
comp44043_c2_seq16	12.2707	0.775278	1	1	0.0814949	0	0
comp45764_c7_seq9	12.2707	0.775278	1	1	0.0814949	0	0
comp46508_c0_seq1	12.2707	0.775278	1	1	0.0814949	0	0
comp48764_c3_seq5	12.2707	0.775278	1	1	0.0814949	0	0
comp49391_c5_seq4	12.2707	0.775278	1	2	0.0814949	0	0
comp51017_c1_seq4	12.2707	0.775278	1	1	0.0814949	0	0
comp40635_c2_seq1	12.251	2.81752e-11	1.56382e-08	114	4.63724	1335	56.811
comp15120_c1_seq1	12.2496	0.77509	1	1	0.0816351	0	0
comp46722_c0_seq10	12.2496	0.77509	1	1	0.0816351	0	0
comp40259_c0_seq16	12.2391	0.774996	1	2	0.0817054	0	0
comp32644_c1_seq1	12.2285	0.774902	1	1	0.0817759	0	0
comp45721_c3_seq8	12.2285	0.774902	1	1	0.0817759	0	0
comp49054_c3_seq4	12.2285	0.774902	1	1	0.0817759	0	0
comp38871_c0_seq1	12.2075	0.774713	1	1	0.0819171	0	0
comp47585_c1_seq11	12.2075	0.774713	1	2	0.0819171	0	0
comp50502_c0_seq5	12.2075	0.774713	1	1	0.0819171	0	0
comp34913_c0_seq10	12.2052	0.330218	1	3	0.0997127	35	1.21701
comp39951_c0_seq1	12.2052	0.325598	1	3	0.101636	35	1.24048
comp38640_c1_seq1	12.2052	0.094379	1	6	0.294292	70	3.59187
comp45899_c4_seq1	12.2052	0.101854	1	6	0.281484	70	3.43555
comp31405_c0_seq1	12.1864	0.774523	1	1	0.0820588	0	0
comp40780_c7_seq8	12.1864	0.774523	1	1	0.0820588	0	0
comp46800_c3_seq13	12.1758	0.774428	1	2	0.0821299	0	0
comp47525_c2_seq1	12.1653	0.774333	1	1	0.0822011	0	0
comp49434_c0_seq1	12.1653	0.774333	1	1	0.0822011	0	0
comp40748_c0_seq1	12.1442	0.774143	1	1	0.0823438	0	0
comp49548_c3_seq43	12.1442	0.774143	1	1	0.0823438	0	0
comp50651_c2_seq28	12.1442	0.774143	1	2	0.0823438	0	0
comp35941_c2_seq1	12.1231	0.773952	1	1	0.082487	0	0
comp45393_c0_seq3	12.1231	0.773952	1	1	0.082487	0	0
comp49598_c4_seq1	12.1231	0.773952	1	1	0.082487	0	0
comp46131_c0_seq1	12.1231	0.0431053	1	17	0.433967	197	5.26102
comp40078_c3_seq2	12.1227	0.000498188	0.0653482	0	0	376	12.1227
comp20031_c0_seq1	12.1203	0.000498816	0.0653482	0	0	245	12.1203
comp44306_c1_seq5	12.1126	0.773856	1	2	0.0825588	0	0
comp28760_c6_seq1	12.102	0.77376	1	1	0.0826307	0	0
comp29153_c1_seq1	12.102	0.77376	1	1	0.0826307	0	0
comp41829_c4_seq1	12.102	0.77376	1	1	0.0826307	0	0
comp42579_c2_seq2	12.102	0.77376	1	1	0.0826307	0	0
comp47566_c2_seq15	12.102	0.77376	1	1	0.0826307	0	0
comp50354_c1_seq1	12.0831	0.0910164	1	20	0.304234	231	3.67608
comp23096_c0_seq1	12.081	0.773568	1	1	0.0827749	0	0
comp39515_c1_seq1	12.081	0.773568	1	1	0.0827749	0	0
comp46540_c0_seq1	12.0599	0.773376	1	1	0.0829196	0	0
comp34777_c1_seq5	12.0388	0.773183	1	1	0.0830648	0	0
comp43693_c0_seq15	12.0388	0.773183	1	1	0.0830648	0	0
comp44374_c4_seq4	12.0388	0.773183	1	1	0.0830648	0	0
comp49011_c0_seq3	12.0308	0.464566	1	2	0.0572826	23	0.689155
comp43693_c0_seq1	12.0308	0.283794	1	2	0.123035	23	1.48021
comp46910_c1_seq11	12.0308	0.415159	1	2	0.0711095	23	0.855503
comp39850_c1_seq5	12.0308	0.210542	1	4	0.167894	46	2.0199
comp42106_c0_seq6	12.0308	0.14836	1	6	0.223726	69	2.69161
comp41736_c0_seq1	12.0308	0.0664795	1	10	0.360684	115	4.33932
comp40401_c2_seq1	12.0177	0.772989	1	1	0.0832105	0	0
comp50136_c1_seq1	12.0177	0.772989	1	1	0.0832105	0	0
comp44430_c1_seq2	12.0124	0.00052854	0.0683819	0	0	199	12.0124
comp24202_c1_seq1	11.9966	0.772796	1	1	0.0833568	0	0
comp32921_c1_seq1	11.9966	0.772796	1	1	0.0833568	0	0
comp36666_c0_seq1	11.9966	0.772796	1	1	0.0833568	0	0
comp46944_c5_seq2	11.9966	0.772796	1	1	0.0833568	0	0
comp47437_c1_seq4	11.9966	0.772796	1	3	0.0833568	0	0
comp46075_c0_seq2	11.9959	0.257392	1	15	0.137878	172	1.65397
comp28717_c0_seq1	11.9755	0.772601	1	1	0.0835035	0	0
comp33139_c0_seq1	11.9755	0.772601	1	1	0.0835035	0	0
comp37073_c0_seq1	11.9755	0.772601	1	1	0.0835035	0	0
comp46629_c3_seq1	11.9755	0.772601	1	1	0.0835035	0	0
comp46145_c0_seq1	11.9654	0.0418272	1	16	0.446663	183	5.3445
comp20575_c0_seq1	11.9545	0.772406	1	1	0.0836508	0	0
comp28496_c1_seq1	11.9545	0.772406	1	1	0.0836508	0	0
comp29900_c1_seq1	11.9545	0.772406	1	1	0.0836508	0	0
comp43078_c0_seq2	11.9545	0.772406	1	1	0.0836508	0	0
comp48257_c9_seq1	11.9545	0.772406	1	1	0.0836508	0	0
comp25852_c0_seq1	11.9334	0.772211	1	1	0.0837986	0	0
comp31338_c0_seq3	11.9334	0.772211	1	1	0.0837986	0	0
comp40511_c8_seq2	11.9334	0.772211	1	1	0.0837986	0	0
comp42073_c0_seq1	11.9334	0.772211	1	1	0.0837986	0	0
comp44317_c2_seq8	11.9334	0.772211	1	1	0.0837986	0	0
comp40470_c0_seq2	11.9262	0.179936	1	5	0.194704	57	2.32208
comp30517_c0_seq1	11.9123	0.772015	1	1	0.0839469	0	0
comp31806_c1_seq1	11.9123	0.772015	1	1	0.0839469	0	0
comp35279_c1_seq1	11.9123	0.772015	1	1	0.0839469	0	0
comp43492_c3_seq1	11.9123	0.772015	1	1	0.0839469	0	0
comp49474_c4_seq1	11.9123	0.772015	1	1	0.0839469	0	0
comp28619_c0_seq1	11.8912	0.771818	1	1	0.0840958	0	0
comp32924_c0_seq1	11.8912	0.771818	1	1	0.0840958	0	0
comp43131_c0_seq1	11.8912	0.771818	1	1	0.0840958	0	0
comp48890_c0_seq2	11.8912	0.771818	1	1	0.0840958	0	0
comp1180_c0_seq1	11.8701	0.771621	1	1	0.0842451	0	0
comp28367_c0_seq1	11.8701	0.771621	1	1	0.0842451	0	0
comp30851_c1_seq1	11.8701	0.771621	1	1	0.0842451	0	0
comp38994_c1_seq11	11.8701	0.771621	1	3	0.0842451	0	0
comp40374_c4_seq1	11.8701	0.771621	1	1	0.0842451	0	0
comp40972_c1_seq6	11.8701	0.771621	1	2	0.0842451	0	0
comp44985_c1_seq1	11.8701	0.771621	1	1	0.0842451	0	0
comp36632_c0_seq1	11.8591	0	0	262	8.70214	2970	103.2
comp35881_c0_seq4	11.8564	0.376095	1	3	0.0854595	34	1.01324
comp40950_c1_seq5	11.8564	0.358488	1	3	0.091978	34	1.09053
comp45670_c3_seq9	11.8564	0.27878	1	3	0.127959	34	1.51713
comp29170_c0_seq1	11.849	0.771424	1	1	0.084395	0	0
comp9587_c0_seq1	11.849	0.771424	1	1	0.084395	0	0
comp32702_c0_seq1	11.828	0.771226	1	1	0.0845455	0	0
comp34019_c1_seq1	11.828	0.771226	1	1	0.0845455	0	0
comp39172_c0_seq3	11.828	0.771226	1	1	0.0845455	0	0
comp49733_c7_seq1	11.828	0.771226	1	1	0.0845455	0	0
comp34393_c1_seq1	11.8069	0.771028	1	1	0.0846964	0	0
comp36482_c0_seq7	11.8069	0.771028	1	1	0.0846964	0	0
comp40919_c0_seq1	11.8069	0.771028	1	1	0.0846964	0	0
comp42344_c0_seq1	11.8069	0.771028	1	1	0.0846964	0	0
comp42742_c11_seq2	11.8069	0.771028	1	1	0.0846964	0	0
comp44692_c0_seq1	11.8069	0.771028	1	1	0.0846964	0	0
comp46909_c2_seq5	11.8069	0.771028	1	1	0.0846964	0	0
comp47262_c4_seq1	11.8069	0.771028	1	1	0.0846964	0	0
comp49057_c0_seq1	11.8069	0.771028	1	1	0.0846964	0	0
comp29707_c0_seq1	11.7858	0.770829	1	1	0.084848	0	0
comp41633_c4_seq15	11.7858	0.770829	1	1	0.084848	0	0
comp42846_c1_seq1	11.7858	0.770829	1	1	0.084848	0	0
comp46224_c1_seq10	11.7858	0.770829	1	1	0.084848	0	0
comp29484_c2_seq1	11.7647	0.770629	1	1	0.085	0	0
comp43271_c4_seq1	11.7647	0.770629	1	1	0.085	0	0
comp40405_c0_seq8	11.7579	0.000217033	0.0325649	46	1.5078	517	17.7285
comp2435_c0_seq1	11.7436	0.770429	1	1	0.0851526	0	0
comp26937_c2_seq1	11.7436	0.770429	1	1	0.0851526	0	0
comp309_c0_seq1	11.7436	0.770429	1	1	0.0851526	0	0
comp33009_c0_seq1	11.7436	0.770429	1	1	0.0851526	0	0
comp35550_c10_seq1	11.7436	0.770429	1	1	0.0851526	0	0
comp41530_c1_seq2	11.7436	0.770429	1	1	0.0851526	0	0
comp44002_c0_seq5	11.7436	0.770429	1	2	0.0851526	0	0
comp30655_c3_seq2	11.7225	0.770228	1	1	0.0853058	0	0
comp36458_c0_seq1	11.7225	0.770228	1	1	0.0853058	0	0
comp40172_c1_seq3	11.7225	0.770228	1	1	0.0853058	0	0
comp45459_c0_seq1	11.7225	0.770228	1	1	0.0853058	0	0
comp44057_c2_seq12	11.7169	0.274557	1	5	0.132191	56	1.54887
comp28372_c0_seq1	11.7015	0.770027	1	1	0.0854595	0	0
comp35538_c3_seq3	11.7015	0.770027	1	1	0.0854595	0	0
comp42696_c0_seq1	11.7015	0.770027	1	1	0.0854595	0	0
comp45994_c3_seq1	11.7015	0.770027	1	1	0.0854595	0	0
comp48638_c1_seq1	11.7015	0.770027	1	1	0.0854595	0	0
comp49570_c1_seq10	11.7015	0.770027	1	1	0.0854595	0	0
comp951_c0_seq1	11.7015	0.770027	1	1	0.0854595	0	0
comp42475_c0_seq1	11.6923	0.0530713	1	17	0.41541	190	4.85711
comp41007_c5_seq1	11.6804	0.769826	1	1	0.0856137	0	0
comp42699_c1_seq1	11.6804	0.769826	1	1	0.0856137	0	0
comp46247_c5_seq13	11.6804	0.769826	1	2	0.0856137	0	0
comp49700_c2_seq1	11.6804	0.769826	1	1	0.0856137	0	0
comp49877_c3_seq1	11.6804	0.769826	1	1	0.0856137	0	0
comp37560_c0_seq5	11.6593	0.769624	1	1	0.0857685	0	0
comp38104_c1_seq6	11.6593	0.769624	1	2	0.0857685	0	0
comp18485_c0_seq1	11.6382	0.769421	1	1	0.0859239	0	0
comp21407_c0_seq1	11.6382	0.769421	1	1	0.0859239	0	0
comp32844_c1_seq1	11.6382	0.769421	1	1	0.0859239	0	0
comp40658_c1_seq1	11.6382	0.769421	1	1	0.0859239	0	0
comp44097_c1_seq3	11.6382	0.769421	1	1	0.0859239	0	0
comp44553_c0_seq8	11.6382	0.769421	1	1	0.0859239	0	0
comp46932_c0_seq3	11.6382	0.769421	1	1	0.0859239	0	0
comp25234_c0_seq2	11.6171	0.769218	1	1	0.0860799	0	0
comp35744_c3_seq1	11.6171	0.769218	1	1	0.0860799	0	0
comp49048_c7_seq15	11.6123	0.0992036	1	10	0.304429	111	3.53513
comp13864_c0_seq2	11.596	0.769014	1	1	0.0862364	0	0
comp43359_c3_seq2	11.596	0.769014	1	1	0.0862364	0	0
comp47956_c1_seq3	11.596	0.769014	1	1	0.0862364	0	0
comp25657_c0_seq1	11.575	0.76881	1	1	0.0863935	0	0
comp27756_c0_seq1	11.575	0.76881	1	1	0.0863935	0	0
comp29852_c1_seq1	11.575	0.76881	1	1	0.0863935	0	0
comp41980_c0_seq1	11.575	0.76881	1	1	0.0863935	0	0
comp46956_c0_seq1	11.575	0.76881	1	1	0.0863935	0	0
comp47324_c0_seq5	11.575	0.76881	1	1	0.0863935	0	0
comp48373_c1_seq1	11.575	0.76881	1	1	0.0863935	0	0
comp41903_c1_seq1	11.5539	0.768605	1	1	0.0865511	0	0
comp49837_c1_seq1	11.5539	0.768605	1	1	0.0865511	0	0
comp40829_c0_seq2	11.5433	0.768502	1	2	0.0866302	0	0
comp39012_c1_seq1	11.5328	0.7684	1	1	0.0867093	0	0
comp44352_c1_seq7	11.5328	0.7684	1	1	0.0867093	0	0
comp45706_c5_seq4	11.5328	0.7684	1	1	0.0867093	0	0
comp48996_c0_seq20	11.5328	0.7684	1	4	0.0867093	0	0
comp46881_c2_seq9	11.5222	0.768297	1	2	0.0867887	0	0
comp49671_c0_seq2	11.5187	0.768262	1	3	0.0868151	0	0
comp23099_c0_seq1	11.5117	0.768194	1	1	0.0868681	0	0
comp27997_c0_seq1	11.5117	0.768194	1	1	0.0868681	0	0
comp42632_c1_seq2	11.5117	0.768194	1	1	0.0868681	0	0
comp43183_c0_seq6	11.5077	0.5759	1	1	0.0354484	11	0.40793
comp43273_c1_seq3	11.5077	0.518226	1	2	0.0472881	22	0.544178
comp43406_c0_seq5	11.5077	0.483046	1	1	0.0557344	11	0.641376
comp30777_c1_seq1	11.5077	0.386377	1	1	0.085	11	0.978156
comp41244_c0_seq2	11.5077	0.326009	1	3	0.109286	33	1.25763
comp46632_c0_seq7	11.5077	0.272878	1	4	0.136195	44	1.5673
comp32761_c0_seq3	11.5077	0.00185432	0.186283	28	1.09755	308	12.6303
comp42357_c2_seq5	11.5077	0.576611	1	1	0.0353165	11	0.406412
comp38976_c2_seq1	11.5077	0.569482	1	1	0.0366538	11	0.421801
comp50008_c0_seq2	11.5077	0.558485	1	1	0.0387817	11	0.446289
comp34913_c0_seq4	11.5077	0.551741	1	1	0.0401269	11	0.461769
comp44443_c1_seq3	11.5077	0.549878	1	1	0.0405038	11	0.466107
comp35231_c0_seq1	11.5077	0.539297	1	1	0.0426913	11	0.491279
comp50086_c3_seq1	11.5077	0.526162	1	1	0.0455182	11	0.523811
comp42705_c0_seq8	11.5077	0.523358	1	1	0.0461381	11	0.530944
comp38349_c4_seq7	11.5077	0.482014	1	1	0.0559976	11	0.644405
comp45580_c5_seq9	11.5077	0.465489	1	1	0.0603435	11	0.694416
comp35415_c0_seq4	11.5077	0.461471	1	2	0.0614378	22	0.707009
comp1165_c0_seq1	11.5077	0.45133	1	1	0.0642683	11	0.739581
comp40345_c0_seq2	11.5077	0.45133	1	1	0.0642683	11	0.739581
comp51737_c0_seq1	11.5077	0.44855	1	2	0.0650617	22	0.748712
comp46865_c1_seq1	11.5077	0.438975	1	1	0.0678541	11	0.780845
comp36576_c0_seq2	11.5077	0.412345	1	1	0.0761316	11	0.876101
comp48402_c1_seq2	11.5077	0.39877	1	1	0.0806633	11	0.92825
comp44125_c3_seq1	11.5077	0.391838	1	1	0.0830648	11	0.955886
comp43061_c0_seq1	11.5077	0.371394	1	1	0.0905153	11	1.04162
comp32760_c1_seq1	11.5077	0.364908	1	1	0.093	11	1.07022
comp44849_c8_seq6	11.5077	0.364202	1	2	0.0932744	22	1.07337
comp27687_c0_seq1	11.5077	0.342162	1	1	0.10222	11	1.17632
comp43891_c1_seq2	11.5077	0.306393	1	5	0.118516	55	1.36385
comp46300_c2_seq10	11.5077	0.206188	1	5	0.181031	55	2.08325
comp49962_c1_seq5	11.5077	0.174058	1	5	0.209312	55	2.4087
comp50647_c4_seq4	11.5077	0.150465	1	4	0.234222	44	2.69536
comp39321_c2_seq1	11.5077	0.451637	1	1	0.0641813	11	0.73858
comp48874_c1_seq1	11.5077	0.388915	1	1	0.0840958	11	0.96775
comp39466_c0_seq5	11.5012	0.76809	1	2	0.0869478	0	0
comp19536_c0_seq1	11.4906	0.767987	1	1	0.0870275	0	0
comp22910_c0_seq1	11.4906	0.767987	1	1	0.0870275	0	0
comp28932_c3_seq1	11.4906	0.767987	1	1	0.0870275	0	0
comp33373_c2_seq1	11.4906	0.767987	1	1	0.0870275	0	0
comp36529_c2_seq1	11.4906	0.767987	1	1	0.0870275	0	0
comp38268_c1_seq1	11.4906	0.767987	1	1	0.0870275	0	0
comp42137_c2_seq1	11.4906	0.767987	1	1	0.0870275	0	0
comp42568_c2_seq1	11.4906	0.767987	1	1	0.0870275	0	0
comp43687_c0_seq1	11.4906	0.767987	1	1	0.0870275	0	0
comp49406_c1_seq1	11.4906	0.767987	1	1	0.0870275	0	0
comp38536_c0_seq1	11.4801	0.767884	1	2	0.0871075	0	0
comp1238_c0_seq1	11.4695	0.76778	1	1	0.0871875	0	0
comp23136_c1_seq1	11.4695	0.76778	1	1	0.0871875	0	0
comp34376_c0_seq1	11.4695	0.76778	1	1	0.0871875	0	0
comp34527_c1_seq2	11.4695	0.76778	1	1	0.0871875	0	0
comp46421_c4_seq1	11.4695	0.76778	1	1	0.0871875	0	0
comp39291_c7_seq3	11.4484	0.767573	1	1	0.0873481	0	0
comp44520_c0_seq2	11.4484	0.767573	1	1	0.0873481	0	0
comp48673_c1_seq1	11.4484	0.767573	1	1	0.0873481	0	0
comp50257_c0_seq1	11.4484	0.767573	1	1	0.0873481	0	0
comp37349_c1_seq1	11.4274	0.767364	1	1	0.0875092	0	0
comp38323_c3_seq1	11.4274	0.767364	1	1	0.0875092	0	0
comp43244_c3_seq1	11.4274	0.767364	1	1	0.0875092	0	0
comp41559_c3_seq4	11.4168	0.76726	1	2	0.08759	0	0
comp29023_c0_seq1	11.4063	0.767156	1	1	0.087671	0	0
comp30656_c3_seq1	11.4063	0.767156	1	1	0.087671	0	0
comp38890_c0_seq4	11.4063	0.767156	1	1	0.087671	0	0
comp47035_c0_seq3	11.4063	0.767156	1	1	0.087671	0	0
comp49975_c0_seq1	11.4063	0.767156	1	1	0.087671	0	0
comp27659_c3_seq1	11.3852	0.766946	1	1	0.0878333	0	0
comp33790_c0_seq1	11.3852	0.766946	1	1	0.0878333	0	0
comp49906_c0_seq1	11.3852	0.766946	1	1	0.0878333	0	0
comp42618_c2_seq6	11.3667	0.000747839	0.0899407	0	0	323	11.3667
comp39731_c7_seq17	11.3641	0.766737	1	1	0.0879963	0	0
comp45145_c0_seq20	11.3641	0.766737	1	1	0.0879963	0	0
comp50012_c9_seq2	11.3641	0.766737	1	1	0.0879963	0	0
comp27361_c1_seq1	11.343	0.766526	1	1	0.0881599	0	0
comp27455_c1_seq1	11.343	0.766526	1	1	0.0881599	0	0
comp27507_c0_seq2	11.343	0.766526	1	1	0.0881599	0	0
comp28011_c1_seq1	11.343	0.766526	1	1	0.0881599	0	0
comp28272_c0_seq1	11.343	0.766526	1	1	0.0881599	0	0
comp37676_c0_seq1	11.343	0.766526	1	1	0.0881599	0	0
comp41578_c1_seq4	11.343	0.766526	1	1	0.0881599	0	0
comp9664_c0_seq2	11.343	0.766526	1	1	0.0881599	0	0
comp33270_c0_seq2	11.3334	0.0925984	1	6	0.326728	65	3.70292
comp48893_c4_seq12	11.3325	0.766421	1	2	0.0882419	0	0
comp30780_c1_seq1	11.3219	0.766315	1	1	0.088324	0	0
comp32539_c0_seq1	11.3219	0.766315	1	1	0.088324	0	0
comp33321_c1_seq3	11.3219	0.766315	1	1	0.088324	0	0
comp42336_c1_seq1	11.3219	0.766315	1	1	0.088324	0	0
comp43601_c11_seq1	11.3219	0.766315	1	1	0.088324	0	0
comp46639_c0_seq11	11.3219	0.766315	1	1	0.088324	0	0
comp50069_c0_seq3	11.3219	0.766315	1	1	0.088324	0	0
comp54510_c0_seq1	11.3219	0.766315	1	1	0.088324	0	0
comp29106_c3_seq1	11.3009	0.766104	1	1	0.0884888	0	0
comp49082_c1_seq6	11.3009	0.766104	1	1	0.0884888	0	0
comp49285_c2_seq1	11.3009	0.766104	1	1	0.0884888	0	0
comp49244_c7_seq6	11.2985	0.136192	1	5	0.257492	54	2.90927
comp49547_c0_seq1	11.2985	0.0509995	1	5	0.44162	54	4.98964
comp30144_c4_seq1	11.2798	0.765892	1	1	0.0886542	0	0
comp30682_c3_seq2	11.2798	0.765892	1	1	0.0886542	0	0
comp43112_c0_seq6	11.2798	0.765892	1	2	0.0886542	0	0
comp44105_c6_seq1	11.2798	0.765892	1	1	0.0886542	0	0
comp44773_c0_seq1	11.2798	0.765892	1	1	0.0886542	0	0
comp47426_c1_seq5	11.2798	0.765892	1	1	0.0886542	0	0
comp48976_c3_seq7	11.2798	0.765892	1	1	0.0886542	0	0
comp50320_c2_seq1	11.2798	0.765892	1	1	0.0886542	0	0
comp50777_c0_seq2	11.2798	0.765892	1	1	0.0886542	0	0
comp9668_c0_seq1	11.2798	0.765892	1	1	0.0886542	0	0
comp46537_c1_seq5	11.2692	0.765785	1	2	0.0887372	0	0
comp48059_c0_seq8	11.2663	0.0565389	1	13	0.423192	140	4.7678
comp34919_c0_seq2	11.2587	0.765679	1	1	0.0888202	0	0
comp41275_c1_seq1	11.2587	0.765679	1	1	0.0888202	0	0
comp42742_c5_seq1	11.2587	0.765679	1	1	0.0888202	0	0
comp43409_c1_seq10	11.2587	0.765679	1	1	0.0888202	0	0
comp45289_c1_seq2	11.2587	0.765679	1	1	0.0888202	0	0
comp48421_c0_seq1	11.2462	0.201753	1	4	0.1901	43	2.1379
comp44571_c0_seq1	11.2462	0.0940235	1	8	0.327103	86	3.67866
comp33270_c0_seq1	11.2462	0.0781109	1	8	0.362061	86	4.0718
comp21416_c0_seq2	11.2376	0.765466	1	1	0.0889869	0	0
comp28393_c1_seq1	11.2376	0.765466	1	1	0.0889869	0	0
comp28473_c2_seq1	11.2376	0.765466	1	1	0.0889869	0	0
comp30284_c3_seq1	11.2376	0.765466	1	1	0.0889869	0	0
comp41346_c0_seq2	11.2376	0.765466	1	2	0.0889869	0	0
comp45083_c2_seq1	11.2376	0.765466	1	1	0.0889869	0	0
comp24286_c0_seq1	11.2165	0.765252	1	1	0.0891541	0	0
comp28741_c1_seq1	11.2165	0.765252	1	1	0.0891541	0	0
comp33082_c4_seq1	11.2165	0.765252	1	1	0.0891541	0	0
comp33265_c2_seq1	11.2165	0.765252	1	1	0.0891541	0	0
comp34051_c1_seq1	11.2165	0.765252	1	1	0.0891541	0	0
comp34718_c4_seq1	11.2165	0.765252	1	1	0.0891541	0	0
comp41437_c0_seq4	11.2165	0.765252	1	1	0.0891541	0	0
comp49827_c0_seq4	11.2165	0.765252	1	2	0.0891541	0	0
comp49875_c2_seq12	11.2165	0.765252	1	1	0.0891541	0	0
comp50187_c1_seq20	11.2088	0.35143	1	7	0.101719	75	1.14015
comp24297_c2_seq1	11.1954	0.765037	1	1	0.089322	0	0
comp33161_c4_seq1	11.1954	0.765037	1	1	0.089322	0	0
comp33553_c1_seq1	11.1954	0.765037	1	1	0.089322	0	0
comp35991_c0_seq2	11.1954	0.765037	1	1	0.089322	0	0
comp47725_c2_seq1	11.1954	0.765037	1	1	0.089322	0	0
comp22162_c0_seq1	11.1744	0.764822	1	1	0.0894906	0	0
comp32295_c0_seq1	11.1744	0.764822	1	1	0.0894906	0	0
comp33830_c6_seq1	11.1744	0.764822	1	1	0.0894906	0	0
comp39996_c4_seq1	11.1744	0.764822	1	1	0.0894906	0	0
comp42807_c1_seq10	11.1744	0.764822	1	1	0.0894906	0	0
comp48628_c3_seq1	11.1744	0.764822	1	1	0.0894906	0	0
comp9523_c0_seq1	11.1744	0.764822	1	1	0.0894906	0	0
comp42550_c1_seq2	11.1603	0.764679	1	3	0.0896033	0	0
comp50760_c2_seq9	11.159	0.314345	1	3	0.119271	32	1.33094
comp50522_c1_seq22	11.159	0.149136	1	9	0.245187	96	2.73604
comp47991_c7_seq8	11.159	0.269741	1	6	0.14351	64	1.60143
comp27900_c0_seq1	11.1533	0.764607	1	1	0.0896597	0	0
comp29551_c1_seq1	11.1533	0.764607	1	1	0.0896597	0	0
comp32856_c0_seq1	11.1533	0.764607	1	1	0.0896597	0	0
comp38165_c0_seq1	11.1533	0.764607	1	1	0.0896597	0	0
comp44506_c0_seq3	11.1533	0.764607	1	1	0.0896597	0	0
comp45286_c0_seq9	11.1533	0.764607	1	1	0.0896597	0	0
comp48930_c0_seq42	11.1352	0.764421	1	7	0.0898053	0	0
comp18388_c1_seq1	11.1322	0.76439	1	1	0.0898296	0	0
comp29990_c1_seq1	11.1322	0.76439	1	1	0.0898296	0	0
comp32565_c2_seq1	11.1322	0.76439	1	1	0.0898296	0	0
comp40533_c2_seq4	11.1322	0.76439	1	1	0.0898296	0	0
comp46093_c2_seq1	11.1322	0.76439	1	1	0.0898296	0	0
comp46923_c0_seq1	11.1322	0.76439	1	1	0.0898296	0	0
comp48431_c1_seq1	11.1217	0.764282	1	2	0.0899147	0	0
comp41844_c0_seq1	11.1154	0.062423	1	8	0.411094	85	4.56948
comp21682_c0_seq1	11.1111	0.764174	1	1	0.09	0	0
comp24266_c2_seq1	11.1111	0.764174	1	1	0.09	0	0
comp32865_c1_seq1	11.1111	0.764174	1	1	0.09	0	0
comp33784_c0_seq1	11.1111	0.764174	1	1	0.09	0	0
comp35346_c4_seq1	11.1111	0.764174	1	1	0.09	0	0
comp42189_c0_seq52	11.1111	0.764174	1	1	0.09	0	0
comp46019_c0_seq11	11.1111	0.764174	1	1	0.09	0	0
comp49711_c3_seq1	11.1111	0.764174	1	1	0.09	0	0
comp51838_c0_seq1	11.1111	0.764174	1	1	0.09	0	0
comp25691_c0_seq1	11.1053	0.0653037	1	13	0.402737	138	4.47253
comp18305_c0_seq1	11.09	0.763956	1	1	0.0901711	0	0
comp23846_c0_seq1	11.09	0.763956	1	1	0.0901711	0	0
comp27057_c0_seq1	11.09	0.763956	1	1	0.0901711	0	0
comp27376_c0_seq1	11.09	0.763956	1	1	0.0901711	0	0
comp32273_c1_seq1	11.09	0.763956	1	1	0.0901711	0	0
comp37696_c2_seq1	11.09	0.763956	1	1	0.0901711	0	0
comp45505_c3_seq1	11.09	0.763956	1	1	0.0901711	0	0
comp46801_c6_seq5	11.09	0.763956	1	1	0.0901711	0	0
comp48565_c2_seq1	11.09	0.763956	1	1	0.0901711	0	0
comp48711_c1_seq7	11.09	0.763956	1	1	0.0901711	0	0
comp50371_c0_seq8	11.09	0.763956	1	1	0.0901711	0	0
comp641_c0_seq1	11.09	0.763956	1	1	0.0901711	0	0
comp44759_c2_seq9	11.0795	0.763847	1	4	0.0902569	0	0
comp50214_c0_seq2	11.0702	2.72187e-07	8.48725e-05	165	3.14674	1746	34.8352
comp24012_c0_seq1	11.0689	0.763738	1	1	0.0903429	0	0
comp36385_c0_seq14	11.0689	0.763738	1	1	0.0903429	0	0
comp39155_c1_seq2	11.0689	0.763738	1	1	0.0903429	0	0
comp40119_c6_seq4	11.0689	0.763738	1	1	0.0903429	0	0
comp43926_c4_seq1	11.0689	0.763738	1	1	0.0903429	0	0
comp44310_c4_seq1	11.0689	0.763738	1	1	0.0903429	0	0
comp45024_c3_seq1	11.0689	0.763738	1	1	0.0903429	0	0
comp45961_c1_seq1	11.0689	0.763738	1	1	0.0903429	0	0
comp49102_c1_seq4	11.0594	0.45509	1	7	0.0664951	74	0.735393
comp49734_c0_seq5	11.0517	0.00389359	0.327684	78	0.993966	824	10.985
comp21331_c0_seq1	11.0479	0.76352	1	1	0.0905153	0	0
comp36380_c2_seq1	11.0479	0.76352	1	1	0.0905153	0	0
comp37711_c1_seq1	11.0479	0.76352	1	1	0.0905153	0	0
comp42303_c0_seq4	11.0479	0.76352	1	1	0.0905153	0	0
comp42789_c1_seq1	11.0479	0.76352	1	1	0.0905153	0	0
comp42978_c2_seq2	11.0479	0.76352	1	1	0.0905153	0	0
comp43456_c1_seq8	11.0479	0.76352	1	1	0.0905153	0	0
comp43592_c0_seq1	11.0479	0.76352	1	1	0.0905153	0	0
comp44676_c3_seq2	11.0479	0.76352	1	1	0.0905153	0	0
comp47880_c3_seq1	11.0479	0.76352	1	1	0.0905153	0	0
comp48076_c1_seq2	11.0479	0.76352	1	1	0.0905153	0	0
comp48177_c15_seq2	11.0479	0.76352	1	1	0.0905153	0	0
comp48305_c1_seq13	11.0479	0.76352	1	1	0.0905153	0	0
comp49102_c1_seq9	11.0428	0.374672	1	9	0.0941072	95	1.0392
comp27922_c0_seq1	11.0268	0.7633	1	1	0.0906884	0	0
comp29780_c1_seq1	11.0268	0.7633	1	1	0.0906884	0	0
comp35978_c0_seq1	11.0268	0.7633	1	1	0.0906884	0	0
comp42100_c5_seq1	11.0268	0.7633	1	1	0.0906884	0	0
comp42896_c0_seq1	11.0268	0.7633	1	1	0.0906884	0	0
comp44736_c0_seq1	11.0268	0.7633	1	1	0.0906884	0	0
comp47299_c2_seq1	11.0268	0.7633	1	1	0.0906884	0	0
comp931_c0_seq1	11.0268	0.7633	1	1	0.0906884	0	0
comp21046_c0_seq1	11.0057	0.76308	1	1	0.0908621	0	0
comp22844_c0_seq1	11.0057	0.76308	1	1	0.0908621	0	0
comp26657_c0_seq1	11.0057	0.76308	1	1	0.0908621	0	0
comp28099_c1_seq1	11.0057	0.76308	1	1	0.0908621	0	0
comp33370_c1_seq1	11.0057	0.76308	1	1	0.0908621	0	0
comp34387_c0_seq1	11.0057	0.76308	1	1	0.0908621	0	0
comp39321_c2_seq3	11.0057	0.76308	1	1	0.0908621	0	0
comp40198_c1_seq3	11.0057	0.76308	1	1	0.0908621	0	0
comp45537_c2_seq1	11.0057	0.76308	1	1	0.0908621	0	0
comp49470_c0_seq5	11.0057	0.76308	1	1	0.0908621	0	0
comp52360_c0_seq1	11.0057	0.76308	1	1	0.0908621	0	0
comp42685_c0_seq3	10.9846	0.43219	1	2	0.0741673	21	0.814701
comp42808_c1_seq6	10.9846	0.398946	1	2	0.0855365	21	0.939588
comp43673_c0_seq1	10.9846	0.278542	1	2	0.141161	21	1.5506
comp48154_c1_seq1	10.9846	0.218895	1	4	0.181724	42	1.99617
comp45785_c2_seq8	10.9846	0.145551	1	4	0.254658	42	2.79732
comp33205_c0_seq1	10.9846	0.76286	1	1	0.0910365	0	0
comp38754_c2_seq1	10.9846	0.76286	1	1	0.0910365	0	0
comp39609_c1_seq1	10.9846	0.76286	1	1	0.0910365	0	0
comp39658_c0_seq2	10.9846	0.76286	1	1	0.0910365	0	0
comp43527_c0_seq6	10.9846	0.76286	1	1	0.0910365	0	0
comp44832_c1_seq1	10.9846	0.76286	1	1	0.0910365	0	0
comp45995_c9_seq2	10.9846	0.76286	1	1	0.0910365	0	0
comp50805_c1_seq4	10.9846	0.76286	1	4	0.0910365	0	0
comp41946_c5_seq5	10.9706	0.762713	1	3	0.0911531	0	0
comp21484_c1_seq1	10.9635	0.762639	1	1	0.0912116	0	0
comp40583_c2_seq2	10.9635	0.762639	1	1	0.0912116	0	0
comp41429_c0_seq11	10.9635	0.762639	1	1	0.0912116	0	0
comp42624_c8_seq1	10.9635	0.762639	1	1	0.0912116	0	0
comp43168_c0_seq7	10.9635	0.762639	1	1	0.0912116	0	0
comp43659_c3_seq22	10.9635	0.762639	1	1	0.0912116	0	0
comp46383_c3_seq3	10.9444	0.00179501	0.181805	39	1.17745	408	12.8865
comp31900_c1_seq1	10.9424	0.762417	1	1	0.0913873	0	0
comp32220_c2_seq1	10.9424	0.762417	1	1	0.0913873	0	0
comp46433_c0_seq4	10.9424	0.762417	1	1	0.0913873	0	0
comp46560_c10_seq1	10.9424	0.762417	1	1	0.0913873	0	0
comp49619_c0_seq20	10.9424	0.762417	1	1	0.0913873	0	0
comp50284_c0_seq18	10.9424	0.762417	1	1	0.0913873	0	0
comp780_c0_seq1	10.9424	0.762417	1	1	0.0913873	0	0
comp46601_c6_seq1	10.9323	0.0260758	1	20	0.598864	209	6.54697
comp14984_c0_seq1	10.9214	0.762195	1	1	0.0915637	0	0
comp26637_c1_seq1	10.9214	0.762195	1	1	0.0915637	0	0
comp39629_c3_seq1	10.9214	0.762195	1	1	0.0915637	0	0
comp41792_c4_seq1	10.9214	0.762195	1	1	0.0915637	0	0
comp45565_c0_seq3	10.9214	0.762195	1	1	0.0915637	0	0
comp47566_c2_seq16	10.9099	0.115818	1	7	0.299919	73	3.27209
comp51013_c0_seq13	10.902	0.0975316	1	19	0.333273	198	3.63336
comp32958_c0_seq1	10.9003	0.761972	1	1	0.0917408	0	0
comp42924_c0_seq13	10.8897	0.76186	1	2	0.0918296	0	0
comp43237_c6_seq12	10.88	0.387385	1	5	0.0909318	52	0.989339
comp17465_c0_seq1	10.8792	0.761748	1	1	0.0919186	0	0
comp42809_c0_seq2	10.8792	0.761748	1	1	0.0919186	0	0
comp46942_c2_seq1	10.8792	0.761748	1	1	0.0919186	0	0
comp46952_c4_seq1	10.8792	0.761748	1	1	0.0919186	0	0
comp47507_c0_seq1	10.8792	0.761748	1	1	0.0919186	0	0
comp48893_c4_seq20	10.8792	0.761748	1	2	0.0919186	0	0
comp31985_c0_seq1	10.8581	0.761524	1	1	0.0920971	0	0
comp33221_c1_seq1	10.8581	0.761524	1	1	0.0920971	0	0
comp39367_c1_seq16	10.8581	0.761524	1	2	0.0920971	0	0
comp39971_c0_seq1	10.8581	0.761524	1	1	0.0920971	0	0
comp40289_c1_seq1	10.8581	0.761524	1	1	0.0920971	0	0
comp43328_c2_seq3	10.8581	0.761524	1	1	0.0920971	0	0
comp45143_c0_seq3	10.8581	0.761524	1	1	0.0920971	0	0
comp45432_c4_seq8	10.8581	0.761524	1	1	0.0920971	0	0
comp48183_c2_seq1	10.838	0.000994527	0.113931	0	0	313	10.838
comp25981_c1_seq1	10.837	0.761299	1	1	0.0922763	0	0
comp26169_c1_seq1	10.837	0.761299	1	1	0.0922763	0	0
comp29023_c1_seq1	10.837	0.761299	1	1	0.0922763	0	0
comp30254_c1_seq1	10.837	0.761299	1	1	0.0922763	0	0
comp34454_c4_seq1	10.837	0.761299	1	1	0.0922763	0	0
comp38675_c3_seq1	10.837	0.761299	1	1	0.0922763	0	0
comp50726_c2_seq1	10.837	0.761299	1	1	0.0922763	0	0
comp57024_c0_seq1	10.837	0.761299	1	1	0.0922763	0	0
comp41256_c2_seq2	10.8225	0.00100289	0.114535	0	0	277	10.8225
comp30908_c0_seq2	10.8159	0.761074	1	1	0.0924562	0	0
comp32270_c1_seq1	10.8159	0.761074	1	1	0.0924562	0	0
comp34306_c0_seq1	10.8159	0.761074	1	1	0.0924562	0	0
comp35148_c1_seq1	10.8159	0.761074	1	1	0.0924562	0	0
comp40725_c2_seq2	10.8159	0.761074	1	1	0.0924562	0	0
comp42545_c1_seq4	10.8159	0.761074	1	1	0.0924562	0	0
comp46427_c2_seq17	10.8159	0.761074	1	3	0.0924562	0	0
comp49977_c0_seq2	10.8159	0.761074	1	1	0.0924562	0	0
comp35828_c0_seq3	10.7949	0.760848	1	1	0.0926367	0	0
comp42140_c2_seq7	10.7949	0.760848	1	1	0.0926367	0	0
comp42742_c8_seq1	10.7949	0.760848	1	1	0.0926367	0	0
comp43066_c3_seq6	10.7949	0.760848	1	1	0.0926367	0	0
comp45741_c0_seq1	10.7949	0.760848	1	1	0.0926367	0	0
comp11045_c0_seq1	10.7738	0.760621	1	1	0.092818	0	0
comp20025_c1_seq1	10.7738	0.760621	1	1	0.092818	0	0
comp27113_c0_seq1	10.7738	0.760621	1	1	0.092818	0	0
comp27259_c0_seq1	10.7738	0.760621	1	1	0.092818	0	0
comp30732_c0_seq1	10.7738	0.760621	1	1	0.092818	0	0
comp36452_c0_seq1	10.7738	0.760621	1	1	0.092818	0	0
comp42429_c0_seq1	10.7738	0.760621	1	1	0.092818	0	0
comp47460_c3_seq4	10.7738	0.760621	1	1	0.092818	0	0
comp50203_c1_seq1	10.7738	0.760621	1	1	0.092818	0	0
comp9762_c1_seq1	10.7738	0.760621	1	1	0.092818	0	0
comp30581_c0_seq2	10.7527	0.760394	1	1	0.093	0	0
comp34985_c1_seq2	10.7527	0.760394	1	1	0.093	0	0
comp36008_c1_seq1	10.7527	0.760394	1	1	0.093	0	0
comp38212_c6_seq1	10.7527	0.760394	1	1	0.093	0	0
comp38476_c3_seq1	10.7527	0.760394	1	1	0.093	0	0
comp41044_c2_seq1	10.7527	0.760394	1	1	0.093	0	0
comp21425_c0_seq1	10.7316	0.760166	1	1	0.0931827	0	0
comp28382_c3_seq1	10.7316	0.760166	1	1	0.0931827	0	0
comp38332_c0_seq1	10.7316	0.760166	1	1	0.0931827	0	0
comp42940_c6_seq10	10.7316	0.760166	1	1	0.0931827	0	0
comp49177_c3_seq3	10.7316	0.760166	1	1	0.0931827	0	0
comp49403_c1_seq32	10.7316	0.760166	1	1	0.0931827	0	0
comp39023_c7_seq1	10.7231	0.350474	1	4	0.108103	41	1.15919
comp47376_c4_seq3	10.7231	0.152674	1	8	0.253636	82	2.71977
comp38900_c3_seq1	10.7231	0.0248744	1	12	0.624079	123	6.69206
comp49102_c1_seq1	10.7231	0.40148	1	8	0.0872878	82	0.935995
comp49115_c1_seq6	10.7106	0.000921572	0.107136	42	1.36349	430	14.6039
comp17586_c0_seq1	10.7105	0.759937	1	1	0.0933662	0	0
comp30310_c0_seq1	10.7105	0.759937	1	1	0.0933662	0	0
comp36499_c6_seq1	10.7105	0.759937	1	1	0.0933662	0	0
comp38107_c0_seq4	10.7105	0.759937	1	1	0.0933662	0	0
comp41393_c7_seq7	10.7105	0.759937	1	1	0.0933662	0	0
comp46023_c7_seq1	10.7105	0.759937	1	1	0.0933662	0	0
comp47528_c2_seq28	10.7105	0.759937	1	2	0.0933662	0	0
comp50191_c4_seq1	10.7105	0.759937	1	1	0.0933662	0	0
comp47925_c1_seq4	10.703	0.0464566	1	26	0.492878	266	5.27526
comp49509_c0_seq9	10.6979	0.7598	1	5	0.0934766	0	0
comp19530_c1_seq1	10.6894	0.759708	1	1	0.0935503	0	0
comp29012_c0_seq1	10.6894	0.759708	1	1	0.0935503	0	0
comp29429_c1_seq1	10.6894	0.759708	1	1	0.0935503	0	0
comp33702_c1_seq1	10.6894	0.759708	1	1	0.0935503	0	0
comp39231_c7_seq1	10.6894	0.759708	1	1	0.0935503	0	0
comp40188_c3_seq6	10.6894	0.759708	1	2	0.0935503	0	0
comp43651_c0_seq3	10.6894	0.759708	1	1	0.0935503	0	0
comp44999_c1_seq1	10.6894	0.759708	1	1	0.0935503	0	0
comp45957_c1_seq1	10.6894	0.759708	1	1	0.0935503	0	0
comp50765_c2_seq1	10.6894	0.759708	1	1	0.0935503	0	0
comp725_c1_seq1	10.6894	0.759708	1	1	0.0935503	0	0
comp38067_c0_seq2	10.6789	0.759593	1	2	0.0936427	0	0
comp41537_c5_seq2	10.6708	0.347366	1	5	0.1102	51	1.17592
comp49510_c3_seq12	10.6708	0.123375	1	10	0.296252	102	3.16125
comp20666_c1_seq1	10.6684	0.759478	1	1	0.0937352	0	0
comp28722_c0_seq2	10.6684	0.759478	1	1	0.0937352	0	0
comp28768_c0_seq2	10.6684	0.759478	1	1	0.0937352	0	0
comp33337_c0_seq2	10.6684	0.759478	1	1	0.0937352	0	0
comp33712_c1_seq1	10.6684	0.759478	1	1	0.0937352	0	0
comp36613_c0_seq1	10.6684	0.759478	1	1	0.0937352	0	0
comp38033_c2_seq2	10.6684	0.759478	1	1	0.0937352	0	0
comp43481_c2_seq1	10.6684	0.759478	1	1	0.0937352	0	0
comp47513_c0_seq8	10.6553	0.00374703	0.318489	27	1.05054	275	11.1938
comp45872_c6_seq1	10.6473	0.759247	1	1	0.0939208	0	0
comp46138_c1_seq1	10.6473	0.759247	1	1	0.0939208	0	0
comp50407_c0_seq2	10.6473	0.759247	1	1	0.0939208	0	0
comp44430_c1_seq12	10.6367	0.759131	1	2	0.0940139	0	0
comp19375_c0_seq2	10.6262	0.759016	1	1	0.0941072	0	0
comp30716_c1_seq1	10.6262	0.759016	1	1	0.0941072	0	0
comp33444_c0_seq1	10.6262	0.759016	1	1	0.0941072	0	0
comp36039_c0_seq1	10.6262	0.759016	1	1	0.0941072	0	0
comp43725_c0_seq3	10.6262	0.759016	1	1	0.0941072	0	0
comp44637_c1_seq1	10.6262	0.759016	1	1	0.0941072	0	0
comp49324_c5_seq2	10.6262	0.759016	1	1	0.0941072	0	0
comp49761_c0_seq3	10.6262	0.759016	1	1	0.0941072	0	0
comp53050_c0_seq1	10.6262	0.759016	1	1	0.0941072	0	0
comp687_c1_seq1	10.6262	0.759016	1	1	0.0941072	0	0
comp38964_c6_seq10	10.611	0.236651	1	7	0.176039	71	1.86795
comp30831_c4_seq1	10.6051	0.758784	1	1	0.0942942	0	0
comp31378_c0_seq1	10.6051	0.758784	1	1	0.0942942	0	0
comp34049_c2_seq1	10.6051	0.758784	1	1	0.0942942	0	0
comp42665_c0_seq8	10.6051	0.758784	1	1	0.0942942	0	0
comp13175_c0_seq1	10.584	0.758551	1	1	0.0944821	0	0
comp24820_c0_seq1	10.584	0.758551	1	1	0.0944821	0	0
comp30399_c0_seq1	10.584	0.758551	1	1	0.0944821	0	0
comp30458_c0_seq1	10.584	0.758551	1	1	0.0944821	0	0
comp34373_c0_seq1	10.584	0.758551	1	1	0.0944821	0	0
comp39472_c1_seq9	10.584	0.758551	1	2	0.0944821	0	0
comp43679_c4_seq1	10.584	0.758551	1	1	0.0944821	0	0
comp45805_c1_seq1	10.584	0.758551	1	1	0.0944821	0	0
comp48160_c0_seq14	10.584	0.758551	1	1	0.0944821	0	0
comp48502_c1_seq4	10.584	0.758551	1	1	0.0944821	0	0
comp48877_c3_seq2	10.584	0.758551	1	1	0.0944821	0	0
comp49705_c3_seq1	10.584	0.758551	1	1	0.0944821	0	0
comp48119_c2_seq2	10.5823	0.0226236	1	26	0.655598	263	6.93772
comp23827_c1_seq1	10.5629	0.758318	1	1	0.0946707	0	0
comp27572_c2_seq1	10.5629	0.758318	1	1	0.0946707	0	0
comp28007_c5_seq1	10.5629	0.758318	1	1	0.0946707	0	0
comp32798_c1_seq1	10.5629	0.758318	1	1	0.0946707	0	0
comp40121_c1_seq2	10.5629	0.758318	1	1	0.0946707	0	0
comp45785_c1_seq1	10.5629	0.758318	1	1	0.0946707	0	0
comp49935_c2_seq1	10.5629	0.758318	1	1	0.0946707	0	0
comp20867_c0_seq1	10.5418	0.758084	1	1	0.09486	0	0
comp20926_c0_seq1	10.5418	0.758084	1	1	0.09486	0	0
comp23969_c0_seq2	10.5418	0.758084	1	1	0.09486	0	0
comp27296_c1_seq1	10.5418	0.758084	1	1	0.09486	0	0
comp32204_c0_seq1	10.5418	0.758084	1	1	0.09486	0	0
comp37734_c6_seq1	10.5418	0.758084	1	1	0.09486	0	0
comp43194_c1_seq1	10.5418	0.758084	1	1	0.09486	0	0
comp656_c0_seq1	10.5418	0.758084	1	1	0.09486	0	0
comp188_c0_seq1	10.5208	0.757849	1	1	0.0950501	0	0
comp23285_c0_seq1	10.5208	0.757849	1	1	0.0950501	0	0
comp25403_c0_seq1	10.5208	0.757849	1	1	0.0950501	0	0
comp33112_c0_seq1	10.5208	0.757849	1	1	0.0950501	0	0
comp39708_c3_seq1	10.5208	0.757849	1	1	0.0950501	0	0
comp42953_c0_seq3	10.5208	0.757849	1	1	0.0950501	0	0
comp46197_c1_seq1	10.5208	0.757849	1	1	0.0950501	0	0
comp42960_c9_seq8	10.5126	0.000377117	0.0516342	41	1.60846	412	16.9091
comp11391_c0_seq1	10.4997	0.757614	1	1	0.095241	0	0
comp22373_c0_seq1	10.4997	0.757614	1	1	0.095241	0	0
comp33655_c2_seq1	10.4997	0.757614	1	1	0.095241	0	0
comp40056_c0_seq1	10.4997	0.757614	1	1	0.095241	0	0
comp41360_c4_seq4	10.4997	0.757614	1	1	0.095241	0	0
comp42759_c7_seq1	10.4997	0.757614	1	1	0.095241	0	0
comp47129_c3_seq3	10.4997	0.757614	1	1	0.095241	0	0
comp52398_c0_seq1	10.4997	0.757614	1	1	0.095241	0	0
comp29419_c0_seq2	10.4786	0.757377	1	1	0.0954326	0	0
comp30244_c1_seq1	10.4786	0.757377	1	1	0.0954326	0	0
comp33741_c1_seq1	10.4786	0.757377	1	1	0.0954326	0	0
comp34550_c0_seq1	10.4786	0.757377	1	1	0.0954326	0	0
comp35222_c1_seq6	10.4786	0.757377	1	1	0.0954326	0	0
comp37523_c0_seq8	10.4786	0.757377	1	1	0.0954326	0	0
comp4271_c0_seq1	10.4786	0.757377	1	1	0.0954326	0	0
comp44130_c0_seq1	10.4786	0.757377	1	1	0.0954326	0	0
comp44494_c1_seq1	10.4786	0.757377	1	1	0.0954326	0	0
comp45606_c1_seq1	10.4786	0.757377	1	1	0.0954326	0	0
comp46836_c7_seq1	10.4786	0.757377	1	1	0.0954326	0	0
comp46964_c2_seq1	10.4786	0.757377	1	1	0.0954326	0	0
comp47902_c2_seq2	10.4786	0.757377	1	1	0.0954326	0	0
comp9810_c0_seq1	10.4786	0.757377	1	1	0.0954326	0	0
comp44963_c1_seq8	10.4616	0.573976	1	1	0.0404693	10	0.423372
comp47672_c0_seq1	10.4616	0.540937	1	1	0.0478608	10	0.500698
comp40208_c1_seq1	10.4616	0.529721	1	1	0.050565	10	0.528989
comp36601_c1_seq3	10.4616	0.527289	1	1	0.0511651	10	0.535266
comp30415_c0_seq2	10.4616	0.50915	1	2	0.0558	20	0.583755
comp47174_c1_seq3	10.4616	0.507145	1	1	0.0563302	10	0.589301
comp50954_c3_seq2	10.4616	0.507145	1	1	0.0563302	10	0.589301
comp44670_c0_seq3	10.4616	0.488492	1	1	0.0614378	10	0.642735
comp40848_c2_seq2	10.4616	0.479535	1	2	0.0640081	20	0.669624
comp49682_c0_seq7	10.4616	0.471033	1	1	0.0665217	10	0.695921
comp46374_c1_seq10	10.4616	0.458141	1	1	0.0704755	10	0.737283
comp49221_c2_seq4	10.4616	0.437313	1	1	0.0772476	10	0.80813
comp46747_c4_seq8	10.4616	0.413306	1	2	0.0856911	20	0.896462
comp40533_c4_seq1	10.4616	0.375667	1	1	0.100487	10	1.05125
comp43194_c4_seq1	10.4616	0.340266	1	3	0.11644	30	1.21815
comp33669_c0_seq1	10.4616	0.33202	1	3	0.120483	30	1.26044
comp39233_c0_seq1	10.4616	0.297284	1	3	0.139091	30	1.45511
comp34017_c1_seq1	10.4616	0.293717	1	2	0.141161	20	1.47676
comp35901_c0_seq1	10.4616	0.267668	1	2	0.157313	20	1.64574
comp48035_c2_seq2	10.4616	0.620155	1	1	0.0314523	10	0.32904
comp41126_c0_seq3	10.4616	0.612755	1	1	0.0328008	10	0.343148
comp50366_c0_seq18	10.4616	0.598902	1	1	0.035422	10	0.370569
comp47301_c0_seq21	10.4616	0.594322	1	1	0.036317	10	0.379932
comp47230_c0_seq12	10.4616	0.592617	1	1	0.0366538	10	0.383456
comp46004_c1_seq43	10.4616	0.590092	1	2	0.0371563	20	0.388713
comp45468_c0_seq13	10.4616	0.580522	1	1	0.0391014	10	0.409062
comp50967_c0_seq6	10.4616	0.562058	1	1	0.0430399	10	0.450265
comp49185_c1_seq18	10.4616	0.533407	1	1	0.0496649	10	0.519573
comp49462_c0_seq20	10.4616	0.532548	1	2	0.0498738	20	0.521758
comp38563_c4_seq1	10.4616	0.502283	1	1	0.0576306	10	0.602906
comp48051_c5_seq1	10.4616	0.478047	1	1	0.0644429	10	0.674174
comp40328_c0_seq1	10.4616	0.470721	1	1	0.0666152	10	0.696899
comp30993_c1_seq2	10.4616	0.467578	1	1	0.0675641	10	0.706826
comp37610_c2_seq1	10.4616	0.442468	1	1	0.0755255	10	0.790114
comp33898_c0_seq2	10.4616	0.417275	1	1	0.0842451	10	0.881335
comp47192_c2_seq1	10.4616	0.386994	1	2	0.0958182	20	1.00241
comp19197_c0_seq1	10.4616	0.338431	1	4	0.117328	40	1.22744
comp50357_c0_seq31	10.4616	0.334363	1	4	0.119321	40	1.24828
comp37616_c0_seq1	10.4616	0.317022	1	2	0.128189	20	1.34106
comp45994_c1_seq13	10.4616	0.219147	1	3	0.193329	30	2.02252
comp50845_c1_seq8	10.4616	0.014143	0.860258	15	0.770802	150	8.06379
comp26878_c1_seq1	10.4575	0.757141	1	1	0.095625	0	0
comp31315_c3_seq1	10.4575	0.757141	1	1	0.095625	0	0
comp34645_c3_seq1	10.4575	0.757141	1	1	0.095625	0	0
comp42792_c5_seq1	10.4575	0.757141	1	1	0.095625	0	0
comp46601_c10_seq1	10.4575	0.757141	1	1	0.095625	0	0
comp47726_c1_seq1	10.4575	0.757141	1	1	0.095625	0	0
comp50172_c8_seq1	10.4575	0.757141	1	1	0.095625	0	0
comp52744_c0_seq1	10.4575	0.757141	1	1	0.095625	0	0
comp24688_c0_seq1	10.4364	0.756903	1	1	0.0958182	0	0
comp27048_c0_seq1	10.4364	0.756903	1	1	0.0958182	0	0
comp27936_c1_seq1	10.4364	0.756903	1	1	0.0958182	0	0
comp30494_c1_seq1	10.4364	0.756903	1	1	0.0958182	0	0
comp31326_c1_seq2	10.4364	0.756903	1	1	0.0958182	0	0
comp34777_c1_seq7	10.4364	0.756903	1	1	0.0958182	0	0
comp36240_c1_seq1	10.4364	0.756903	1	1	0.0958182	0	0
comp36952_c0_seq1	10.4364	0.756903	1	1	0.0958182	0	0
comp40893_c0_seq3	10.4364	0.756903	1	1	0.0958182	0	0
comp44591_c3_seq2	10.4364	0.756903	1	1	0.0958182	0	0
comp47845_c1_seq6	10.4364	0.756903	1	1	0.0958182	0	0
comp48469_c0_seq1	10.4364	0.756903	1	1	0.0958182	0	0
comp48472_c0_seq1	10.4364	0.756903	1	1	0.0958182	0	0
comp49219_c1_seq1	10.4364	0.756903	1	1	0.0958182	0	0
comp52924_c0_seq1	10.4364	0.756903	1	1	0.0958182	0	0
comp42431_c0_seq6	10.4322	0.756856	1	5	0.0958569	0	0
comp46006_c4_seq4	10.4294	0.756824	1	3	0.0958828	0	0
comp49012_c1_seq2	10.4192	0.00124725	0.136811	0	0	265	10.4192
comp28648_c1_seq1	10.4153	0.756665	1	1	0.0960122	0	0
comp33794_c0_seq1	10.4153	0.756665	1	1	0.0960122	0	0
comp37668_c2_seq1	10.4153	0.756665	1	1	0.0960122	0	0
comp42596_c3_seq4	10.4153	0.756665	1	1	0.0960122	0	0
comp46475_c1_seq1	10.4153	0.756665	1	1	0.0960122	0	0
comp47223_c2_seq1	10.4153	0.756665	1	1	0.0960122	0	0
comp50062_c2_seq12	10.4153	0.756665	1	1	0.0960122	0	0
comp70_c0_seq1	10.4153	0.756665	1	1	0.0960122	0	0
comp41643_c1_seq60	10.4107	0.756612	1	9	0.0960554	0	0
comp40972_c1_seq23	10.3962	0.0284087	1	16	0.62	159	6.44563
comp27154_c1_seq1	10.3943	0.756426	1	1	0.0962069	0	0
comp27674_c0_seq1	10.3943	0.756426	1	1	0.0962069	0	0
comp29124_c1_seq1	10.3943	0.756426	1	1	0.0962069	0	0
comp39241_c2_seq13	10.3943	0.756426	1	1	0.0962069	0	0
comp40511_c8_seq4	10.3943	0.756426	1	1	0.0962069	0	0
comp41643_c1_seq47	10.3943	0.756426	1	1	0.0962069	0	0
comp44149_c0_seq1	10.3943	0.756426	1	1	0.0962069	0	0
comp46431_c7_seq4	10.3943	0.756426	1	1	0.0962069	0	0
comp47345_c2_seq2	10.3943	0.756426	1	1	0.0962069	0	0
comp48579_c1_seq5	10.3943	0.756426	1	1	0.0962069	0	0
comp32597_c0_seq1	10.3732	0.756187	1	1	0.0964025	0	0
comp37645_c1_seq1	10.3732	0.756187	1	1	0.0964025	0	0
comp39112_c2_seq1	10.3732	0.756187	1	1	0.0964025	0	0
comp43086_c2_seq1	10.3732	0.756187	1	1	0.0964025	0	0
comp43862_c0_seq10	10.3732	0.756187	1	1	0.0964025	0	0
comp46305_c0_seq3	10.3732	0.756187	1	1	0.0964025	0	0
comp45962_c0_seq1	10.3665	0.070052	1	11	0.425208	109	4.4079
comp24727_c0_seq1	10.3521	0.755946	1	1	0.0965988	0	0
comp33199_c0_seq3	10.3521	0.755946	1	1	0.0965988	0	0
comp34289_c2_seq1	10.3521	0.755946	1	1	0.0965988	0	0
comp40261_c1_seq1	10.3521	0.755946	1	1	0.0965988	0	0
comp44738_c1_seq12	10.3521	0.755946	1	1	0.0965988	0	0
comp44831_c1_seq6	10.3521	0.755946	1	1	0.0965988	0	0
comp46383_c0_seq1	10.3521	0.755946	1	1	0.0965988	0	0
comp49087_c5_seq2	10.3521	0.755946	1	1	0.0965988	0	0
comp50164_c4_seq1	10.3521	0.755946	1	1	0.0965988	0	0
comp49907_c3_seq2	10.3453	0.225212	1	9	0.191079	89	1.97677
comp21684_c0_seq1	10.331	0.755705	1	1	0.0967959	0	0
comp23567_c0_seq1	10.331	0.755705	1	1	0.0967959	0	0
comp33341_c4_seq1	10.331	0.755705	1	1	0.0967959	0	0
comp38834_c2_seq1	10.331	0.755705	1	1	0.0967959	0	0
comp39540_c2_seq1	10.331	0.755705	1	1	0.0967959	0	0
comp39610_c2_seq1	10.331	0.755705	1	1	0.0967959	0	0
comp40165_c4_seq8	10.331	0.755705	1	1	0.0967959	0	0
comp41585_c0_seq2	10.331	0.755705	1	1	0.0967959	0	0
comp42142_c11_seq1	10.331	0.755705	1	1	0.0967959	0	0
comp43331_c4_seq1	10.331	0.755705	1	1	0.0967959	0	0
comp45296_c3_seq1	10.331	0.755705	1	1	0.0967959	0	0
comp45581_c8_seq5	10.331	0.755705	1	1	0.0967959	0	0
comp45895_c0_seq1	10.331	0.755705	1	1	0.0967959	0	0
comp47687_c1_seq1	10.331	0.755705	1	1	0.0967959	0	0
comp34011_c1_seq2	10.3221	0.155759	1	15	0.262528	148	2.70983
comp44260_c0_seq4	10.3202	0.000487085	0.0641795	37	1.58528	365	16.3604
comp42243_c3_seq1	10.3121	0.12354	1	7	0.309422	69	3.1908
comp18920_c1_seq1	10.3099	0.755464	1	1	0.0969939	0	0
comp20802_c1_seq1	10.3099	0.755464	1	1	0.0969939	0	0
comp26374_c0_seq1	10.3099	0.755464	1	1	0.0969939	0	0
comp35400_c1_seq2	10.3099	0.755464	1	1	0.0969939	0	0
comp42638_c2_seq1	10.3099	0.755464	1	1	0.0969939	0	0
comp43859_c2_seq2	10.3099	0.755464	1	1	0.0969939	0	0
comp48537_c0_seq3	10.3099	0.755464	1	1	0.0969939	0	0
comp49500_c0_seq8	10.3099	0.755464	1	1	0.0969939	0	0
comp50034_c4_seq1	10.3099	0.755464	1	1	0.0969939	0	0
comp22757_c1_seq1	10.2888	0.755221	1	1	0.0971926	0	0
comp40288_c0_seq1	10.2888	0.755221	1	1	0.0971926	0	0
comp41163_c1_seq1	10.2888	0.755221	1	1	0.0971926	0	0
comp42528_c2_seq2	10.2888	0.755221	1	1	0.0971926	0	0
comp43744_c0_seq12	10.2888	0.755221	1	1	0.0971926	0	0
comp43867_c5_seq22	10.2888	0.755221	1	1	0.0971926	0	0
comp44105_c2_seq1	10.2888	0.755221	1	1	0.0971926	0	0
comp45385_c2_seq2	10.2888	0.755221	1	1	0.0971926	0	0
comp46044_c0_seq2	10.2888	0.755221	1	1	0.0971926	0	0
comp9091_c0_seq1	10.2888	0.755221	1	1	0.0971926	0	0
comp47771_c0_seq5	10.2872	0.269169	1	6	0.159787	59	1.64376
comp24132_c1_seq1	10.2678	0.754978	1	1	0.0973922	0	0
comp2670_c1_seq1	10.2678	0.754978	1	1	0.0973922	0	0
comp30005_c3_seq2	10.2678	0.754978	1	1	0.0973922	0	0
comp33406_c2_seq1	10.2678	0.754978	1	1	0.0973922	0	0
comp37026_c0_seq1	10.2678	0.754978	1	1	0.0973922	0	0
comp38415_c1_seq1	10.2678	0.754978	1	1	0.0973922	0	0
comp46073_c0_seq1	10.2678	0.754978	1	1	0.0973922	0	0
comp49816_c0_seq3	10.2678	0.754978	1	1	0.0973922	0	0
comp48132_c1_seq2	10.2654	0.0151076	0.897776	32	0.774763	314	7.95325
comp36168_c3_seq1	10.2572	0.754856	1	2	0.0974923	0	0
comp46431_c4_seq3	10.2551	0.754832	1	5	0.0975124	0	0
comp49715_c0_seq6	10.2501	0.000587623	0.0745488	94	1.55346	921	15.9231
comp29417_c0_seq1	10.2467	0.754734	1	1	0.0975926	0	0
comp299_c0_seq1	10.2467	0.754734	1	1	0.0975926	0	0
comp31693_c1_seq1	10.2467	0.754734	1	1	0.0975926	0	0
comp34130_c0_seq1	10.2467	0.754734	1	1	0.0975926	0	0
comp42002_c0_seq2	10.2467	0.754734	1	1	0.0975926	0	0
comp42576_c4_seq1	10.2467	0.754734	1	1	0.0975926	0	0
comp44244_c1_seq5	10.2467	0.754734	1	4	0.0975926	0	0
comp44784_c0_seq1	10.2467	0.754734	1	1	0.0975926	0	0
comp45072_c3_seq1	10.2467	0.754734	1	1	0.0975926	0	0
comp47516_c3_seq1	10.2467	0.754734	1	1	0.0975926	0	0
comp47585_c1_seq13	10.2467	0.754734	1	2	0.0975926	0	0
comp48007_c0_seq3	10.2467	0.754734	1	1	0.0975926	0	0
comp49474_c1_seq21	10.2413	0.0494118	1	19	0.508274	186	5.2054
comp29362_c1_seq1	10.2256	0.75449	1	1	0.0977938	0	0
comp32918_c3_seq1	10.2256	0.75449	1	1	0.0977938	0	0
comp33621_c0_seq2	10.2256	0.75449	1	1	0.0977938	0	0
comp34290_c3_seq1	10.2256	0.75449	1	1	0.0977938	0	0
comp34427_c2_seq1	10.2256	0.75449	1	1	0.0977938	0	0
comp36899_c0_seq2	10.2256	0.75449	1	1	0.0977938	0	0
comp39989_c0_seq1	10.2256	0.75449	1	1	0.0977938	0	0
comp40567_c0_seq3	10.2256	0.75449	1	1	0.0977938	0	0
comp42438_c0_seq1	10.2256	0.75449	1	1	0.0977938	0	0
comp43884_c2_seq1	10.2256	0.75449	1	1	0.0977938	0	0
comp45025_c1_seq1	10.2256	0.75449	1	1	0.0977938	0	0
comp48442_c3_seq1	10.2256	0.75449	1	1	0.0977938	0	0
comp50634_c10_seq1	10.2256	0.75449	1	1	0.0977938	0	0
comp29992_c1_seq1	10.2045	0.754244	1	1	0.0979959	0	0
comp42657_c0_seq1	10.2045	0.754244	1	1	0.0979959	0	0
comp44037_c2_seq9	10.2045	0.754244	1	1	0.0979959	0	0
comp44308_c0_seq6	10.2045	0.754244	1	1	0.0979959	0	0
comp46291_c3_seq1	10.2045	0.754244	1	1	0.0979959	0	0
comp48172_c7_seq6	10.2045	0.754244	1	4	0.0979959	0	0
comp49279_c0_seq4	10.2045	0.754244	1	1	0.0979959	0	0
comp50254_c0_seq6	10.2045	0.754244	1	1	0.0979959	0	0
comp50479_c2_seq1	10.2045	0.754244	1	1	0.0979959	0	0
comp52311_c0_seq1	10.2045	0.754244	1	1	0.0979959	0	0
[truncated: 109,009 more rows]
