# Supplementary material for: De Novo Assembly and Comparative Transcriptome Analyses of Red and Green Morphs of Sweet Basil Grown in Full Sunlight
Source: PLoS One. 2016 Aug 2;11(8):e0160370. doi: 10.1371/journal.pone.0160370 (PMC4970699; doi:10.1371/journal.pone.0160370)
Supplement: S2 Table — Blastx annotation of all transcripts against plant RefSeq and Arabidopsis databases with E-values and transcripts sizes. (XLSX) [file pone.0160370.s013.xlsx]

## Sheet: basil_transcriptome
S2 Table. Blastx annotation descriptions.
Transcript_ID	Size (bp)	Description (Blast RefSeq)	Description (Blast Ath)
comp1_c0_seq1	276	probable sodium/metabolite cotransporter BASS4, chloroplastic isoform X1 [Fragaria vesca subsp. vesca]
comp1_c1_seq1	258	hypothetical protein EUTSA_v10029399mg [Eutrema salsugineum]
comp10_c0_seq1	252	not available
comp100_c0_seq1	615	hypothetical protein CHLNCDRAFT_136960 [Chlorella variabilis]
comp1000_c0_seq1	240	uncharacterized protein LOC103502255 [Cucumis melo]
comp1000_c1_seq1	241	not available
comp10001_c0_seq1	370	not available
comp10003_c0_seq1	228	uncharacterized protein LOC100306129 isoform X1 [Glycine max]
comp10008_c0_seq1	457	exocyst complex component EXO70A1 [Cucumis sativus]
comp1001_c0_seq1	402	hypothetical protein PHAVU_002G177000g [Phaseolus vulgaris]
comp10010_c0_seq1	215	not available
comp10012_c0_seq1	725	pentatricopeptide repeat-containing protein At2g22410, mitochondrial [Amborella trichopoda]
comp10013_c0_seq1	247	SFBB16-gamma [Medicago truncatula]
comp10016_c0_seq1	281	not available
comp10017_c0_seq1	245	hypothetical protein SELMODRAFT_423257 [Selaginella moellendorffii]
comp10018_c0_seq1	436	hypothetical protein SORBIDRAFT_02g007540 [Sorghum bicolor]
comp10019_c0_seq1	429	not available
comp10019_c1_seq1	257	hypothetical protein CICLE_v10023801mg [Citrus clementina]
comp1002_c0_seq1	324	exocyst complex component EXO70B1-like [Prunus mume]
comp1002_c1_seq1	286	uncharacterized protein LOC103940807 [Pyrus x bretschneideri]
comp1003_c0_seq1	441	uncharacterized protein LOC104423684 [Eucalyptus grandis]
comp10032_c0_seq1	334	predicted protein [Chlamydomonas reinhardtii]
comp10032_c1_seq1	210	not available
comp10037_c0_seq1	307	cysteine-rich receptor-like protein kinase 10 isoform X1 [Eucalyptus grandis]
comp1004_c0_seq1	213	hypothetical protein VOLCADRAFT_106173 [Volvox carteri f. nagariensis]
comp10041_c0_seq1	361	palmitoyl-protein thioesterase precursor (ISS) [Ostreococcus tauri]
comp10046_c0_seq1	260	LOW QUALITY PROTEIN: probable disease resistance RPP8-like protein 2 [Elaeis guineensis]
comp1005_c0_seq1	279	predicted protein [Micromonas sp. RCC299]
comp10050_c0_seq1	213	hypothetical protein CICLE_v10008269mg [Citrus clementina]	AT5G25220.1_Symbols:_KNAT3_KNOTTED1-like_homeobox_gene_3_
comp10052_c0_seq1	201	patatin-02-like [Solanum tuberosum]
comp10053_c0_seq1	535	uncharacterized protein LOC104119971 [Nicotiana tomentosiformis]
comp10053_c1_seq1	628	hypothetical protein MICPUCDRAFT_56546 [Micromonas pusilla CCMP1545]
comp10054_c0_seq1	235	protein gamma response 1 isoform X1 [Sesamum indicum]
comp10055_c0_seq1	480	not available
comp10058_c0_seq1	225	probable LRR receptor-like serine/threonine-protein kinase At1g05700 [Sesamum indicum]	AT1G51800.1_Symbols:_Leucine-rich_repeat_protein_kinase_family_protein_
comp10060_c0_seq1	211	hypothetical protein L484_012238 [Morus notabilis]
comp10061_c0_seq1	258	premnaspirodiene oxygenase-like [Sesamum indicum]	AT3G48300.1_Symbols:_CYP71A23_cytochrome_P450,_family_71,_subfamily_A,_polypeptide_23_
comp10061_c1_seq1	235	premnaspirodiene oxygenase-like [Sesamum indicum]	AT1G13110.1_Symbols:_CYP71B7_cytochrome_P450,_family_71_subfamily_B,_polypeptide_7_
comp10064_c0_seq1	209	putative leucine-rich repeat receptor-like serine/threonine-protein kinase At2g14440 [Nicotiana sylvestris]	AT1G25570.1_Symbols:_Di-glucose_binding_protein_with_Leucine-rich_repeat_domain_
comp10068_c0_seq1	209	serine/threonine-protein phosphatase 7 long form homolog [Zea mays]
comp10069_c0_seq1	381	AAA-type ATPase family protein [Populus trichocarpa]
comp10072_c0_seq1	289	hypothetical protein [Zea mays]
comp10074_c0_seq1	224	uncharacterized protein LOC105047949 [Elaeis guineensis]
comp10076_c0_seq1	227	auxin-induced protein 15A-like [Sesamum indicum]	AT4G34810.1_Symbols:_SAUR-like_auxin-responsive_protein_family_
comp10076_c1_seq1	232	auxin-induced protein 15A-like [Sesamum indicum]	AT5G18050.1_Symbols:_SAUR-like_auxin-responsive_protein_family_
comp10080_c0_seq1	291	not available
comp10081_c0_seq1	282	uncharacterized protein LOC105159450 [Sesamum indicum]
comp10081_c1_seq1	312	not available
comp10082_c0_seq1	253	serine/threonine-protein kinase SRK2A [Malus domestica]	AT1G60940.2_Symbols:_SNRK2-10,_SNRK2.10,_SRK2B_SNF1-related_protein_kinase_2.10_
comp10084_c0_seq1	263	not available
comp10085_c0_seq1	238	predicted protein [Bathycoccus prasinos]
comp10089_c0_seq1	201	not available
comp1009_c0_seq1	445	chlorophyll a-b binding protein CP29.3, chloroplastic [Prunus mume]	AT5G01530.1_Symbols:_LHCB4.1_light_harvesting_complex_photosystem_II_
comp10090_c0_seq1	256	predicted protein [Physcomitrella patens]
comp10093_c0_seq1	298	not available
comp10096_c0_seq1	217	MATE efflux family protein 9 [Morus notabilis]
comp10098_c0_seq1	397	hydroxyproline-rich extracellular matrix glycoprotein, partial [Volvox carteri f. nagariensis]
comp10098_c1_seq1	231	TMV resistance protein N-like [Malus domestica]
comp101_c0_seq1	576	ras-related protein RHN1-like [Cicer arietinum]	AT4G19640.1_Symbols:_ARA7,_ARA-7,_ATRABF2B,_ATRAB5B,_RABF2B,_ATRAB-F2B,_RAB-F2B_Ras-related_small_GTP-binding_family_protein_
comp1010_c0_seq1	247	predicted protein [Micromonas pusilla CCMP1545]
comp1010_c1_seq1	292	ATP-dependent RNA helicase DHX29 [Phoenix dactylifera]
comp10101_c0_seq1	323	not available
comp10102_c0_seq1	231	predicted protein [Micromonas pusilla CCMP1545]
comp10103_c0_seq1	354	uncharacterized protein At1g04910-like [Nicotiana tomentosiformis]	AT1G20550.1_Symbols:_O-fucosyltransferase_family_protein_
comp10103_c1_seq1	220	uncharacterized protein At1g04910-like [Malus domestica]	AT1G76270.1_Symbols:_O-fucosyltransferase_family_protein_
comp10105_c0_seq1	241	probable LRR receptor-like serine/threonine-protein kinase At4g08850 [Eucalyptus grandis]
comp10105_c1_seq1	229	not available
comp10106_c0_seq1	205	glutamine synthetase, chloroplastic-like [Malus domestica]
comp10107_c0_seq1	244	hypothetical protein PRUPE_ppa1027227mg [Prunus persica]
comp10108_c0_seq1	209	Ubiquitin-protein ligase [Medicago truncatula]
comp10112_c0_seq1	279	not available
comp10113_c0_seq1	207	predicted protein, partial [Physcomitrella patens]
comp10113_c1_seq1	346	uncharacterized protein LOC105160396 [Sesamum indicum]	AT4G31330.1_Symbols:_Protein_of_unknown_function,_DUF599_
comp1012_c0_seq1	819	putative F-box protein PP2-B12 isoform X1 [Nelumbo nucifera]	AT2G02250.1_Symbols:_AtPP2-B2,_PP2-B2_phloem_protein_2-B2_
comp1012_c1_seq1	231	hypothetical protein [Zea mays]
comp10121_c0_seq1	234	midasin [Bathycoccus prasinos]
comp10122_c0_seq1	224	Phospholipid:diacylglycerol acyltransferase isoform 2 [Theobroma cacao]	AT5G13640.1_Symbols:_ATPDAT,_PDAT,_PDAT1_phospholipid:diacylglycerol_acyltransferase_
comp10123_c0_seq1	479	not available
comp10126_c0_seq1	395	protein MIZU-KUSSEI 1-like [Sesamum indicum]	AT1G21050.1_Symbols:_Protein_of_unknown_function,_DUF617_
comp10127_c0_seq1	312	senescence-associated-like protein [Zea mays]
comp10128_c0_seq1	206	uncharacterized protein LOC103847286 isoform X2 [Brassica rapa]
comp10129_c0_seq1	709	uncharacterized protein LOC104606229 [Nelumbo nucifera]
comp1013_c0_seq1	663	hypothetical protein CICLE_v10000225mg [Citrus clementina]
comp10134_c0_seq1	303	predicted protein [Arabidopsis lyrata subsp. lyrata]
comp10135_c0_seq1	210	uncharacterized protein LOC104880719 [Vitis vinifera]
comp10136_c0_seq1	403	predicted protein [Micromonas pusilla CCMP1545]
comp10139_c0_seq1	205	not available
comp1014_c0_seq1	347	transcription repressor OFP13 [Vitis vinifera]
comp1014_c1_seq1	329	transcription repressor OFP13 [Sesamum indicum]	AT5G04820.1_Symbols:_ATOFP13,_OFP13_ovate_family_protein_13_
comp10144_c0_seq1	389	not available
comp10145_c0_seq1	219	S-type anion channel SLAH2-like [Malus domestica]
comp10145_c1_seq1	230	hypothetical protein SORBIDRAFT_01g019350 [Sorghum bicolor]
comp10148_c0_seq1	318	predicted protein [Physcomitrella patens]
comp10149_c0_seq1	367	not available
comp1015_c0_seq1	267	cytochrome P450 71D11-like [Sesamum indicum]	AT2G45560.1_Symbols:_CYP76C1_cytochrome_P450,_family_76,_subfamily_C,_polypeptide_1_
comp1015_c1_seq1	361	cytochrome P450 71D10-like [Sesamum indicum]	AT2G45570.1_Symbols:_CYP76C2_cytochrome_P450,_family_76,_subfamily_C,_polypeptide_2_
comp10150_c0_seq1	268	Indole-3-acetic acid-induced protein ARG7, putative [Ricinus communis]	AT2G24400.1_Symbols:_SAUR-like_auxin-responsive_protein_family_
comp10151_c0_seq1	365	not available
comp10152_c0_seq1	252	not available
comp10153_c0_seq1	335	uncharacterized protein LOC105039516 [Elaeis guineensis]
comp10156_c0_seq1	212	B3 domain-containing protein At5g60130-like [Camelina sativa]
comp10159_c0_seq1	361	not available
comp10161_c0_seq1	219	indole-3-acetate O-methyltransferase 1 [Sesamum indicum]	AT5G55250.2_Symbols:_IAMT1_IAA_carboxylmethyltransferase_1_
comp10162_c0_seq1	222	acetate/butyrate--CoA ligase AAE7, peroxisomal [Nelumbo nucifera]
comp10162_c1_seq1	229	tRNA-dihydrouridine(16/17) synthase [NAD(P)(+)]-like [Nicotiana tomentosiformis]
comp10163_c0_seq1	233	pentatricopeptide repeat-containing protein At1g09900-like [Populus euphratica]
comp10165_c0_seq1	294	uncharacterized protein LOC104593155 isoform X2 [Nelumbo nucifera]
comp10165_c1_seq1	228	transcription factor HBP-1b(c38)-like [Musa acuminata subsp. malaccensis]
comp10166_c0_seq1	295	uncharacterized protein LOC102611356 [Citrus sinensis]
comp10168_c0_seq1	215	BAHD family acyltransferase, clade V [Selaginella moellendorffii]
comp10169_c0_seq1	300	not available
comp10169_c1_seq1	327	pentatricopeptide repeat-containing protein At3g29230-like [Nelumbo nucifera]
comp10174_c0_seq1	229	DUF21 domain-containing protein At4g14240-like [Sesamum indicum]
comp10174_c1_seq1	343	DUF21 domain-containing protein At4g14240-like isoform X3 [Populus euphratica]	AT4G14240.2_Symbols:_CBS_domain-containing_protein_with_a_domain_of_unknown_function_(DUF21)_
comp10175_c0_seq1	243	predicted protein [Physcomitrella patens]
comp10178_c0_seq1	223	putative glycerol-3-phosphate transporter 1-like [Setaria italica]
comp10178_c1_seq1	323	Os06g0624100 [Oryza sativa Japonica Group]
comp10182_c0_seq1	215	not available
comp10183_c0_seq1	372	uncharacterized protein LOC103646139 [Zea mays]
comp10183_c1_seq1	305	polyphenol oxidase E, chloroplastic-like [Solanum tuberosum]
comp10185_c0_seq1	252	not available
comp10187_c0_seq1	255	uncharacterized protein LOC104213717 [Nicotiana sylvestris]
comp10187_c1_seq1	249	apurinic endonuclease-redox protein isoform X2 [Beta vulgaris subsp. vulgaris]	AT2G41460.2_Symbols:_ARP_apurinic_endonuclease-redox_protein_
comp10188_c0_seq1	260	peroxidase 56-like, partial [Phoenix dactylifera]
comp10189_c0_seq1	234	hypothetical protein CARUB_v10017447mg, partial [Capsella rubella]
comp1019_c0_seq1	279	lipid transfer-like protein VAS [Vitis vinifera]	AT5G13900.1_Symbols:_Bifunctional_inhibitor/lipid-transfer_protein/seed_storage_2S_albumin_superfamily_protein_
comp1019_c1_seq1	311	lipid binding protein, putative [Ricinus communis]	AT5G13900.1_Symbols:_Bifunctional_inhibitor/lipid-transfer_protein/seed_storage_2S_albumin_superfamily_protein_
comp10191_c0_seq1	234	non-lysosomal glucosylceramidase isoform X2 [Musa acuminata subsp. malaccensis]
comp10192_c0_seq1	364	hypothetical protein MTR_4g043740 [Medicago truncatula]
comp10193_c0_seq1	743	Iron sulfur cluster assembly protein [Medicago truncatula]	AT4G22220.1_Symbols:_ISU1,_ATISU1_SufE/NifU_family_protein_
comp10196_c0_seq1	227	not available
comp10196_c1_seq1	207	not available
comp10197_c0_seq1	272	hypothetical protein CICLE_v10031168mg [Citrus clementina]
comp10199_c0_seq1	348	putative F-box protein At3g23950 [Camelina sativa]
comp102_c0_seq1	227	not available
comp102_c1_seq1	307	not available
comp1020_c0_seq1	219	Os01g0921200 [Oryza sativa Japonica Group]
comp1020_c1_seq1	443	Polyol/monosaccharide transporter 5 isoform 1 [Theobroma cacao]
comp10200_c0_seq1	294	UDP-glycosyltransferase 88A1-like [Brachypodium distachyon]
comp10202_c0_seq1	346	predicted protein [Physcomitrella patens]
comp10205_c0_seq1	248	uncharacterized protein LOC104243075 isoform X1 [Nicotiana sylvestris]
comp10206_c0_seq1	289	hypothetical protein CHLREDRAFT_137847, partial [Chlamydomonas reinhardtii]	AT1G09760.1_Symbols:_U2A'_U2_small_nuclear_ribonucleoprotein_A_
comp10209_c0_seq1	251	probable calcium-binding protein CML45 [Nicotiana tomentosiformis]
comp1021_c0_seq1	317	LOB domain-containing protein 4-like [Sesamum indicum]	AT1G31320.1_Symbols:_LBD4_LOB_domain-containing_protein_4_
comp10210_c0_seq1	428	beta-amylase 1, chloroplastic-like [Populus euphratica]
comp10214_c0_seq1	248	putative pentatricopeptide repeat-containing protein At5g52630-like [Cicer arietinum]	AT5G52630.1_Symbols:_MEF1_mitochondrial_RNAediting_factor_1_
comp10217_c0_seq1	222	ATP-dependent helicase BRM-like [Sesamum indicum]
comp10217_c1_seq1	275	Uncharacterized protein TCM_020822 [Theobroma cacao]
comp1022_c0_seq1	428	fatty acid 2-hydroxylase 2-like [Nicotiana tomentosiformis]	AT4G20870.1_Symbols:_FAH2,_ATFAH2_fatty_acid_hydroxylase_2_
comp1022_c1_seq1	230	fatty acid 2-hydroxylase 1 [Brassica rapa]	AT2G34770.1_Symbols:_FAH1,_ATFAH1_fatty_acid_hydroxylase_1_
comp10220_c0_seq1	569	putative late blight resistance protein homolog R1A-10 [Sesamum indicum]
comp10221_c0_seq1	251	cellulose synthase A catalytic subunit 8 [UDP-forming]-like [Sesamum indicum]
comp10224_c0_seq1	205	probable N-acetyltransferase HLS1-like [Camelina sativa]
comp10228_c0_seq1	205	putative leucine-rich repeat-containing protein DDB_G0290503 [Tarenaya hassleriana]
comp1023_c0_seq1	324	NADP-dependent malic enzyme-like [Sesamum indicum]	AT5G25880.1_Symbols:_ATNADP-ME3,_NADP-ME3_NADP-malic_enzyme_3_
comp1023_c1_seq1	419	NADP-dependent malic enzyme-like [Sesamum indicum]
comp10233_c0_seq1	206	G-type lectin S-receptor-like serine/threonine-protein kinase RLK1 [Pyrus x bretschneideri]
comp10234_c0_seq1	288	abscisic acid 8'-hydroxylase 4-like [Sesamum indicum]	AT3G19270.1_Symbols:_CYP707A4_cytochrome_P450,_family_707,_subfamily_A,_polypeptide_4_
comp10235_c0_seq1	561	ferredoxin--NADP reductase, leaf isozyme, chloroplastic-like isoform 1 [Glycine max]	AT1G20020.1_Symbols:_ATLFNR2,_FNR2_ferredoxin-NADP(+)-oxidoreductase_2_
comp10235_c1_seq1	237	ferredoxin--NADP reductase, leaf isozyme, chloroplastic-like isoform 1 [Glycine max]	AT5G66190.1_Symbols:_ATLFNR1,_FNR1_ferredoxin-NADP(+)-oxidoreductase_1_
comp10236_c0_seq1	309	not available
comp10237_c0_seq1	283	bifunctional epoxide hydrolase 2-like [Setaria italica]
comp10237_c1_seq1	314	predicted protein [Micromonas sp. RCC299]
comp10238_c0_seq1	654	not available
comp10238_c0_seq2	633	not available
comp1024_c0_seq1	230	hypothetical protein MapooMp69 (mitochondrion) [Marchantia polymorpha]
comp1024_c1_seq1	436	not available
comp10242_c0_seq1	539	ATP-dependent RNA helicase dhx8 [Medicago truncatula]
comp10244_c0_seq1	232	not available
comp10246_c0_seq1	222	haloacid dehalogenase-like hydrolase domain-containing protein 3 [Eucalyptus grandis]
comp10247_c0_seq1	462	not available
comp10249_c0_seq1	210	integrator complex subunit 4 [Malus domestica]
comp1025_c0_seq1	202	uncharacterized protein LOC100305547 isoform X1 [Glycine max]
comp10253_c0_seq1	247	fibrocystin-like protein, partial [Chlamydomonas reinhardtii]
comp10255_c0_seq1	238	not available
comp10258_c0_seq1	290	helicase SWR1 isoform X2 [Eucalyptus grandis]
comp10259_c0_seq1	283	ethylene-responsive transcription factor 1B-like [Sesamum indicum]	AT3G23240.1_Symbols:_ERF1,_ATERF1_ethylene_response_factor_1_
comp1026_c0_seq1	410	fasciclin-like arabinogalactan protein 21 [Nicotiana sylvestris]
comp10264_c0_seq1	247	uncharacterized protein LOC103455533 [Malus domestica]
comp10266_c0_seq1	426	dirigent protein 22-like [Tarenaya hassleriana]
comp10266_c1_seq1	269	not available
comp10268_c0_seq1	236	not available
comp10269_c0_seq1	219	uncharacterized protein LOC104226654 [Nicotiana sylvestris]
comp10270_c0_seq1	220	uncharacterized protein LOC101215653 [Cucumis sativus]
comp10271_c0_seq1	323	transcription factor bHLH87-like [Glycine max]
comp10272_c0_seq1	228	not available
comp10274_c0_seq1	267	ATP binding protein, putative [Ricinus communis]
comp10275_c0_seq1	235	Acyl-CoA synthetase family member 3, mitochondrial [Auxenochlorella protothecoides]
comp10276_c0_seq1	297	not available
comp10276_c1_seq1	259	hypothetical protein CHLNCDRAFT_33387, partial [Chlorella variabilis]
comp10277_c0_seq1	257	DNA replication ATP-dependent helicase/nuclease DNA2 isoform X1 [Sesamum indicum]	AT1G08840.1_Symbols:_emb2411_DNA_replication_helicase,_putative_
comp10278_c0_seq1	291	probable protein S-acyltransferase 7 [Amborella trichopoda]
comp1028_c0_seq1	422	not available
comp10280_c0_seq1	213	uncharacterized protein LOC103718309 [Phoenix dactylifera]
comp10281_c0_seq1	289	not available
comp10281_c1_seq1	322	hypothetical protein EUTSA_v10016546mg [Eutrema salsugineum]
comp10282_c0_seq1	312	hypothetical protein CARUB_v10016620mg, partial [Capsella rubella]	AT3G45630.1_Symbols:_RNA_binding_(RRM/RBD/RNP_motifs)_family_protein_
comp10283_c0_seq1	251	thioredoxin reductase 2-like [Populus euphratica]
comp10286_c0_seq1	234	not available
comp10289_c0_seq1	231	probable aspartyl aminopeptidase [Brachypodium distachyon]
comp1029_c0_seq1	629	not available
comp10292_c0_seq1	352	not available
comp10292_c1_seq1	334	not available
comp10293_c0_seq1	449	uncharacterized protein LOC104803822 [Tarenaya hassleriana]
comp10294_c0_seq1	209	uncharacterized protein LOC101222422 [Cucumis sativus]
comp10296_c0_seq1	221	ATP-dependent Clp protease proteolytic subunit-related protein 1, chloroplastic [Nicotiana tomentosiformis]
comp10297_c0_seq1	210	Os08g0220600 [Oryza sativa Japonica Group]
comp103_c0_seq1	212	importin-13 isoform X4 [Nelumbo nucifera]
comp103_c1_seq1	232	not available
comp1030_c0_seq1	225	BHLH transcription factor [Medicago truncatula]
comp10300_c0_seq1	343	sphingoid long-chain bases kinase 1 [Eucalyptus grandis]
comp10300_c1_seq1	313	Sphingosine kinase 1 [Morus notabilis]	AT4G21540.2_Symbols:_SPHK1_sphingosine_kinase_1_
comp10302_c0_seq1	253	probable acyl-activating enzyme 6 [Solanum lycopersicum]
comp10306_c0_seq1	250	uncharacterized protein At5g39865-like [Nicotiana sylvestris]	AT5G13810.1_Symbols:_Glutaredoxin_family_protein_
comp10307_c0_seq1	267	histone-lysine N-methyltransferase SUVR1-like isoform X2 [Sesamum indicum]	AT5G43990.2_Symbols:_SUVR2,_SDG18_SET-domain_containing_protein_lysine_methyltransferase_family_protein_
comp10309_c0_seq1	347	NAD(P)H-dependent 6'-deoxychalcone synthase-like [Pyrus x bretschneideri]	AT1G59960.1_Symbols:_NAD(P)-linked_oxidoreductase_superfamily_protein_
comp1031_c0_seq1	498	not available
comp1031_c1_seq1	282	hypothetical protein SORBIDRAFT_07g006630 [Sorghum bicolor]
comp10315_c0_seq1	252	not available
comp10316_c0_seq1	201	not available
comp10317_c0_seq1	243	hypothetical protein EUTSA_v10012937mg [Eutrema salsugineum]	AT5G60790.1_Symbols:_ATGCN1,_GCN1_ABC_transporter_family_protein_
comp10317_c1_seq1	232	not available
comp1032_c0_seq1	205	uncharacterized protein L201-like [Cicer arietinum]
comp10320_c0_seq1	305	putative pentatricopeptide repeat-containing protein At5g59200, chloroplastic [Fragaria vesca subsp. vesca]
comp10321_c0_seq1	215	not available
comp10322_c0_seq1	274	uncharacterized protein LOC101254119 [Solanum lycopersicum]
comp10324_c0_seq1	203	uncharacterized protein LOC104891520 [Beta vulgaris subsp. vulgaris]
comp10324_c1_seq1	359	hypothetical protein L484_005558 [Morus notabilis]
comp10325_c0_seq1	258	not available
comp10327_c0_seq1	394	uncharacterized protein LOC103426169 [Malus domestica]
comp1033_c0_seq1	261	not available
comp1033_c1_seq1	452	not available
comp10333_c0_seq1	259	predicted protein [Ostreococcus lucimarinus CCE9901]
comp10334_c0_seq1	280	lipid-binding serum glycoprotein family protein [Arabidopsis thaliana]
comp10337_c0_seq1	236	polygalacturonase-like isoform X3 [Sesamum indicum]	AT1G80140.1_Symbols:_Pectin_lyase-like_superfamily_protein_
comp10341_c0_seq1	212	homogentisate phytyltransferase 2, chloroplastic-like [Cucumis melo]
comp10348_c0_seq1	309	uncharacterized protein YFR016C-like isoform X1 [Glycine max]
comp10349_c0_seq1	322	chloride channel protein CLC-b-like [Sesamum indicum]	AT3G27170.1_Symbols:_CLC-B,_ATCLC-B_chloride_channel_B_
comp1035_c0_seq1	291	probable LRR receptor-like serine/threonine-protein kinase At1g51860 isoform X1 [Camelina sativa]
comp1035_c1_seq1	366	ubiquitin carboxyl-terminal hydrolase 18 [Sesamum indicum]
comp10351_c0_seq1	251	cell division control protein 6 homolog [Oryza brachyantha]
comp10355_c0_seq1	256	putative pentatricopeptide repeat-containing protein At1g68930-like [Setaria italica]
comp10356_c0_seq1	233	not available
comp10356_c1_seq1	368	not available
comp1036_c0_seq1	277	hypothetical protein EUTSA_v10009040mg [Eutrema salsugineum]
comp1036_c1_seq1	308	not available
comp10361_c0_seq1	215	uncharacterized protein LOC100306136 isoform X1 [Glycine max]
comp10361_c1_seq1	281	UPF0481 protein At3g47200-like [Malus domestica]
comp10363_c0_seq1	207	predicted protein, partial [Chlamydomonas reinhardtii]
comp10363_c1_seq1	204	not available
comp10366_c0_seq1	247	not available
comp10369_c0_seq1	212	putative lipase ROG1 isoform X2 [Elaeis guineensis]
comp1037_c0_seq1	232	not available
comp10373_c0_seq1	221	receptor-like protein kinase BRI1-like 3 [Musa acuminata subsp. malaccensis]
comp10376_c0_seq1	212	predicted protein [Micromonas sp. RCC299]
comp10378_c0_seq1	211	Os12g0586100 [Oryza sativa Japonica Group]
comp10379_c0_seq1	255	not available
comp10379_c1_seq1	553	uncharacterized protein LOC104894086 [Beta vulgaris subsp. vulgaris]
comp1038_c0_seq1	255	ABC transporter G family member 22-like isoform X2 [Sesamum indicum]
comp1038_c1_seq1	317	Pentatricopeptide (PPR) domain protein 40, putative [Theobroma cacao]
comp10385_c0_seq1	242	E3 ubiquitin ligase BIG BROTHER-like [Musa acuminata subsp. malaccensis]
comp10385_c1_seq1	701	not available
comp10386_c0_seq1	451	not available
comp1039_c0_seq1	296	Origin recognition complex subunit 5 [Morus notabilis]
comp10390_c0_seq1	457	AP2-like ethylene-responsive transcription factor AIL5 isoform X2 [Sesamum indicum]
comp10391_c0_seq1	410	ABC transporter G family member 1 [Sesamum indicum]	AT3G55090.1_Symbols:_ABC-2_type_transporter_family_protein_
comp10391_c1_seq1	251	ABC transporter G family member 1-like [Sesamum indicum]	AT2G39350.1_Symbols:_ABC-2_type_transporter_family_protein_
comp10393_c0_seq1	342	hypothetical protein PHAVU_005G076200g [Phaseolus vulgaris]
comp10393_c1_seq1	229	uncharacterized protein LOC105111326 isoform X1 [Populus euphratica]
comp10394_c0_seq1	211	not available
comp104_c0_seq1	482	CASP-like protein 4D1 [Sesamum indicum]
comp104_c1_seq1	537	not available
comp1040_c0_seq1	245	V-type proton ATPase subunit G-like [Sesamum indicum]	AT4G25950.1_Symbols:_VATG3_vacuolar_ATP_synthase_G3_
comp1040_c1_seq1	211	V-type proton ATPase subunit G-like [Sesamum indicum]	AT3G01390.2_Symbols:_VMA10,_AVMA10_vacuolar_membrane_ATPase_10_
comp10400_c0_seq1	210	predicted protein [Bathycoccus prasinos]
comp10400_c1_seq1	278	not available
comp10401_c0_seq1	285	not available
comp10402_c0_seq1	202	predicted protein [Physcomitrella patens]
comp10403_c0_seq1	253	acyl-CoA dehydrogenase NM domain-like protein [Coccomyxa subellipsoidea C-169]	AT3G45300.1_Symbols:_IVD,_ATIVD,_IVDH_isovaleryl-CoA-dehydrogenase_
comp10405_c0_seq1	244	uncharacterized protein LOC104892119 [Beta vulgaris subsp. vulgaris]	AT4G23160.1_Symbols:_CRK8_cysteine-rich_RLK_(RECEPTOR-like_protein_kinase)_8_
comp10407_c0_seq1	255	F-box/kelch-repeat protein At5g26960 [Sesamum indicum]	AT5G26960.1_Symbols:_Galactose_oxidase/kelch_repeat_superfamily_protein_
comp10409_c0_seq1	321	uncharacterized GPI-anchored protein At4g28100 [Sesamum indicum]
comp1041_c0_seq1	392	Agamous-like MADS-box protein AGL97 [Morus notabilis]
comp1041_c1_seq1	323	glutathione reductase, chloroplastic-like [Nelumbo nucifera]
comp10413_c0_seq1	206	U5 small nuclear ribonucleoprotein 200 kDa helicase-like [Sesamum indicum]	AT1G20960.2_Symbols:_emb1507_U5_small_nuclear_ribonucleoprotein_helicase,_putative_
comp10414_c0_seq1	202	pentatricopeptide repeat-containing protein At1g22960, mitochondrial-like [Zea mays]
comp10415_c0_seq1	235	CPD photolyase class II [Chlamydomonas reinhardtii]
comp10415_c1_seq1	219	uncharacterized protein LOC101218836 [Cucumis sativus]
comp10416_c0_seq1	360	not available
comp10417_c0_seq1	255	hypothetical protein EUTSA_v10015373mg [Eutrema salsugineum]
comp10417_c1_seq1	341	not available
comp10419_c0_seq1	290	not available
comp1042_c0_seq1	320	uncharacterized protein LOC104219216 [Nicotiana sylvestris]
comp10422_c0_seq1	223	uncharacterized protein LOC105038627 [Elaeis guineensis]
comp10423_c0_seq1	322	uncharacterized protein LOC103439414 [Malus domestica]
comp10423_c1_seq1	206	not available
comp10426_c0_seq1	233	probable LRR receptor-like serine/threonine-protein kinase At3g47570 [Musa acuminata subsp. malaccensis]
comp10426_c1_seq1	265	hypothetical protein SELMODRAFT_93288 [Selaginella moellendorffii]	AT4G20280.1_Symbols:_TAF11_TBP-associated_factor_11_
comp1043_c0_seq1	290	protein P21-like [Sesamum indicum]	AT4G11650.1_Symbols:_ATOSM34,_OSM34_osmotin_34_
comp10433_c0_seq1	282	putative receptor protein kinase ZmPK1 [Pyrus x bretschneideri]
comp10435_c0_seq1	247	phosphatidate phosphatase PAH1-like isoform X2 [Nicotiana tomentosiformis]	AT3G09560.3_Symbols:_Lipin_family_protein_
comp10435_c1_seq1	306	phosphatidate phosphatase PAH1-like [Elaeis guineensis]	AT3G09560.3_Symbols:_Lipin_family_protein_
comp10437_c0_seq1	313	hypothetical protein PHAVU_005G1617000g, partial [Phaseolus vulgaris]
comp10439_c0_seq1	201	uncharacterized protein LOC103983419 [Musa acuminata subsp. malaccensis]
comp10441_c0_seq1	272	hypothetical protein CICLE_v10033982mg [Citrus clementina]
comp10441_c1_seq1	201	not available
comp10447_c0_seq1	214	aldehyde dehydrogenase family 3 member F1-like [Beta vulgaris subsp. vulgaris]
comp1045_c0_seq1	635	not available
comp1045_c1_seq1	562	uncharacterized protein LOC104753903 [Camelina sativa]
comp10450_c0_seq1	296	FAR1-related protein [Medicago truncatula]
comp10453_c0_seq1	338	Os01g0116166 [Oryza sativa Japonica Group]	ATMG00710.1_Symbols:_ORF120_Polynucleotidyl_transferase,_ribonuclease_H-like_superfamily_protein_
comp10455_c0_seq1	213	uncharacterized protein LOC103648144 [Zea mays]
comp10456_c0_seq1	372	not available
comp10457_c0_seq1	209	kinesin-4 [Sesamum indicum]
comp10458_c0_seq1	380	not available
comp1046_c0_seq1	201	uncharacterized protein LOC104806088, partial [Tarenaya hassleriana]
comp10461_c0_seq1	335	uncharacterized protein LOC103936119 [Pyrus x bretschneideri]	AT4G24310.1_Symbols:_Protein_of_unknown_function_(DUF679)_
comp10463_c0_seq1	212	not available
comp10465_c0_seq1	216	flavin-containing monooxygenase FMO [Arabidopsis thaliana]	AT1G12130.1_Symbols:_Flavin-binding_monooxygenase_family_protein_
comp10469_c0_seq1	221	LOW QUALITY PROTEIN: uncharacterized protein LOC105178703 [Sesamum indicum]
comp1047_c0_seq1	267	Os11g0270500 [Oryza sativa Japonica Group]
comp10470_c0_seq1	231	hypothetical protein POPTR_0017s006302g, partial [Populus trichocarpa]
comp10471_c0_seq1	213	Rho termination factor, putative isoform 1 [Theobroma cacao]
comp10477_c0_seq1	234	uncharacterized protein LOC105436014 [Cucumis sativus]
comp10477_c1_seq1	319	not available
comp10478_c0_seq1	288	protein argonaute 1B-like [Solanum tuberosum]
comp10478_c1_seq1	247	protein ALTERED XYLOGLUCAN 4-like [Populus euphratica]
comp10479_c0_seq1	203	hypothetical protein CICLE_v10001482mg [Citrus clementina]	AT1G46264.1_Symbols:_AT-HSFB4,_HSFB4,_SCZ_heat_shock_transcription_factor_B4_
comp1048_c0_seq1	241	predicted protein [Arabidopsis lyrata subsp. lyrata]
comp1048_c1_seq1	332	Os06g0120200 [Oryza sativa Japonica Group]
comp10480_c0_seq1	220	protein RALF-like 32-like [Cicer arietinum]
comp10483_c0_seq1	204	not available
comp10486_c0_seq1	332	fasciclin-like arabinogalactan protein 17 [Sesamum indicum]	AT3G11700.1_Symbols:_FLA18_FASCICLIN-like_arabinogalactan_protein_18_precursor_
comp10488_c0_seq1	232	uncharacterized protein LOC102668422 [Glycine max]
comp10489_c0_seq1	273	not available
comp10491_c0_seq1	310	protein NRT1/ PTR FAMILY 8.1 [Tarenaya hassleriana]
comp10492_c0_seq1	222	gibberellin-regulated protein 1-like isoform X1 [Nicotiana sylvestris]
comp10492_c1_seq1	229	not available
comp10498_c0_seq1	239	uncharacterized protein LOC104647985 [Solanum lycopersicum]
comp105_c0_seq1	215	Os02g0111800 [Oryza sativa Japonica Group]
comp105_c1_seq1	213	not available
comp1050_c0_seq1	256	not available
comp10501_c0_seq1	242	not available
comp10505_c0_seq1	215	uncharacterized protein LOC103319885 [Prunus mume]
comp10508_c0_seq1	257	not available
comp10509_c0_seq1	245	putative disease resistance protein RGA4-like isoform X1 [Setaria italica]
comp1051_c0_seq1	243	probable receptor-like protein kinase At1g67000 [Nicotiana sylvestris]
comp1051_c1_seq1	224	uncharacterized protein LOC101776635 isoform X1 [Setaria italica]
comp10510_c0_seq1	269	U-box domain-containing protein 33-like [Setaria italica]
comp10510_c1_seq1	221	thyroid adenoma-associated protein homolog [Brachypodium distachyon]
comp10514_c0_seq1	251	hypothetical protein CARUB_v10007553mg [Capsella rubella]
comp10514_c1_seq1	238	not available
comp1052_c0_seq1	294	tricalbin-3-like isoform X2 [Elaeis guineensis]
comp1052_c1_seq1	255	probable LRR receptor-like serine/threonine-protein kinase At3g47570 [Phoenix dactylifera]
comp10520_c0_seq1	269	not available
comp10522_c0_seq1	205	not available
comp1053_c0_seq1	253	Thioredoxin family protein [Medicago truncatula]	AT2G25950.1_Symbols:_Protein_of_unknown_function_(DUF1000)_
comp1053_c1_seq1	278	hypothetical protein SELMODRAFT_107767 [Selaginella moellendorffii]	AT2G25950.1_Symbols:_Protein_of_unknown_function_(DUF1000)_
comp10531_c0_seq1	222	hypothetical protein PHAVU_009G137100g [Phaseolus vulgaris]
comp1054_c0_seq1	415	vacuolar H+-exporting ATPase chain c.PPA1-like (ISS) [Ostreococcus tauri]	AT2G25610.1_Symbols:_ATPase,_F0/V0_complex,_subunit_C_protein_
comp1054_c1_seq1	276	V-type proton ATPase subunit c''1-like [Cucumis sativus]	AT2G25610.1_Symbols:_ATPase,_F0/V0_complex,_subunit_C_protein_
comp10541_c0_seq1	246	uncharacterized protein LOC101757444 [Setaria italica]
comp10542_c0_seq1	272	CSC1-like protein At1g32090 [Beta vulgaris subsp. vulgaris]
comp10543_c0_seq1	219	not available
comp10544_c0_seq1	214	ATP-dependent DNA helicase 2 subunit KU80 isoform X2 [Phoenix dactylifera]
comp10546_c0_seq1	280	wall-associated receptor kinase-like 8 [Sesamum indicum]
comp10547_c0_seq1	611	not available
comp1055_c0_seq1	240	GPN-loop GTPase 2-like isoform X1 [Citrus sinensis]	AT5G22370.2_Symbols:_EMB1705,_QQT1_P-loop_containing_nucleoside_triphosphate_hydrolases_superfamily_protein_
comp10552_c0_seq1	350	mitogen-activated protein kinase kinase kinase ANP1-like [Brassica rapa]
comp10554_c0_seq1	258	uncharacterized protein LOC100786119 isoform X2 [Glycine max]
comp10556_c0_seq1	273	uncharacterized protein LOC104120443 [Nicotiana tomentosiformis]
comp10556_c1_seq1	281	not available
comp10557_c0_seq1	226	not available
comp10559_c0_seq1	296	TOM1-like protein 2 [Brachypodium distachyon]
comp1056_c0_seq1	220	probable alpha,alpha-trehalose-phosphate synthase [UDP-forming] 11 isoform X1 [Nicotiana sylvestris]	AT4G17770.1_Symbols:_ATTPS5,_TPS5_trehalose_phosphatase/synthase_5_
comp1056_c1_seq1	201	hypothetical protein CICLE_v10007428mg [Citrus clementina]
comp10560_c0_seq1	425	not available
comp10564_c0_seq1	279	predicted protein [Bathycoccus prasinos]
comp10566_c0_seq1	243	ribonuclease S-3-like [Pyrus x bretschneideri]
comp10569_c0_seq1	215	hypothetical protein POPTR_0012s08680g [Populus trichocarpa]
comp10570_c0_seq1	236	not available
comp10572_c0_seq1	222	not available
comp10572_c1_seq1	234	not available
comp10573_c0_seq1	267	zinc finger BED domain-containing protein RICESLEEPER 2-like [Phoenix dactylifera]	AT3G42170.1_Symbols:_BED_zinc_finger_;hAT_family_dimerisation_domain_
comp10574_c0_seq1	225	9-divinyl ether synthase-like [Nicotiana tomentosiformis]
comp10575_c0_seq1	207	hypothetical protein PRUPE_ppa017019mg, partial [Prunus persica]
comp10576_c1_seq1	342	uncharacterized protein LOC104120188 [Nicotiana tomentosiformis]
comp10579_c0_seq1	232	hypothetical protein VOLCADRAFT_100124 [Volvox carteri f. nagariensis]
comp10579_c1_seq1	322	not available
comp1058_c0_seq1	238	putative pentatricopeptide repeat-containing protein At5g52630 [Malus domestica]
comp1058_c1_seq1	215	Ent-kaurene oxidase [Medicago truncatula]
comp10580_c0_seq1	265	hypothetical protein PHAVU_004G100400g, partial [Phaseolus vulgaris]
comp10581_c0_seq1	220	not available
comp10583_c0_seq1	247	not available
comp10584_c0_seq1	256	not available
comp10587_c0_seq1	218	conserved hypothetical protein [Ricinus communis]
comp10589_c0_seq1	233	not available
comp1059_c0_seq1	297	putative calcium-transporting ATPase 13, plasma membrane-type [Pyrus x bretschneideri]
comp10590_c0_seq1	234	not available
comp10590_c1_seq1	254	caffeoylshikimate esterase-like [Solanum lycopersicum]
comp10599_c0_seq1	210	formin-like protein 9-like [Oryza brachyantha]
comp1060_c0_seq1	358	SPX domain-containing protein 4 [Sesamum indicum]
comp10601_c0_seq1	217	not available
comp10602_c0_seq1	239	hypothetical protein CHLNCDRAFT_56118 [Chlorella variabilis]
comp10605_c0_seq1	803	probable mitochondrial import inner membrane translocase subunit TIM21 isoform X2 [Beta vulgaris subsp. vulgaris]
comp10607_c1_seq1	225	hypothetical protein VOLCADRAFT_119885, partial [Volvox carteri f. nagariensis]
comp1061_c0_seq1	422	uncharacterized protein LOC103974452 [Musa acuminata subsp. malaccensis]
comp1061_c1_seq1	229	predicted protein [Micromonas pusilla CCMP1545]
comp10610_c0_seq1	247	hypothetical protein POPTR_0002s13350g [Populus trichocarpa]
comp10614_c0_seq1	297	predicted protein [Physcomitrella patens]	AT4G28470.1_Symbols:_RPN1B,_ATRPN1B_26S_proteasome_regulatory_subunit_S2_1B_
comp10614_c1_seq1	292	26S proteasome non-ATPase regulatory subunit 2 homolog A [Cucumis sativus]	AT2G20580.1_Symbols:_RPN1A,_ATRPN1A_26S_proteasome_regulatory_subunit_S2_1A_
comp10615_c0_seq1	523	not available
comp10616_c0_seq1	209	uncharacterized protein LOC105158131 isoform X2 [Sesamum indicum]
comp10622_c0_seq1	240	lysine-specific demethylase JMJ25-like isoform X2 [Sesamum indicum]	AT1G11950.1_Symbols:_Transcription_factor_jumonji_(jmjC)_domain-containing_protein_
comp10623_c0_seq1	205	not available
comp10623_c1_seq1	264	not available
comp10625_c0_seq1	225	not available
comp10627_c0_seq1	303	callose synthase 5-like [Camelina sativa]
comp1063_c0_seq1	225	not available
comp1063_c1_seq1	297	clustered mitochondria protein homolog, partial [Pyrus x bretschneideri]
comp10634_c0_seq1	216	uncharacterized protein LOC104429158, partial [Eucalyptus grandis]
comp10635_c0_seq1	244	replication protein A 70 kDa DNA-binding subunit E-like [Camelina sativa]
comp10638_c0_seq1	203	not available
comp10638_c1_seq1	269	not available
comp10639_c0_seq1	257	receptor-like protein 12 [Populus euphratica]	AT3G59510.1_Symbols:_Leucine-rich_repeat_(LRR)_family_protein_
comp1064_c0_seq1	338	hypothetical protein EUTSA_v10015594mg [Eutrema salsugineum]
comp10640_c0_seq1	251	predicted protein [Ostreococcus lucimarinus CCE9901]	AT1G25350.1_Symbols:_OVA9_glutamine-tRNA_ligase,_putative_/_glutaminyl-tRNA_synthetase,_putative_/_GlnRS,_putative_
comp10641_c0_seq1	212	predicted protein [Micromonas sp. RCC299]
comp10641_c1_seq1	253	not available
comp10643_c0_seq1	263	uncharacterized protein LOC103704313 [Phoenix dactylifera]
comp10645_c0_seq1	229	not available
comp10647_c0_seq1	290	not available
comp1065_c0_seq1	208	DNA-(apurinic or apyrimidinic site) lyase 2 [Phoenix dactylifera]
comp1065_c1_seq1	246	hypothetical protein PHAVU_001G076300g [Phaseolus vulgaris]
comp10651_c0_seq1	268	uncharacterized protein LOC104120667 isoform X2 [Nicotiana tomentosiformis]
comp10655_c0_seq1	209	calcium-dependent protein kinase 20-like [Sesamum indicum]	AT2G38910.1_Symbols:_CPK20_calcium-dependent_protein_kinase_20_
comp1066_c0_seq1	466	not available
comp1066_c1_seq1	373	not available
comp10663_c0_seq1	220	deacetoxyvindoline 4-hydroxylase-like [Solanum tuberosum]
comp10665_c0_seq1	212	TMV resistance protein N-like [Glycine max]
comp1067_c0_seq1	427	not available
comp1067_c1_seq1	236	adenine nucleotide hydrolase [Chlamydomonas reinhardtii]
comp10670_c0_seq1	249	predicted protein [Ostreococcus lucimarinus CCE9901]
comp10671_c0_seq1	201	predicted protein [Ostreococcus lucimarinus CCE9901]
comp10675_c0_seq1	257	not available
comp10675_c1_seq1	210	uncharacterized protein LOC103716664 [Phoenix dactylifera]
comp10676_c0_seq1	230	salutaridinol 7-O-acetyltransferase, putative [Ricinus communis]
comp10676_c1_seq1	207	not available
comp10678_c0_seq1	212	uncharacterized protein LOC103435964 [Malus domestica]
comp10679_c0_seq1	227	predicted protein [Physcomitrella patens]
comp10683_c0_seq1	247	hypothetical protein PRUPE_ppa025694mg, partial [Prunus persica]
comp10685_c0_seq1	211	not available
comp10686_c0_seq1	236	GPI transamidase component GPI16 [Amborella trichopoda]
comp10686_c1_seq1	311	GPI transamidase component PIG-T isoform X1 [Elaeis guineensis]	AT3G07140.2_Symbols:_GPI_transamidase_component_Gpi16_subunit_family_protein_
comp10691_c0_seq1	299	predicted protein [Physcomitrella patens]
comp10691_c1_seq1	254	TMV resistance protein N-like [Cicer arietinum]
comp10692_c0_seq1	495	not available
comp10698_c0_seq1	204	putative aryl-alcohol dehydrogenase C750.01, partial [Pyrus x bretschneideri]	AT1G04690.1_Symbols:_KAB1,_KV-BETA1_potassium_channel_beta_subunit_1_
comp107_c0_seq1	269	uncharacterized protein LOC105176172 isoform X1 [Sesamum indicum]	AT5G38690.1_Symbols:_Zinc-finger_domain_of_monoamine-oxidase_A_repressor_R1_protein_
comp1070_c0_seq1	850	not available
comp10702_c0_seq1	375	cysteine-rich receptor-like protein kinase 25 [Sesamum indicum]	AT4G38830.1_Symbols:_CRK26_cysteine-rich_RLK_(RECEPTOR-like_protein_kinase)_26_
comp10703_c0_seq1	208	putative disease resistance protein At4g11170 [Camelina sativa]
comp10706_c0_seq1	426	not available
comp10706_c1_seq1	270	tobamovirus multiplication 2B protein [Arabidopsis thaliana]
comp10709_c0_seq1	310	asparagine synthetase [glutamine-hydrolyzing] 1-like [Brachypodium distachyon]
comp1071_c0_seq1	233	endonuclease 4-like [Beta vulgaris subsp. vulgaris]
comp10711_c0_seq1	280	uncharacterized protein LOC104212000 [Nicotiana sylvestris]	AT1G06340.1_Symbols:_Plant_Tudor-like_protein_
comp10713_c0_seq1	226	Os08g0125300 [Oryza sativa Japonica Group]
comp10713_c1_seq1	257	Os08g0125300 [Oryza sativa Japonica Group]	AT4G23160.1_Symbols:_CRK8_cysteine-rich_RLK_(RECEPTOR-like_protein_kinase)_8_
comp10716_c0_seq1	212	uncharacterized protein LOC102669582 [Glycine max]
comp10716_c1_seq1	367	uncharacterized protein LOC104644559 [Solanum lycopersicum]
comp10717_c0_seq1	321	cystinosin homolog isoform X2 [Sesamum indicum]
comp10717_c1_seq1	260	hypothetical protein SELMODRAFT_414985 [Selaginella moellendorffii]
comp10718_c0_seq1	310	conserved hypothetical protein [Ricinus communis]
comp10719_c0_seq1	277	hypothetical protein SELMODRAFT_402781 [Selaginella moellendorffii]
comp1072_c0_seq1	236	uncharacterized protein LOC104813303 [Tarenaya hassleriana]
comp10721_c0_seq1	208	not available
comp10722_c0_seq1	333	not available
comp10722_c1_seq1	211	not available
comp10728_c0_seq1	387	not available
comp10728_c1_seq1	209	Os01g0580200 [Oryza sativa Japonica Group]
comp10729_c0_seq1	296	not available
comp10730_c0_seq1	230	serine/threonine-protein kinase MHK-like [Sesamum indicum]
comp10732_c0_seq1	660	Os10g0157000 [Oryza sativa Japonica Group]
comp1074_c0_seq1	319	hypothetical protein POPTR_0003s07490g [Populus trichocarpa]
comp10741_c0_seq1	624	eukaryotic translation initiation factor 3 subunit G-like [Sesamum indicum]	AT3G11400.1_Symbols:_EIF3G1,_ATEIF3G1_eukaryotic_translation_initiation_factor_3G1_
comp10742_c0_seq1	227	glutathione gamma-glutamylcysteinyltransferase 3-like [Malus domestica]
comp10742_c1_seq1	242	hypothetical protein PHAVU_002G222500g [Phaseolus vulgaris]
comp10743_c0_seq1	328	uncharacterized protein LOC102612346 [Citrus sinensis]
comp10744_c0_seq1	257	ribose-phosphate pyrophosphokinase 2, chloroplastic-like [Populus euphratica]
comp10746_c0_seq1	342	leucine-rich repeat containing protein, putative [Ricinus communis]
comp1075_c0_seq1	225	DNA-directed RNA polymerase II subunit 1-like [Brassica rapa]
comp1075_c1_seq1	234	hypothetical protein SELMODRAFT_409853 [Selaginella moellendorffii]
comp10750_c0_seq1	213	not available
comp10750_c1_seq1	203	uncharacterized protein LOC101768261 isoform X1 [Setaria italica]
comp10751_c0_seq1	229	putative receptor protein kinase ZmPK1 [Musa acuminata subsp. malaccensis]
comp10752_c0_seq1	262	not available
comp10756_c0_seq1	217	UDP-glucosyltransferase, putative [Ricinus communis]
comp10758_c0_seq1	333	LRR receptor-like serine/threonine-protein kinase GSO2, partial [Nicotiana sylvestris]	AT3G47090.1_Symbols:_Leucine-rich_repeat_protein_kinase_family_protein_
comp10759_c0_seq1	374	uncharacterized protein LOC105171847 isoform X2 [Sesamum indicum]
comp1076_c0_seq1	410	Cox19-like CHCH family protein [Theobroma cacao]	AT5G64400.1_Symbols:_CONTAINS_InterPro_DOMAIN/s:_CHCH_(InterPro:IPR010625);_BEST_Arabidopsis_thaliana_protein_match_is:_Cox19-like_CHCH_family_protein_(TAIR:AT5G09570.1);_Has_1807_Blast_hits_to_1
comp1076_c1_seq1	383	hemiasterlin resistant protein 1-like [Nelumbo nucifera]	AT5G64400.2_Symbols:_BEST_Arabidopsis_thaliana_protein_match_is:_Cox19-like_CHCH_family_protein_(TAIR:AT5G09570.1);_Has_127_Blast_hits_to_125_proteins_in_40_species:_Archae_-_0;_Bacteria_-_9;_Met
comp10760_c0_seq1	253	not available
comp10761_c0_seq1	322	F-box/kelch-repeat protein SKIP11-like [Musa acuminata subsp. malaccensis]
comp10763_c0_seq1	826	hypothetical protein CHLNCDRAFT_140956 [Chlorella variabilis]
comp10763_c1_seq1	224	uncharacterized protein LOC104239662 [Nicotiana sylvestris]
comp10767_c0_seq1	202	uncharacterized protein LOC104646866 [Solanum lycopersicum]
comp10769_c0_seq1	228	serine/threonine-protein kinase TNNI3K-like [Musa acuminata subsp. malaccensis]
comp10769_c1_seq1	219	not available
comp1077_c0_seq1	222	not available
comp10771_c0_seq1	232	alcohol dehydrogenase, putative [Ricinus communis]	AT1G23740.1_Symbols:_Oxidoreductase,_zinc-binding_dehydrogenase_family_protein_
comp10777_c0_seq1	201	translationally-controlled tumor protein homolog [Camelina sativa]
comp10787_c0_seq1	218	RNA polymerase-associated protein CTR9 homolog [Phoenix dactylifera]
comp10788_c0_seq1	375	two-component response regulator ARR8-like [Brachypodium distachyon]
comp10789_c0_seq1	236	not available
comp1079_c0_seq1	236	cell division control protein 6 homolog [Sesamum indicum]	AT1G07270.1_Symbols:_Cell_division_control,_Cdc6_
comp10790_c0_seq1	290	F-box/FBD/LRR-repeat protein [Medicago truncatula]
comp10791_c0_seq1	435	serine carboxypeptidase II-3-like [Elaeis guineensis]
comp10792_c0_seq1	241	not available
comp10793_c0_seq1	304	cytochrome P450 76C1-like [Sesamum indicum]	AT4G12310.1_Symbols:_CYP706A5_cytochrome_P450,_family_706,_subfamily_A,_polypeptide_5_
comp10797_c0_seq1	216	26S protease regulatory subunit 8 homolog [Pyrus x bretschneideri]
comp108_c0_seq1	362	not available
comp108_c1_seq1	380	not available
comp10804_c0_seq1	232	LOW QUALITY PROTEIN: uncharacterized protein LOC103833265 [Brassica rapa]
comp10808_c0_seq1	230	GTP binding protein, putative [Ricinus communis]
comp10808_c1_seq1	234	glutamate synthase 1 [NADH], chloroplastic isoform X2 [Vitis vinifera]
comp1081_c0_seq1	298	benzyl alcohol O-benzoyltransferase-like [Sesamum indicum]	AT3G03480.1_Symbols:_CHAT_acetyl_CoA:(Z)-3-hexen-1-ol_acetyltransferase_
comp10812_c0_seq1	206	not available
comp10813_c0_seq1	221	F-box protein At3g49450-like [Camelina sativa]
comp10815_c0_seq1	203	not available
comp10815_c1_seq1	284	not available
comp10817_c0_seq1	228	hypothetical protein PHAVU_004G002500g, partial [Phaseolus vulgaris]
comp10818_c0_seq1	238	uncharacterized protein LOC102699739 [Oryza brachyantha]
comp10819_c0_seq1	205	UDP-glucuronate:xylan alpha-glucuronosyltransferase 2 isoform X1 [Cucumis sativus]
comp1082_c0_seq1	749	putative zinc transporter At3g08650 [Sesamum indicum]
comp10820_c0_seq1	213	NADH dehydrogenase subunit 4 (chloroplast) [Chara vulgaris]
comp10821_c0_seq1	217	LOW QUALITY PROTEIN: FACT complex subunit SSRP1-A-like [Brachypodium distachyon]
comp10826_c0_seq1	264	mitogen-activated protein kinase kinase kinase NPK1-like isoform X1 [Elaeis guineensis]
comp10827_c0_seq1	226	hypothetical protein SELMODRAFT_178059 [Selaginella moellendorffii]	AT4G12790.5_Symbols:_P-loop_containing_nucleoside_triphosphate_hydrolases_superfamily_protein_
comp10829_c0_seq1	246	ubiquitin-like-conjugating enzyme ATG10-like isoform X2 [Solanum tuberosum]
comp1083_c0_seq1	685	NAC domain-containing protein 43-like [Sesamum indicum]	AT2G46770.1_Symbols:_NST1,_ANAC043_NAC_(No_Apical_Meristem)_domain_transcriptional_regulator_superfamily_protein_
comp1083_c1_seq1	816	NAC domain-containing protein 43-like [Sesamum indicum]	AT2G46770.1_Symbols:_NST1,_ANAC043_NAC_(No_Apical_Meristem)_domain_transcriptional_regulator_superfamily_protein_
comp10831_c0_seq1	494	regulatory protein NPR5-like [Sesamum indicum]	AT2G41370.1_Symbols:_BOP2_Ankyrin_repeat_family_protein_/_BTB/POZ_domain-containing_protein_
comp10832_c0_seq1	296	FAR1-related protein [Medicago truncatula]
comp10832_c1_seq1	312	protein FAR1-RELATED SEQUENCE 5-like [Beta vulgaris subsp. vulgaris]
comp10834_c1_seq1	207	not available
comp10837_c0_seq1	294	LOW QUALITY PROTEIN: uncharacterized protein LOC103833265 [Brassica rapa]	ATMG00820.1_Symbols:_ORF170_Reverse_transcriptase_(RNA-dependent_DNA_polymerase)_
comp10838_c0_seq1	264	predicted protein [Physcomitrella patens]
comp10839_c0_seq1	228	pentatricopeptide repeat-containing protein At1g63080, mitochondrial-like [Camelina sativa]
comp1084_c0_seq1	257	hypothetical protein CHLNCDRAFT_57228 [Chlorella variabilis]
comp10841_c0_seq1	226	uncharacterized protein LOC102629840 [Citrus sinensis]
comp10842_c0_seq1	204	ribosome biogenesis protein TSR3 homolog isoform X2 [Pyrus x bretschneideri]
comp10843_c0_seq1	231	uncharacterized protein LOC102612613 [Citrus sinensis]
comp10844_c0_seq1	221	conserved hypothetical protein [Ricinus communis]
comp10844_c1_seq1	258	not available
comp10845_c0_seq1	329	not available
comp10848_c0_seq1	262	acidic endochitinase-like [Beta vulgaris subsp. vulgaris]
comp1085_c0_seq1	242	non-structural maintenance of chromosomes element 4 homolog A-like [Sesamum indicum]
comp10851_c0_seq1	258	transformation/transcription domain-associated protein [Cucumis sativus]
comp10852_c0_seq1	247	hypothetical protein MTR_4g009860 [Medicago truncatula]
comp10854_c0_seq1	342	not available
comp10855_c0_seq1	323	hypothetical protein SORBIDRAFT_01g024221, partial [Sorghum bicolor]
comp10857_c0_seq1	225	phosphatidate phosphatase PAH1-like isoform X3 [Solanum lycopersicum]	AT3G09560.3_Symbols:_Lipin_family_protein_
comp10859_c0_seq1	347	glyceraldehyde-3-phosphate dehydrogenase A, chloroplastic isoform X1 [Cucumis sativus]	AT3G26650.1_Symbols:_GAPA,_GAPA-1_glyceraldehyde_3-phosphate_dehydrogenase_A_subunit_
comp1086_c0_seq1	269	protein CURVATURE THYLAKOID 1B, chloroplastic isoform X1 [Pyrus x bretschneideri]
comp1086_c1_seq1	456	hypothetical protein CICLE_v10022571mg [Citrus clementina]	AT2G46820.2_Symbols:_PTAC8,_TMP14,_PSAP,_PSI-P_photosystem_I_P_subunit_
comp10860_c0_seq1	236	hypothetical protein SORBIDRAFT_06g021290 [Sorghum bicolor]
comp10861_c0_seq1	276	predicted protein [Arabidopsis lyrata subsp. lyrata]
comp10863_c0_seq1	276	probable acyl-activating enzyme 18, peroxisomal isoform X2 [Musa acuminata subsp. malaccensis]
comp10864_c0_seq1	244	putative E3 ubiquitin-protein ligase LIN-2-like isoform X2 [Glycine max]
comp10867_c0_seq1	272	uncharacterized protein LOC105172829 [Sesamum indicum]	AT4G33840.1_Symbols:_Glycosyl_hydrolase_family_10_protein_
comp10867_c1_seq1	310	uncharacterized protein LOC105172829 [Sesamum indicum]	AT4G33860.1_Symbols:_Glycosyl_hydrolase_family_10_protein_
comp1087_c0_seq1	266	hypothetical protein ARALYDRAFT_489854, partial [Arabidopsis lyrata subsp. lyrata]
comp10871_c0_seq1	354	cytochrome c oxidase subunit 3 (mitochondrion) [Chlorokybus atmophyticus]	ATMG00730.1_Symbols:_COX3_cytochrome_c_oxidase_subunit_3_
comp10872_c0_seq1	216	dynamin-related protein 3A isoform X2 [Beta vulgaris subsp. vulgaris]
comp10873_c0_seq1	209	putative disease resistance protein RGA3 [Eucalyptus grandis]
comp10878_c0_seq2	444	not available
comp1088_c0_seq1	352	ribosomal protein L15, partial [Coccomyxa subellipsoidea C-169]	AT5G64670.1_Symbols:_Ribosomal_protein_L18e/L15_superfamily_protein_
comp1088_c1_seq1	357	predicted protein, partial [Physcomitrella patens]	AT5G64670.1_Symbols:_Ribosomal_protein_L18e/L15_superfamily_protein_
comp10880_c0_seq1	261	hypothetical protein PHAVU_008G247000g [Phaseolus vulgaris]
comp10884_c0_seq1	275	hypothetical protein CICLE_v10021221mg [Citrus clementina]
comp10884_c1_seq1	401	RNA-dependent RNA polymerase 6 isoform X1 [Solanum lycopersicum]
comp10885_c0_seq1	658	F-box/LRR-repeat protein 3-like [Eucalyptus grandis]
comp10889_c0_seq1	283	leucine-rich repeat receptor-like serine/threonine/tyrosine-protein kinase SOBIR1 [Amborella trichopoda]
comp1089_c0_seq1	318	probable glucan endo-1,3-beta-glucosidase A6-like [Solanum tuberosum]
comp10891_c0_seq1	206	DNA-directed RNA polymerase II, putative [Ricinus communis]
comp10894_c0_seq1	207	myb-related protein Hv33-like [Nicotiana tomentosiformis]	AT3G08500.1_Symbols:_MYB83,_AtMYB83_myb_domain_protein_83_
comp10895_c0_seq1	346	uncharacterized protein LOC105127635 isoform X3 [Populus euphratica]
comp10896_c0_seq1	220	not available
comp10897_c0_seq1	574	uncharacterized protein LOC102708842 isoform X1 [Oryza brachyantha]
comp109_c0_seq1	217	uncharacterized protein LOC101489107 [Cicer arietinum]
comp10901_c0_seq1	225	MATE efflux family protein 2 isoform 1 [Theobroma cacao]
comp10903_c0_seq1	278	not available
comp10903_c1_seq1	419	predicted protein [Ostreococcus lucimarinus CCE9901]
comp10904_c0_seq1	206	not available
comp10905_c0_seq1	213	uncharacterized protein LOC105155337 [Sesamum indicum]	AT1G21740.1_Symbols:_Protein_of_unknown_function_(DUF630_and_DUF632)_
comp10905_c1_seq1	233	uncharacterized protein LOC105155337 [Sesamum indicum]	AT1G21740.1_Symbols:_Protein_of_unknown_function_(DUF630_and_DUF632)_
comp10907_c0_seq1	261	uncharacterized protein LOC105159601 [Sesamum indicum]	AT1G77145.1_Symbols:_Protein_of_unknown_function_(DUF506)_
comp1091_c0_seq1	250	uncharacterized protein LOC104593828 isoform X1 [Nelumbo nucifera]
comp10910_c0_seq1	274	disease resistance protein RPS2-like [Musa acuminata subsp. malaccensis]
comp10910_c1_seq1	316	ATP-dependent helicase rhp16 [Eucalyptus grandis]
comp10911_c0_seq1	210	protein FAR1-RELATED SEQUENCE 5-like [Elaeis guineensis]	AT4G38180.1_Symbols:_FRS5_FAR1-related_sequence_5_
comp10919_c0_seq1	293	not available
comp10920_c0_seq1	215	hypothetical protein CARUB_v10016783mg [Capsella rubella]
comp10921_c0_seq1	204	CBL-interacting protein kinase [Medicago truncatula]
comp10922_c0_seq1	240	not available
comp10922_c1_seq1	221	probable starch synthase 4, chloroplastic/amyloplastic-like [Glycine max]
comp10923_c0_seq1	239	uncharacterized protein LOC102669165 [Glycine max]
comp10923_c1_seq1	210	Os06g0520600 [Oryza sativa Japonica Group]
comp10924_c0_seq1	248	probable rhamnogalacturonate lyase B [Sesamum indicum]	AT4G24430.1_Symbols:_Rhamnogalacturonate_lyase_family_protein_
comp10925_c0_seq1	226	LOW QUALITY PROTEIN: uncharacterized protein LOC103833265 [Brassica rapa]
comp10926_c0_seq1	294	hypothetical protein PRUPE_ppa022395mg, partial [Prunus persica]
comp10927_c0_seq1	205	uncharacterized protein LOC101203577 [Cucumis sativus]
comp1093_c0_seq1	307	ubiquitin-conjugating enzyme E2 36 [Elaeis guineensis]	AT1G16890.1_Symbols:_UBC36,_UBC13B_ubiquitin-conjugating_enzyme_36_
comp10933_c0_seq1	239	not available
comp10934_c0_seq1	282	presenilin-like protein At1g08700 [Amborella trichopoda]	AT1G08700.1_Symbols:_PS1_Presenilin-1_
comp10939_c0_seq1	215	pentatricopeptide repeat-containing protein At4g18750, chloroplastic-like isoform X1 [Cicer arietinum]
comp1094_c0_seq1	224	not available
comp10943_c0_seq1	292	uncharacterized protein LOC103489767 [Cucumis melo]
comp10951_c0_seq1	291	ATP-dependent DNA helicase Q-like 1 [Eucalyptus grandis]
comp10952_c0_seq1	234	not available
comp10953_c0_seq1	206	ornithine carbamoyltransferase, chloroplastic-like [Glycine max]
comp10954_c0_seq1	408	Os01g0116166 [Oryza sativa Japonica Group]	ATMG00300.1_Symbols:_ORF145A_Gag-Pol-related_retrotransposon_family_protein_
comp10956_c1_seq1	229	uncharacterized protein LOC105160542 [Sesamum indicum]
comp10957_c0_seq1	422	probable boron transporter 7 [Nicotiana tomentosiformis]	AT1G74810.1_Symbols:_BOR5_HCO3-_transporter_family_
comp10959_c0_seq1	207	Histidine-containing phosphotransfer protein 1 [Morus notabilis]	AT4G33050.1_Symbols:_EDA39_calmodulin-binding_family_protein_
comp1096_c0_seq1	225	not available
comp1096_c1_seq1	393	not available
comp10960_c0_seq1	307	Os03g0816700, partial [Oryza sativa Japonica Group]
comp10961_c0_seq1	202	zeaxanthin epoxidase, chloroplastic-like [Pyrus x bretschneideri]	AT4G38540.1_Symbols:_FAD/NAD(P)-binding_oxidoreductase_family_protein_
comp10965_c0_seq1	220	uncharacterized protein LOC104906772 [Beta vulgaris subsp. vulgaris]
comp10967_c0_seq1	260	hypothetical protein L484_015586 [Morus notabilis]
comp10967_c1_seq1	472	hypothetical protein L484_015586 [Morus notabilis]
comp10968_c0_seq1	233	protein arginine N-methyltransferase [Chlamydomonas reinhardtii]	AT2G19670.1_Symbols:_ATPRMT1A,_PRMT1A_protein_arginine_methyltransferase_1A_
comp10969_c0_seq1	262	predicted protein [Micromonas sp. RCC299]
comp1097_c0_seq1	845	probable mitochondrial chaperone BCS1-B [Sesamum indicum]	AT2G18193.1_Symbols:_P-loop_containing_nucleoside_triphosphate_hydrolases_superfamily_protein_
comp10970_c0_seq1	211	Os04g0675200, partial [Oryza sativa Japonica Group]
comp10973_c0_seq1	219	predicted protein, partial [Ostreococcus lucimarinus CCE9901]
comp10978_c0_seq1	681	rubisco subunit binding-protein alpha subunit, ruba, putative, partial [Ricinus communis]	AT2G28000.1_Symbols:_CPN60A,_CH-CPN60A,_SLP_chaperonin-60alpha_
comp10981_c0_seq1	277	protein ECERIFERUM 3 [Camelina sativa]
comp10981_c1_seq1	286	protein HAPLESS 2 [Musa acuminata subsp. malaccensis]
comp10982_c0_seq1	202	not available
comp10983_c0_seq1	229	ankyrin repeat-containing protein At5g02620-like [Sesamum indicum]	AT5G35810.1_Symbols:_Ankyrin_repeat_family_protein_
comp10984_c0_seq1	227	not available
comp1099_c0_seq1	330	AT-rich interactive domain-containing protein 5-like [Fragaria vesca subsp. vesca]
comp10990_c0_seq1	237	beta-glucosidase 24-like [Pyrus x bretschneideri]
comp11_c0_seq1	237	hypothetical protein CHLREDRAFT_95055 [Chlamydomonas reinhardtii]	AT1G19990.1_Symbols:_unknown_protein;_FUNCTIONS_IN:_molecular_function_unknown;_INVOLVED_IN:_biological_process_unknown;_LOCATED_IN:_cellular_component_unknown;_EXPRESSED_IN:_cultured_cell;_BEST_
comp11_c1_seq1	263	hypothetical protein SELMODRAFT_450553 [Selaginella moellendorffii]
comp110_c0_seq1	509	not available
comp1100_c0_seq1	294	photosystem I reaction center subunit XI, chloroplastic [Prunus mume]	AT4G12800.1_Symbols:_PSAL_photosystem_I_subunit_l_
comp1100_c1_seq1	447	Photosystem I reaction center subunit XI [Morus notabilis]	AT4G12800.1_Symbols:_PSAL_photosystem_I_subunit_l_
comp11000_c0_seq1	272	hypothetical protein L484_003253 [Morus notabilis]
comp11001_c0_seq1	209	not available
comp11005_c0_seq1	313	thioredoxin reductase NTRB-like [Sesamum indicum]
comp11008_c0_seq1	277	pentatricopeptide repeat-containing protein, putative [Ricinus communis]
comp11009_c0_seq1	278	Uncharacterized protein isoform 4, partial [Theobroma cacao]
comp1101_c0_seq1	268	Os06g0585200 [Oryza sativa Japonica Group]
comp1101_c1_seq1	340	not available
comp11011_c0_seq1	249	not available
comp11012_c0_seq1	204	uncharacterized protein LOC104103563 [Nicotiana tomentosiformis]
comp11012_c1_seq1	280	serine/threonine-protein phosphatase 4 regulatory subunit 3A isoform X1 [Vitis vinifera]
comp11013_c0_seq1	271	ras-related protein RABH1e [Beta vulgaris subsp. vulgaris]	AT2G22290.1_Symbols:_ATRABH1D,_ATRAB-H1D,_RAB-H1D,_ATRAB6,_RABH1d_RAB_GTPase_homolog_H1D_
comp11015_c0_seq1	213	not available
comp11016_c0_seq1	320	not available
comp11017_c0_seq1	251	hypothetical protein PHAVU_008G281400g [Phaseolus vulgaris]
comp11017_c1_seq1	381	heat shock cognate protein 80-like [Cicer arietinum]
comp11019_c0_seq1	389	protein trichome birefringence-like 34 isoform X2 [Phoenix dactylifera]
comp11019_c1_seq1	336	uncharacterized protein LOC103504024 [Cucumis melo]
comp1102_c0_seq1	222	uncharacterized protein LOC104903248 [Beta vulgaris subsp. vulgaris]
comp1102_c1_seq1	221	hypothetical protein CHLNCDRAFT_8558, partial [Chlorella variabilis]
comp11025_c0_seq1	211	not available
comp1103_c0_seq1	899	poly(A)-specific ribonuclease PARN [Amborella trichopoda]
comp1103_c1_seq1	216	receptor-like protein 12 isoform X2 [Solanum lycopersicum]
comp11030_c0_seq1	234	G-type lectin S-receptor-like serine/threonine-protein kinase At4g27290 isoform X1 [Prunus mume]	AT4G27300.1_Symbols:_S-locus_lectin_protein_kinase_family_protein_
comp11030_c1_seq1	246	G-type lectin S-receptor-like serine/threonine-protein kinase At4g27290 [Sesamum indicum]	AT4G23130.2_Symbols:_CRK5,_RLK6_cysteine-rich_RLK_(RECEPTOR-like_protein_kinase)_5_
comp11031_c0_seq1	426	chaperone protein ClpB3, chloroplastic-like [Malus domestica]	AT5G15450.1_Symbols:_APG6,_CLPB3,_CLPB-P_casein_lytic_proteinase_B3_
comp11034_c0_seq1	220	hypothetical protein CICLE_v10014716mg [Citrus clementina]
comp11034_c1_seq1	234	not available
comp11035_c0_seq1	229	hypothetical protein PRUPE_ppa024320mg [Prunus persica]
comp11035_c1_seq1	331	not available
comp11038_c0_seq1	244	RING-H2 finger protein ATL52-like [Prunus mume]
comp1104_c0_seq1	303	probable LRR receptor-like serine/threonine-protein kinase At3g47570 [Sesamum indicum]	AT3G47580.1_Symbols:_Leucine-rich_repeat_protein_kinase_family_protein_
comp11040_c0_seq1	242	not available
comp11041_c0_seq1	374	hypothetical protein SELMODRAFT_102436, partial [Selaginella moellendorffii]	AT3G55080.2_Symbols:_SET_domain-containing_protein_
comp11041_c1_seq1	215	protein NRT1/ PTR FAMILY 8.2-like [Populus euphratica]
comp11042_c0_seq1	234	disease resistance protein RPP13-like [Nicotiana tomentosiformis]
comp11045_c0_seq1	511	uncharacterized protein LOC105037828, partial [Elaeis guineensis]
comp11046_c0_seq1	217	Tetratricopeptide repeat (TPR)-like superfamily protein, putative [Theobroma cacao]
comp11046_c1_seq1	239	not available
comp11048_c0_seq1	377	myosin-J heavy chain-like isoform X1 [Cicer arietinum]
comp11049_c0_seq1	204	hypothetical protein PRUPE_ppa023895mg [Prunus persica]
comp1105_c0_seq1	1607	probable F-box protein At5g04010 [Nicotiana sylvestris]
comp11053_c0_seq1	310	uncharacterized protein LOC105164987 [Sesamum indicum]	AT5G45290.1_Symbols:_RING/U-box_superfamily_protein_
comp11055_c0_seq1	788	ATP-dependent zinc metalloprotease FTSH, chloroplastic-like [Glycine max]	AT1G50250.1_Symbols:_FTSH1_FTSH_protease_1_
comp11057_c0_seq1	364	dentin sialophosphoprotein-like [Solanum lycopersicum]
comp11060_c0_seq1	293	not available
comp11061_c0_seq1	278	serine/threonine-protein kinase SRK2I-like [Pyrus x bretschneideri]	AT4G33950.2_Symbols:_OST1,_SNRK2-6,_SRK2E,_SNRK2.6,_P44_Protein_kinase_superfamily_protein_
comp11062_c0_seq1	268	not available
comp11068_c0_seq1	283	not available
comp11069_c0_seq1	212	hypothetical protein CHLNCDRAFT_11894, partial [Chlorella variabilis]
comp11069_c1_seq1	211	not available
comp1107_c0_seq1	309	not available
comp1107_c1_seq1	243	protein YLS9-like [Pyrus x bretschneideri]
comp11071_c0_seq1	248	not available
comp11072_c0_seq1	565	predicted protein [Physcomitrella patens]
comp11075_c0_seq1	250	not available
comp11076_c0_seq1	215	not available
comp11078_c0_seq1	353	not available
comp1108_c0_seq1	240	putative lipid-binding protein At4g00165 [Populus euphratica]	AT4G00165.2_Symbols:_Bifunctional_inhibitor/lipid-transfer_protein/seed_storage_2S_albumin_superfamily_protein_
comp1108_c1_seq1	256	hypothetical protein PHAVU_007G249100g [Phaseolus vulgaris]
comp11082_c0_seq1	216	not available
comp11084_c0_seq1	273	hypothetical protein POPTR_0018s01800g [Populus trichocarpa]
comp11087_c0_seq1	247	beta-mannosidase, putative [Ricinus communis]
comp11088_c0_seq1	227	hypothetical protein SELMODRAFT_89852 [Selaginella moellendorffii]
comp11089_c0_seq1	295	uncharacterized protein LOC105169540 isoform X2 [Sesamum indicum]
comp11089_c1_seq1	382	uncharacterized protein LOC105172718 isoform X1 [Sesamum indicum]	AT4G33980.1_Symbols:_BEST_Arabidopsis_thaliana_protein_match_is:_cold_regulated_gene_27_(TAIR:AT5G42900.2);_Has_30201_Blast_hits_to_17322_proteins_in_780_species:_Archae_-_12;_Bacteria_-_1396;_Me
comp11090_c0_seq1	204	uncharacterized protein LOC103631523 [Zea mays]
comp11091_c0_seq1	408	uncharacterized protein LOC103434364 [Malus domestica]	ATMG00810.1_Symbols:_ORF240B_DNA/RNA_polymerases_superfamily_protein_
comp11093_c0_seq1	413	axial regulator YABBY 5 [Sesamum indicum]	AT2G26580.2_Symbols:_YAB5_plant-specific_transcription_factor_YABBY_family_protein_
comp11094_c0_seq1	218	LOW QUALITY PROTEIN: uncharacterized protein LOC103324817 [Prunus mume]
comp11097_c0_seq1	247	GATA transcription factor [Medicago truncatula]
comp111_c0_seq1	272	nodulation receptor kinase-like [Sesamum indicum]
comp111_c1_seq1	606	nodulation receptor kinase-like [Sesamum indicum]
comp1110_c0_seq1	401	protein DJ-1 homolog A [Musa acuminata subsp. malaccensis]	AT3G14990.3_Symbols:_Class_I_glutamine_amidotransferase-like_superfamily_protein_
comp1110_c1_seq1	311	hypothetical protein SELMODRAFT_112362 [Selaginella moellendorffii]	AT4G34020.1_Symbols:_Class_I_glutamine_amidotransferase-like_superfamily_protein_
comp11100_c0_seq1	259	not available
comp11101_c0_seq1	223	squamosa promoter-binding-like protein 6 [Populus euphratica]
comp11101_c1_seq1	260	glucose-6-phosphate/phosphate translocator 1, chloroplastic-like [Sesamum indicum]
comp11103_c0_seq1	215	LOB domain-containing protein 21-like [Nicotiana sylvestris]	AT3G11090.1_Symbols:_LBD21_LOB_domain-containing_protein_21_
comp11103_c1_seq1	212	LOB domain-containing protein 21-like [Sesamum indicum]
comp11104_c0_seq1	231	putative ribonuclease H protein At1g65750-like [Citrus sinensis]
comp11105_c0_seq1	233	LOW QUALITY PROTEIN: 15.7 kDa heat shock protein, peroxisomal [Malus domestica]	AT5G37670.1_Symbols:_HSP20-like_chaperones_superfamily_protein_
comp11107_c0_seq1	215	gibberellin 20 oxidase 1-like [Pyrus x bretschneideri]
comp11108_c0_seq1	243	not available
comp1111_c0_seq1	396	not available
comp11110_c0_seq1	234	not available
comp11110_c1_seq1	341	predicted protein [Ostreococcus lucimarinus CCE9901]
comp11111_c0_seq1	342	not available
comp11112_c0_seq1	205	not available
comp11113_c0_seq1	205	probable transcriptional regulator RABBIT EARS [Brassica rapa]
comp11114_c0_seq1	220	Os02g0570400 [Oryza sativa Japonica Group]
comp11115_c0_seq1	242	probable glycosyltransferase At5g03795 [Camelina sativa]
comp11116_c0_seq1	225	not available
comp11118_c0_seq1	310	phragmoplast orienting kinesin-1 isoform X3 [Vitis vinifera]
comp1112_c0_seq1	344	glutathione peroxidase [Coccomyxa subellipsoidea C-169]	AT2G43350.2_Symbols:_GPX3_glutathione_peroxidase_3_
comp1112_c1_seq1	257	phospholipid hydroperoxide glutathione peroxidase 1, chloroplastic [Prunus mume]	AT2G25080.1_Symbols:_ATGPX1,_GPX1_glutathione_peroxidase_1_
comp11121_c0_seq1	268	not available
comp11122_c0_seq1	299	uncharacterized exonuclease domain-containing protein At3g15140-like isoform X1 [Glycine max]
comp11123_c0_seq1	247	uncharacterized protein LOC102717165 [Oryza brachyantha]
comp11125_c0_seq1	261	1,2-dihydroxy-3-keto-5-methylthiopentene dioxygenase 2 [Nelumbo nucifera]	AT4G14710.5_Symbols:_ATARD2_RmlC-like_cupins_superfamily_protein_
comp11127_c0_seq1	323	not available
comp11128_c0_seq1	267	hypothetical protein CICLE_v10013491mg [Citrus clementina]
comp11129_c0_seq1	353	pyrroline-5-carboxylate reductase, putative [Ricinus communis]	AT5G14800.2_Symbols:_P5CR,_AT-P5R,_AT-P5C1,_EMB2772_pyrroline-5-_carboxylate_(P5C)_reductase_
comp11129_c1_seq1	294	pyrroline-5-carboxylate reductase [Bathycoccus prasinos]	AT5G14800.1_Symbols:_P5CR,_AT-P5R,_AT-P5C1,_EMB2772_pyrroline-5-_carboxylate_(P5C)_reductase_
comp1113_c0_seq1	218	conserved hypothetical protein [Ricinus communis]
comp11130_c0_seq1	212	F-box/kelch-repeat protein At1g57790-like [Nelumbo nucifera]
comp11134_c0_seq1	221	acyltransferase-like protein At1g54570, chloroplastic-like [Oryza brachyantha]
comp11135_c0_seq1	223	predicted protein [Physcomitrella patens]
comp11137_c0_seq1	216	legumin B-like precursor [Sesamum indicum]	AT1G03880.1_Symbols:_CRU2,_CRB_cruciferin_2_
comp11137_c1_seq1	253	replication factor C subunit 3-like [Phoenix dactylifera]
comp1114_c0_seq1	205	hypothetical protein CARUB_v10015606mg [Capsella rubella]
comp1114_c1_seq1	244	uncharacterized protein LOC105059107 [Elaeis guineensis]	AT3G54826.1_Symbols:_Zim17-type_zinc_finger_protein_
comp11140_c0_seq1	314	disease resistance protein At4g27190-like [Citrus sinensis]
comp11140_c1_seq1	202	uncharacterized protein LOC100808159 [Glycine max]
comp11141_c0_seq1	220	ribonuclease S-2-like [Glycine max]
comp11142_c0_seq1	233	leucine-rich repeat containing protein, putative [Ricinus communis]
comp11143_c0_seq1	208	protein PHYTOCHROME KINASE SUBSTRATE 4-like [Sesamum indicum]
comp11144_c0_seq1	211	cytochrome P450 93A3 [Phoenix dactylifera]	AT5G06900.1_Symbols:_CYP93D1_cytochrome_P450,_family_93,_subfamily_D,_polypeptide_1_
comp11145_c0_seq1	246	not available
comp1115_c0_seq1	329	probable prolyl 4-hydroxylase 10 [Sesamum indicum]	AT5G66060.2_Symbols:_2-oxoglutarate_(2OG)_and_Fe(II)-dependent_oxygenase_superfamily_protein_
comp11150_c0_seq1	469	not available
comp11152_c0_seq1	384	ferredoxin-1, chloroplastic-like [Cicer arietinum]	AT1G10960.1_Symbols:_ATFD1,_FD1_ferredoxin_1_
comp11154_c0_seq1	225	not available
comp11157_c0_seq1	317	COBRA-like protein 7 [Sesamum indicum]	AT4G16120.1_Symbols:_ATSEB1,_COBL7,_SEB1_COBRA-like_protein-7_precursor_
comp11157_c1_seq1	326	COBRA-like protein 7 [Sesamum indicum]	AT3G16860.1_Symbols:_COBL8_COBRA-like_protein_8_precursor_
comp11158_c0_seq1	309	not available
comp11159_c0_seq1	283	not available
comp1116_c0_seq1	260	54S ribosomal protein L12, mitochondrial [Brassica rapa]	AT4G36420.1_Symbols:_Ribosomal_protein_L12_family_protein_
comp11160_c0_seq1	288	ATP-dependent RNA helicase [Bathycoccus prasinos]
comp11161_c0_seq1	320	uncharacterized protein LOC104889441 [Beta vulgaris subsp. vulgaris]
comp11164_c0_seq1	284	not available
comp11165_c0_seq1	224	geranylgeranyl hydrogenase, putative [Ricinus communis]
comp11165_c1_seq1	304	major pollen allergen Lig v 1-like, partial [Pyrus x bretschneideri]
comp11167_c0_seq1	397	not available
comp11168_c0_seq1	203	not available
comp11169_c0_seq1	243	not available
comp1117_c0_seq1	225	ubiquitin-conjugating enzyme E2 27-like [Malus domestica]	AT5G50870.1_Symbols:_UBC27_ubiquitin-conjugating_enzyme_27_
comp1117_c1_seq1	280	ubiquitin-conjugating enzyme E2 27 [Brachypodium distachyon]	AT5G50870.1_Symbols:_UBC27_ubiquitin-conjugating_enzyme_27_
comp11170_c0_seq1	262	BRASSINOSTEROID INSENSITIVE 1-associated receptor kinase 1-like [Populus euphratica]	AT4G33430.2_Symbols:_BAK1_BRI1-associated_receptor_kinase_
comp11172_c0_seq1	333	not available
comp11173_c0_seq1	234	uncharacterized protein LOC104718291 [Camelina sativa]
comp11174_c0_seq1	455	not available
comp11175_c0_seq1	281	not available
comp11175_c1_seq1	279	Replication factor C subunit 1 [Auxenochlorella protothecoides]
comp11177_c0_seq1	274	not available
comp11177_c1_seq1	207	not available
comp11178_c0_seq1	249	DNA-(apurinic or apyrimidinic site) lyase 2 isoform X5 [Sesamum indicum]
comp11178_c1_seq1	283	hypothetical protein PHAVU_010G091800g [Phaseolus vulgaris]
comp11180_c0_seq1	321	not available
comp11182_c0_seq1	206	LRR receptor-like serine/threonine-protein kinase GSO1 [Eucalyptus grandis]
comp11183_c0_seq1	263	uncharacterized protein LOC105172003 [Sesamum indicum]	AT5G67550.1_Symbols:_unknown_protein;_FUNCTIONS_IN:_molecular_function_unknown;_INVOLVED_IN:_biological_process_unknown;_LOCATED_IN:_endomembrane_system;_EXPRESSED_IN:_flower;_EXPRESSED_DURING:_4
comp11185_c0_seq1	294	hypothetical protein PHAVU_007G246500g [Phaseolus vulgaris]
comp11186_c0_seq1	246	peroxisome biogenesis factor 10-like isoform X2 [Pyrus x bretschneideri]
comp11186_c1_seq1	263	not available
comp1119_c0_seq1	279	not available
comp11190_c0_seq1	243	not available
comp11190_c1_seq1	283	uncharacterized protein LOC104109589 isoform X1 [Nicotiana tomentosiformis]
comp11191_c0_seq1	307	vesicle-fusing ATPase [Sesamum indicum]	AT4G04910.1_Symbols:_NSF_AAA-type_ATPase_family_protein_
comp11192_c0_seq1	249	not available
comp11193_c0_seq1	203	not available
comp11194_c0_seq1	264	uncharacterized protein LOC104093198 [Nicotiana tomentosiformis]
comp11196_c0_seq1	217	disease resistance protein RPM1-like isoform X2 [Setaria italica]
comp11196_c1_seq1	232	putative clathrin assembly protein At5g57200-like [Setaria italica]
comp11197_c0_seq1	278	probable methyltransferase PMT16 [Fragaria vesca subsp. vesca]	AT2G45750.1_Symbols:_S-adenosyl-L-methionine-dependent_methyltransferases_superfamily_protein_
comp11198_c0_seq1	257	not available
comp112_c0_seq1	249	hypothetical protein ARALYDRAFT_895820 [Arabidopsis lyrata subsp. lyrata]
comp112_c1_seq1	219	hypothetical protein CICLE_v10010481mg, partial [Citrus clementina]
comp1120_c0_seq1	221	predicted protein [Physcomitrella patens]
comp11200_c0_seq1	223	uncharacterized protein LOC103425477 [Malus domestica]
comp11202_c0_seq1	420	predicted protein [Arabidopsis lyrata subsp. lyrata]
comp11202_c1_seq1	309	hypothetical protein ARALYDRAFT_338073 [Arabidopsis lyrata subsp. lyrata]	AT1G43260.1_Symbols:_hAT_transposon_superfamily_protein_
comp11206_c0_seq1	543	alpha-L-fucosidase 1-like [Eucalyptus grandis]	AT2G28100.1_Symbols:_ATFUC1,_FUC1_alpha-L-fucosidase_1_
comp11206_c1_seq1	326	alpha-L-fucosidase 1-like isoform X1 [Sesamum indicum]	AT2G28100.1_Symbols:_ATFUC1,_FUC1_alpha-L-fucosidase_1_
comp11207_c0_seq1	319	probable glucan 1,3-beta-glucosidase A [Sesamum indicum]
comp11207_c1_seq1	217	hypothetical protein CHLNCDRAFT_15464, partial [Chlorella variabilis]
comp11211_c0_seq1	290	beta-glucosidase 11-like, partial [Malus domestica]
comp11211_c1_seq1	334	not available
comp11212_c0_seq1	233	T-complex protein 1 subunit gamma-like [Zea mays]
comp11214_c0_seq1	218	uncharacterized protein LOC103632632 [Zea mays]
comp11215_c0_seq1	494	not available
comp11217_c0_seq1	380	uncharacterized protein LOC104815641 isoform X1 [Tarenaya hassleriana]
comp11217_c1_seq1	206	hypothetical protein MTR_7g086460 [Medicago truncatula]
comp1122_c0_seq1	311	not available
comp1122_c1_seq1	347	not available
comp11224_c0_seq1	232	not available
comp11224_c1_seq1	259	cytochrome P450 CYP72A219-like isoform X1 [Nicotiana tomentosiformis]
comp11225_c0_seq1	247	protein root UVB sensitive 3 isoform X1 [Populus euphratica]
comp11226_c0_seq1	261	photosystem I assembly protein Ycf1 [Scrophularia takesimensis]	ATMG00370.1_Symbols:_ORF199_Ycf1_protein_
comp1123_c0_seq1	251	uncharacterized protein LOC105167544 [Sesamum indicum]
comp11231_c1_seq1	207	not available
comp11232_c0_seq1	215	copper transport protein ATX1-like [Sesamum indicum]
comp11233_c0_seq1	294	not available
comp11234_c0_seq1	214	cation/H(+) antiporter 21-like [Camelina sativa]
comp11235_c0_seq1	478	transmembrane protein 115 [Cucumis melo]
comp11235_c1_seq1	231	hypothetical protein MTR_4g108130 [Medicago truncatula]
comp11239_c0_seq1	295	not available
comp11239_c1_seq1	259	not available
comp1124_c0_seq1	221	not available
comp1124_c1_seq1	290	not available
comp11241_c0_seq1	222	fatty acyl-CoA reductase 2-like [Sesamum indicum]	AT3G11980.1_Symbols:_MS2,_FAR2_Jojoba_acyl_CoA_reductase-related_male_sterility_protein_
comp11244_c0_seq1	379	leucine-rich repeat protein kinase family protein [Arabidopsis thaliana]
comp11245_c0_seq1	321	Catalytic, putative isoform 2 [Theobroma cacao]
comp11245_c1_seq1	316	hypothetical protein PHAVU_008G111500g [Phaseolus vulgaris]
comp11246_c0_seq1	284	not available
comp11249_c0_seq1	235	Serine/threonine-protein kinase HT1 [Morus notabilis]
comp1125_c0_seq1	287	endoglucanase 11-like [Beta vulgaris subsp. vulgaris]
comp1125_c1_seq1	381	uncharacterized protein LOC103952637 isoform X2 [Pyrus x bretschneideri]
comp11252_c0_seq1	237	hypothetical protein CICLE_v10027586mg [Citrus clementina]
comp11255_c0_seq1	295	conserved hypothetical protein [Ricinus communis]
comp11256_c0_seq1	223	putative disease resistance RPP13-like protein 1 [Populus euphratica]
comp11256_c1_seq1	385	probable cyclic nucleotide-gated ion channel 17-like isoform X2 [Glycine max]
comp11258_c0_seq1	414	probable polygalacturonase At3g15720-like [Cicer arietinum]
comp11259_c0_seq1	251	hypothetical protein EUTSA_v10025053mg [Eutrema salsugineum]
comp11259_c1_seq1	216	enzymatic polyprotein-like [Cicer arietinum]
comp11260_c0_seq1	244	uncharacterized protein LOC100527662 [Glycine max]
comp11263_c0_seq1	217	not available
comp11263_c1_seq1	308	not available
comp11264_c0_seq1	343	not available
comp11264_c1_seq1	237	Uncharacterized protein TCM_045047 [Theobroma cacao]
comp11265_c0_seq1	241	hypothetical protein CICLE_v10005761mg [Citrus clementina]	AT3G23600.1_Symbols:_alpha/beta-Hydrolases_superfamily_protein_
comp11265_c1_seq1	248	endo-1,3;1,4-beta-D-glucanase [Beta vulgaris subsp. vulgaris]	AT3G23600.2_Symbols:_alpha/beta-Hydrolases_superfamily_protein_
comp11267_c0_seq1	259	not available
comp11267_c1_seq1	308	not available
comp11268_c0_seq1	352	Telomere-associated protein RIF1 [Medicago truncatula]
comp11268_c1_seq1	252	pentatricopeptide repeat-containing protein At3g29230 [Beta vulgaris subsp. vulgaris]
comp11269_c0_seq1	225	uncharacterized protein LOC104108243 [Nicotiana tomentosiformis]
comp1127_c0_seq1	493	not available
comp11271_c0_seq1	322	myosin-6-like isoform X2 [Vitis vinifera]
comp11272_c0_seq1	307	auxin transport protein BIG [Solanum lycopersicum]
comp11279_c0_seq1	241	floral homeotic protein AGAMOUS-like isoform X2 [Sesamum indicum]
comp11281_c0_seq1	211	hypothetical protein CARUB_v10015633mg, partial [Capsella rubella]
comp11284_c0_seq1	511	not available
comp11284_c1_seq1	209	WIP domain protein 5 [Arabidopsis thaliana]
comp11286_c0_seq1	224	muscle M-line assembly protein unc-89 isoform X2 [Vitis vinifera]
comp11287_c0_seq1	325	probable indole-3-pyruvate monooxygenase YUCCA10 [Malus domestica]
comp11288_c0_seq1	336	hypothetical protein PRUPE_ppa027169mg [Prunus persica]
comp11289_c0_seq1	205	not available
comp11291_c0_seq1	228	hypothetical protein SELMODRAFT_272004 [Selaginella moellendorffii]
comp11291_c1_seq1	229	CBL-interacting serine/threonine-protein kinase 6-like [Sesamum indicum]	AT4G30960.1_Symbols:_CIPK6,_SIP3,_SNRK3.14,_ATCIPK6_SOS3-interacting_protein_3_
comp11292_c0_seq1	264	Os07g0695400 [Oryza sativa Japonica Group]
comp11292_c1_seq1	455	uncharacterized protein DDB_G0275933-like [Elaeis guineensis]
comp11293_c0_seq1	342	protein MKS1 [Sesamum indicum]	AT1G21326.1_Symbols:_VQ_motif-containing_protein_
comp11294_c0_seq1	239	long chain acyl-CoA synthetase 1-like [Cicer arietinum]
comp11295_c0_seq1	241	not available
comp11298_c0_seq1	235	hypothetical protein [Zea mays]
comp11299_c0_seq1	284	not available
comp11299_c1_seq1	231	glucose and ribitol dehydrogenase homolog 1-like [Musa acuminata subsp. malaccensis]
comp113_c0_seq1	433	uncharacterized protein LOC104803132 [Tarenaya hassleriana]
comp1130_c0_seq1	349	hypothetical protein POPTR_0003s02300g, partial [Populus trichocarpa]
comp1130_c1_seq1	341	protein NRT1/ PTR FAMILY 7.3-like [Sesamum indicum]	AT1G32450.1_Symbols:_NRT1.5_nitrate_transporter_1.5_
comp11300_c0_seq1	347	uncharacterized protein LOC105133562 isoform X1 [Populus euphratica]	AT3G56040.1_Symbols:_UGP3_UDP-glucose_pyrophosphorylase_3_
comp11300_c1_seq1	254	uncharacterized protein LOC101505226 [Cicer arietinum]	AT3G56040.1_Symbols:_UGP3_UDP-glucose_pyrophosphorylase_3_
comp11302_c0_seq1	331	sodium/hydrogen exchanger plant, putative [Ricinus communis]
comp11303_c0_seq1	204	ERD (early-responsive to dehydration stress) family protein [Arabidopsis thaliana]
comp11305_c0_seq1	266	indole-3-acetate O-methyltransferase 1 [Sesamum indicum]	AT5G55250.2_Symbols:_IAMT1_IAA_carboxylmethyltransferase_1_
comp11305_c1_seq1	387	indole-3-acetate O-methyltransferase 1 [Sesamum indicum]	AT5G55250.1_Symbols:_IAMT1_IAA_carboxylmethyltransferase_1_
comp11307_c0_seq1	249	stem-specific protein TSJT1-like [Sesamum indicum]	AT4G27450.1_Symbols:_Aluminium_induced_protein_with_YGL_and_LRDR_motifs_
comp11308_c0_seq1	358	developmental protein SEPALLATA 1 isoform X2 [Sesamum indicum]	AT5G15800.1_Symbols:_SEP1,_AGL2_K-box_region_and_MADS-box_transcription_factor_family_protein_
comp11309_c0_seq1	238	pentatricopeptide repeat-containing protein At2g22070-like [Pyrus x bretschneideri]
comp1131_c0_seq1	222	uncharacterized protein LOC18427461 [Amborella trichopoda]
comp11310_c0_seq1	315	not available
comp11311_c0_seq1	242	hypothetical protein Ycf1 (chloroplast) [Agathis dammara]
comp11311_c1_seq1	210	not available
comp11312_c0_seq1	305	not available
comp11313_c0_seq1	287	uncharacterized protein LOC105162896 [Sesamum indicum]	AT5G57830.1_Symbols:_Protein_of_unknown_function,_DUF593_
comp11314_c0_seq1	213	protein AUXIN SIGNALING F-BOX 2-like [Glycine max]
comp11317_c0_seq1	202	SWI/SNF complex component SNF12 homolog [Eucalyptus grandis]
comp1132_c0_seq1	351	anthocyanin 5-aromatic acyltransferase-like [Sesamum indicum]	AT3G29590.1_Symbols:_AT5MAT_HXXXD-type_acyl-transferase_family_protein_
comp1132_c1_seq1	945	malonyl-coenzyme:anthocyanin 5-O-glucoside-6'''-O-malonyltransferase-like [Sesamum indicum]	AT3G29635.1_Symbols:_HXXXD-type_acyl-transferase_family_protein_
comp11320_c0_seq1	245	uncharacterized protein LOC101506994 [Cicer arietinum]
comp11321_c0_seq1	617	putative pentatricopeptide repeat-containing protein At1g19290 [Brachypodium distachyon]
comp11323_c0_seq1	286	uncharacterized protein LOC105157534 [Sesamum indicum]
comp11328_c0_seq1	301	uncharacterized protein LOC105156403 [Sesamum indicum]
comp11329_c0_seq1	205	nephrocystin-3 [Fragaria vesca subsp. vesca]
comp1133_c0_seq1	907	cinnamoyl-CoA reductase 1-like [Sesamum indicum]	AT2G33590.1_Symbols:_NAD(P)-binding_Rossmann-fold_superfamily_protein_
comp1133_c1_seq1	219	cinnamoyl-CoA reductase 1-like [Sesamum indicum]
comp11330_c0_seq1	563	not available
comp11331_c0_seq1	232	Os08g0152700 [Oryza sativa Japonica Group]
comp11331_c1_seq1	222	transcription factor, putative [Ricinus communis]
comp11332_c0_seq1	271	Ankyrin repeat domain-containing protein 13C [Auxenochlorella protothecoides]
comp11333_c0_seq1	217	probable glycosyltransferase At5g20260 isoform X2 [Nelumbo nucifera]
comp11334_c0_seq1	380	uncharacterized protein LOC105173814 [Sesamum indicum]
comp11337_c0_seq1	205	not available
comp11337_c1_seq1	283	predicted protein [Physcomitrella patens]
comp11338_c0_seq1	224	uncharacterized protein LOC103632424 [Zea mays]
comp11338_c1_seq1	270	seco-amyrin synthase-like [Camelina sativa]
comp1134_c0_seq1	500	GATA transcription factor 5-like [Sesamum indicum]
comp1134_c1_seq1	321	G-type lectin S-receptor-like serine/threonine-protein kinase At2g19130 [Malus domestica]
comp11340_c0_seq1	264	serine/threonine-protein kinase-like protein ACR4 [Sesamum indicum]
comp11340_c1_seq1	262	serine/threonine-protein kinase-like protein ACR4 [Sesamum indicum]	AT5G46080.1_Symbols:_Protein_kinase_superfamily_protein_
comp11343_c0_seq1	259	protein serine/threonine phosphatase 2C [Coccomyxa subellipsoidea C-169]
comp11344_c0_seq1	223	WD and tetratricopeptide repeats protein 1-like isoform X2 [Setaria italica]
comp11347_c0_seq1	635	protein NDR1-like [Sesamum indicum]
comp11348_c0_seq1	210	predicted protein, partial [Ostreococcus lucimarinus CCE9901]
comp11349_c0_seq1	275	not available
comp1135_c0_seq1	483	not available
comp1135_c1_seq1	417	shikimate kinase 3, chloroplastic-like isoform X2 [Musa acuminata subsp. malaccensis]
comp11350_c0_seq1	276	not available
comp11351_c0_seq1	217	GDSL esterase/lipase EXL3-like [Sesamum indicum]	AT1G75900.1_Symbols:_GDSL-like_Lipase/Acylhydrolase_superfamily_protein_
comp11354_c0_seq1	311	hypothetical protein ARALYDRAFT_486710 [Arabidopsis lyrata subsp. lyrata]
comp11357_c0_seq1	201	zinc finger protein WIP3 [Sesamum indicum]	AT1G08290.1_Symbols:_WIP3_WIP_domain_protein_3_
comp11358_c0_seq1	273	hypothetical protein MTR_5g040760 [Medicago truncatula]
comp1136_c1_seq1	417	LOW QUALITY PROTEIN: uncharacterized protein LOC105051911 [Elaeis guineensis]
comp11361_c0_seq1	211	not available
comp11362_c0_seq1	765	hypothetical protein COCSUDRAFT_33101 [Coccomyxa subellipsoidea C-169]
comp11364_c0_seq1	350	radical S-adenosyl methionine domain-containing protein 1, mitochondrial [Fragaria vesca subsp. vesca]
comp11367_c0_seq1	228	not available
comp11369_c0_seq1	270	CDK5RAP1-like protein [Cucumis melo]
comp11369_c1_seq1	311	hypothetical protein SELMODRAFT_425516 [Selaginella moellendorffii]
comp1137_c0_seq1	297	not available
comp11370_c0_seq1	833	not available
comp11371_c0_seq1	241	uncharacterized protein LOC103440920 [Malus domestica]
comp11373_c0_seq1	468	not available
comp11373_c1_seq1	273	not available
comp11374_c0_seq1	206	not available
comp11375_c0_seq1	309	disease resistance RPP13-like protein 4 [Nelumbo nucifera]
comp11376_c0_seq1	203	LOB domain-containing protein 18-like [Sesamum indicum]
comp11377_c0_seq1	203	ABC transporter F family member 1 [Populus euphratica]	AT5G60790.1_Symbols:_ATGCN1,_GCN1_ABC_transporter_family_protein_
comp11377_c1_seq1	430	ATP-dependent transporter, putative [Ricinus communis]	AT5G60790.1_Symbols:_ATGCN1,_GCN1_ABC_transporter_family_protein_
comp11378_c0_seq1	284	Ammonium transporter 1 member 4 [Theobroma cacao]
comp11378_c1_seq1	388	hypothetical protein SORBIDRAFT_10g012050 [Sorghum bicolor]
comp1138_c0_seq1	550	protein UPSTREAM OF FLC [Nelumbo nucifera]
comp1138_c1_seq1	261	hypothetical protein PRUPE_ppa015551mg [Prunus persica]
comp11383_c0_seq1	1228	uncharacterized protein LOC101504529 [Cicer arietinum]
comp11383_c1_seq1	266	G-type lectin S-receptor-like serine/threonine-protein kinase RLK1 [Phoenix dactylifera]
comp11388_c0_seq1	252	putative WRKY transcription factor 70 [Morus notabilis]
comp11388_c1_seq1	292	3-oxoacyl-[acyl-carrier-protein] synthase, mitochondrial [Malus domestica]
comp11391_c0_seq1	498	not available
comp11394_c0_seq1	329	acyl-protein thioesterase 1-like [Oryza brachyantha]
comp11394_c1_seq1	234	lysine histidine transporter 1-like isoform X2 [Setaria italica]
comp11395_c0_seq1	222	hypothetical protein CHLNCDRAFT_136763 [Chlorella variabilis]
comp11395_c1_seq1	250	not available
comp11397_c0_seq1	240	Drought-responsive family protein, putative isoform 3 [Theobroma cacao]
comp11398_c0_seq1	225	not available
comp11399_c0_seq1	330	not available
comp114_c0_seq1	219	UDP-glycosyltransferase 85A2-like [Setaria italica]
comp1140_c0_seq1	213	Syntaxin-binding protein 5-like protein [Medicago truncatula]
comp11400_c0_seq1	285	not available
comp11401_c0_seq1	240	putative disease resistance protein [Morus notabilis]
comp11402_c0_seq1	274	uridine monophosphate synthase [Zea mays]
comp11402_c1_seq1	296	Photosystem I reaction center subunit II [Morus notabilis]	AT4G02770.1_Symbols:_PSAD-1_photosystem_I_subunit_D-1_
comp11403_c0_seq1	243	not available
comp11404_c0_seq1	234	CBL-interacting serine/threonine-protein kinase 3-like [Nicotiana tomentosiformis]
comp11405_c0_seq1	205	putative late blight resistance protein homolog R1B-17 [Sesamum indicum]
comp11407_c0_seq1	237	ubiquitin-protein ligase (Tom1), putative [Bathycoccus prasinos]
comp11409_c0_seq1	250	putative disease resistance protein RGA3 [Brachypodium distachyon]
comp1141_c0_seq1	249	linoleate 13S-lipoxygenase 2-1, chloroplastic-like [Sesamum indicum]	AT3G45140.1_Symbols:_LOX2,_ATLOX2_lipoxygenase_2_
comp1141_c1_seq1	636	linoleate 13S-lipoxygenase 2-1, chloroplastic-like [Vitis vinifera]	AT3G45140.1_Symbols:_LOX2,_ATLOX2_lipoxygenase_2_
comp11410_c0_seq1	256	ent-copalyl diphosphate synthase, chloroplastic-like isoform X3 [Sesamum indicum]
comp11411_c0_seq1	214	not available
comp11416_c0_seq1	338	predicted protein [Arabidopsis lyrata subsp. lyrata]
comp11416_c1_seq1	213	not available
comp11417_c0_seq1	232	not available
comp1142_c0_seq1	478	ras-related protein RABA6a-like [Cicer arietinum]
comp1142_c1_seq1	389	ras-related protein Rab11C-like [Musa acuminata subsp. malaccensis]	AT3G46830.1_Symbols:_ATRAB11A,_ATRABA2C,_ATRAB-A2C,_RAB-A2C,_RABA2c_RAB_GTPase_homolog_A2C_
comp11420_c0_seq1	216	not available
comp11420_c1_seq1	255	not available
comp11422_c0_seq1	209	uncharacterized protein LOC100828476 [Brachypodium distachyon]
comp11423_c0_seq1	268	periodic tryptophan protein 2 homolog [Tarenaya hassleriana]
comp11423_c1_seq1	222	protein FIZZY-RELATED 3-like isoform X4 [Beta vulgaris subsp. vulgaris]
comp11424_c0_seq1	245	hypothetical protein SELMODRAFT_448689 [Selaginella moellendorffii]
comp11425_c0_seq1	309	aluminum-activated malate transporter 2-like [Sesamum indicum]	AT1G08430.1_Symbols:_ALMT1,_ATALMT1_aluminum-activated_malate_transporter_1_
comp11427_c0_seq1	203	pentatricopeptide repeat-containing protein At5g15280 [Nicotiana tomentosiformis]
comp11428_c0_seq1	236	pelargonidin 3-O-(6-caffeoylglucoside) 5-O-(6-O-malonylglucoside) 4'''-malonyltransferase-like [Sesamum indicum]	AT1G24430.1_Symbols:_HXXXD-type_acyl-transferase_family_protein_
comp11429_c0_seq1	241	Zinc finger CCCH domain-containing protein 4 [Auxenochlorella protothecoides]
comp1143_c0_seq1	285	U-box domain-containing protein 54-like [Camelina sativa]
comp11430_c0_seq1	335	not available
comp11430_c1_seq1	232	uncharacterized protein LOC104904586 isoform X2 [Beta vulgaris subsp. vulgaris]
comp11431_c0_seq1	204	hypothetical protein PHAVU_010G063000g [Phaseolus vulgaris]
comp11432_c0_seq1	215	putative CCA tRNA nucleotidyltransferase 2 [Nicotiana sylvestris]
comp11435_c0_seq1	246	DUF89/ Fructose-1,6-bisphosphatase [Micromonas sp. RCC299]
comp11437_c0_seq1	238	G-type lectin S-receptor-like serine/threonine-protein kinase At4g27290 [Eucalyptus grandis]
comp11439_c0_seq1	223	not available
comp1144_c0_seq1	218	not available
comp1144_c1_seq1	203	not available
comp11441_c0_seq1	249	phytochrome C [Beta vulgaris subsp. vulgaris]
comp11442_c0_seq1	309	uncharacterized protein LOC104898809 [Beta vulgaris subsp. vulgaris]	AT2G01050.1_Symbols:_zinc_ion_binding;nucleic_acid_binding_
comp11442_c1_seq1	226	conserved hypothetical protein [Ricinus communis]
comp11444_c0_seq1	265	not available
comp11445_c0_seq1	201	not available
comp11446_c0_seq1	252	ATP-binding cassette transporter, putative [Ricinus communis]
comp11447_c0_seq1	326	uncharacterized protein LOC104899013 [Beta vulgaris subsp. vulgaris]
comp11451_c0_seq1	990	not available
comp11454_c0_seq1	211	hypothetical protein EUTSA_v10019689mg, partial [Eutrema salsugineum]
comp11455_c0_seq1	761	uncharacterized protein LOC101488484 [Cicer arietinum]
comp11456_c0_seq1	248	not available
comp11456_c1_seq1	369	hypothetical protein PHAVU_007G277900g [Phaseolus vulgaris]
comp11457_c0_seq1	243	probable serine/threonine-protein kinase abkC isoform X1 [Camelina sativa]
comp11458_c0_seq1	283	40S ribosomal protein S18 [Medicago truncatula]
comp11459_c0_seq1	278	major pollen allergen Bet v 1-M/N-like [Sesamum indicum]
comp11459_c1_seq1	292	major allergen Pru av 1-like [Sesamum indicum]
comp1146_c0_seq1	218	unknown protein [Bathycoccus prasinos]
comp1146_c1_seq1	246	hypothetical protein POPTR_0006s13170g [Populus trichocarpa]
comp11460_c0_seq1	253	hypothetical protein PHAVU_004G096500g [Phaseolus vulgaris]	AT3G43660.1_Symbols:_Vacuolar_iron_transporter_(VIT)_family_protein_
comp11461_c0_seq1	275	uncharacterized protein LOC104771213 [Camelina sativa]
comp11462_c0_seq1	214	hypothetical protein PRUPE_ppa015372mg [Prunus persica]
comp11463_c0_seq1	592	uncharacterized protein LOC103948658 [Pyrus x bretschneideri]
comp11467_c0_seq1	240	putative ribonuclease H protein At1g65750 [Prunus mume]
comp11469_c0_seq1	201	hypothetical protein MTR_3g032910 [Medicago truncatula]
comp1147_c0_seq1	379	adipocyte plasma membrane-associated protein-like [Citrus sinensis]	AT1G08470.1_Symbols:_SSL3_strictosidine_synthase-like_3_
comp11470_c0_seq1	201	glutamate receptor 3.6 [Eucalyptus grandis]
comp11471_c0_seq1	216	not available
comp11476_c1_seq1	242	two-component response regulator ARR2-like isoform X3 [Sesamum indicum]
comp11478_c0_seq1	222	not available
comp11479_c0_seq1	203	TIR-NBS-LRR class disease resistance protein [Arabidopsis thaliana]
comp1148_c0_seq1	212	DnaJ-like protein [Chlamydomonas reinhardtii]
comp1148_c1_seq1	211	mediator of RNA polymerase II transcription subunit 33A-like [Glycine max]
comp11480_c0_seq1	278	acyl-coenzyme A thioesterase 13 [Sesamum indicum]
comp11486_c0_seq1	207	not available
comp11487_c0_seq1	216	not available
comp11489_c0_seq1	279	uncharacterized protein LOC100502426 [Zea mays]
comp1149_c0_seq1	283	uncharacterized protein LOC104450234 isoform X1 [Eucalyptus grandis]
comp11490_c0_seq1	215	hypothetical protein PHAVU_008G173600g [Phaseolus vulgaris]
comp11490_c1_seq1	219	not available
comp11491_c0_seq1	289	F-box/LRR-repeat protein 3 [Sesamum indicum]
comp11495_c0_seq1	328	not available
comp11496_c0_seq1	261	probable potassium transporter 11 isoform X3 [Elaeis guineensis]
comp11497_c0_seq1	236	hypothetical protein SELMODRAFT_141959 [Selaginella moellendorffii]
comp11498_c0_seq1	226	myb-related protein Myb4-like [Nicotiana sylvestris]	AT3G23250.1_Symbols:_MYB15,_ATY19,_ATMYB15_myb_domain_protein_15_
comp11498_c1_seq1	329	myb-related protein Myb4-like [Sesamum indicum]
comp1150_c0_seq1	318	heterodimeric geranylgeranyl pyrophosphate synthase small subunit, chloroplastic-like [Nicotiana sylvestris]	AT4G38460.1_Symbols:_GGR_geranylgeranyl_reductase_
comp1150_c1_seq1	631	geranylgeranyl pyrophosphate synthase family protein [Populus trichocarpa]	AT4G38460.1_Symbols:_GGR_geranylgeranyl_reductase_
comp11500_c0_seq1	215	LOW QUALITY PROTEIN: subtilisin-like protease SDD1 [Sesamum indicum]	AT1G04110.1_Symbols:_SDD1_Subtilase_family_protein_
comp11500_c1_seq1	334	subtilisin-like protease-like [Solanum tuberosum]	AT3G14067.1_Symbols:_Subtilase_family_protein_
comp11502_c0_seq1	205	putative disease resistance protein RGA3-like isoform X1 [Setaria italica]
comp11503_c0_seq1	334	probable leucine-rich repeat receptor-like protein kinase At1g68400 [Sesamum indicum]
comp11504_c0_seq1	295	uncharacterized protein LOC100782437 [Glycine max]
comp11506_c0_seq1	247	not available
comp11507_c0_seq1	339	Uncharacterized protein TCM_003053 [Theobroma cacao]
comp11507_c1_seq1	214	LOW QUALITY PROTEIN: uncharacterized protein LOC105165858 [Sesamum indicum]
comp11508_c0_seq1	352	predicted protein [Physcomitrella patens]
comp11509_c0_seq1	236	hypothetical protein SELMODRAFT_31893, partial [Selaginella moellendorffii]
comp1151_c0_seq1	219	zinc-finger homeodomain protein 2-like isoform X1 [Nicotiana tomentosiformis]	AT4G24660.1_Symbols:_ATHB22,_MEE68,_HB22,_ZHD2_homeobox_protein_22_
comp1151_c1_seq1	437	zinc-finger homeodomain protein 1-like [Sesamum indicum]	AT4G24660.1_Symbols:_ATHB22,_MEE68,_HB22,_ZHD2_homeobox_protein_22_
comp11510_c0_seq1	216	uncharacterized protein LOC104882222 [Vitis vinifera]	AT4G23160.1_Symbols:_CRK8_cysteine-rich_RLK_(RECEPTOR-like_protein_kinase)_8_
comp11510_c1_seq1	253	somatic embryogenesis receptor kinase 4 [Camelina sativa]
comp11513_c0_seq1	310	heat shock 70 kDa protein 17 [Sesamum indicum]
comp11515_c0_seq1	596	uncharacterized protein LOC105174462 isoform X2 [Sesamum indicum]
comp11516_c0_seq1	213	hypothetical protein CARUB_v10000221mg [Capsella rubella]
comp11517_c0_seq1	376	7-deoxyloganetin glucosyltransferase-like [Brachypodium distachyon]
comp11518_c0_seq1	240	Brassinosteroid LRR receptor kinase precursor, putative [Ricinus communis]
comp1152_c0_seq1	1032	unknown [Bathycoccus prasinos]
comp11520_c0_seq1	209	not available
comp11520_c1_seq1	267	not available
comp11522_c0_seq1	283	serine/threonine-protein kinase TIO [Nicotiana sylvestris]
comp11524_c0_seq1	286	not available
comp11525_c0_seq1	367	not available
comp11527_c0_seq1	262	thaumatin-like protein [Amborella trichopoda]
comp11528_c0_seq1	274	uncharacterized protein LOC102618613 [Citrus sinensis]	AT5G41470.1_Symbols:_Nuclear_transport_factor_2_(NTF2)_family_protein_
comp11528_c1_seq1	218	uncharacterized protein LOC105158227 [Sesamum indicum]	AT5G41470.1_Symbols:_Nuclear_transport_factor_2_(NTF2)_family_protein_
comp11529_c0_seq1	290	Serine/threonine-protein kinase ATR [Auxenochlorella protothecoides]
comp1153_c0_seq1	890	transcription factor TGA5-like [Sesamum indicum]	AT1G09950.1_Symbols:_RAS1_RESPONSE_TO_ABA_AND_SALT_1_
comp1153_c1_seq1	211	hypothetical protein POPTR_0001s08360g [Populus trichocarpa]
comp11530_c0_seq1	215	ABC transporter B family member 19-like [Sesamum indicum]	AT3G28860.1_Symbols:_ATMDR1,_ATMDR11,_PGP19,_MDR11,_MDR1,_ATPGP19,_ABCB19,_ATABCB19_ATP_binding_cassette_subfamily_B19_
comp11531_c0_seq1	242	not available
comp11532_c0_seq1	239	squamosa promoter-binding-like protein 7 [Sesamum indicum]
comp11540_c0_seq1	203	protein FAR1-RELATED SEQUENCE 6-like [Elaeis guineensis]
comp11540_c1_seq1	246	la-related protein 1C-like isoform X1 [Brassica rapa]
comp11541_c0_seq1	217	not available
comp11546_c0_seq1	225	hypothetical protein EUTSA_v10021378mg [Eutrema salsugineum]
comp11549_c0_seq1	221	pyrophosphate-energized vacuolar membrane proton pump-like [Sesamum indicum]
comp11549_c1_seq1	212	Oleandomycin polyketide synthase, modules 5 and 6 [Auxenochlorella protothecoides]
comp1155_c0_seq1	210	ethylene-responsive transcription factor ERF020-like [Solanum tuberosum]
comp11551_c0_seq1	206	uncharacterized protein LOC103860104 [Brassica rapa]
comp11554_c0_seq1	214	not available
comp11556_c0_seq1	207	uncharacterized protein LOC101774913 [Setaria italica]
comp11558_c0_seq1	213	hypothetical protein POPTR_0012s10470g [Populus trichocarpa]
comp11559_c0_seq1	239	not available
comp11561_c0_seq1	212	hypothetical protein SELMODRAFT_166751 [Selaginella moellendorffii]
comp11564_c0_seq1	388	hypothetical protein PRUPE_ppa004018mg [Prunus persica]
comp11567_c0_seq1	225	hypothetical protein PHAVU_007G214600g [Phaseolus vulgaris]
comp11567_c1_seq1	280	not available
comp1157_c0_seq1	255	uncharacterized protein LOC100253928 [Vitis vinifera]
comp11571_c0_seq1	251	probable ubiquitin-conjugating enzyme E2 31 [Camelina sativa]
comp11575_c0_seq1	215	probable flavin-containing monooxygenase 1 [Solanum lycopersicum]	AT1G19250.1_Symbols:_FMO1_flavin-dependent_monooxygenase_1_
comp11577_c0_seq1	247	not available
comp11577_c1_seq1	305	not available
comp11578_c0_seq1	201	auxin-responsive protein IAA1 [Eucalyptus grandis]
comp11580_c0_seq1	280	very-long-chain enoyl-CoA reductase-like [Sesamum indicum]	AT5G16010.1_Symbols:_3-oxo-5-alpha-steroid_4-dehydrogenase_family_protein_
comp11582_c0_seq1	247	RING-H2 finger protein ATL57 [Sesamum indicum]	AT2G27940.1_Symbols:_RING/U-box_superfamily_protein_
comp11585_c0_seq1	360	not available
comp11586_c0_seq1	280	uncharacterized protein LOC101766907 [Setaria italica]
comp11589_c0_seq1	268	Anthocyanin 3'-O-beta-glucosyltransferase [Medicago truncatula]
comp11589_c1_seq1	214	not available
comp1159_c0_seq1	611	predicted protein [Ostreococcus lucimarinus CCE9901]	AT5G24840.1_Symbols:_tRNA_(guanine-N-7)_methyltransferase_
comp1159_c1_seq1	359	predicted protein [Physcomitrella patens]	AT5G24840.1_Symbols:_tRNA_(guanine-N-7)_methyltransferase_
comp11591_c0_seq1	376	not available
comp11593_c0_seq1	299	transcription factor GLABRA 3-like isoform X4 [Glycine max]
comp11594_c0_seq1	352	not available
comp11595_c0_seq1	237	serine carboxypeptidase-like 18 isoform X5 [Tarenaya hassleriana]
comp11597_c0_seq1	259	alpha carbonic anhydrase 7-like [Fragaria vesca subsp. vesca]
comp11599_c0_seq1	309	not available
comp116_c0_seq1	325	not available
comp11601_c0_seq1	220	uncharacterized protein LOC104884176 [Beta vulgaris subsp. vulgaris]
comp11601_c1_seq1	792	uncharacterized protein LOC104902902 [Beta vulgaris subsp. vulgaris]
comp11603_c0_seq1	228	F-box protein [Arabidopsis thaliana]
comp11604_c0_seq1	261	probable DNA helicase MCM8 isoform X2 [Vitis vinifera]
comp11606_c0_seq1	411	disease resistance protein RGA2-like [Elaeis guineensis]
comp11608_c0_seq1	286	uncharacterized protein LOC102613073 [Citrus sinensis]
comp1161_c0_seq1	415	predicted protein [Micromonas sp. RCC299]
comp1161_c1_seq1	287	succinate dehydrogenase subunit b560 [Chlamydomonas reinhardtii]
comp11611_c0_seq1	327	polyphenol oxidase, chloroplastic-like [Beta vulgaris subsp. vulgaris]
comp11611_c1_seq1	290	predicted protein [Physcomitrella patens]	AT5G52660.1_Symbols:_Homeodomain-like_superfamily_protein_
comp11612_c0_seq1	369	not available
comp11612_c1_seq1	223	U-box domain-containing protein [Medicago truncatula]
comp11617_c0_seq1	399	not available
comp11618_c0_seq1	219	not available
comp11619_c0_seq1	292	not available
comp1162_c0_seq1	380	hypothetical protein PHAVU_002G164400g [Phaseolus vulgaris]	AT4G23880.1_Symbols:_unknown_protein;_Has_73_Blast_hits_to_69_proteins_in_22_species:_Archae_-_0;_Bacteria_-_4;_Metazoa_-_9;_Fungi_-_2;_Plants_-_18;_Viruses_-_0;_Other_Eukaryotes_-_40_(source:_NC
comp1162_c1_seq1	215	not available
comp11620_c0_seq1	204	hypothetical protein MTR_6g069330 [Medicago truncatula]
comp11622_c0_seq1	293	pentatricopeptide repeat-containing protein At5g39980, chloroplastic [Sesamum indicum]	AT5G39980.1_Symbols:_Tetratricopeptide_repeat_(TPR)-like_superfamily_protein_
comp11622_c1_seq1	295	exocyst complex component EXO70B1 [Sesamum indicum]
comp11624_c0_seq1	219	uncharacterized protein LOC103943042 [Pyrus x bretschneideri]
comp11626_c0_seq1	338	not available
comp11626_c1_seq1	394	not available
comp11627_c0_seq1	211	pre-mRNA-splicing factor SYF1 [Sesamum indicum]
comp11627_c1_seq1	511	hypothetical protein PHAVU_006G191500g [Phaseolus vulgaris]	AT5G28740.1_Symbols:_Tetratricopeptide_repeat_(TPR)-like_superfamily_protein_
comp11628_c0_seq1	245	hypothetical protein CHLREDRAFT_123659 [Chlamydomonas reinhardtii]	AT5G39410.1_Symbols:_Saccharopine_dehydrogenase_
comp11628_c1_seq1	280	saccharopine dehydrogenase [Coccomyxa subellipsoidea C-169]
comp11629_c0_seq1	281	acid protease [Coccomyxa subellipsoidea C-169]
comp11630_c0_seq1	234	rpoC2 gene product (chloroplast) [Dunaliella salina]
comp11631_c0_seq1	223	Os03g0181600 [Oryza sativa Japonica Group]
comp11633_c0_seq1	220	ribosomal protein S12 (mitochondrion) [Salvia miltiorrhiza]
comp11634_c0_seq1	303	uncharacterized protein LOC105164164 [Sesamum indicum]	AT1G62981.2_Symbols:_Protein_of_unknown_function_(DUF1191)_
comp11637_c0_seq1	740	uncharacterized protein LOC105169275 [Sesamum indicum]	AT5G64360.4_Symbols:_Chaperone_DnaJ-domain_superfamily_protein_
comp1164_c0_seq1	237	Os07g0100600, partial [Oryza sativa Japonica Group]
comp11643_c0_seq1	207	protein FAR1-RELATED SEQUENCE 5-like [Beta vulgaris subsp. vulgaris]
comp11644_c0_seq1	282	phenylalanine ammonia-lyase [Amborella trichopoda]
comp11644_c1_seq1	229	predicted protein [Micromonas pusilla CCMP1545]
comp11646_c0_seq1	513	not available
comp11649_c0_seq1	295	LOW QUALITY PROTEIN: protein EARLY FLOWERING 3 [Sesamum indicum]
comp11649_c1_seq1	262	protein EARLY FLOWERING 3 isoform X2 [Vitis vinifera]	AT2G25930.1_Symbols:_ELF3,_PYK20_hydroxyproline-rich_glycoprotein_family_protein_
comp1165_c0_seq1	738	not available
comp11652_c0_seq1	415	not available
comp11653_c0_seq1	292	not available
comp11654_c0_seq1	329	not available
comp11654_c1_seq1	270	not available
comp11655_c0_seq1	232	uncharacterized protein LOC104757232 isoform X1 [Camelina sativa]
comp11656_c0_seq1	220	ethylene-responsive transcription factor 1-like [Sesamum indicum]	AT2G44840.1_Symbols:_ATERF13,_EREBP,_ERF13_ethylene-responsive_element_binding_factor_13_
comp11656_c1_seq1	206	not available
comp11659_c0_seq1	279	hypothetical protein CICLE_v10014113mg [Citrus clementina]
comp1166_c0_seq1	548	protein spt2 [Eucalyptus grandis]
comp11661_c0_seq1	513	pentatricopeptide repeat-containing protein At4g30700-like [Citrus sinensis]
comp11663_c0_seq1	246	not available
comp11666_c0_seq1	205	uncharacterized protein LOC104897695 [Beta vulgaris subsp. vulgaris]
comp11666_c1_seq1	293	hypothetical protein SORBIDRAFT_03g016088, partial [Sorghum bicolor]
comp11667_c0_seq1	206	Ectonucleoside triphosphate diphosphohydrolase [Medicago truncatula]
comp1167_c0_seq1	349	uncharacterized protein LOC103699194 [Phoenix dactylifera]
comp11670_c0_seq1	277	hypothetical protein POPTR_0017s07220g [Populus trichocarpa]
comp11670_c1_seq1	204	probable xyloglucan endotransglucosylase/hydrolase protein 26 [Prunus mume]
comp11672_c0_seq1	458	not available
comp11673_c1_seq1	258	putative valyl tRNA synthetase (ISS) [Ostreococcus tauri]
comp11674_c0_seq1	269	hypothetical protein ARALYDRAFT_494490 [Arabidopsis lyrata subsp. lyrata]
comp11677_c0_seq1	229	GDSL esterase/lipase At4g10955-like [Nelumbo nucifera]
comp11679_c0_seq1	316	DNA topoisomerase [Medicago truncatula]
comp11680_c0_seq1	221	vitellogenin-A2 [Cucumis sativus]
comp11681_c0_seq1	353	hypothetical protein PHAVU_003G221300g [Phaseolus vulgaris]
comp11685_c0_seq1	447	uncharacterized protein LOC105156271 [Sesamum indicum]	AT3G03280.1_Symbols:_unknown_protein;_FUNCTIONS_IN:_molecular_function_unknown;_INVOLVED_IN:_N-terminal_protein_myristoylation;_LOCATED_IN:_cellular_component_unknown;_BEST_Arabidopsis_thaliana_p
comp11685_c1_seq1	238	uncharacterized protein LOC105156271 [Sesamum indicum]
comp11686_c0_seq1	364	not available
comp11686_c1_seq1	210	not available
comp11688_c0_seq1	244	not available
comp1169_c0_seq1	228	not available
comp1169_c1_seq1	212	putative uncharacterized protein DDB_G0271606 [Beta vulgaris subsp. vulgaris]
comp11694_c0_seq1	273	uncharacterized protein LOC103455546 [Malus domestica]
comp11694_c1_seq1	229	not available
comp11695_c0_seq1	282	uncharacterized protein LOC105158546 [Sesamum indicum]
comp11698_c0_seq1	242	hypothetical protein PRUPE_ppa013114mg [Prunus persica]	AT4G14320.1_Symbols:_Zinc-binding_ribosomal_protein_family_protein_
comp11699_c0_seq1	332	uncharacterized protein LOC105170278 isoform X2 [Sesamum indicum]	AT5G60710.1_Symbols:_Zinc_finger_(C3HC4-type_RING_finger)_family_protein_
comp117_c0_seq1	202	vegetative cell wall protein gp1-like isoform X1 [Sesamum indicum]
comp117_c1_seq1	299	putative late blight resistance protein homolog R1A-10 [Nicotiana tomentosiformis]
comp1170_c0_seq1	407	hypothetical protein VOLCADRAFT_73030 [Volvox carteri f. nagariensis]	AT3G52560.3_Symbols:_UEV1D-4_ubiquitin_E2_variant_1D-4_
comp1170_c1_seq1	365	ubiquitin-conjugating enzyme E2 variant 1B-like [Nicotiana tomentosiformis]	AT3G52560.1_Symbols:_UEV1D-4,_MMZ4,_UEV1D_ubiquitin_E2_variant_1D-4_
comp11702_c0_seq1	256	U11/U12 small nuclear ribonucleoprotein 48 kDa protein, putative isoform 1 [Theobroma cacao]
comp11703_c0_seq1	459	uncharacterized protein At5g39865-like [Sesamum indicum]	AT1G32760.1_Symbols:_Glutaredoxin_family_protein_
comp11704_c0_seq1	245	not available
comp11706_c0_seq1	348	uncharacterized protein LOC104590724 [Nelumbo nucifera]
comp11706_c1_seq1	370	uncharacterized protein LOC105180247, partial [Sesamum indicum]
comp11707_c0_seq1	223	uncharacterized protein LOC104826208 [Tarenaya hassleriana]
comp11708_c0_seq1	544	uncharacterized protein LOC104423987 [Eucalyptus grandis]
comp11709_c0_seq1	211	protein BREAST CANCER SUSCEPTIBILITY 1 homolog [Sesamum indicum]
comp1171_c0_seq1	344	uncharacterized protein LOC101774342 [Setaria italica]
comp11711_c0_seq1	237	RING-H2 finger protein ATL43-like [Sesamum indicum]	AT5G05810.1_Symbols:_ATL43_RING/U-box_superfamily_protein_
comp11714_c0_seq1	254	not available
comp11715_c0_seq1	256	nuclear inhibitor of protein phosphatase 1 [Sesamum indicum]	AT5G47790.1_Symbols:_SMAD/FHA_domain-containing_protein_
comp11716_c0_seq1	213	not available
comp11717_c0_seq1	243	conserved hypothetical protein [Ricinus communis]	AT5G36228.1_Symbols:_nucleic_acid_binding;zinc_ion_binding_
comp11718_c0_seq1	313	uncharacterized protein LOC101489056 [Cicer arietinum]
comp1172_c0_seq1	296	not available
comp11720_c0_seq1	278	protein GIGANTEA isoform X2 [Cucumis sativus]
comp11722_c0_seq1	433	uncharacterized protein LOC105167946 [Sesamum indicum]	AT4G17440.2_Symbols:_Protein_of_unknown_function_(DUF1639)_
comp11722_c1_seq1	396	not available
comp11724_c0_seq1	294	not available
comp11724_c1_seq1	341	Nucleolar protein 12 [Auxenochlorella protothecoides]
comp11725_c0_seq1	411	FRIGIDA-like protein 3 isoform X2 [Nicotiana tomentosiformis]
comp11726_c0_seq1	214	not available
comp11728_c0_seq1	306	hypothetical protein PHAVU_010G057500g [Phaseolus vulgaris]
comp11728_c1_seq1	219	hypothetical protein CICLE_v10022337mg [Citrus clementina]
comp11729_c0_seq1	339	hypothetical protein PRUPE_ppa001791mg [Prunus persica]
comp1173_c0_seq1	615	formin-like protein 20 [Sesamum indicum]	AT5G57070.1_Symbols:_hydroxyproline-rich_glycoprotein_family_protein_
comp11730_c0_seq1	329	not available
comp11731_c0_seq1	218	protein EXORDIUM-like [Solanum lycopersicum]
comp11732_c0_seq1	213	hypothetical protein CHLREDRAFT_176621 [Chlamydomonas reinhardtii]
comp11734_c0_seq1	349	not available
comp11737_c0_seq1	264	not available
comp11738_c0_seq1	317	hypothetical protein EUTSA_v10024497mg [Eutrema salsugineum]
comp1174_c0_seq1	523	not available
comp1174_c1_seq1	366	hypothetical protein PHAVU_001G219500g [Phaseolus vulgaris]
comp11741_c0_seq1	224	ribonuclease H2 subunit B isoform X3 [Solanum lycopersicum]
comp11745_c0_seq1	476	CUGBP Elav-like family member 5 [Elaeis guineensis]	AT4G03110.2_Symbols:_AtRBP-DR1,_RBP-DR1_RNA-binding_protein-defense_related_1_
comp11746_c0_seq1	407	hypothetical protein SELMODRAFT_229601 [Selaginella moellendorffii]
comp11747_c0_seq1	231	Uncharacterized protein TCM_033493 [Theobroma cacao]
comp1175_c0_seq1	335	plastocyanin [Malus domestica]	AT1G20340.1_Symbols:_DRT112,_PETE2_Cupredoxin_superfamily_protein_
comp1175_c1_seq1	296	plastocyanin B, chloroplastic [Populus euphratica]	AT1G20340.1_Symbols:_DRT112,_PETE2_Cupredoxin_superfamily_protein_
comp11750_c0_seq1	620	purple acid phosphatase 17-like [Prunus mume]
comp11752_c0_seq1	234	benzyl alcohol O-benzoyltransferase-like [Phoenix dactylifera]	AT5G17540.1_Symbols:_HXXXD-type_acyl-transferase_family_protein_
comp11752_c1_seq1	382	benzyl alcohol O-benzoyltransferase [Vitis vinifera]	AT3G03480.1_Symbols:_CHAT_acetyl_CoA:(Z)-3-hexen-1-ol_acetyltransferase_
comp11753_c0_seq1	218	receptor-like protein kinase HSL1 [Eucalyptus grandis]
comp11755_c0_seq1	347	uncharacterized protein LOC100808576 [Glycine max]
comp11756_c0_seq1	229	uncharacterized protein LOC102713872, partial [Oryza brachyantha]
comp11756_c1_seq1	207	hypothetical protein CARUB_v10017574mg [Capsella rubella]
comp11757_c0_seq1	212	uncharacterized protein LOC104086504 [Nicotiana tomentosiformis]
comp11759_c0_seq1	290	predicted protein [Physcomitrella patens]
comp11761_c0_seq1	287	1,2-dihydroxy-3-keto-5-methylthiopentene dioxygenase 1 [Nelumbo nucifera]	AT5G43850.1_Symbols:_ATARD4,_ARD4_RmlC-like_cupins_superfamily_protein_
comp11762_c0_seq1	205	protein SLOW GREEN 1, chloroplastic [Fragaria vesca subsp. vesca]
comp11766_c0_seq1	248	uncharacterized protein LOC103723126 [Phoenix dactylifera]
comp11767_c0_seq1	306	not available
comp11768_c0_seq1	289	not available
comp1177_c0_seq1	264	actin-related protein 2/3 complex subunit 2A [Sesamum indicum]	AT1G30825.1_Symbols:_ARPC2A,_DIS2_Arp2/3_complex,_34_kD_subunit_p34-Arc_
comp1177_c1_seq1	446	actin-related protein 2/3 complex subunit 2A [Sesamum indicum]	AT1G30825.1_Symbols:_ARPC2A,_DIS2_Arp2/3_complex,_34_kD_subunit_p34-Arc_
comp11770_c0_seq1	217	not available
comp11771_c0_seq1	269	RNA-binding protein 5-B-like isoform X2 [Populus euphratica]
comp11772_c0_seq1	320	not available
comp11775_c0_seq1	263	not available
comp1178_c0_seq1	259	putative multidrug resistance protein [Eucalyptus grandis]
comp11780_c0_seq1	267	hypothetical protein CICLE_v10032281mg [Citrus clementina]
comp11781_c0_seq1	243	not available
comp11781_c1_seq1	206	zinc finger CCCH domain-containing protein 19-like [Populus euphratica]
comp11783_c0_seq1	220	not available
comp11783_c1_seq1	224	putative vacuolar proton-ATPase subunit (ISS) [Ostreococcus tauri]
comp11784_c0_seq1	236	not available
comp11788_c0_seq1	201	hypothetical protein PRUPE_ppa018512mg, partial [Prunus persica]
comp1179_c0_seq1	293	organic cation/carnitine transporter 3-like [Sesamum indicum]	AT1G16390.1_Symbols:_ATOCT3,_3-Oct_organic_cation/carnitine_transporter_3_
comp1179_c1_seq1	372	organic cation/carnitine transporter 3-like [Sesamum indicum]	AT1G16390.1_Symbols:_ATOCT3,_3-Oct_organic_cation/carnitine_transporter_3_
comp11790_c0_seq1	267	uncharacterized protein LOC100782780 [Glycine max]
comp11793_c0_seq1	201	TMV resistance protein N-like [Prunus mume]
comp11795_c0_seq1	216	Cyclin-D-binding Myb-like transcription factor 1 isoform 1 [Theobroma cacao]
comp11798_c0_seq1	310	14 kDa zinc-binding protein [Vitis vinifera]	AT3G56490.1_Symbols:_HIT3,_HINT1_HIS_triad_family_protein_3_
comp11799_c0_seq1	1061	chlorophyll a-b binding protein P4, chloroplastic [Glycine max]	AT3G47470.1_Symbols:_LHCA4,_CAB4_light-harvesting_chlorophyll-protein_complex_I_subunit_A4_
comp1180_c0_seq1	563	hypothetical protein SELMODRAFT_8400, partial [Selaginella moellendorffii]	AT3G13570.1_Symbols:_SCL30A,_At-SCL30A_SC35-like_splicing_factor_30A_
comp1180_c1_seq1	237	not available
comp11801_c0_seq1	209	hypothetical protein EUTSA_v10005740mg [Eutrema salsugineum]
comp11801_c1_seq1	267	uncharacterized protein LOC103698245 [Phoenix dactylifera]
comp11802_c0_seq1	231	hypothetical protein CICLE_v10023904mg [Citrus clementina]
comp11804_c0_seq1	295	cell wall / vacuolar inhibitor of fructosidase 2-like [Sesamum indicum]
comp11804_c1_seq1	267	cell wall / vacuolar inhibitor of fructosidase 2-like [Sesamum indicum]
comp11806_c0_seq1	234	probable calcium-binding protein CML17 [Eucalyptus grandis]	AT1G32250.1_Symbols:_Calcium-binding_EF-hand_family_protein_
comp11807_c0_seq1	260	ATPase subunit 4 (mitochondrion) [Salvia miltiorrhiza]
comp11808_c0_seq1	212	not available
comp11808_c1_seq1	278	not available
comp1181_c0_seq1	450	uncharacterized protein LOC104884866 [Beta vulgaris subsp. vulgaris]
comp1181_c1_seq1	478	putative ribonuclease H protein At1g65750 [Brassica rapa]
comp11810_c0_seq1	350	brassinosteroid-regulated protein BRU1-like [Zea mays]
comp11810_c1_seq1	216	TMV resistance protein N-like [Eucalyptus grandis]
comp11811_c0_seq1	218	uncharacterized protein LOC103998811 isoform X1 [Musa acuminata subsp. malaccensis]
comp11811_c1_seq1	282	uncharacterized protein LOC105176694 [Sesamum indicum]
comp11813_c0_seq1	212	putative phospholipid:diacylglycerol acyltransferase 2 [Nicotiana tomentosiformis]
comp11814_c0_seq1	264	pentatricopeptide repeat-containing protein At3g06920 [Prunus mume]
comp11817_c0_seq1	229	ABC transporter G family member 20-like [Sesamum indicum]	AT2G39350.1_Symbols:_ABC-2_type_transporter_family_protein_
comp11819_c0_seq1	206	probable carboxylesterase 9 [Sesamum indicum]	AT2G45610.1_Symbols:_alpha/beta-Hydrolases_superfamily_protein_
comp1182_c0_seq1	263	DNA binding protein, putative [Ricinus communis]
comp11820_c0_seq1	227	zinc finger protein AZF2 [Camelina sativa]	AT3G19580.2_Symbols:_AZF2,_ZF2_zinc-finger_protein_2_
comp11823_c0_seq1	214	uncharacterized protein LOC100217097 [Zea mays]
comp11823_c1_seq1	334	scarecrow-like protein 6 [Tarenaya hassleriana]
comp11824_c0_seq1	477	not available
comp11825_c0_seq1	253	RING-H2 finger protein ATL16-like [Sesamum indicum]
comp11826_c0_seq1	254	not available
comp11827_c0_seq1	300	kinesin-like protein KIF22 isoform X1 [Phoenix dactylifera]
comp1183_c0_seq1	238	uncharacterized protein LOC101205592 isoform X1 [Cucumis sativus]
comp1183_c1_seq1	353	not available
comp11831_c0_seq1	208	not available
comp11834_c0_seq1	229	RNA polymerase II C-terminal domain phosphatase-like 1 isoform X1 [Fragaria vesca subsp. vesca]
comp11835_c0_seq1	498	not available
comp11836_c0_seq1	300	not available
comp11837_c0_seq1	401	aromatic-L-amino-acid decarboxylase-like [Elaeis guineensis]
comp11838_c0_seq1	251	hypothetical protein SELMODRAFT_167525 [Selaginella moellendorffii]
comp11838_c1_seq1	251	SNF1-related protein kinase catalytic subunit alpha KIN10 [Auxenochlorella protothecoides]
comp11840_c0_seq1	260	predicted protein [Micromonas sp. RCC299]
comp11840_c1_seq1	208	uncharacterized protein LOC101509765 [Cicer arietinum]
comp11841_c0_seq1	219	endoplasmic reticulum metallopeptidase 1-like isoform X1 [Cicer arietinum]
comp11844_c0_seq1	224	reticuline oxidase-like protein [Sesamum indicum]
comp11845_c0_seq1	242	conserved hypothetical protein, partial [Ricinus communis]
comp11846_c0_seq1	217	hypothetical protein SORBIDRAFT_04g017550 [Sorghum bicolor]
comp11846_c1_seq1	270	not available
comp11847_c0_seq1	475	uncharacterized protein LOC104905624 [Beta vulgaris subsp. vulgaris]	ATMG00810.1_Symbols:_ORF240B_DNA/RNA_polymerases_superfamily_protein_
comp1185_c0_seq1	203	proline-rich receptor-like protein kinase PERK1 [Sesamum indicum]
comp11850_c0_seq1	223	WUSCHEL-related homeobox 3-like [Sesamum indicum]	AT2G28610.1_Symbols:_PRS,_WOX3,_PRS1_Homeodomain-like_superfamily_protein_
comp11850_c1_seq1	222	aladin [Brachypodium distachyon]
comp11856_c0_seq1	241	not available
comp1186_c0_seq1	299	Os03g0811300 [Oryza sativa Japonica Group]	AT4G35410.2_Symbols:_Clathrin_adaptor_complex_small_chain_family_protein_
comp11860_c0_seq1	251	not available
comp11861_c0_seq1	312	probable serine/threonine-protein kinase At5g41260 [Malus domestica]
comp11862_c0_seq1	201	not available
comp11863_c0_seq1	225	thylakoid lumenal 17.4 kDa protein, chloroplastic [Pyrus x bretschneideri]
comp11864_c0_seq1	360	enoyl-[acyl-carrier-protein] reductase [NADH], chloroplastic-like, partial [Sesamum indicum]	AT2G05990.2_Symbols:_MOD1,_ENR1_NAD(P)-binding_Rossmann-fold_superfamily_protein_
comp11864_c1_seq1	276	DTW domain-containing protein 2-like isoform X1 [Solanum tuberosum]
comp11865_c0_seq1	230	WAT1-related protein At4g08300 [Prunus mume]
comp11866_c0_seq1	214	not available
comp11868_c0_seq1	282	putative receptor-like protein kinase At3g47110-like [Oryza brachyantha]
comp11869_c0_seq1	240	predicted protein [Physcomitrella patens]
comp11869_c1_seq1	219	not available
comp1187_c0_seq1	304	hypothetical protein SORBIDRAFT_01g031770 [Sorghum bicolor]	AT2G13770.1_Symbols:_CONTAINS_InterPro_DOMAIN/s:_Putative_harbinger_transposase-derived_nuclease_(InterPro:IPR006912);_Has_451_Blast_hits_to_352_proteins_in_33_species:_Archae_-_0;_Bacteria_-_0;_
comp11870_c0_seq1	292	CP12 domain-containing family protein [Populus trichocarpa]	AT3G62410.1_Symbols:_CP12-2,_CP12_CP12_domain-containing_protein_2_
comp11875_c0_seq1	393	hypothetical protein CICLE_v10012331mg [Citrus clementina]	AT2G37220.1_Symbols:_RNA-binding_(RRM/RBD/RNP_motifs)_family_protein_
comp11877_c0_seq1	233	ankyrin-3-like [Musa acuminata subsp. malaccensis]
comp11878_c0_seq1	233	not available
comp11879_c0_seq1	207	hypothetical protein SELMODRAFT_101709 [Selaginella moellendorffii]
comp1188_c0_seq1	308	Neurobeachin-like protein [Medicago truncatula]
comp11881_c0_seq1	297	protein SEY1-like [Beta vulgaris subsp. vulgaris]
comp11882_c0_seq1	231	thyroid adenoma-associated protein homolog [Sesamum indicum]	AT3G55160.1_Symbols:_unknown_protein;_EXPRESSED_IN:_11_plant_structures;_EXPRESSED_DURING:_4_anthesis,_F_mature_embryo_stage,_petal_differentiation_and_expansion_stage,_E_expanded_cotyledon_stage
comp11882_c1_seq1	220	thyroid adenoma-associated protein homolog [Sesamum indicum]	AT3G55160.1_Symbols:_unknown_protein;_EXPRESSED_IN:_11_plant_structures;_EXPRESSED_DURING:_4_anthesis,_F_mature_embryo_stage,_petal_differentiation_and_expansion_stage,_E_expanded_cotyledon_stage
comp11884_c0_seq1	244	sugar transporter ERD6-like 7 [Eucalyptus grandis]
comp11885_c0_seq1	406	uncharacterized protein LOC103979913 [Musa acuminata subsp. malaccensis]
comp11888_c0_seq1	207	not available
comp1189_c0_seq1	279	not available
comp11890_c0_seq1	363	Family of Uncharacterized protein function, putative [Theobroma cacao]
comp11891_c0_seq1	307	uncharacterized protein LOC104451021 isoform X1 [Eucalyptus grandis]
comp11891_c1_seq1	251	activating signal cointegrator 1 complex subunit 1-like isoform X2 [Prunus mume]
comp11892_c0_seq1	243	not available
comp11897_c0_seq1	214	Biotin/lipoate A/B protein ligase family [Theobroma cacao]
comp11898_c0_seq1	218	hypothetical protein [Zea mays]
comp119_c0_seq1	209	aluminum-activated malate transporter 2-like [Sesamum indicum]
comp119_c1_seq1	891	aluminum-activated malate transporter 2-like [Sesamum indicum]	AT1G08440.1_Symbols:_Aluminium_activated_malate_transporter_family_protein_
comp1190_c0_seq1	296	not available
comp1190_c1_seq1	370	not available
comp11900_c0_seq1	336	hypothetical protein PHAVU_001G198400g [Phaseolus vulgaris]
comp11902_c0_seq1	243	ER membrane protein complex subunit 1 [Cucumis melo]
comp11904_c0_seq1	362	uncharacterized protein LOC100306375 isoform X1 [Glycine max]	AT4G14690.1_Symbols:_ELIP2_Chlorophyll_A-B_binding_family_protein_
comp11906_c0_seq1	318	LOW QUALITY PROTEIN: protein SYS1 homolog [Solanum lycopersicum]
comp11908_c0_seq1	208	dolichyl-diphosphooligosaccharide--protein glycosyltransferase subunit 2 [Brachypodium distachyon]
comp11908_c1_seq1	334	mediator of RNA polymerase II transcription subunit 33A-like [Cicer arietinum]
comp1191_c0_seq1	248	not available
comp11911_c0_seq1	207	not available
comp11912_c0_seq1	390	cytochrome P450 71B2-like [Camelina sativa]
comp11914_c0_seq1	220	F-box protein PP2-A13-like [Tarenaya hassleriana]
comp11915_c0_seq1	414	endochitinase A [Sesamum indicum]
comp11915_c1_seq1	257	probable ATP-dependent RNA helicase DHX35 isoform X2 [Nicotiana tomentosiformis]
comp11917_c0_seq1	218	not available
comp11917_c1_seq1	349	B3 domain-containing protein Os03g0619600-like [Setaria italica]
comp1192_c0_seq1	207	probable ADP-ribosylation factor GTPase-activating protein AGD8 [Phoenix dactylifera]
comp1192_c1_seq1	244	not available
comp11925_c0_seq1	211	probable LRR receptor-like serine/threonine-protein kinase At2g16250-like [Setaria italica]
comp11926_c0_seq1	226	Signal recognition particle 54 kDa protein 3 [Auxenochlorella protothecoides]	AT1G48900.2_Symbols:_Signal_recognition_particle,_SRP54_subunit_protein_
comp11928_c0_seq1	314	uncharacterized protein LOC103335482 [Prunus mume]
comp11928_c1_seq1	444	DNA helicase INO80 isoform X2 [Sesamum indicum]
comp11929_c0_seq1	252	uncharacterized protein LOC104433417 [Eucalyptus grandis]
comp11932_c0_seq1	239	predicted protein [Micromonas sp. RCC299]	AT3G51980.1_Symbols:_ARM_repeat_superfamily_protein_
comp11934_c0_seq1	399	putative disease resistance RPP13-like protein 1 [Malus domestica]
comp11938_c0_seq1	231	predicted protein [Micromonas sp. RCC299]
comp11940_c0_seq1	209	hypothetical protein PHAVU_003G100000g [Phaseolus vulgaris]
comp11942_c0_seq1	275	Uncharacterized protein TCM_022475 [Theobroma cacao]
comp11942_c1_seq1	233	Vesicular glutamate transporter 2.1 [Medicago truncatula]
comp11943_c0_seq1	217	not available
comp11943_c1_seq1	242	hypothetical protein PHAVU_009G062500g [Phaseolus vulgaris]
comp11944_c0_seq1	563	cytochrome b5 isoform A-like [Solanum tuberosum]	AT5G53560.1_Symbols:_ATB5-A,_B5_#2,_ATCB5-E,_CB5-E_cytochrome_B5_isoform_E_
comp11947_c0_seq1	276	ankyrin repeat-containing protein At5g02620-like [Eucalyptus grandis]
comp11949_c0_seq1	260	hypothetical protein PRUPE_ppa021374mg, partial [Prunus persica]
comp11949_c1_seq1	247	WD repeat-containing protein 3 [Solanum lycopersicum]
comp1195_c0_seq1	444	not available
comp1195_c1_seq1	392	putative ankyrin repeat protein RF_0381-like [Cicer arietinum]
comp11951_c0_seq1	241	uncharacterized protein LOC102669657 [Glycine max]
comp11952_c0_seq1	201	MDN1, midasin homolog (ISS) [Ostreococcus tauri]
comp11955_c0_seq1	266	not available
comp11956_c0_seq1	227	uncharacterized protein LOC103934197 [Pyrus x bretschneideri]
comp11958_c0_seq1	206	Os11g0157000 [Oryza sativa Japonica Group]	ATMG00710.1_Symbols:_ORF120_Polynucleotidyl_transferase,_ribonuclease_H-like_superfamily_protein_
comp11958_c1_seq1	378	LOW QUALITY PROTEIN: uncharacterized protein LOC103833265 [Brassica rapa]
comp11959_c0_seq1	482	hypothetical protein SELMODRAFT_86204 [Selaginella moellendorffii]
comp11960_c0_seq1	238	not available
comp11961_c0_seq1	223	not available
comp11962_c0_seq1	227	hypothetical protein POPTR_0009s01970g, partial [Populus trichocarpa]
comp11963_c0_seq1	228	not available
comp11964_c0_seq1	253	not available
comp11965_c0_seq1	328	not available
comp11966_c0_seq1	244	lysM domain receptor-like kinase 3 [Malus domestica]
comp11969_c0_seq1	239	MATE efflux family protein LAL5-like [Musa acuminata subsp. malaccensis]
comp1197_c0_seq1	662	NAC domain-containing protein 7 [Prunus mume]
comp1197_c1_seq1	323	hypothetical protein SELMODRAFT_49051, partial [Selaginella moellendorffii]
comp11970_c0_seq1	257	E3 ubiquitin-protein ligase UPL2-like [Beta vulgaris subsp. vulgaris]
comp11971_c0_seq1	230	predicted protein [Physcomitrella patens]
comp11971_c1_seq1	294	putative ribonuclease H protein At1g65750 [Prunus mume]
comp11972_c0_seq1	209	proline-rich receptor-like protein kinase PERK15 [Brassica rapa]
comp11972_c1_seq1	309	U4/U6.U5 tri-snRNP-associated protein 1-like [Eucalyptus grandis]
comp11973_c0_seq1	203	uncharacterized protein LOC18433608 isoform X1 [Amborella trichopoda]
comp11975_c0_seq1	319	Methionine synthase [Auxenochlorella protothecoides]
comp11976_c0_seq1	447	predicted protein [Physcomitrella patens]
comp11977_c0_seq1	248	LOW QUALITY PROTEIN: transcriptional activator DEMETER-like [Pyrus x bretschneideri]
comp11977_c1_seq1	503	not available
comp1198_c0_seq1	1131	CAAX prenyl protease 1 homolog [Elaeis guineensis]	AT4G01320.1_Symbols:_ATSTE24,_STE24_Peptidase_family_M48_family_protein_
comp11980_c0_seq1	432	LOB domain-containing protein 27-like [Sesamum indicum]
comp11980_c1_seq1	335	RRP12-like protein [Camelina sativa]
comp11983_c0_seq1	350	not available
comp11984_c0_seq1	217	G-type lectin S-receptor-like serine/threonine-protein kinase B120 isoform X1 [Tarenaya hassleriana]
comp11986_c0_seq1	342	not available
comp11988_c0_seq1	240	not available
comp11989_c0_seq1	265	putative disease resistance protein At1g50180-like [Glycine max]
comp1199_c0_seq1	290	NADH dehydrogenase [ubiquinone] iron-sulfur protein 6, mitochondrial-like [Beta vulgaris subsp. vulgaris]
comp11990_c0_seq1	267	uncharacterized acetyltransferase At3g50280-like [Sesamum indicum]	AT2G39980.1_Symbols:_HXXXD-type_acyl-transferase_family_protein_
comp11990_c1_seq1	229	uncharacterized acetyltransferase At3g50280-like [Cicer arietinum]	AT2G39980.1_Symbols:_HXXXD-type_acyl-transferase_family_protein_
comp11992_c0_seq1	248	plant thionin family protein [Arabidopsis thaliana]
comp11994_c0_seq1	201	uncharacterized protein LOC105132286 [Populus euphratica]
comp11994_c1_seq1	276	uncharacterized protein LOC103848744 [Brassica rapa]
comp11995_c0_seq1	423	LOW QUALITY PROTEIN: uncharacterized protein LOC105045605 [Elaeis guineensis]
comp11996_c0_seq1	262	calcineurin subunit B [Zea mays]
comp11996_c1_seq1	300	hypothetical protein EUTSA_v10028336mg [Eutrema salsugineum]
comp11997_c0_seq1	386	LOW QUALITY PROTEIN: serine carboxypeptidase-like 51 [Elaeis guineensis]
comp11999_c0_seq1	305	Myb-like transcription factor family protein isoform 3 [Theobroma cacao]	AT2G47210.1_Symbols:_myb-like_transcription_factor_family_protein_
comp12_c0_seq1	259	LOC100283015 [Zea mays]
comp120_c0_seq1	470	protein IDA-LIKE 4-like [Vitis vinifera]	AT3G18715.1_Symbols:_IDL4_inflorescence_deficient_in_abscission_(IDA)-like_4_
comp12001_c0_seq1	352	PLATZ transcription factor family protein [Theobroma cacao]	AT2G12646.1_Symbols:_PLATZ_transcription_factor_family_protein_
comp12001_c1_seq1	271	cytochrome p450 71b5 [Arabidopsis thaliana]
comp12003_c0_seq1	352	not available
comp12004_c0_seq1	397	not available
comp12005_c0_seq1	203	Splicing factor U2af small subunit B [Morus notabilis]	AT1G27650.2_Symbols:_ATU2AF35A_U2_snRNP_auxiliary_factor_small_subunit,_putative_
comp12006_c0_seq1	248	not available
comp12007_c0_seq1	224	hypothetical protein PRUPE_ppb022951mg [Prunus persica]	AT2G05920.1_Symbols:_Subtilase_family_protein_
comp12008_c0_seq1	327	Helicase-like protein [Medicago truncatula]
comp12009_c0_seq1	379	not available
comp12009_c1_seq1	228	not available
comp12010_c0_seq1	204	uncharacterized protein LOC101506066 [Cicer arietinum]
comp12012_c0_seq1	213	putative disease resistance protein RGA3 [Vitis vinifera]
comp12013_c0_seq1	229	inactive protein kinase SELMODRAFT_444075 [Eucalyptus grandis]
comp12013_c1_seq1	374	not available
comp12017_c0_seq1	231	not available
comp12018_c0_seq1	268	predicted protein [Physcomitrella patens]	AT5G49510.2_Symbols:_PFD3_prefoldin_3_
comp12019_c0_seq1	241	omega-hydroxypalmitate O-feruloyl transferase [Glycine max]
comp1202_c0_seq1	411	not available
comp12020_c0_seq1	238	not available
comp12020_c1_seq1	231	probable WRKY transcription factor 61 [Beta vulgaris subsp. vulgaris]
comp12029_c0_seq1	209	putative methyltransferase NSUN6-like [Cicer arietinum]
comp12034_c0_seq1	291	not available
comp12036_c0_seq1	246	putative disease resistance protein At4g11170 [Brassica rapa]
comp12037_c0_seq1	302	not available
comp12038_c0_seq1	941	not available
comp1204_c0_seq1	281	hypothetical protein CICLE_v10004718mg [Citrus clementina]
comp1204_c1_seq1	268	hypothetical protein POPTR_0010s23450g [Populus trichocarpa]	AT3G54880.1_Symbols:_unknown_protein;_BEST_Arabidopsis_thaliana_protein_match_is:_unknown_protein_(TAIR:AT5G25360.2);_Has_137_Blast_hits_to_137_proteins_in_19_species:_Archae_-_0;_Bacteria_-_0;_M
comp12041_c0_seq1	225	ubiquitin-conjugating enzyme [Coccomyxa subellipsoidea C-169]	AT3G46460.1_Symbols:_UBC13_ubiquitin-conjugating_enzyme_13_
comp12044_c0_seq1	207	UPF0481 protein At3g47200-like [Elaeis guineensis]
comp12045_c0_seq1	275	probable phosphoribosylformylglycinamidine synthase, chloroplastic/mitochondrial-like [Setaria italica]	AT1G74260.1_Symbols:_PUR4_purine_biosynthesis_4_
comp12045_c1_seq1	220	predicted protein [Micromonas sp. RCC299]
comp1205_c0_seq1	203	protein NUCLEAR FUSION DEFECTIVE 6, chloroplastic/mitochondrial-like isoform X1 [Cucumis sativus]
comp12050_c0_seq1	434	pentatricopeptide repeat-containing protein At3g26782, mitochondrial-like [Malus domestica]
comp12050_c1_seq1	283	not available
comp12054_c0_seq1	201	triacylglycerol lipase SDP1-like [Brachypodium distachyon]
comp12055_c0_seq1	350	not available
comp12057_c0_seq1	336	replication factor C subunit 2 [Bathycoccus prasinos]	AT1G63160.1_Symbols:_RFC2_replication_factor_C_2_
comp12057_c1_seq1	328	DNA replication factor C complex subunit 2 [Volvox carteri f. nagariensis]	AT1G63160.1_Symbols:_RFC2_replication_factor_C_2_
comp12058_c0_seq1	364	putative receptor-like protein kinase At5g39000 [Sesamum indicum]	AT2G23200.1_Symbols:_Protein_kinase_superfamily_protein_
comp1206_c0_seq1	285	uncharacterized protein LOC105158712 [Sesamum indicum]
comp12061_c0_seq1	291	histone deacetylase 15 [Arabidopsis thaliana]
comp12063_c0_seq1	346	disease resistance protein RPP8-like [Eucalyptus grandis]
comp12064_c0_seq1	263	lysM domain receptor-like kinase 3 [Sesamum indicum]	AT3G57120.1_Symbols:_Protein_kinase_superfamily_protein_
comp12067_c0_seq1	216	predicted protein [Micromonas sp. RCC299]
comp1207_c0_seq1	372	glycerol-3-phosphate acyltransferase 3-like [Beta vulgaris subsp. vulgaris]
comp12070_c0_seq1	279	not available
comp12070_c1_seq1	324	uncharacterized protein LOC104802983 isoform X3 [Tarenaya hassleriana]
comp12071_c0_seq1	424	uncharacterized protein LOC104902499 [Beta vulgaris subsp. vulgaris]	AT5G42905.1_Symbols:_Polynucleotidyl_transferase,_ribonuclease_H-like_superfamily_protein_
comp12072_c0_seq1	234	not available
comp12073_c0_seq1	390	pentatricopeptide repeat-containing protein At1g63330-like [Sesamum indicum]	AT5G16640.1_Symbols:_Pentatricopeptide_repeat_(PPR)_superfamily_protein_
comp12076_c0_seq1	312	not available
comp12077_c0_seq1	338	translational activator GCN1-like [Glycine max]
comp12079_c0_seq1	215	uncharacterized protein LOC104215430 [Nicotiana sylvestris]
comp1208_c0_seq1	228	protein MIZU-KUSSEI 1 [Phoenix dactylifera]
comp1208_c1_seq1	483	protein MIZU-KUSSEI 1 [Sesamum indicum]	AT5G42680.2_Symbols:_Protein_of_unknown_function,_DUF617_
comp12083_c0_seq1	261	not available
comp12085_c0_seq1	232	hypothetical protein SORBIDRAFT_02g007110 [Sorghum bicolor]
comp12086_c0_seq1	213	microtubule-associated protein TORTIFOLIA1-like isoform X2 [Elaeis guineensis]
comp12087_c0_seq1	249	not available
comp1209_c0_seq1	386	uncharacterized protein LOC102595822 [Solanum tuberosum]
comp1209_c1_seq1	352	uncharacterized protein LOC105178720 [Sesamum indicum]	AT5G42330.1_Symbols:_unknown_protein;_Has_35333_Blast_hits_to_34131_proteins_in_2444_species:_Archae_-_798;_Bacteria_-_22429;_Metazoa_-_974;_Fungi_-_991;_Plants_-_531;_Viruses_-_0;_Other_Eukaryot
comp12091_c0_seq1	248	hypothetical protein CICLE_v10013460mg, partial [Citrus clementina]
comp12091_c1_seq1	211	Uncharacterized protein TCM_008997 [Theobroma cacao]
comp12093_c0_seq1	244	formin-like protein 20 [Vitis vinifera]
comp12094_c0_seq1	249	hypothetical protein PHAVU_004G0542000g, partial [Phaseolus vulgaris]
comp12096_c0_seq1	265	SKP1-like protein 1B [Solanum lycopersicum]
comp12098_c0_seq1	278	predicted protein [Physcomitrella patens]	AT5G65900.1_Symbols:_DEA(D/H)-box_RNA_helicase_family_protein_
comp12098_c1_seq1	255	MATH domain-containing protein At5g43560-like isoform X2 [Oryza brachyantha]
comp121_c0_seq1	241	uncharacterized protein LOC103985054 [Musa acuminata subsp. malaccensis]
comp12100_c0_seq1	230	ATPase 10, plasma membrane-type [Brassica rapa]	AT3G42640.1_Symbols:_AHA8,_HA8_H(+)-ATPase_8_
comp12102_c0_seq1	234	REF/SRPP-like protein At3g05500 [Sesamum indicum]	AT3G05500.1_Symbols:_Rubber_elongation_factor_protein_(REF)_
comp12103_c0_seq1	229	not available
comp12104_c0_seq1	298	Retrovirus-related Pol polyprotein from transposon TNT 1-94 [Morus notabilis]
comp12105_c0_seq1	207	DNA (cytosine-5)-methyltransferase CMT2 isoform X3 [Populus euphratica]
comp12105_c1_seq1	206	disease resistance RPP8-like protein 3-like isoform X1 [Citrus sinensis]
comp12106_c0_seq1	249	uncharacterized protein LOC105159610 [Sesamum indicum]
comp12108_c0_seq1	505	not available
comp12109_c0_seq1	295	not available
comp1211_c0_seq1	926	not available
comp1211_c0_seq2	614	predicted protein [Physcomitrella patens]
comp12111_c0_seq1	297	receptor-like protein 12 [Vitis vinifera]	AT2G32660.1_Symbols:_AtRLP22,_RLP22_receptor_like_protein_22_
comp12112_c0_seq1	363	not available
comp12113_c0_seq1	212	not available
comp12114_c0_seq1	227	not available
comp12114_c1_seq1	247	formin-like protein 11-like [Solanum tuberosum]
comp12115_c0_seq1	208	hypothetical protein MTR_7g089220 [Medicago truncatula]
comp12116_c0_seq1	481	dihydrolipoyllysine-residue acetyltransferase component 2 of pyruvate dehydrogenase complex, mitochondrial-like [Nelumbo nucifera]	AT3G13930.1_Symbols:_Dihydrolipoamide_acetyltransferase,_long_form_protein_
comp12116_c1_seq1	280	dihydrolipoamide S-acetyltransferase family protein [Populus trichocarpa]
comp1212_c0_seq1	201	uncharacterized protein LOC103482740 [Cucumis melo]
comp12120_c0_seq1	201	uncharacterized protein LOC104897740 [Beta vulgaris subsp. vulgaris]
comp12122_c0_seq1	257	not available
comp12123_c0_seq1	262	not available
comp12127_c0_seq1	258	probable LRR receptor-like serine/threonine-protein kinase At4g08850-like isoform X1 [Glycine max]
comp12128_c0_seq1	285	not available
comp12128_c1_seq1	230	uncharacterized protein LOC102711046, partial [Oryza brachyantha]
comp12129_c0_seq1	228	protein SAWADEE HOMEODOMAIN HOMOLOG 1 [Brachypodium distachyon]
comp1213_c0_seq1	308	not available
comp12131_c0_seq1	261	serine/threonine-protein kinase D6PK [Solanum lycopersicum]
comp12132_c0_seq1	529	uncharacterized protein LOC103718659 [Phoenix dactylifera]
comp12133_c0_seq1	201	uncharacterized protein LOC103961805 [Pyrus x bretschneideri]
comp12136_c0_seq1	204	uncharacterized protein LOC105172829 [Sesamum indicum]	AT4G33830.1_Symbols:_Glycosyl_hydrolase_family_10_protein_
comp12138_c0_seq1	236	not available
comp12140_c0_seq1	214	uncharacterized protein LOC100241633 isoform X3 [Vitis vinifera]
comp12141_c0_seq1	236	not available
comp12145_c0_seq1	227	L-arabinokinase-like [Solanum tuberosum]
comp12145_c1_seq1	214	not available
comp12147_c0_seq1	263	uncharacterized protein LOC105175606 [Sesamum indicum]
comp12149_c0_seq1	306	predicted protein [Micromonas sp. RCC299]
comp12149_c1_seq1	258	Protein argonaute 4A [Medicago truncatula]
comp1215_c0_seq1	461	probable protein phosphatase 2C 38 isoform X4 [Populus euphratica]	AT3G12620.2_Symbols:_Protein_phosphatase_2C_family_protein_
comp1215_c1_seq1	447	probable protein phosphatase 2C 38 [Malus domestica]	AT3G12620.2_Symbols:_Protein_phosphatase_2C_family_protein_
comp12151_c0_seq1	207	not available
comp12153_c0_seq1	252	uncharacterized protein LOC105134437 [Populus euphratica]
comp12154_c0_seq1	244	bZIP transcription factor 60 [Morus notabilis]
comp12155_c0_seq1	206	pentatricopeptide repeat-containing protein At2g17525, mitochondrial isoform X3 [Fragaria vesca subsp. vesca]
comp12155_c1_seq1	202	ATP binding protein [Arabidopsis lyrata subsp. lyrata]
comp12156_c0_seq1	304	not available
comp12158_c0_seq1	276	not available
comp12158_c1_seq1	243	hypothetical protein CHLNCDRAFT_49348 [Chlorella variabilis]	AT3G24200.1_Symbols:_FAD/NAD(P)-binding_oxidoreductase_family_protein_
comp12159_c0_seq1	211	protein NDR1-like [Nicotiana sylvestris]
comp1216_c0_seq1	346	putative condensin complex protein Cap-D2 [Arabidopsis thaliana]
comp12163_c0_seq1	290	hypothetical protein CICLE_v10014385mg [Citrus clementina]
comp12164_c0_seq1	222	cullin-1-like [Brassica rapa]
comp12164_c1_seq1	223	F-box/LRR-repeat protein 3-like [Populus euphratica]
comp12165_c0_seq1	291	uncharacterized protein LOC101499368 [Cicer arietinum]
comp12170_c0_seq1	415	Uncharacterized protein TCM_043714 [Theobroma cacao]
comp12171_c0_seq1	400	C2 domain-containing protein At1g53590-like isoform X3 [Pyrus x bretschneideri]
comp12172_c0_seq1	232	NADP-dependent glyceraldehyde-3-phosphate dehydrogenase isoform X2 [Cucumis melo]	AT2G24270.3_Symbols:_ALDH11A3_aldehyde_dehydrogenase_11A3_
comp12172_c1_seq1	296	hypothetical protein POPTR_0018s11820g [Populus trichocarpa]	AT2G24270.3_Symbols:_ALDH11A3_aldehyde_dehydrogenase_11A3_
comp12174_c0_seq1	247	probable WRKY transcription factor 48-like isoform X2 [Setaria italica]	AT4G18170.1_Symbols:_WRKY28,_ATWRKY28_WRKY_DNA-binding_protein_28_
comp12175_c0_seq1	241	not available
comp12176_c0_seq1	468	protein TPX2-like isoform X3 [Sesamum indicum]	AT4G22860.1_Symbols:_Cell_cycle_regulated_microtubule_associated_protein_
comp12178_c0_seq1	267	not available
comp12179_c0_seq1	213	predicted protein [Physcomitrella patens]	AT1G78920.2_Symbols:_AVP2,_AVPL1,_AtVHP2;1,_VHP2;1,_VP2_vacuolar_H+-pyrophosphatase_2_
comp1218_c0_seq1	730	predicted protein [Ostreococcus lucimarinus CCE9901]
comp12182_c0_seq1	288	acid phosphatase 1 [Sesamum indicum]	AT2G38600.1_Symbols:_HAD_superfamily,_subfamily_IIIB_acid_phosphatase_
comp12183_c0_seq1	357	probable glucuronosyltransferase Os06g0687900 [Musa acuminata subsp. malaccensis]
comp12185_c0_seq1	421	not available
comp12189_c0_seq1	212	ribosomal protein S7 (mitochondrion) [Physcomitrella patens]
comp1219_c0_seq1	397	serine/threonine-protein phosphatase 7 [Brassica rapa]
comp12191_c0_seq1	301	hypothetical protein POPTR_0018s14100g [Populus trichocarpa]
comp12191_c1_seq1	257	not available
comp12194_c0_seq1	611	chlorophyll A/B binding protein, putative [Ricinus communis]	AT1G15820.1_Symbols:_LHCB6,_CP24_light_harvesting_complex_photosystem_II_subunit_6_
comp12195_c0_seq1	218	AGAMOUS-like 87, putative [Theobroma cacao]
comp12196_c0_seq1	263	not available
comp12197_c0_seq1	292	not available
comp122_c0_seq1	297	hypothetical protein EUTSA_v10008684mg [Eutrema salsugineum]
comp122_c1_seq1	244	not available
comp1220_c0_seq1	282	uncharacterized protein LOC104211305 [Nicotiana sylvestris]
comp1220_c1_seq1	348	probable N-acetyltransferase HLS1 [Solanum lycopersicum]
comp12200_c0_seq1	201	urease accessory protein D-like isoform X1 [Oryza brachyantha]
comp12201_c0_seq1	469	uncharacterized protein LOC104218683 [Nicotiana sylvestris]
comp12203_c0_seq1	210	cation/H(+) antiporter 28-like [Nelumbo nucifera]
comp12208_c0_seq1	222	xyloglucan glycosyltransferase 4 [Cucumis melo]
comp12209_c0_seq1	441	not available
comp1221_c0_seq1	291	not available
comp1221_c1_seq1	298	not available
comp12210_c0_seq1	209	predicted protein [Physcomitrella patens]
comp12211_c0_seq1	493	not available
comp12211_c1_seq1	256	hypothetical protein PHAVU_007G030800g [Phaseolus vulgaris]
comp12212_c0_seq1	292	Putative methyltransferase [Morus notabilis]	AT2G41380.1_Symbols:_S-adenosyl-L-methionine-dependent_methyltransferases_superfamily_protein_
comp12212_c1_seq1	328	hypothetical protein POPTR_0001s34950g [Populus trichocarpa]
comp12213_c0_seq1	231	estradiol 17 beta-dehydrogenase, putative [Ricinus communis]
comp12215_c0_seq1	243	not available
comp12216_c0_seq1	560	hypothetical protein CICLE_v10031899mg [Citrus clementina]	AT1G60060.1_Symbols:_Serine/threonine-protein_kinase_WNK_(With_No_Lysine)-related_
comp12216_c1_seq1	399	uncharacterized protein LOC102584308 [Solanum tuberosum]	AT1G60060.1_Symbols:_Serine/threonine-protein_kinase_WNK_(With_No_Lysine)-related_
comp12218_c0_seq1	310	uncharacterized protein LOC105157935 [Sesamum indicum]	AT3G20260.1_Symbols:_Protein_of_unknown_function_(DUF1666)_
comp12218_c1_seq1	226	translation initiation factor eIF-2B subunit gamma-like [Camelina sativa]
comp12219_c0_seq1	301	MGC82995 protein (ISS) [Bathycoccus prasinos]
comp1222_c0_seq1	385	Os03g0621600 [Oryza sativa Japonica Group]
comp1222_c1_seq1	365	B3 domain-containing protein At3g06220-like isoform X1 [Nicotiana tomentosiformis]	AT4G34400.1_Symbols:_AP2/B3-like_transcriptional_factor_family_protein_
comp12220_c0_seq1	250	not available
comp12222_c0_seq1	274	hypothetical protein POPTR_0015s10990g [Populus trichocarpa]
comp12224_c0_seq1	283	uncharacterized protein LOC103707158 [Phoenix dactylifera]
comp12225_c0_seq1	258	not available
comp12225_c1_seq1	247	serine/threonine-protein kinase EDR1 [Tarenaya hassleriana]
comp12226_c0_seq1	210	expressed protein [Chlorella variabilis]
comp12227_c0_seq1	247	ruBisCO large subunit-binding protein subunit beta, chloroplastic [Fragaria vesca subsp. vesca]	AT5G56500.2_Symbols:_TCP-1/cpn60_chaperonin_family_protein_
comp12228_c0_seq1	241	AP2-like ethylene-responsive transcription factor BBM [Phoenix dactylifera]
comp1223_c0_seq1	272	not available
comp1223_c1_seq1	248	hypothetical protein PHAVU_002G003000g [Phaseolus vulgaris]
comp12231_c0_seq1	288	hypothetical protein PHAVU_010G032600g, partial [Phaseolus vulgaris]
comp12232_c0_seq1	204	ankyrin-3-like [Sesamum indicum]	AT5G14230.1_Symbols:_CONTAINS_InterPro_DOMAIN/s:_Ankyrin_repeat-containing_domain_(InterPro:IPR020683),_Ankyrin_repeat_(InterPro:IPR002110);_BEST_Arabidopsis_thaliana_protein_match_is:_XB3_orthol
comp12234_c0_seq1	280	WUSCHEL-related homeobox 9 [Sesamum indicum]
comp12234_c1_seq1	351	WUSCHEL-related homeobox 9-like isoform X2 [Nelumbo nucifera]	AT2G33880.1_Symbols:_WOX9,_HB-3,_STIP_homeobox-3_
comp12236_c0_seq1	247	cytochrome oxidase subunit 1 (mitochondrion) [Polytomella magna]	ATMG01360.1_Symbols:_COX1_cytochrome_oxidase_
comp12237_c0_seq1	256	not available
comp1224_c0_seq1	742	Ribosomal protein L7Ae/L30e/S12e/Gadd45 family protein [Theobroma cacao]
comp1224_c1_seq1	217	uncharacterized protein LOC105161594 [Sesamum indicum]
comp12241_c0_seq1	276	photosystem I assembly protein Ycf4 (chloroplast) [Mesostigma viride]
comp12241_c1_seq1	246	TPR repeat-containing thioredoxin TTL1-like [Oryza brachyantha]
comp12242_c0_seq1	282	Os10g0478600 [Oryza sativa Japonica Group]
comp12244_c0_seq1	302	Importin subunit beta-1 [Auxenochlorella protothecoides]
comp12245_c0_seq1	280	uncharacterized protein LOC105176273 [Sesamum indicum]	AT5G40800.1_Symbols:_unknown_protein;_BEST_Arabidopsis_thaliana_protein_match_is:_unknown_protein_(TAIR:AT3G27250.1);_Has_1807_Blast_hits_to_1807_proteins_in_277_species:_Archae_-_0;_Bacteria_-_0
comp12245_c1_seq1	292	uncharacterized protein LOC105177396 [Sesamum indicum]
comp12246_c0_seq1	246	9-cis-epoxycarotenoid dioxygenase 1, chloroplastic-like [Oryza brachyantha]
comp12248_c0_seq1	272	not available
comp1225_c0_seq1	229	eukaryotic initiation factor 4A-6-like [Nicotiana tomentosiformis]
comp12252_c0_seq1	269	hypothetical protein L484_002904 [Morus notabilis]
comp12253_c0_seq1	412	uncharacterized protein LOC104217121 [Nicotiana sylvestris]
comp12253_c1_seq1	543	hypothetical protein PRUPE_ppa017316mg, partial [Prunus persica]
comp12255_c0_seq1	241	not available
comp12257_c0_seq1	243	callose synthase 2-like isoform X2 [Glycine max]
comp12258_c0_seq1	318	not available
comp1226_c0_seq1	283	hypothetical protein EUTSA_v10002457mg [Eutrema salsugineum]
comp12260_c1_seq1	204	LRR receptor-like serine/threonine-protein kinase ERL1-like isoform X2 [Citrus sinensis]	AT2G34930.1_Symbols:_disease_resistance_family_protein_/_LRR_family_protein_
comp12262_c0_seq1	243	hypothetical protein PRUPE_ppa005285mg [Prunus persica]
comp12263_c0_seq1	238	RNA exonuclease 4 [Cucumis sativus]
comp12264_c0_seq1	233	hypothetical protein CHLNCDRAFT_21048 [Chlorella variabilis]	AT3G21110.2_Symbols:_PUR7,_PURC_purin_7_
comp12266_c0_seq1	205	metacaspase-1-like [Solanum lycopersicum]	AT1G02170.1_Symbols:_LOL3,_ATMCPB1,_MCP1B,_ATMC1,_MC1_metacaspase_1_
comp12267_c0_seq1	420	pentatricopeptide repeat-containing protein At4g21065-like [Vitis vinifera]
comp12268_c0_seq1	317	uncharacterized protein LOC100782920 [Glycine max]
comp1227_c0_seq1	212	phosphoribosylaminoimidazole carboxylase, chloroplastic-like isoform X2 [Sesamum indicum]	AT2G37690.1_Symbols:_phosphoribosylaminoimidazole_carboxylase,_putative_/_AIR_carboxylase,_putative_
comp12270_c0_seq1	210	not available
comp12270_c1_seq1	427	not available
comp12271_c0_seq1	247	uncharacterized protein LOC18427375 [Amborella trichopoda]
comp12272_c0_seq1	273	not available
comp12274_c0_seq1	243	hypothetical protein F751_4307 [Auxenochlorella protothecoides]
comp12276_c0_seq1	451	transcription factor TCP12-like [Sesamum indicum]	AT1G68800.1_Symbols:_BRC2,_TCP12_TCP_domain_protein_12_
comp12276_c1_seq1	355	transcription factor TCP12-like [Solanum lycopersicum]
comp12279_c0_seq1	359	transcription factor PIF3-like [Beta vulgaris subsp. vulgaris]
comp12279_c1_seq1	327	not available
comp1228_c0_seq1	331	not available
comp1228_c1_seq1	374	not available
comp12280_c0_seq1	218	hypothetical protein CICLE_v10025732mg [Citrus clementina]
comp12289_c0_seq1	369	DNA-directed RNA polymerase III largest subunit, putative [Ricinus communis]
comp12290_c0_seq1	219	ATP synthase F0 subunit 6 (mitochondrion) [Pseudendoclonium akinetum]
comp12292_c0_seq1	278	stem-specific protein TSJT1-like [Glycine max]	AT5G19140.1_Symbols:_ATAILP1,_AILP1_Aluminium_induced_protein_with_YGL_and_LRDR_motifs_
comp12292_c1_seq1	247	predicted protein [Physcomitrella patens]
comp12293_c0_seq1	203	peptidyl-prolyl cis-trans isomerase, cyclophilin-type [Chlamydomonas reinhardtii]
comp12294_c0_seq1	210	putative methyltransferase DDB_G0268948 [Nelumbo nucifera]
comp12295_c0_seq1	318	THO complex subunit 4D [Camelina sativa]
comp12296_c0_seq1	234	hypothetical protein VOLCADRAFT_115705 [Volvox carteri f. nagariensis]	AT3G56510.2_Symbols:_RNA-binding_(RRM/RBD/RNP_motifs)_family_protein_
comp12296_c1_seq1	203	pre-rRNA-processing protein ESF2 [Sesamum indicum]	AT3G56510.2_Symbols:_RNA-binding_(RRM/RBD/RNP_motifs)_family_protein_
comp12297_c0_seq1	317	proteasome subunit beta type-7-A [Sesamum indicum]
comp123_c0_seq1	446	not available
comp1230_c0_seq1	273	not available
comp1230_c1_seq1	367	pectin lyase-like superfamily protein [Arabidopsis thaliana]
comp12303_c0_seq1	205	Os06g0557700 [Oryza sativa Japonica Group]
comp12304_c0_seq1	389	PCTP-like protein [Tarenaya hassleriana]
comp12306_c0_seq1	217	not available
comp12307_c0_seq1	270	pectinesterase/pectinesterase inhibitor PPE8B-like [Malus domestica]
comp12308_c0_seq1	245	UDP-glycosyltransferase 73D1-like [Setaria italica]
comp12308_c1_seq1	455	not available
comp12310_c0_seq1	204	not available
comp12311_c0_seq1	228	uncharacterized protein LOC103402277 isoform X2 [Malus domestica]	AT2G15900.1_Symbols:_Phox-associated_domain;Phox-like;Sorting_nexin,_C-terminal_
comp12312_c0_seq1	251	hypothetical protein ARALYDRAFT_903186 [Arabidopsis lyrata subsp. lyrata]
comp12312_c1_seq1	226	not available
comp12314_c0_seq1	213	uncharacterized protein LOC104420581 [Eucalyptus grandis]
comp12316_c0_seq1	232	not available
comp12317_c0_seq1	260	not available
comp12319_c0_seq1	230	hypothetical protein ARALYDRAFT_333222 [Arabidopsis lyrata subsp. lyrata]	AT5G35810.1_Symbols:_Ankyrin_repeat_family_protein_
comp12321_c0_seq1	474	not available
comp12324_c0_seq1	279	not available
comp12325_c0_seq1	302	predicted protein [Arabidopsis lyrata subsp. lyrata]
comp12326_c0_seq1	262	not available
comp12327_c0_seq1	209	not available
comp12328_c0_seq1	293	not available
comp12334_c0_seq1	202	not available
comp12335_c0_seq1	212	uncharacterized protein At1g04910-like isoform X1 [Solanum tuberosum]
comp12336_c0_seq1	220	not available
comp12339_c0_seq1	393	uncharacterized protein LOC102661486 [Glycine max]
comp12340_c0_seq1	328	classical arabinogalactan protein 26-like [Sesamum indicum]
comp12341_c0_seq1	242	not available
comp12344_c0_seq1	302	not available
comp12346_c0_seq1	202	pentatricopeptide repeat-containing protein At2g13600-like [Sesamum indicum]	AT4G35130.1_Symbols:_Tetratricopeptide_repeat_(TPR)-like_superfamily_protein_
comp12347_c0_seq1	223	vacuolar protein sorting-associated protein VTA1 homolog [Sesamum indicum]
comp12348_c0_seq1	214	not available
comp1235_c0_seq1	220	predicted protein, partial [Physcomitrella patens]
comp1235_c1_seq1	219	bidirectional sugar transporter SWEET6a-like [Oryza brachyantha]
comp12350_c0_seq1	207	predicted protein [Micromonas sp. RCC299]
comp12350_c1_seq1	216	DEAD-box ATP-dependent RNA helicase 16 [Brachypodium distachyon]
comp12351_c0_seq1	299	hypothetical protein PRUPE_ppa015219mg, partial [Prunus persica]
comp12357_c0_seq1	239	callose synthase 5-like [Phoenix dactylifera]
comp12357_c1_seq1	311	not available
comp12357_c2_seq1	473	not available
comp12358_c0_seq1	359	RNA polymerase beta (chloroplast) [Viviania marifolia]
comp12359_c0_seq1	292	uncharacterized protein LOC101762231 isoform X2 [Setaria italica]
comp12361_c0_seq1	399	not available
comp12362_c0_seq1	331	beta-amylase 8-like isoform X1 [Glycine max]
comp12366_c0_seq1	263	uncharacterized protein LOC104892727 [Beta vulgaris subsp. vulgaris]
comp12367_c0_seq1	231	uncharacterized protein LOC100273921 isoform X1 [Zea mays]
comp1237_c0_seq1	302	not available
comp1237_c1_seq1	253	not available
comp12377_c0_seq1	301	hypothetical protein POPTR_0006s11040g [Populus trichocarpa]
comp1238_c0_seq1	544	putative ribonuclease H protein At1g65750-like [Solanum tuberosum]
comp1238_c1_seq1	1188	putative ribonuclease H protein At1g65750-like [Solanum tuberosum]	AT3G09510.1_Symbols:_Ribonuclease_H-like_superfamily_protein_
comp12381_c0_seq1	223	UPF0725 protein At1g02770-like [Camelina sativa]
comp12382_c0_seq1	201	chromodomain helicase DNA binding protein, putative [Ricinus communis]
comp12384_c0_seq1	272	probable ATP-dependent RNA helicase DHX37 [Nicotiana sylvestris]
comp12385_c0_seq1	328	not available
comp12386_c0_seq1	324	sucrose-phosphatase 1 [Fragaria vesca subsp. vesca]
comp12389_c0_seq1	272	actin depolymerizing factor [Zea mays]	AT5G52380.1_Symbols:_VASCULAR-RELATED_NAC-DOMAIN_6_
comp12389_c1_seq1	214	nucleolar protein 6 isoform X2 [Musa acuminata subsp. malaccensis]
comp1239_c0_seq1	412	not available
comp12390_c0_seq1	336	not available
comp12391_c0_seq1	240	GDP-mannose 4,6 dehydratase 1-like [Nelumbo nucifera]	AT3G51160.1_Symbols:_MUR1,_MUR_1,_GMD2_NAD(P)-binding_Rossmann-fold_superfamily_protein_
comp12392_c0_seq1	330	nuclear transport factor 2 [Sesamum indicum]	AT1G11570.2_Symbols:_NTL_NTF2-like_
comp12393_c0_seq1	201	B3 domain-containing protein At4g01580-like isoform X2 [Malus domestica]
comp12394_c0_seq1	271	hypothetical protein MTR_035s0010 [Medicago truncatula]
comp12397_c0_seq1	299	FK506-binding protein 13 isoform 1 [Theobroma cacao]
comp12399_c0_seq1	232	not available
comp124_c0_seq1	251	hypothetical protein POPTR_0016s02970g [Populus trichocarpa]
comp124_c1_seq1	620	hypothetical protein CICLE_v10009201mg [Citrus clementina]	AT5G20480.1_Symbols:_EFR_EF-TU_receptor_
comp1240_c0_seq1	528	predicted protein [Ostreococcus lucimarinus CCE9901]	AT3G51880.4_Symbols:_HMGB1_high_mobility_group_B1_
comp1240_c1_seq1	431	high mobility group protein [Chlamydomonas reinhardtii]	AT3G28730.1_Symbols:_ATHMG,_SSRP1,_NFD,_HMG_high_mobility_group_
comp12404_c0_seq1	220	hypothetical protein SORBIDRAFT_01g009615, partial [Sorghum bicolor]	AT4G29090.1_Symbols:_Ribonuclease_H-like_superfamily_protein_
comp12407_c0_seq1	307	hypothetical protein VOLCADRAFT_65822 [Volvox carteri f. nagariensis]	AT1G61150.7_Symbols:_LisH_and_RanBPM_domains_containing_protein_
comp12408_c0_seq1	216	not available
comp12408_c1_seq1	347	not available
comp1241_c0_seq1	266	cyclic nucleotide-gated ion channel 1-like isoform X4 [Citrus sinensis]
comp1241_c1_seq1	432	not available
comp12410_c0_seq1	213	predicted protein [Physcomitrella patens]	AT4G10070.1_Symbols:_KH_domain-containing_protein_
comp12426_c0_seq1	261	putative methyltransferase NSUN6 [Amborella trichopoda]	AT1G06560.1_Symbols:_NOL1/NOP2/sun_family_protein_
comp12428_c0_seq1	527	predicted protein [Micromonas sp. RCC299]
comp12429_c0_seq1	251	uncharacterized protein LOC102661627 [Glycine max]
comp1243_c0_seq1	246	uncharacterized protein LOC103975917 isoform X3 [Musa acuminata subsp. malaccensis]
comp1243_c1_seq1	212	protein tesmin/TSO1-like CXC 2-like [Solanum tuberosum]	AT4G14770.1_Symbols:_TCX2,_ATTCX2_TESMIN/TSO1-like_CXC_2_
comp12435_c0_seq1	243	solute carrier family 25 member 44-like [Sesamum indicum]
comp12440_c0_seq1	279	Metal tolerance protein 4 isoform 2 [Theobroma cacao]	AT3G58060.1_Symbols:_Cation_efflux_family_protein_
comp12444_c0_seq1	216	not available
comp12445_c0_seq1	294	chloroplastic group IIA intron splicing facilitator CRS1, chloroplastic-like isoform X2 [Solanum tuberosum]	AT3G01370.1_Symbols:_ATCFM2,_CFM2_CRM_family_member_2_
comp12445_c1_seq1	215	cyclic phosphodiesterase-like [Nelumbo nucifera]
comp12446_c0_seq1	270	heat stress transcription factor A-5 [Pyrus x bretschneideri]
comp1245_c0_seq1	295	craniofacial development protein 2-like [Nicotiana tomentosiformis]
comp1245_c1_seq1	360	uncharacterized protein LOC103846883 [Brassica rapa]
comp12455_c0_seq1	261	not available
comp12459_c0_seq1	334	hypothetical protein POPTR_0011s05900g, partial [Populus trichocarpa]
comp12459_c1_seq1	219	not available
comp1246_c0_seq1	240	hypothetical protein CHLNCDRAFT_136422 [Chlorella variabilis]
comp1246_c1_seq1	448	not available
comp12461_c0_seq1	208	hypothetical protein SELMODRAFT_453380 [Selaginella moellendorffii]	AT2G46800.2_Symbols:_ZAT,_ATMTP1,_MTP1,_ZAT1,_ATCDF1_zinc_transporter_of_Arabidopsis_thaliana_
comp12464_c0_seq1	319	A-kinase anchor protein 17A [Nicotiana tomentosiformis]
comp12467_c0_seq1	206	serine/threonine-protein kinase Nek3 [Sesamum indicum]
comp1247_c0_seq1	341	uncharacterized protein LOC100251046 [Vitis vinifera]	AT3G22540.1_Symbols:_Protein_of_unknown_function_(DUF1677)_
comp1247_c1_seq1	260	uncharacterized protein LOC105157009 [Sesamum indicum]	AT3G22540.1_Symbols:_Protein_of_unknown_function_(DUF1677)_
comp12470_c0_seq1	215	D-2-hydroxyglutarate dehydrogenase [Morus notabilis]
comp12470_c1_seq1	284	conserved hypothetical protein [Ricinus communis]
comp12473_c0_seq1	209	beta carbonic anhydrase 2, chloroplastic [Brassica rapa]
comp12476_c0_seq1	202	predicted protein, partial [Physcomitrella patens]	AT3G27440.1_Symbols:_UKL5_uridine_kinase-like_5_
comp1248_c0_seq1	212	not available
comp1248_c1_seq1	779	3beta-hydroxysteroid-dehydrogenase/decarboxylase isoform 1 isoform X1 [Cucumis melo]
comp12482_c0_seq1	215	not available
comp12483_c0_seq1	243	not available
comp12485_c0_seq1	210	alkaline/neutral invertase CINV2-like [Setaria italica]	AT1G56560.1_Symbols:_Plant_neutral_invertase_family_protein_
comp1249_c0_seq1	618	chlorophyll a-b binding protein 6, chloroplastic [Fragaria vesca subsp. vesca]	AT3G54890.4_Symbols:_LHCA1_photosystem_I_light_harvesting_complex_gene_1_
comp1249_c1_seq1	401	hypothetical protein CICLE_v10032568mg [Citrus clementina]	AT3G54890.1_Symbols:_LHCA1_photosystem_I_light_harvesting_complex_gene_1_
comp12491_c0_seq1	232	pentatricopeptide repeat-containing protein At4g16390, chloroplastic-like [Glycine max]
comp12491_c1_seq1	293	uncharacterized protein LOC104899037 [Beta vulgaris subsp. vulgaris]
comp12495_c0_seq1	218	putative SWI/SNF-related matrix-associated actin-dependent regulator of chromatin subfamily A member 3-like 2 isoform X2 [Phoenix dactylifera]
comp125_c0_seq1	236	not available
comp125_c1_seq1	349	probable serine/threonine-protein kinase At1g18390 isoform X1 [Cucumis sativus]
comp1250_c0_seq1	215	Tir-nbs resistance protein [Theobroma cacao]
comp12501_c0_seq1	212	not available
comp12507_c0_seq1	308	hypothetical protein PRUPE_ppa025557mg [Prunus persica]
comp12508_c0_seq1	209	hypothetical protein POPTR_0006s01300g [Populus trichocarpa]
comp1251_c0_seq1	269	pentatricopeptide repeat-containing protein At1g77170-like [Fragaria vesca subsp. vesca]
comp12510_c0_seq1	201	predicted protein [Physcomitrella patens]
comp12510_c1_seq1	227	not available
comp12514_c0_seq1	306	s-adenosylmethionine decarboxylase, putative, partial [Ricinus communis]
comp12515_c0_seq1	246	probable pectinesterase/pectinesterase inhibitor 21-like [Cicer arietinum]
comp12518_c0_seq1	215	hypothetical protein SORBIDRAFT_01g026830 [Sorghum bicolor]
comp1252_c0_seq1	251	serine--glyoxylate aminotransferase-like [Cucumis melo]	AT2G13360.2_Symbols:_AGT,_AGT1,_SGAT_alanine:glyoxylate_aminotransferase_
comp12520_c0_seq1	324	uncharacterized protein LOC102668859 [Glycine max]	AT1G21280.1_Symbols:_CONTAINS_InterPro_DOMAIN/s:_Retrotransposon_gag_protein_(InterPro:IPR005162);_Has_707_Blast_hits_to_705_proteins_in_25_species:_Archae_-_0;_Bacteria_-_0;_Metazoa_-_4;_Fungi_-
comp12522_c0_seq1	209	not available
comp12529_c0_seq1	304	uncharacterized protein At3g61260-like [Sesamum indicum]
comp12529_c1_seq1	353	not available
comp1253_c0_seq1	331	mitotic checkpoint serine/threonine-protein kinase BUB1 [Elaeis guineensis]
comp12536_c0_seq1	225	probable disease resistance RPP8-like protein 2 [Malus domestica]
comp12536_c1_seq1	230	not available
comp12537_c0_seq1	251	ribosome biogenesis protein TSR3 homolog isoform X1 [Sesamum indicum]
comp12538_c0_seq1	318	putative DNA-binding protein ESCAROLA [Sesamum indicum]	AT2G35270.1_Symbols:_GIK_Predicted_AT-hook_DNA-binding_family_protein_
comp12543_c0_seq1	293	hypothetical protein PHAVU_010G022900g [Phaseolus vulgaris]
comp12546_c0_seq1	314	not available
comp12546_c1_seq1	255	not available
comp12547_c0_seq1	457	not available
comp12549_c0_seq1	500	not available
comp12550_c0_seq1	224	hypothetical protein PRUPE_ppa008711mg [Prunus persica]
comp12552_c0_seq1	289	ribosomal protein S18 (chloroplast) [Calycanthus floridus var. glaucus]
comp12555_c0_seq1	208	protein WHI4 [Sesamum indicum]	AT3G13700.2_Symbols:_RNA-binding_(RRM/RBD/RNP_motifs)_family_protein_
comp12556_c0_seq1	405	not available
comp12559_c0_seq1	268	uncharacterized protein LOC105163706 [Sesamum indicum]
comp12559_c1_seq1	239	uncharacterized protein LOC105163706 [Sesamum indicum]
comp1256_c0_seq1	250	not available
comp12560_c0_seq1	230	predicted protein [Physcomitrella patens]
comp12561_c0_seq1	221	not available
comp12566_c0_seq1	239	uncharacterized protein LOC105435721 isoform X1 [Cucumis sativus]
comp12566_c1_seq1	290	uncharacterized protein LOC104645656 [Solanum lycopersicum]
comp12569_c0_seq1	413	ribulose-1,5 bisphosphate carboxylase/oxygenase large subunit N-methyltransferase, chloroplastic isoform X1 [Prunus mume]
comp1257_c0_seq1	228	uncharacterized protein LOC100852464 [Vitis vinifera]
comp12570_c0_seq1	205	uncharacterized protein LOC104766488 [Camelina sativa]
comp12573_c0_seq1	212	AMP deaminase [Medicago truncatula]	AT2G38280.2_Symbols:_FAC1,_ATAMPD_AMP_deaminase,_putative_/_myoadenylate_deaminase,_putative_
comp12573_c1_seq1	388	hypothetical protein VOLCADRAFT_68574, partial [Volvox carteri f. nagariensis]	AT2G38280.2_Symbols:_FAC1,_ATAMPD_AMP_deaminase,_putative_/_myoadenylate_deaminase,_putative_
comp12575_c0_seq1	299	O-acyltransferase WSD1-like isoform X2 [Brassica rapa]
comp12576_c0_seq1	205	myosin-15 [Arabidopsis thaliana]	AT4G33200.2_Symbols:_XI-I_myosin,_putative_
comp12584_c0_seq1	268	hypothetical protein SELMODRAFT_98161 [Selaginella moellendorffii]
comp12585_c0_seq1	205	not available
comp1259_c0_seq1	310	predicted protein [Ostreococcus lucimarinus CCE9901]
comp1259_c1_seq1	256	not available
comp12591_c0_seq1	251	probable calcium-binding protein CML50 [Nelumbo nucifera]
comp12598_c0_seq1	482	not available
comp126_c0_seq1	213	G-type lectin S-receptor-like serine/threonine-protein kinase SD1-1 [Sesamum indicum]	AT4G27300.1_Symbols:_S-locus_lectin_protein_kinase_family_protein_
comp1260_c0_seq1	296	glutathione S-transferase omega-like 2 isoform X2 [Eucalyptus grandis]
comp12600_c0_seq1	223	uncharacterized protein LOC104455629 [Eucalyptus grandis]	AT4G23160.1_Symbols:_CRK8_cysteine-rich_RLK_(RECEPTOR-like_protein_kinase)_8_
comp12605_c0_seq1	211	hypothetical protein CICLE_v10007694mg [Citrus clementina]
comp12605_c1_seq1	428	ABC transporter G family member 1-like [Sesamum indicum]	AT5G13580.1_Symbols:_ABC-2_type_transporter_family_protein_
comp12608_c0_seq1	203	hypothetical protein EUTSA_v10006451mg [Eutrema salsugineum]
comp12609_c0_seq1	276	lysM domain receptor-like kinase 3 [Amborella trichopoda]
comp1261_c0_seq1	277	Golgi to ER traffic protein 4 homolog [Musa acuminata subsp. malaccensis]
comp12612_c0_seq1	203	Tigger transposable element-derived protein [Medicago truncatula]
comp12613_c0_seq1	286	phosphoserine phosphatase, chloroplastic [Amborella trichopoda]	AT1G18640.2_Symbols:_PSP_3-phosphoserine_phosphatase_
comp1262_c0_seq1	333	uncharacterized protein LOC105171003 [Sesamum indicum]	AT3G52060.2_Symbols:_Core-2/I-branching_beta-1,6-N-acetylglucosaminyltransferase_family_protein_
comp12620_c0_seq1	497	actin-like [Nicotiana tomentosiformis]
comp12622_c0_seq1	332	not available
comp12623_c0_seq1	201	uncharacterized protein LOC101209394 isoform X2 [Cucumis sativus]
comp12625_c0_seq1	245	chaperone protein ClpC, chloroplastic [Malus domestica]	AT5G50920.1_Symbols:_CLPC,_ATHSP93-V,_HSP93-V,_DCA1,_CLPC1_CLPC_homologue_1_
comp12625_c1_seq1	259	ATP-dependent Clp protease ATP-binding subunit clpA homolog CD4A, chloroplastic-like, partial [Solanum tuberosum]	AT5G50920.1_Symbols:_CLPC,_ATHSP93-V,_HSP93-V,_DCA1,_CLPC1_CLPC_homologue_1_
comp12628_c0_seq1	302	probable carbohydrate esterase At4g34215 [Sesamum indicum]
comp12630_c0_seq1	211	not available
comp12631_c0_seq1	298	not available
comp12632_c0_seq1	231	uncharacterized protein LOC104590486 isoform X3 [Nelumbo nucifera]
comp12633_c0_seq1	207	Putative pumilio-like protein 8, chloroplastic [Auxenochlorella protothecoides]
comp12636_c0_seq1	264	pectinesterase-like [Phoenix dactylifera]
comp12638_c0_seq1	282	putative respiratory burst oxidase homolog protein H-like [Citrus sinensis]
comp12643_c0_seq1	498	Cytochrome P450, family 81, subfamily D, polypeptide 5, putative [Theobroma cacao]	AT4G37360.1_Symbols:_CYP81D2_cytochrome_P450,_family_81,_subfamily_D,_polypeptide_2_
comp12644_c0_seq1	214	uncharacterized protein LOC104899117 [Beta vulgaris subsp. vulgaris]
comp12646_c0_seq1	397	transmembrane emp24 domain-containing protein p24beta2-like [Brachypodium distachyon]
comp12648_c0_seq1	270	regulator of chromosome condensation family protein [Populus trichocarpa]
comp12654_c0_seq1	254	not available
comp1266_c0_seq1	262	not available
comp12662_c0_seq1	222	uncharacterized protein LOC101310185 [Fragaria vesca subsp. vesca]
comp12668_c0_seq1	255	callose synthase 9 isoform X2 [Vitis vinifera]
comp1267_c0_seq1	332	protein FAR1-RELATED SEQUENCE 12-like [Prunus mume]
comp1267_c1_seq1	339	hypothetical protein CHLNCDRAFT_58513 [Chlorella variabilis]	AT5G47710.2_Symbols:_Calcium-dependent_lipid-binding_(CaLB_domain)_family_protein_
comp12670_c0_seq1	249	not available
comp12671_c0_seq1	454	not available
comp12681_c0_seq1	207	Os05g0241900 [Oryza sativa Japonica Group]
comp12682_c0_seq1	203	uncharacterized protein LOC102709789 [Oryza brachyantha]
comp12683_c0_seq1	382	G-type lectin S-receptor-like serine/threonine-protein kinase [Arabidopsis thaliana]
comp12687_c0_seq1	256	hypothetical protein L484_010785 [Morus notabilis]
comp1269_c0_seq1	380	putative ribonuclease H protein At1g65750-like [Citrus sinensis]	AT5G61090.1_Symbols:_Polynucleotidyl_transferase,_ribonuclease_H-like_superfamily_protein_
comp1269_c1_seq1	352	uncharacterized protein LOC102615432 [Citrus sinensis]
comp12690_c0_seq1	215	nucleolar protein 16-like, partial [Phoenix dactylifera]
comp12693_c0_seq1	207	fatty acid synthase subunit alpha-like [Pyrus x bretschneideri]
comp12696_c0_seq1	218	aluminum-activated malate transporter 9-like [Citrus sinensis]
comp12697_c0_seq1	261	not available
comp12697_c1_seq1	304	uncharacterized protein LOC100797477 [Glycine max]
comp127_c0_seq1	381	not available
comp127_c1_seq1	234	hypothetical protein PHAVU_005G101400g [Phaseolus vulgaris]
comp1270_c0_seq1	249	not available
comp1270_c1_seq1	334	hypothetical protein ARALYDRAFT_479641 [Arabidopsis lyrata subsp. lyrata]
comp12701_c0_seq1	215	putative late blight resistance protein homolog R1B-16 [Sesamum indicum]
comp12703_c0_seq1	210	zinc finger protein 598-like [Pyrus x bretschneideri]
comp12710_c0_seq1	289	hypothetical protein SORBIDRAFT_01g004000 [Sorghum bicolor]
comp12712_c0_seq1	329	not available
comp12715_c0_seq1	253	condensin complex subunit 3-like [Populus euphratica]
comp12718_c0_seq1	297	uncharacterized protein LOC104099107 [Nicotiana tomentosiformis]
comp12718_c1_seq1	233	predicted protein [Physcomitrella patens]
comp12722_c0_seq1	447	uncharacterized protein LOC105136229 [Populus euphratica]
comp12724_c0_seq1	201	Molecular chaperone (HSP90 family) (ISS) [Ostreococcus tauri]
comp12724_c1_seq1	209	not available
comp12728_c0_seq1	203	predicted protein [Ostreococcus lucimarinus CCE9901]
comp12729_c0_seq1	320	uncharacterized protein LOC104820194 [Tarenaya hassleriana]
comp1273_c0_seq1	253	not available
comp12730_c0_seq1	217	Cysteine-rich RLK (RECEPTOR-like protein kinase) 8 [Theobroma cacao]	AT4G23160.1_Symbols:_CRK8_cysteine-rich_RLK_(RECEPTOR-like_protein_kinase)_8_
comp12732_c0_seq1	201	predicted protein [Physcomitrella patens]	AT5G09860.2_Symbols:_THO1_nuclear_matrix_protein-related_
comp12736_c0_seq1	239	hypothetical protein CHLREDRAFT_182362 [Chlamydomonas reinhardtii]
comp12738_c0_seq1	295	not available
comp1274_c0_seq1	327	uncharacterized protein LOC18426577 [Amborella trichopoda]
comp1274_c1_seq1	469	hypothetical protein COCSUDRAFT_54703 [Coccomyxa subellipsoidea C-169]
comp12746_c0_seq1	241	uncharacterized protein LOC103483912 [Cucumis melo]
comp12748_c0_seq1	224	1-phosphatidylinositol-3-phosphate 5-kinase FAB1B-like isoform X1 [Sesamum indicum]
comp12751_c0_seq1	300	not available
comp12751_c1_seq1	230	not available
comp12755_c0_seq1	345	hypothetical protein PRUPE_ppa020180mg [Prunus persica]
comp1276_c0_seq1	342	protein NRT1/ PTR FAMILY 5.5-like isoform X2 [Sesamum indicum]
comp12761_c0_seq1	262	iron-sulfur cluster assembly protein IscU (ISS) [Ostreococcus tauri]
comp12761_c1_seq1	243	hypothetical protein CICLE_v10010310mg, partial [Citrus clementina]
comp12762_c0_seq1	214	protein FAR1-RELATED SEQUENCE 8-like [Fragaria vesca subsp. vesca]
comp12764_c0_seq1	325	uncharacterized protein At1g32220, chloroplastic [Beta vulgaris subsp. vulgaris]	AT5G10730.1_Symbols:_NAD(P)-binding_Rossmann-fold_superfamily_protein_
comp12764_c1_seq1	287	uncharacterized protein At1g32220, chloroplastic isoform X2 [Sesamum indicum]
comp12765_c0_seq1	205	heat shock 70 kDa protein, mitochondrial [Fragaria vesca subsp. vesca]
comp12765_c1_seq1	235	cyclic dof factor 1-like [Nicotiana sylvestris]
comp12767_c0_seq1	244	exonuclease V, chloroplastic-like [Oryza brachyantha]
comp12767_c1_seq1	898	vacuolar iron family transporter [Micromonas sp. RCC299]	AT2G01770.1_Symbols:_VIT1,_ATVIT1_vacuolar_iron_transporter_1_
comp12770_c0_seq1	235	not available
comp12774_c0_seq1	229	uncharacterized protein LOC103699525 isoform X1 [Phoenix dactylifera]
comp12776_c0_seq1	217	not available
comp12778_c0_seq1	226	not available
comp1278_c0_seq1	208	LOW QUALITY PROTEIN: zeaxanthin epoxidase, chloroplastic [Sesamum indicum]
comp12782_c0_seq1	225	ubiquitin carboxyl-terminal hydrolase 9-like isoform X3 [Tarenaya hassleriana]
comp12785_c0_seq1	297	transcription initiation factor TFIID subunit 12 [Solanum lycopersicum]
comp1279_c0_seq1	260	uncharacterized protein LOC105159768 [Sesamum indicum]	AT3G58480.1_Symbols:_calmodulin-binding_family_protein_
comp12790_c0_seq1	201	E3 ubiquitin-protein ligase UPL6 isoform X3 [Pyrus x bretschneideri]
comp12794_c0_seq1	338	not available
comp12796_c0_seq1	344	not available
comp12796_c1_seq1	211	aspartic proteinase oryzasin-1-like isoform X3 [Nelumbo nucifera]
comp128_c0_seq1	315	probable leucine-rich repeat receptor-like protein kinase At1g35710-like isoform X1 [Citrus sinensis]
comp128_c1_seq1	428	ATP-dependent RNA helicase SUPV3L1, mitochondrial isoform X1 [Beta vulgaris subsp. vulgaris]
comp12800_c0_seq1	226	peptide methionine sulfoxide reductase A5-like [Solanum tuberosum]
comp12801_c0_seq1	306	poly(A) RNA polymerase protein 1-like [Sesamum indicum]	AT2G45620.1_Symbols:_Nucleotidyltransferase_family_protein_
comp12802_c0_seq1	221	predicted protein, partial [Chlamydomonas reinhardtii]
comp12805_c0_seq1	219	probable DNA repair protein RAD23-like isoform X1 [Setaria italica]
comp12807_c0_seq1	294	not available
comp12810_c0_seq1	204	hypothetical protein SELMODRAFT_236007 [Selaginella moellendorffii]
comp12812_c0_seq1	213	putative disease resistance protein RGA3 [Musa acuminata subsp. malaccensis]
comp12818_c0_seq1	219	not available
comp12823_c0_seq1	294	vestitone reductase-like [Pyrus x bretschneideri]	AT2G45400.1_Symbols:_BEN1_NAD(P)-binding_Rossmann-fold_superfamily_protein_
comp12827_c0_seq1	257	not available
comp12834_c0_seq1	353	not available
comp12839_c0_seq1	237	probable transcriptional regulator RABBIT EARS [Camelina sativa]
comp12840_c0_seq1	217	ABC transporter G family member 28-like [Nicotiana sylvestris]
comp12853_c0_seq1	301	cysteine-rich receptor-like protein kinase 8-like [Glycine max]
comp12853_c1_seq1	243	not available
comp12854_c0_seq1	228	uncharacterized protein LOC18446022 [Amborella trichopoda]
comp12854_c1_seq1	315	phospholipase A-2-activating protein [Sesamum indicum]
comp12863_c0_seq1	249	not available
comp12864_c0_seq1	223	not available
comp12864_c1_seq1	281	disease resistance protein RGA2-like [Eucalyptus grandis]
comp12871_c0_seq1	226	F-box-like/WD repeat-containing protein TBL1XR1-A-like isoform X1 [Glycine max]
comp12873_c0_seq1	201	probable F-box protein At1g60180 [Phoenix dactylifera]
comp1288_c0_seq1	204	receptor-like protein kinase HERK 1 [Beta vulgaris subsp. vulgaris]	AT3G46290.1_Symbols:_HERK1_hercules_receptor_kinase_1_
comp12887_c0_seq1	329	not available
comp12888_c0_seq1	272	uncharacterized protein LOC103697116 [Phoenix dactylifera]	ATMG00860.1_Symbols:_ORF158_DNA/RNA_polymerases_superfamily_protein_
comp12888_c1_seq1	259	uncharacterized protein LOC104602841 [Nelumbo nucifera]	ATMG00850.1_Symbols:_ORF107E_DNA/RNA_polymerases_superfamily_protein_
comp12889_c0_seq1	213	uncharacterized protein LOC102661730 [Glycine max]
comp1289_c0_seq1	258	not available
comp12893_c0_seq1	241	hypothetical protein PRUPE_ppa006108mg [Prunus persica]
comp12895_c0_seq1	208	not available
[truncated: 109,010 more rows]
