# Supplementary material for: De Novo Assembly and Comparative Transcriptome Analyses of Red and Green Morphs of Sweet Basil Grown in Full Sunlight
Source: PLoS One. 2016 Aug 2;11(8):e0160370. doi: 10.1371/journal.pone.0160370 (PMC4970699; doi:10.1371/journal.pone.0160370)
Supplement: S4 Table — (XLSX) [file pone.0160370.s015.xlsx]

## Sheet: Foglio1
S4 Table. Polymorphic microsatellites identified by comparing RR and TIG SSRs
TIG transcript	Lowest E-value	RR transcript	Greatest identity	Greatest HSP lenght	RR - SSR motif	TIG - SSR motif
comp27106_c1_seq6	0,00	comp32853_c1_seq5	98,99	1289	(AC)10	(AC)6
comp27995_c0_seq1	0,00	comp35818_c0_seq1	95,24	1803	(AC)6	(TG)7
comp32178_c1_seq4	0,00	comp38563_c2_seq2	98,16	1359	(AC)6	(TG)9
comp27968_c0_seq6	0,00	comp33006_c0_seq3	98,08	1668	(AC)8	(GT)6
comp29302_c3_seq11	0,00	comp39164_c1_seq9	99,68	1150	(AC)8	(AC)10
comp30129_c3_seq13	0,00	comp29863_c0_seq1	100,00	577	(AC)8	(CA)6
comp26515_c0_seq13	0,00	comp34361_c4_seq6	100,00	744	(AC)9	(TG)11
comp28312_c3_seq1	0,00	comp36472_c2_seq1	100,00	441	(AC)9	(GT)8
comp23586_c0_seq1	0,00	comp30223_c0_seq2	98,56	901	(AG)10	(AG)7
comp33248_c6_seq7	0,00	comp40542_c0_seq21	99,18	488	(AG)6	(AG)7
comp22621_c0_seq2	0,00	comp33565_c0_seq2	100,00	664	(AG)7	(AG)6
comp26275_c0_seq3	0,00	comp38135_c3_seq1	95,97	1192	(AG)7	(CT)6
comp26447_c0_seq1	0,00	comp32895_c0_seq1	97,87	1623	(AG)7	(TC)6
comp31535_c3_seq6	0,00	comp38969_c1_seq8	100,00	2124	(AG)7	(AG)9
comp33111_c6_seq5	0,00	comp40324_c3_seq5	99,67	608	(AG)7	(AG)6
comp33285_c0_seq2	0,00	comp40715_c2_seq1	99,64	827	(AG)7	(TC)6
comp27471_c1_seq2	0,00	comp31760_c1_seq1	98,43	2171	(AG)8	(AG)6
comp31746_c0_seq3	0,00	comp39502_c0_seq2	99,33	5179	(AG)8	(AG)6
comp21302_c0_seq2	0,00	comp27868_c0_seq1	96,85	1054	(AG)9	(CT)8
comp32612_c3_seq30	0,00	comp37329_c2_seq5	97,80	910	(AG)9	(TC)10
comp32267_c4_seq29	0,00	comp37665_c0_seq1	98,66	2002	(AT)7	(TA)6
comp29145_c3_seq4	0,00	comp35615_c1_seq6	98,61	1367	(AT)8	(TA)7
comp25303_c1_seq1	0,00	comp31354_c0_seq3	99,31	1749	(AT)9	(AT)7
comp32392_c0_seq6	0,00	comp40064_c0_seq1	100,00	720	(CAT)5	(GAT)6
comp25072_c0_seq1	0,00	comp36824_c0_seq4	97,35	1369	(CGG)5	(CCG)6
comp30163_c1_seq4	0,00	comp36390_c1_seq4	99,87	2259	(CT)10	(CT)8
comp23476_c2_seq1	0,00	comp35795_c0_seq2	99,59	2248	(CT)6	(CT)8
comp25978_c0_seq1	0,00	comp27764_c0_seq2	96,05	1059	(CT)6	(AG)9
comp30969_c2_seq3	0,00	comp34261_c0_seq1	96,86	860	(CT)6	(AG)7
comp23430_c0_seq2	0,00	comp29984_c0_seq3	96,56	926	(CT)7	(GA)9
comp26875_c3_seq1	0,00	comp32969_c6_seq1	98,33	954	(CT)7	(TC)6
comp19089_c0_seq1	0,00	comp27178_c0_seq3	97,97	787	(CT)8	(AG)6
comp32146_c1_seq7	0,00	comp36362_c1_seq2	98,65	1301	(CT)8	(AG)9
comp32538_c1_seq5	0,00	comp39733_c0_seq7	99,00	1304	(CT)9	(AG)6
comp32915_c0_seq32	1,11E-171	comp39309_c3_seq20	98,77	666	(CT)9	(CT)7
comp25409_c0_seq1	0,00	comp33432_c0_seq2	97,58	1618	(CTT)5	(CTT)7
comp30893_c0_seq1	0,00	comp38850_c0_seq2	98,37	2019	(CTT)5	(CTT)6
comp32398_c0_seq1	0,00	comp39519_c0_seq1	99,78	4480	(GA)6	(GA)7
comp27531_c4_seq18	0,00	comp33966_c1_seq14	100,00	1168	(GA)7	(TC)6
comp31899_c0_seq1	0,00	comp35315_c1_seq1	100,00	487	(GA)7	(TC)8
comp26395_c3_seq16	0,00	comp36981_c7_seq4	100,00	1418	(GA)8	(CT)7
comp32013_c0_seq1	0,00	comp34046_c0_seq2	99,74	2119	(GA)8	(GA)6
comp21007_c0_seq2	0,00	comp29425_c0_seq1	97,96	883	(GA)9	(CT)6
comp32082_c1_seq5	0,00	comp40000_c4_seq4	99,64	4172	(GA)9	(CT)6
comp31523_c0_seq1	0,00	comp36935_c2_seq7	99,79	2072	(GAA)6	(GAA)5
comp26236_c2_seq3	0,00	comp31616_c0_seq1	97,38	649	(GAA)7	(CTT)5
comp24851_c0_seq2	0,00	comp31181_c0_seq1	96,80	1358	(GAG)7	(CTC)6
comp31283_c4_seq4	0,00	comp37959_c0_seq2	98,57	1735	(GATG)7	(CATC)6
comp29510_c0_seq14	0,00	comp33654_c7_seq2	98,96	799	(GCG)5	(CGC)6
comp32138_c3_seq1	0,00	comp30804_c0_seq1	98,90	857	(GCG)5	(GCG)6
comp23896_c0_seq1	0,00	comp29480_c0_seq1	100,00	995	(GT)6	(CA)7
comp25248_c2_seq11	0,00	comp30424_c3_seq6	97,94	437	(GT)8	(CA)10
comp25607_c3_seq1	0,00	comp29021_c0_seq5	100,00	1362	(TA)10	(AT)11
comp31831_c7_seq19	0,00	comp31408_c0_seq1	100,00	735	(TA)10	(TA)8
comp31831_c7_seq29	0,00	comp31408_c0_seq1	100,00	661	(TA)10	(TA)8
comp31854_c1_seq9	0,00	comp40454_c2_seq1	95,76	1223	(TA)10	(TA)6
comp23660_c0_seq2	0,00	comp30709_c0_seq3	100,00	900	(TAA)6	(TTA)5
comp29396_c5_seq8	0,00	comp34605_c2_seq3	99,04	419	(TC)11	(GA)9
comp28412_c0_seq2	0,00	comp36652_c1_seq1	100,00	526	(TC)9	(GA)10
comp33165_c0_seq12	0,00	comp40534_c0_seq2	100,00	1552	(TCA)7	(TGA)8
comp29665_c0_seq2	0,00	comp38610_c0_seq3	98,07	1918	(TCT)5	(TCT)6
comp32353_c0_seq17	0,00	comp39445_c1_seq21	99,64	2127	(TCT)6	(TCT)5
comp24611_c0_seq2	0,00	comp32186_c0_seq1	98,89	1080	(TG)6	(CA)7
comp25111_c0_seq2	0,00	comp30510_c0_seq1	97,80	945	(TGG)6	(ACC)5
comp33371_c0_seq8	0,00	comp40406_c0_seq1	99,84	1279	(TTC)6	(TTC)7
