# Supplementary material for: De Novo Assembly and Comparative Transcriptome Analyses of Red and Green Morphs of Sweet Basil Grown in Full Sunlight
Source: PLoS One. 2016 Aug 2;11(8):e0160370. doi: 10.1371/journal.pone.0160370 (PMC4970699; doi:10.1371/journal.pone.0160370)
Supplement: S5 Table — (XLSX) [file pone.0160370.s016.xlsx]

## Sheet: Foglio1
S5 Table. Differentially expressed genes between TIG and RR.
Feature ID	Experiment - Fold Change (original values)	Kal's Z-test: TIG vs RR original values - P-value	RR - Total gene reads	RR - RPKM	TIG - Total gene reads	TIG - RPKM	Blast hit
comp18627_c0_seq1	-126.815	0	1573	126.815	0	0	PREDICTED: golgin subfamily A member 6-like protein 22 isoform X2 [Camelina sativa]
comp18635_c0_seq1	-19.0791	1.22368e-05	129	19.0791	0	0	PREDICTED: 40S ribosomal protein S24-1-like [Cicer arietinum]
comp18636_c0_seq1	-25.7523	3.75627e-07	163	25.7523	0	0	hypothetical protein EUTSA_v10001069mg [Eutrema salsugineum]
comp18646_c0_seq1	-34.7155	3.65133e-09	294	34.7155	0	0	predicted protein [Physcomitrella patens]
comp18647_c0_seq1	-19.5017	9.80219e-06	142	19.5017	0	0	predicted protein [Physcomitrella patens]
comp18649_c0_seq1	-177.916	0	1931	177.916	0	0	hypothetical protein EUTSA_v10005754mg [Eutrema salsugineum]
comp18653_c0_seq1	-170.023	3.38163e-11	359	44.6137	2	0.262398	PREDICTED: 60S ribosomal protein L10-3 [Camelina sativa]
comp18654_c0_seq1	-23.498	1.21341e-06	300	23.498	0	0	ATP/ADP translocator [Chlorella variabilis]
comp18656_c0_seq1	-15.3789	8.62265e-05	107	15.3789	0	0	PREDICTED: 60S ribosomal protein L9-1-like [Nicotiana sylvestris]
comp18658_c0_seq1	6.59129	0.0103405	0	0	59	6.59129	PREDICTED: L-type lectin-domain containing receptor kinase IX.1-like [Elaeis guineensis]
comp18692_c0_seq1	-12.2486	0.000458183	97	12.2486	0	0	PREDICTED: protein PHLOEM PROTEIN 2-LIKE A1-like [Fragaria vesca subsp. vesca]
comp18693_c0_seq1	-8.89929	0.00281899	71	8.89929	0	0	PREDICTED: HVA22-like protein k [Amborella trichopoda]
comp18694_c0_seq1	4.03763	0.0447559	0	0	62	4.03763	PREDICTED: uncharacterized protein LOC104222680 [Nicotiana sylvestris]
comp18698_c0_seq1	-16.5966	4.52515e-05	100	16.5966	0	0	PREDICTED: 40S ribosomal protein S19-1 [Vitis vinifera]
comp18705_c0_seq1	-6.99816	0.00808167	57	6.99816	0	0	hypothetical protein PHAVU_002G172900g [Phaseolus vulgaris]
comp18709_c0_seq1	-7.02068	0.00798045	68	7.02068	0	0	PREDICTED: cytochrome b-c1 complex subunit Rieske-5, mitochondrial-like [Cicer arietinum]
comp18712_c0_seq2	4.17467	0.0412791	0	0	61	4.17467	PREDICTED: transcription factor MYB98-like [Sesamum indicum]
comp18713_c0_seq1	-8.52869	0.00345605	58	8.52869	0	0	PREDICTED: elongation factor 1-delta 1-like [Camelina sativa]
comp18716_c0_seq1	-17.6894	2.54199e-05	117	17.6894	0	0	PREDICTED: pentatricopeptide repeat-containing protein At1g79540 [Phoenix dactylifera]
comp18718_c0_seq1	-25.9259	3.43241e-07	216	25.9259	0	0	eukaryotic translation initiation factor 5A-1 [Arabidopsis lyrata subsp. lyrata]
comp18719_c0_seq1	-18.9392	1.31698e-05	113	18.9392	0	0	predicted protein [Physcomitrella patens]
comp18720_c0_seq1	-182.336	0.000158319	385	14.4717	2	0.079368	predicted protein [Physcomitrella patens]
comp18731_c0_seq1	-8.54414	0.00342677	150	8.54414	0	0	PREDICTED: glyceraldehyde-3-phosphate dehydrogenase, cytosolic [Nicotiana sylvestris]
comp18733_c0_seq1	-14.4505	0.000141206	135	14.4505	0	0	hypothetical protein POPTR_0005s09270g [Populus trichocarpa]
comp18735_c0_seq1	-18.2968	1.84616e-05	144	18.2968	0	0	Peroxiredoxin-2 [Auxenochlorella protothecoides]
comp18736_c0_seq1	-135.45	0.000404479	143	12.7602	1	0.0942061	fructokinase [Bathycoccus prasinos]
comp18752_c0_seq1	3.27691	0.0160129	77	4.80793	239	15.7552	PREDICTED: UDP-glycosyltransferase 87A1-like [Sesamum indicum]
comp18768_c0_seq2	2.30384	0.00644199	236	14.5137	515	33.4372	PREDICTED: UDP-glycosyltransferase 91C1-like [Sesamum indicum]
comp18775_c0_seq1	2.6164	0.00296835	115	12.2839	285	32.1397	PREDICTED: dirigent protein 21-like [Sesamum indicum]
comp18780_c0_seq2	2.33808	7.08855e-12	820	88.144	1816	206.088	PREDICTED: ethylene-responsive transcription factor RAP2-3 [Sesamum indicum]
comp18792_c0_seq1	-9.1475	0.00246029	150	9.1475	0	0	PREDICTED: uncharacterized protein LOC104596285 [Nelumbo nucifera]
comp18795_c0_seq1	4.76717	0.0292035	0	0	37	4.76717	hypothetical protein EUTSA_v10002935mg [Eutrema salsugineum]
comp18809_c0_seq1	-9.3944	0.00214936	72	9.3944	0	0	not available
comp18826_c0_seq1	-6.59849	0.0101144	106	6.59849	0	0	PREDICTED: phosphoethanolamine N-methyltransferase 1-like [Cucumis melo]
comp18851_c0_seq1	-5.44209	0.019508	40	5.44209	0	0	hypothetical protein VOLCADRAFT_108932 [Volvox carteri f. nagariensis]
comp18856_c0_seq2	4.33051	0.0376674	0	0	51	4.33051	PREDICTED: agamous-like MADS-box protein AGL8 [Sesamum indicum]
comp18857_c0_seq1	-4.95989	0.0257607	88	4.95989	0	0	PREDICTED: glutamate decarboxylase [Nelumbo nucifera]
comp18869_c1_seq1	-5.0389	0.0246087	103	5.0389	0	0	hypothetical protein CHLNCDRAFT_53340 [Chlorella variabilis]
comp18896_c0_seq1	-49.4825	1.87994e-12	320	49.4825	0	0	calmodulin [Zea mays]
comp18916_c0_seq1	-5.3136	0.0210024	45	5.3136	0	0	Peptidyl-prolyl cis-trans isomerase CYP19-4 [Auxenochlorella protothecoides]
comp18918_c0_seq1	-11.5922	0.000652269	86	11.5922	0	0	predicted protein [Micromonas pusilla CCMP1545]
comp18943_c0_seq1	-3.95655	0.0464219	45	3.95655	0	0	predicted protein [Physcomitrella patens]
comp18970_c0_seq1	-4.37352	0.0362732	50	4.37352	0	0	Cytokinin-O-glucosyltransferase [Medicago truncatula]
comp18975_c0_seq1	-58.7265	0.0387715	62	4.48403	1	0.0763544	PREDICTED: dnaJ protein ERDJ3A [Eucalyptus grandis]
comp18979_c0_seq1	-16.0377	6.08172e-05	113	16.0377	0	0	PREDICTED: 40S ribosomal protein S14-2 [Beta vulgaris subsp. vulgaris]
comp18983_c0_seq1	-5.13134	0.0233284	78	5.13134	0	0	PREDICTED: protein disulfide isomerase-like 2-3 [Sesamum indicum]
comp18997_c0_seq1	-4.28456	0.0382238	37	4.28456	0	0	predicted protein [Ostreococcus lucimarinus CCE9901]
comp19017_c0_seq1	-6.49582	0.0107167	80	6.49582	0	0	eukaryotic-type signal peptide peptidase [Coccomyxa subellipsoidea C-169]
comp19080_c0_seq1	-6.62082	0.00998809	69	6.62082	0	0	PREDICTED: glyceraldehyde 3-phosphate dehydrogenase GAPCP1, chloroplastic-like [Oryza brachyantha]
comp19101_c0_seq1	-4.13481	0.0417597	31	4.13481	0	0	not available
comp19152_c0_seq1	-10.1446	0.00142786	111	10.1446	0	0	ATP synthase F0 subunit beta (mitochondrion) [Monomastix sp. OKE-1]
comp19172_c0_seq1	-4.36873	0.0363757	43	4.36873	0	0	PREDICTED: succinate dehydrogenase [ubiquinone] iron-sulfur subunit 2, mitochondrial [Glycine max]
comp19189_c1_seq1	-4.20701	0.040014	54	4.20701	0	0	predicted protein, partial [Physcomitrella patens]
comp19202_c0_seq1	-10.6509	0.00108477	111	10.6509	0	0	predicted protein [Ostreococcus lucimarinus CCE9901]
comp19229_c0_seq1	-4.2264	0.0395584	18	4.2264	0	0	predicted protein [Physcomitrella patens]
comp19250_c0_seq1	-4.57689	0.0321951	34	4.57689	0	0	PREDICTED: multiprotein-bridging factor 1a-like [Sesamum indicum]
comp19257_c0_seq1	-8.7573	0.00304762	242	8.7573	0	0	PREDICTED: chaperone protein ClpB1 [Nicotiana tomentosiformis]
comp19277_c0_seq1	-5.14549	0.0231386	46	5.14549	0	0	hypothetical protein CICLE_v10026079mg [Citrus clementina]
comp19368_c1_seq1	-5.10016	0.0237524	51	5.10016	0	0	2-amino-3-ketobutyrate coenzyme A ligase [Coccomyxa subellipsoidea C-169]
comp19380_c0_seq1	-3.97304	0.0459685	37	3.97304	0	0	not available
comp19827_c0_seq1	-4.17636	0.0407456	50	4.17636	0	0	predicted protein [Ostreococcus lucimarinus CCE9901]
comp19855_c0_seq1	-3.96485	0.046193	124	3.96485	0	0	glycosyltransferase, CAZy family GT2 [Selaginella moellendorffii]
comp19918_c0_seq1	-4.70322	0.0299055	57	4.70322	0	0	unnamed protein product [Ostreococcus tauri]
comp19989_c0_seq1	-109.875	0.000294829	116	13.4327	1	0.122254	PREDICTED: dirigent protein 21-like [Sesamum indicum]
comp20031_c0_seq1	13.3004	0.000269947	0	0	124	13.3004	Uncharacterized protein TCM_021522 [Theobroma cacao]
comp20071_c0_seq1	-7.34081	0.00485449	93	12.0419	12	1.64041	PREDICTED: heavy metal-associated isoprenylated plant protein 26 [Nicotiana sylvestris]
comp20086_c0_seq3	19.6898	9.33854e-06	0	0	97	19.6898	PREDICTED: cold and drought-regulated protein CORA-like [Sesamum indicum]
comp20153_c0_seq1	-4.47743	0.034126	54	4.47743	0	0	predicted protein [Physcomitrella patens]
comp20289_c0_seq1	-22.1603	2.43783e-06	386	22.1603	0	0	conserved hypothetical protein [Ricinus communis]
comp20492_c0_seq1	-24.2229	8.31923e-07	203	24.2229	0	0	hypothetical protein CHLNCDRAFT_29622 [Chlorella variabilis]
comp20558_c0_seq1	-4.24596	0.0391041	39	4.24596	0	0	not available
comp20607_c0_seq1	6.64203	0.0100507	0	0	76	6.64203	PREDICTED: putative disease resistance protein RGA3 [Sesamum indicum]
comp20689_c0_seq1	-5.15699	0	1176	131.98	216	25.5925	PREDICTED: kirola-like [Sesamum indicum]
comp20995_c0_seq1	-26.1452	3.06306e-07	166	26.1452	0	0	predicted protein [Physcomitrella patens]
comp21034_c0_seq1	-12.6353	0.000372305	154	12.6353	0	0	PREDICTED: ubiquitin receptor RAD23b-like [Populus euphratica]
comp21110_c0_seq1	-9.97697	0.00156421	159	9.97697	0	0	predicted protein [Physcomitrella patens]
comp21115_c0_seq1	-13.7102	0.000209504	141	13.7102	0	0	PREDICTED: mitochondrial outer membrane protein porin 2-like [Brachypodium distachyon]
comp21173_c0_seq1	-15.8407	6.75032e-05	97	15.8407	0	0	thioredoxin [Micromonas sp. RCC299]
comp21248_c0_seq1	-6.01259	0.0140863	58	6.01259	0	0	hypothetical protein MTR_7g079760 [Medicago truncatula]
comp21334_c0_seq1	-4.74348	0.029212	29	4.74348	0	0	PREDICTED: uncharacterized protein LOC104606535 [Nelumbo nucifera]
comp21401_c0_seq1	-9.53986	0.00198514	88	9.53986	0	0	hypothetical protein VOLCADRAFT_86627 [Volvox carteri f. nagariensis]
comp21571_c0_seq1	-10.9028	0.000946462	101	10.9028	0	0	predicted protein [Arabidopsis lyrata subsp. lyrata]
comp21592_c0_seq1	-22.4358	2.11132e-06	131	22.4358	0	0	PREDICTED: cysteine-rich receptor-like protein kinase 10 [Eucalyptus grandis]
comp21630_c0_seq1	-4.15366	0.0412964	60	4.15366	0	0	PREDICTED: uncharacterized protein LOC105168156 [Sesamum indicum]
comp21661_c0_seq1	4.5529	0.0330762	0	0	27	4.5529	PREDICTED: EG45-like domain containing protein [Prunus mume]
comp21746_c0_seq1	-13.0507	0.000298029	146	13.0507	0	0	PREDICTED: 3-dehydrosphinganine reductase TSC10A-like [Beta vulgaris subsp. vulgaris]
comp21789_c0_seq1	-11.0879	0.000856292	63	11.0879	0	0	PREDICTED: uncharacterized protein LOC101513762 [Cicer arietinum]
comp21841_c0_seq1	-22.0761	2.5475e-06	125	22.0761	0	0	ribosomal protein S1 [Coccomyxa subellipsoidea C-169]
comp21962_c0_seq1	-122.189	5.3565e-05	129	16.6821	1	0.136527	PREDICTED: ubiquitin-conjugating enzyme E2 5A-like [Nelumbo nucifera]
comp22037_c0_seq1	-5.27221	0.0215087	134	5.27221	0	0	cobalamin-independent methionine synthase [Coccomyxa subellipsoidea C-169]
comp22325_c0_seq1	-18.2141	1.9283e-05	190	18.2141	0	0	PREDICTED: probable inositol oxygenase-like [Oryza brachyantha]
comp22344_c0_seq1	-17.8933	2.28307e-05	141	17.8933	0	0	ribosomal protein S7, component of cytosolic 80S ribosome and 40S small subunit [Chlamydomonas reinhardtii]
comp22345_c0_seq1	-4.96157	0.0257355	39	4.96157	0	0	not available
comp22431_c0_seq1	-315.418	3.87727e-09	666	34.9292	2	0.110739	predicted protein [Physcomitrella patens]
comp22471_c0_seq1	-44.8374	2.02287e-11	396	44.8374	0	0	hypothetical protein CICLE_v10030134mg [Citrus clementina]
comp22493_c0_seq1	-8.08345	0.00441863	94	8.08345	0	0	MGDG specific palmitate delta-7 desaturase [Volvox carteri f. nagariensis]
comp22541_c0_seq1	-10.6603	0.00107926	93	10.6603	0	0	predicted protein [Ostreococcus lucimarinus CCE9901]
comp22546_c0_seq1	-6.18272	0.0127906	83	6.18272	0	0	PREDICTED: serine carboxypeptidase-like [Oryza brachyantha]
comp22572_c0_seq1	-8.12902	0.00430869	56	8.12902	0	0	DnaJ-domain-containing protein [Coccomyxa subellipsoidea C-169]
comp22594_c0_seq1	-6.59731	0.0101211	65	6.59731	0	0	hypothetical protein CHLNCDRAFT_30565 [Chlorella variabilis]
comp22759_c0_seq1	-5.98023	0.0143477	50	5.98023	0	0	PREDICTED: uncharacterized protein LOC100191806 isoform X1 [Zea mays]
comp22808_c0_seq1	33.0799	0.0221412	3	0.173797	94	5.74919	PREDICTED: subtilisin-like protease SDD1 [Sesamum indicum]
comp22857_c0_seq2	-11.5655	0.000661716	164	11.5655	0	0	PREDICTED: putative vesicle-associated membrane protein 726-like [Setaria italica]
comp22867_c0_seq1	-6.10863	0.0133391	44	6.10863	0	0	predicted protein [Ostreococcus lucimarinus CCE9901]
comp22917_c0_seq1	-12.0558	0.000508201	95	12.0558	0	0	hypothetical protein CHLNCDRAFT_17540, partial [Chlorella variabilis]
comp22934_c0_seq1	-6.59373	0.0101416	88	6.59373	0	0	PREDICTED: extended synaptotagmin-1-like [Brassica rapa]
comp22995_c0_seq1	-9.23683	0.00234284	93	9.23683	0	0	PREDICTED: GTP-binding nuclear protein Ran [Pyrus x bretschneideri]
comp23037_c0_seq1	-9.86159	0.00166564	114	9.86159	0	0	hypothetical protein SELMODRAFT_85554 [Selaginella moellendorffii]
comp23187_c0_seq1	-7.341	0.00667291	59	7.341	0	0	predicted protein [Micromonas sp. RCC299]
comp23289_c0_seq1	-6.47004	0.0108736	48	6.47004	0	0	hypothetical protein PHAVU_006G196200g, partial [Phaseolus vulgaris]
comp23294_c0_seq2	4.1974	0.0407305	0	0	84	4.1974	PREDICTED: phosphatidylinositol/phosphatidylcholine transfer protein SFH12-like [Sesamum indicum]
comp23458_c0_seq1	-10.3489	0.00127786	124	10.3489	0	0	PREDICTED: quinone oxidoreductase-like protein At1g23740, chloroplastic-like [Cicer arietinum]
comp23646_c0_seq2	-5.24598	0.021836	40	5.24598	0	0	superoxide dismutase [Mn] [Volvox carteri f. nagariensis]
comp23881_c0_seq1	-4.45606	0.0345565	38	4.45606	0	0	predicted protein [Physcomitrella patens]
comp24079_c0_seq1	-18.0054	2.15218e-05	94	18.0054	0	0	PREDICTED: 60S ribosomal protein L22-2 [Tarenaya hassleriana]
comp24158_c0_seq2	-12.5329	0.000393327	107	12.5329	0	0	PREDICTED: calcyclin-binding protein-like [Populus euphratica]
comp24453_c0_seq1	-6.54685	0.0104129	46	6.54685	0	0	Late embryogenesis abundant protein [Medicago truncatula]
comp24543_c1_seq1	-8.6241	0.00327923	87	8.6241	0	0	uncharacterized protein LOC100194360 [Zea mays]
comp24579_c0_seq1	-7.0278	0.00794871	58	7.0278	0	0	PREDICTED: tetratricopeptide repeat protein 1 [Amborella trichopoda]
comp24936_c0_seq1	-4.90777	0.0265511	55	4.90777	0	0	PREDICTED: putative ER lumen protein-retaining receptor C28H8.4 [Vitis vinifera]
comp25225_c1_seq1	-10.265	0.00133745	55	10.265	0	0	PREDICTED: RNA polymerase I-specific transcription initiation factor RRN3-like [Nicotiana sylvestris]
comp25333_c0_seq1	-19.9831	7.61507e-06	191	19.9831	0	0	hypothetical protein CARUB_v10006501mg [Capsella rubella]
comp26072_c0_seq1	-34.1647	4.84901e-09	289	34.1647	0	0	predicted protein, partial [Ostreococcus lucimarinus CCE9901]
comp26086_c0_seq2	-4.62171	0.0313625	41	4.62171	0	0	UBA and UBX domain-containing protein [Medicago truncatula]
comp26297_c0_seq1	5.21616	0.0225417	0	0	40	5.21616	not available
comp26394_c0_seq2	-9.59088	0.00193061	56	9.59088	0	0	PREDICTED: 60S acidic ribosomal protein P1-like [Phoenix dactylifera]
comp26411_c0_seq1	-28.608	8.54448e-08	274	28.608	0	0	predicted protein [Micromonas pusilla CCMP1545]
comp26719_c0_seq1	8.70987	0.0445608	8	0.661172	66	5.75872	Uncharacterized protein TCM_021522 [Theobroma cacao]
comp26745_c0_seq1	-17.9923	2.16715e-05	113	17.9923	0	0	PREDICTED: 40S ribosomal protein S16-like [Malus domestica]
comp26778_c0_seq1	-5.97088	0.0144241	60	5.97088	0	0	PREDICTED: triosephosphate isomerase, cytosolic-like [Beta vulgaris subsp. vulgaris]
comp26885_c0_seq1	-4.17563	0.0407631	47	4.17563	0	0	PREDICTED: uncharacterized protein LOC103949307 [Pyrus x bretschneideri]
comp26927_c0_seq2	-6.7975	0.00904392	343	6.7975	0	0	Os11g0157000 [Oryza sativa Japonica Group]
comp26976_c0_seq1	-103.245	2.82854e-05	109	18.0023	1	0.174365	PREDICTED: 40S ribosomal protein S15-like [Phoenix dactylifera]
comp26981_c0_seq2	-5.31912	0.0209359	38	5.31912	0	0	PREDICTED: non-specific lipid-transfer protein-like protein At2g13820 [Sesamum indicum]
comp26983_c0_seq2	-6.17315	0.0128601	67	6.17315	0	0	not available
comp27009_c0_seq1	-20.4864	5.84986e-06	310	20.4864	0	0	PREDICTED: peptidyl-prolyl cis-trans isomerase CYP19-3 [Sesamum indicum]
comp27016_c0_seq1	-5.44195	0.0195096	51	5.44195	0	0	hypothetical protein SELMODRAFT_270531 [Selaginella moellendorffii]
comp2710_c0_seq1	-3.86566	0.0490072	36	3.86566	0	0	PREDICTED: dnaJ homolog subfamily B member 4-like [Malus domestica]
comp27140_c0_seq1	-2.78114	0.00169926	138	32.4772	47	11.6776	PREDICTED: actin [Sesamum indicum]
comp27162_c0_seq1	112.964	0.000202851	1	0.125806	107	14.2116	PREDICTED: LOW QUALITY PROTEIN: glucan endo-1,3-beta-glucosidase, acidic isoform PR-Q'-like [Nicotiana sylvestris]
comp27162_c0_seq2	5.91215	0.0321936	15	1.31885	84	7.79724	PREDICTED: glucan endo-1,3-beta-glucosidase, acidic isoform PR-Q'-like [Sesamum indicum]
comp27245_c0_seq1	-6.71144	0.00949184	109	6.71144	0	0	hypothetical protein CHLNCDRAFT_144263 [Chlorella variabilis]
comp27337_c0_seq1	-8.31432	0.00939708	79	9.7344	9	1.1708	PREDICTED: uncharacterized protein LOC105173763 [Sesamum indicum]
comp27421_c0_seq1	-8.97115	0.00270998	78	8.97115	0	0	GTP-binding protein YPTC1 [Coccomyxa subellipsoidea C-169]
comp2756_c0_seq1	-4.17147	0.0408635	42	4.17147	0	0	PREDICTED: F-box/LRR-repeat protein 15-like [Musa acuminata subsp. malaccensis]
comp27560_c0_seq1	-4.0622	0.0435964	35	4.0622	0	0	PREDICTED: induced stolen tip protein TUB8-like [Sesamum indicum]
comp27565_c0_seq1	-17.4549	2.87654e-05	105	17.4549	0	0	PREDICTED: 40S ribosomal protein S13-like [Fragaria vesca subsp. vesca]
comp27601_c0_seq1	5.09018	0.00883173	28	2.50508	135	12.7513	PREDICTED: 7-deoxyloganetin glucosyltransferase-like [Sesamum indicum]
comp27785_c0_seq1	-62.5153	0.0221112	66	5.48134	1	0.08768	PREDICTED: jasmonate O-methyltransferase-like [Sesamum indicum]
comp27950_c0_seq1	-13.1758	0.00027874	173	13.1758	0	0	PREDICTED: probable elongation factor 1-gamma 2 [Tarenaya hassleriana]
comp27975_c0_seq1	-7.12515	0.00752746	53	7.12515	0	0	PREDICTED: ATP synthase subunit d, mitochondrial-like [Cicer arietinum]
comp28014_c0_seq1	-5.24073	0.0219021	81	5.24073	0	0	hypothetical protein CARUB_v10013793mg [Capsella rubella]
comp28055_c0_seq1	-30.2655	3.62546e-08	327	30.2655	0	0	predicted protein [Physcomitrella patens]
comp28058_c0_seq1	-6.73923	0.00934478	91	6.73923	0	0	PREDICTED: glycine-rich protein 1-like [Zea mays]
comp28234_c0_seq1	-42.5671	6.47147e-11	330	42.5671	0	0	predicted protein [Micromonas pusilla CCMP1545]
comp28258_c0_seq1	-34.8276	3.44654e-09	243	34.8276	0	0	PREDICTED: peptidyl-prolyl cis-trans isomerase-like [Oryza brachyantha]
comp28311_c0_seq2	-62.5153	0.00688751	66	7.64273	1	0.122254	ATP synthase subunit O, mitochondrial precursor [Bathycoccus prasinos]
comp28313_c0_seq1	-10.1029	0.00146064	104	10.1029	0	0	PREDICTED: uncharacterized protein LOC104239924 [Nicotiana sylvestris]
comp28379_c0_seq1	-4.01289	0.0448918	33	4.01289	0	0	not available
comp28462_c0_seq1	-4.35905	0.0365833	53	4.35905	0	0	PREDICTED: two-component response regulator-like APRR7 isoform X2 [Cucumis sativus]
comp28553_c0_seq1	-5.80461	0.0158557	63	5.80461	0	0	hypothetical protein CARUB_v10020501mg, partial [Capsella rubella]
comp28579_c0_seq1	-5.6164	0.0176542	146	5.6164	0	0	AAA ATPase [Coccomyxa subellipsoidea C-169]
comp28608_c0_seq1	-7.49789	0.00611454	44	7.49789	0	0	hypothetical protein CHLREDRAFT_174416 [Chlamydomonas reinhardtii]
comp2866_c0_seq1	-61.5681	0.0454361	65	4.19222	1	0.0680907	not available
comp28675_c0_seq1	-9.6719	0.00184712	125	9.6719	0	0	predicted protein [Physcomitrella patens]
comp28771_c0_seq1	-21.6478	3.18619e-06	287	21.6478	0	0	PREDICTED: 60S ribosomal protein L3-like [Glycine max]
comp28981_c0_seq1	-31.8447	1.60382e-08	405	31.8447	0	0	hypothetical protein SELMODRAFT_268802 [Selaginella moellendorffii]
comp29046_c0_seq2	2.93022	0.044903	49	4.26409	136	12.4947	PREDICTED: peroxygenase-like [Sesamum indicum]
comp29046_c0_seq4	2.35722	0.000639096	232	21.3757	518	50.3871	PREDICTED: peroxygenase-like [Sesamum indicum]
comp29154_c1_seq1	-4.39633	0.03579	67	4.39633	0	0	predicted protein [Physcomitrella patens]
comp29158_c0_seq1	8.27826	0	170	17.8409	1333	147.692	uncharacterized protein LOC100305701 [Glycine max]
comp29172_c0_seq1	-9.04317	0.00260505	108	9.04317	0	0	PREDICTED: annexin D5 [Elaeis guineensis]
comp29257_c0_seq1	-4.46524	0.034371	28	4.46524	0	0	hypothetical protein SORBIDRAFT_06g030470 [Sorghum bicolor]
comp29314_c3_seq1	4.3089	0.000110934	86	7.27275	351	31.3376	PREDICTED: 7-deoxyloganetin glucosyltransferase [Vitis vinifera]
comp29314_c3_seq2	2.963	2.83594e-07	305	27.2397	856	80.7111	PREDICTED: 7-deoxyloganetin glucosyltransferase-like [Sesamum indicum]
comp29336_c0_seq1	4.74096	0.0296506	0	0	39	4.74096	PREDICTED: B3 domain-containing protein Os01g0723500-like [Sesamum indicum]
comp29383_c0_seq1	-4.37174	0.0363114	42	4.37174	0	0	hypothetical protein CHLREDRAFT_167882 [Chlamydomonas reinhardtii]
comp29406_c0_seq1	-6.33788	0.0117158	51	6.33788	0	0	PREDICTED: catechol O-methyltransferase-like, partial [Beta vulgaris subsp. vulgaris]
comp29432_c0_seq1	-3.9325	0.0470916	69	3.9325	0	0	predicted protein [Physcomitrella patens]
comp29435_c0_seq1	-10.0926	0.00146879	62	10.0926	0	0	PREDICTED: 60S ribosomal protein L23a [Nicotiana sylvestris]
comp29443_c0_seq1	-6.2169	0.0125454	46	6.2169	0	0	predicted protein [Micromonas sp. RCC299]
comp29465_c0_seq1	14.0766	0.0187645	3	0.488354	40	6.87433	hypothetical protein PhapfoPp032 (chloroplast) [Phalaenopsis aphrodite subsp. formosana]
comp29496_c0_seq1	-12.7983	0.000341173	159	12.7983	0	0	protein disulfide isomerase, putative [Ricinus communis]
comp29513_c1_seq2	-172.391	3.36539e-07	182	26.4193	1	0.153253	60S ribosomal protein L11-1 [Auxenochlorella protothecoides]
comp29679_c0_seq2	5.5956	0.018146	0	0	53	5.5956	PREDICTED: fructokinase-2 [Sesamum indicum]
comp29774_c0_seq1	-45.3569	1.5505e-11	454	45.3569	0	0	hypothetical protein CHLNCDRAFT_37575 [Chlorella variabilis]
comp29859_c1_seq2	-3.95883	0.046359	27	3.95883	0	0	PREDICTED: uncharacterized protein LOC104879677 [Vitis vinifera]
comp29909_c0_seq1	-7.13163	0.00750024	90	7.13163	0	0	not available
comp30049_c0_seq1	-59.548	1.11022e-14	807	59.548	0	0	PREDICTED: actin-1-like isoform X2 [Setaria italica]
comp30063_c0_seq1	-4.1173	0.0421951	40	4.1173	0	0	predicted protein [Bathycoccus prasinos]
comp30175_c1_seq1	-7.87157	2.54338e-07	241	39.1685	29	4.97594	PREDICTED: probable aquaporin PIP2-2-like [Solanum tuberosum]
comp30277_c0_seq1	-28.6292	8.45122e-08	202	28.6292	0	0	Os04g0349500 [Oryza sativa Japonica Group]
comp30292_c0_seq1	-3.8551	0.0493173	30	3.8551	0	0	hypothetical protein SORBIDRAFT_02g037420 [Sorghum bicolor]
comp30295_c0_seq1	6.32843	0.0119852	0	0	67	6.32843	PREDICTED: cysteine proteinase RD21a-like [Nicotiana sylvestris]
comp30295_c0_seq2	29.5642	5.61215e-08	0	0	313	29.5642	PREDICTED: cysteine proteinase RD21a-like [Nicotiana sylvestris]
comp30546_c3_seq1	2.24387	1.80123e-08	941	66.8695	2000	150.046	PREDICTED: flavonol synthase/flavanone 3-hydroxylase-like [Sesamum indicum]
comp30678_c0_seq1	-291.738	0.000149055	308	14.4971	1	0.0496921	predicted protein [Physcomitrella patens]
comp30739_c0_seq1	-25.8618	3.54859e-07	201	25.8618	0	0	PREDICTED: 60S ribosomal protein L12-1 [Tarenaya hassleriana]
comp30777_c0_seq1	15.1323	0.0492426	3	0.313227	43	4.73984	PREDICTED: omega-3 fatty acid desaturase, endoplasmic reticulum [Sesamum indicum]
comp30779_c0_seq1	-37.0864	1.07819e-09	329	37.0864	0	0	PREDICTED: 60S ribosomal protein L8-like [Nicotiana tomentosiformis]
comp30844_c0_seq1	-6.23656	0.0124066	159	6.23656	0	0	H+-translocating pyrophosphatase family [Micromonas sp. RCC299]
comp30865_c0_seq1	-3.9629	0.0462468	28	3.9629	0	0	predicted protein, partial [Micromonas sp. RCC299]
comp30907_c1_seq1	14.1395	0.000172859	0	0	138	14.1395	PREDICTED: UDP-glucose 4-epimerase GEPI48 [Sesamum indicum]
comp31033_c0_seq1	-43.651	3.71373e-11	287	43.651	0	0	PREDICTED: ubiquitin-60S ribosomal protein L40-like [Nelumbo nucifera]
comp31037_c0_seq1	-16.494	4.77726e-05	275	16.494	0	0	predicted protein [Physcomitrella patens]
comp31205_c1_seq1	-11.958	0.000535637	115	11.958	0	0	PREDICTED: 14-3-3-like protein D [Nelumbo nucifera]
comp31235_c0_seq1	-4.89044	0.0268195	43	4.89044	0	0	PREDICTED: prostaglandin E synthase 2-like [Prunus mume]
comp31244_c0_seq1	-10.8618	0.000967698	110	10.8618	0	0	PREDICTED: peptidyl-prolyl cis-trans isomerase-like [Zea mays]
comp31248_c1_seq1	-9.19732	0.00239406	113	9.19732	0	0	PREDICTED: proliferation-associated protein 2G4-like [Phoenix dactylifera]
comp31272_c0_seq2	-21.461	3.51304e-06	147	21.461	0	0	histone-fold-containing protein, partial [Coccomyxa subellipsoidea C-169]
comp31343_c1_seq1	-7.24249	0.0070499	57	7.24249	0	0	PREDICTED: ATP synthase subunit gamma, mitochondrial isoform X1 [Musa acuminata subsp. malaccensis]
comp31464_c0_seq1	7.24346	2.22045e-15	295	13.3369	2024	96.6054	PREDICTED: isocitrate lyase [Sesamum indicum]
comp31548_c0_seq1	-7.3785	0.00653489	37	7.3785	0	0	predicted protein [Micromonas sp. RCC299]
comp31566_c0_seq1	-307.841	5.25514e-08	325	29.8365	1	0.0969219	predicted protein [Physcomitrella patens]
comp31719_c0_seq1	-25.695	3.86963e-07	293	25.695	0	0	predicted protein [Bathycoccus prasinos]
comp31776_c0_seq2	-5.03045	0.0247292	241	5.03045	0	0	PREDICTED: transposon Tf2-1 polyprotein isoform X1 [Zea mays]
comp31790_c0_seq1	-9.68079	0.00183817	76	9.68079	0	0	predicted protein, partial [Micromonas pusilla CCMP1545]
comp31884_c0_seq1	-691.457	0	730	103.751	1	0.150046	PREDICTED: uncharacterized protein LOC104450858 isoform X4 [Eucalyptus grandis]
comp31997_c0_seq3	-6.08041	0.0135544	54	6.08041	0	0	PREDICTED: uncharacterized protein LOC101753138 isoform X2 [Setaria italica]
comp32016_c0_seq2	-9.09849	0.00252724	125	9.09849	0	0	Translation elongation factor, mitochondrial [Ostreococcus lucimarinus CCE9901]
comp32019_c0_seq1	-24.4709	7.31178e-07	207	24.4709	0	0	PREDICTED: 60S ribosomal protein L13-1-like [Glycine max]
comp32127_c0_seq4	-4.22246	0.00248611	370	19.3553	83	4.58389	PREDICTED: aldehyde dehydrogenase [Sesamum indicum]
comp32155_c0_seq1	-23.68	0.012576	50	7.057	2	0.298015	PREDICTED: uncharacterized protein LOC105158809 [Sesamum indicum]
comp32179_c0_seq1	-9.25803	0.00231581	143	9.25803	0	0	hypothetical protein CHLNCDRAFT_55969 [Chlorella variabilis]
comp32199_c0_seq1	-4.82874	0.0277981	116	4.82874	0	0	PREDICTED: elongation factor 2-like [Musa acuminata subsp. malaccensis]
comp32337_c3_seq1	-3.07201	0.00274073	120	26.0178	37	8.46933	PREDICTED: aquaporin PIP1-3 isoform X1 [Pyrus x bretschneideri]
comp32362_c0_seq2	-12.407	0.000420811	75	12.407	0	0	PREDICTED: uncharacterized protein LOC104879282 [Vitis vinifera]
comp32376_c0_seq1	-54.0878	1.79079e-13	526	54.0878	0	0	predicted protein [Physcomitrella patens]
comp32382_c0_seq2	-5.82411	0.0156805	155	5.82411	0	0	PREDICTED: putative disease resistance RPP13-like protein 1 isoform X3 [Sesamum indicum]
comp32396_c0_seq1	-19.3718	1.04935e-05	265	19.3718	0	0	uncharacterized protein LOC100194262 [Zea mays]
comp32425_c0_seq1	-7.94285	0.00477621	88	7.94285	0	0	hypothetical protein COCSUDRAFT_64104 [Coccomyxa subellipsoidea C-169]
comp32623_c0_seq1	-9.14594	0.00246239	148	9.14594	0	0	RNI-like protein [Coccomyxa subellipsoidea C-169]
comp32624_c0_seq1	-14.364	0.000147863	106	14.364	0	0	predicted protein [Ostreococcus lucimarinus CCE9901]
comp32651_c0_seq1	-26.2807	2.855e-07	351	26.2807	0	0	glutamine synthetase root isozyme 3 [Zea mays]
comp32709_c0_seq1	-14.9031	0.000111003	191	14.9031	0	0	hypothetical protein SELMODRAFT_425447 [Selaginella moellendorffii]
comp32711_c1_seq1	-56.8321	0.00322253	60	9.12565	1	0.160572	inositol-3-phosphate synthase [Sesamum indicum]
comp32743_c0_seq1	-39.151	1.03106e-05	124	20.9552	3	0.53524	PREDICTED: uncharacterized protein LOC100254788 [Vitis vinifera]
comp32761_c0_seq3	10.8823	0.00274145	13	1.09483	134	11.9142	PREDICTED: glucan endo-1,3-beta-glucosidase, acidic isoform PR-Q'-like [Sesamum indicum]
comp32770_c0_seq1	-55.6121	8.22675e-14	531	55.6121	0	0	PREDICTED: 40S ribosomal protein S4-3 [Fragaria vesca subsp. vesca]
comp32795_c0_seq1	-11.3729	0.000734154	201	11.3729	0	0	hypothetical protein VOLCADRAFT_74602 [Volvox carteri f. nagariensis]
comp32796_c0_seq1	-30.3299	3.50678e-08	453	30.3299	0	0	PREDICTED: calreticulin-like [Setaria italica]
comp32864_c0_seq1	-11.0024	0.000896808	84	11.0024	0	0	PREDICTED: 60S ribosomal protein L17-1-like [Solanum lycopersicum]
comp32896_c0_seq2	-9.02939	0.0026248	77	9.02939	0	0	PREDICTED: 40S ribosomal protein S15a-like isoform X2 [Populus euphratica]
comp32904_c2_seq1	-15.8345	6.77265e-05	411	15.8345	0	0	PREDICTED: putative late blight resistance protein homolog R1A-10 [Sesamum indicum]
comp32970_c0_seq1	-6.71308	0.00948309	89	6.71308	0	0	conserved hypothetical protein [Bathycoccus prasinos]
comp32984_c0_seq5	6.01683	3.17377e-11	236	12.3266	1345	74.1669	conserved hypothetical protein [Ricinus communis]
comp32984_c0_seq7	6.9391	2.16571e-06	110	5.06751	723	35.164	conserved hypothetical protein [Ricinus communis]
comp33017_c0_seq1	-24.3115	0.0438949	77	4.58594	3	0.188632	PREDICTED: uncharacterized protein LOC104611877 isoform X2 [Nelumbo nucifera]
comp33096_c0_seq1	-14.0651	0.00017338	102	14.0651	0	0	PREDICTED: uncharacterized protein C6C3.02c [Vitis vinifera]
comp33170_c0_seq2	-7.10753	0.007602	83	7.10753	0	0	expressed protein [Chlorella variabilis]
comp33219_c1_seq1	-5.39078	0.0200911	31	5.39078	0	0	hypothetical protein CHLNCDRAFT_28967 [Chlorella variabilis]
comp33241_c0_seq1	-5.71419	0.0166949	90	5.71419	0	0	hypothetical protein COCSUDRAFT_65683 [Coccomyxa subellipsoidea C-169]
comp33242_c0_seq2	-4.98527	0.00356487	100	15.8975	19	3.1889	uncharacterized protein LOC100795960 [Glycine max]
comp33242_c0_seq3	-4.84744	0.0170809	87	10.8514	17	2.23858	uncharacterized protein LOC100795960 [Glycine max]
comp33270_c0_seq1	11.1909	0.0421367	5	0.486179	53	5.44076	hypothetical protein POPTR_0008s19730g [Populus trichocarpa]
comp33271_c0_seq3	-14.6816	0.0430175	62	5.02225	4	0.342077	PREDICTED: short-chain dehydrogenase TIC 32, chloroplastic [Vitis vinifera]
comp33369_c0_seq1	-13.9437	0.000184971	159	13.9437	0	0	PREDICTED: AP-2 complex subunit alpha-1-like [Cucumis melo]
comp33369_c0_seq2	-5.17904	0.022695	71	5.17904	0	0	hypothetical protein SELMODRAFT_101858 [Selaginella moellendorffii]
comp33370_c1_seq2	-15.471	0.0439629	49	4.92431	3	0.318294	PREDICTED: zinc finger CCCH domain-containing protein 14-like [Sesamum indicum]
comp33396_c0_seq1	-35.0465	0.0344992	37	4.85878	1	0.138638	PREDICTED: 17.3 kDa class II heat shock protein-like [Nicotiana sylvestris]
comp33425_c0_seq1	-5.23027	0.0220345	60	5.23027	0	0	RNA-binding domain-containing protein [Coccomyxa subellipsoidea C-169]
comp33432_c0_seq1	-2.52232	0.00358817	237	32.3307	89	12.8178	PREDICTED: uncharacterized protein LOC101258017 isoform X2 [Solanum lycopersicum]
comp33433_c0_seq1	-53.5169	0.019359	226	5.77051	4	0.107826	PREDICTED: callose synthase 5 [Sesamum indicum]
comp33433_c3_seq1	-10.8432	0.000977451	93	10.8432	0	0	PREDICTED: uncharacterized protein LOC100501270 isoform X1 [Zea mays]
comp33433_c4_seq1	-17.0496	0.0265667	54	5.86024	3	0.343717	PREDICTED: LOW QUALITY PROTEIN: callose synthase 5 [Prunus mume]
comp33437_c1_seq4	-11.4367	0.000709296	334	11.4367	0	0	PREDICTED: putative late blight resistance protein homolog R1A-10 [Sesamum indicum]
comp33583_c0_seq1	3.70322	0.0129142	65	3.99499	228	14.7943	PREDICTED: premnaspirodiene oxygenase-like [Sesamum indicum]
comp33672_c0_seq2	-4.0981	0.00131144	212	22.387	49	5.46278	PREDICTED: eggshell protein 2A [Sesamum indicum]
comp33684_c0_seq2	-7.47791	0.00276964	450	13.4832	57	1.80307	PREDICTED: LOW QUALITY PROTEIN: putative E3 ubiquitin-protein ligase LIN [Sesamum indicum]
comp33761_c0_seq1	-2.63112	0.0351125	75	15.8563	27	6.02645	PREDICTED: coatomer subunit zeta-1-like [Sesamum indicum]
comp33778_c0_seq1	14.7804	0.0433153	2	0.340244	28	5.02894	DNA binding protein, putative [Ricinus communis]
comp33796_c0_seq1	-2.93001	1.22236e-06	464	72.4089	150	24.7129	PREDICTED: uridine kinase-like protein 3 isoform X1 [Malus domestica]
comp33849_c0_seq1	-5.08456	0.0239674	48	5.08456	0	0	not available
comp33886_c1_seq1	-4.43964	2.17083e-10	764	81.9515	163	18.459	PREDICTED: dehydrin ERD14-like [Sesamum indicum]
comp33899_c0_seq4	-13.0663	0.000295555	184	13.0663	0	0	PREDICTED: uncharacterized protein At2g29880-like [Prunus mume]
comp33900_c0_seq1	-13.2608	0.0383906	56	5.37849	4	0.405592	PREDICTED: secoisolariciresinol dehydrogenase-like [Sesamum indicum]
comp33904_c0_seq1	2.96067	0.0412661	46	4.31237	129	12.7675	PREDICTED: uncharacterized protein LOC105177798 [Sesamum indicum]
comp33907_c0_seq2	14.3581	0.00229585	20	0.802387	272	11.5207	PREDICTED: nuclear valosin-containing protein-like [Sesamum indicum]
comp33974_c0_seq1	-15.8318	0	702	92.1855	42	5.82281	PREDICTED: desiccation-related protein clone PCC6-19-like [Elaeis guineensis]
comp34023_c0_seq1	-2.7555	0.044889	96	13.4378	33	4.87672	PREDICTED: uncharacterized protein LOC105168495 [Sesamum indicum]
comp34047_c0_seq1	8.08398	0.00451447	0	0	146	8.08398	PREDICTED: putative late blight resistance protein homolog R1B-14 [Sesamum indicum]
comp34058_c0_seq1	-3.85195	0.0279099	61	11.0607	15	2.87144	not available
comp34084_c0_seq1	-4.54657	0.047818	72	7.82199	15	1.72042	PREDICTED: putative glycine-rich cell wall structural protein 1 [Sesamum indicum]
comp34088_c0_seq1	-4.94871	0.025928	49	4.94871	0	0	uncharacterized protein [Arabidopsis thaliana]
comp34088_c0_seq2	-9.72396	0.0017954	98	9.72396	0	0	not available
comp34091_c0_seq1	-8.05951	0.00447754	73	8.05951	0	0	PREDICTED: probable copper-transporting ATPase HMA5 [Fragaria vesca subsp. vesca]
comp34094_c0_seq1	-11.9979	3.96022e-05	228	21.7139	18	1.80981	PREDICTED: probable caffeoyl-CoA O-methyltransferase At4g26220 [Sesamum indicum]
comp34138_c0_seq1	-19.1436	1.1829e-05	130	19.1436	0	0	PREDICTED: uncharacterized protein LOC105170994 [Sesamum indicum]
comp34150_c0_seq1	-20.8384	0.00517316	66	9.01556	3	0.432641	PREDICTED: major allergen Pru av 1-like [Sesamum indicum]
comp34161_c0_seq1	-27.5027	1.51474e-07	173	27.5027	0	0	MscS-Like mechanosensitive ion channel MSCL9 [Medicago truncatula]
comp34179_c0_seq1	-6.4951	0.025851	48	7.97936	7	1.22852	PREDICTED: monothiol glutaredoxin-S4-like [Sesamum indicum]
comp34200_c0_seq1	-2.74554	7.70495e-14	1629	187.571	562	68.3185	PREDICTED: dirigent protein 4-like [Sesamum indicum]
comp34214_c0_seq1	-5.64262	0.0173916	84	5.64262	0	0	Omega-6 fatty acid desaturase, endoplasmic reticulum isozyme 2 [Auxenochlorella protothecoides]
comp34215_c1_seq1	4.07513	0.043775	0	0	35	4.07513	not available
comp34221_c0_seq1	-7.22241	0.0073835	122	10.9728	16	1.51927	PREDICTED: probable xyloglucan endotransglucosylase/hydrolase protein 33 [Sesamum indicum]
comp34229_c0_seq4	-5.48647	0.0190177	68	5.48647	0	0	not available
comp34234_c0_seq1	-2.42828	0.0116821	141	25.7959	55	10.6231	PREDICTED: uncharacterized protein LOC105166323 [Sesamum indicum]
comp34237_c0_seq3	7.79368	0.00529814	0	0	51	7.79368	PREDICTED: protein SRG1-like [Sesamum indicum]
comp34251_c0_seq1	-4.26969	3.18101e-05	586	36.279	130	8.49686	PREDICTED: uncharacterized protein LOC102629659 isoform X1 [Citrus sinensis]
comp34310_c0_seq1	-8.11887	0.00972084	60	9.73597	7	1.19918	PREDICTED: non-specific lipid-transfer protein 2-like [Sesamum indicum]
comp34314_c1_seq1	5.54264	0.0343051	8	1.42522	42	7.89948	PREDICTED: endochitinase PR4-like [Phoenix dactylifera]
comp34319_c0_seq1	-7.40011	0.00645669	122	7.40011	0	0	dihydrolipoamide dehydrogenase, putative [Ricinus communis]
comp34361_c1_seq1	-3.98751	0.0455743	72	3.98751	0	0	uncharacterized protein LOC100280324 [Zea mays]
comp34372_c0_seq1	-153.762	2.31305e-09	487	36.3034	3	0.236101	PREDICTED: inactive protein RESTRICTED TEV MOVEMENT 2 [Nicotiana tomentosiformis]
comp34375_c0_seq1	-9.83621	0.00168884	75	9.83621	0	0	PREDICTED: small heat shock protein, chloroplastic-like [Eucalyptus grandis]
comp34424_c0_seq1	59.6494	0.00204005	2	0.168157	113	10.0305	PREDICTED: probable 2-oxoglutarate-dependent dioxygenase AOP1 [Sesamum indicum]
comp34503_c0_seq1	55.9543	0.000434865	2	0.233991	106	13.0928	PREDICTED: uncharacterized protein LOC105164223 [Sesamum indicum]
comp34543_c0_seq2	-2.8416	0.00187446	309	30.9617	103	10.8959	PREDICTED: uncharacterized protein LOC105171465 [Sesamum indicum]
comp34613_c0_seq1	-69.9879	0	1489	69.9879	0	0	PREDICTED: luminal-binding protein 5 [Glycine max]
comp34666_c0_seq1	-3.87213	0.0488182	41	3.87213	0	0	PREDICTED: glucose-1-phosphate adenylyltransferase small subunit, chloroplastic/amyloplastic-like [Sesamum indicum]
comp34666_c0_seq4	-4.89201	0.026795	118	4.89201	0	0	PREDICTED: glucose-1-phosphate adenylyltransferase small subunit, chloroplastic/amyloplastic-like [Sesamum indicum]
comp34688_c0_seq1	-21.1214	4.19553e-06	268	21.1214	0	0	PREDICTED: probable voltage-gated potassium channel subunit beta [Beta vulgaris subsp. vulgaris]
comp34715_c2_seq3	-6.27521	0.0158859	53	9.50856	8	1.51526	PREDICTED: protein GAST1-like [Sesamum indicum]
comp34767_c0_seq1	-43.1166	4.88335e-11	443	43.1166	0	0	PREDICTED: glucan endo-1,3-beta-glucosidase-like [Prunus mume]
comp34768_c0_seq6	3.95052	0.0140386	31	3.44492	116	13.6092	PREDICTED: ethylene-responsive transcription factor RAP2-3 [Sesamum indicum]
comp34770_c1_seq1	4.49718	6.26852e-08	77	13.2097	328	59.4063	RALFL33, putative, partial [Ricinus communis]
comp34810_c0_seq1	-9.26392	0.00230836	115	9.26392	0	0	hypothetical protein SELMODRAFT_92070 [Selaginella moellendorffii]
comp34826_c0_seq4	-8.54913	0.00341737	274	8.54913	0	0	PREDICTED: uncharacterized protein LOC104884099 [Beta vulgaris subsp. vulgaris]
comp34842_c0_seq2	-2.03673	5.62483e-09	830	193.99	386	95.2458	conserved hypothetical protein [Ricinus communis]
comp34884_c0_seq1	-2.33534	0.000147354	429	62.5414	174	26.7804	PREDICTED: dnaJ protein ERDJ3B-like [Sesamum indicum]
comp34889_c0_seq2	-5.11489	0.0330375	54	8.36287	10	1.63501	PREDICTED: uncharacterized protein LOC105168923 isoform X1 [Sesamum indicum]
comp34899_c0_seq1	-3.44437	0.0346199	80	11.3858	22	3.30563	PREDICTED: pathogenesis-related protein STH-2-like [Sesamum indicum]
comp34921_c1_seq1	-2.9679	0.00177342	235	29.5645	75	9.96142	PREDICTED: major allergen Mal d 1-like [Sesamum indicum]
comp34934_c0_seq1	-7.89335	0.0383977	50	6.3137	6	0.799876	PREDICTED: putative transcription elongation factor SPT5 homolog 1 [Camelina sativa]
comp34957_c0_seq2	226.984	0.00549648	1	0.0344966	215	7.8302	PREDICTED: probable disease resistance protein At1g58602 [Sesamum indicum]
comp34998_c0_seq1	-10.0517	0.0015019	87	10.0517	0	0	manganese superoxide dismutase [Micromonas pusilla CCMP1545]
comp35028_c0_seq1	4.24868	0.0395206	0	0	199	4.24868	PREDICTED: transposon Tf2-1 polyprotein isoform X1 [Beta vulgaris subsp. vulgaris]
comp35068_c1_seq1	-23.68	0.0447223	25	4.56555	1	0.192802	PREDICTED: hydrophobic protein LTI6B [Musa acuminata subsp. malaccensis]
comp35081_c0_seq3	2.42117	0.0191213	75	9.35463	172	22.6491	PREDICTED: dirigent protein 21-like [Sesamum indicum]
comp35082_c0_seq4	-7.4915	2.00535e-05	174	27.3629	22	3.65252	PREDICTED: non-specific lipid-transfer protein 1-like [Pyrus x bretschneideri]
comp35082_c0_seq5	-3.63094	0.00391101	115	20.1355	30	5.54553	PREDICTED: uncharacterized protein LOC105167116 [Sesamum indicum]
comp35116_c0_seq4	-3.72115	0.0104686	110	15.4825	28	4.16068	PREDICTED: multiprotein-bridging factor 1a-like [Sesamum indicum]
comp35125_c0_seq1	-19.8912	0.000163794	147	16.4975	7	0.829387	PREDICTED: uncharacterized protein LOC105168611 [Sesamum indicum]
comp35131_c0_seq1	-7.82936	0.00508622	129	7.82936	0	0	PREDICTED: uncharacterized protein LOC104586305 [Nelumbo nucifera]
comp35140_c0_seq2	-5.24967	0	2555	340.343	461	64.8313	PREDICTED: protein zntC [Sesamum indicum]
comp35148_c0_seq1	-6.77997	0.00167745	136	15.5368	19	2.29157	PREDICTED: uncharacterized protein At4g00950-like [Sesamum indicum]
comp35151_c0_seq2	-19.8912	0.0229921	42	6.00271	2	0.301777	PREDICTED: uncharacterized protein LOC100263446 [Vitis vinifera]
comp35163_c0_seq1	-2.06527	1.93179e-14	2780	324.502	1275	157.123	PREDICTED: apolipoprotein D-like [Sesamum indicum]
comp35165_c0_seq1	-26.9814	1.98476e-07	224	26.9814	0	0	hypothetical protein SELMODRAFT_103994 [Selaginella moellendorffii]
comp35186_c0_seq1	-6.2058	5.58164e-05	190	26.7056	29	4.30333	PREDICTED: probable E3 ubiquitin-protein ligase XERICO [Sesamum indicum]
comp35195_c0_seq1	5.08076	0.0138827	16	2.2183	77	11.2706	Thioredoxin H-type [Medicago truncatula]
comp35262_c0_seq2	-4.12067	0.0421109	37	4.12067	0	0	PREDICTED: DNA-directed RNA polymerase II subunit RPB1-like [Beta vulgaris subsp. vulgaris]
comp35300_c0_seq2	-9.47202	0.00798685	90	9.6948	9	1.02352	conserved hypothetical protein [Ricinus communis]
comp35302_c1_seq1	-2.13454	0.0361058	160	22.6766	71	10.6237	PREDICTED: bidirectional sugar transporter SWEET1-like [Sesamum indicum]
comp35316_c0_seq3	7.39019	0.000247072	15	2.76911	105	20.4642	PREDICTED: uncharacterized protein LOC103650237 [Zea mays]
comp35320_c0_seq2	-6.37507	0.0114722	65	6.37507	0	0	PREDICTED: probable dolichyl-diphosphooligosaccharide--protein glycosyltransferase subunit 3 [Brachypodium distachyon]
comp35323_c0_seq1	6.42141	0.0113747	0	0	65	6.42141	PREDICTED: floral homeotic protein APETALA 1 [Sesamum indicum]
comp35338_c1_seq1	-4.81494	0.0119246	61	12.1171	12	2.51657	PREDICTED: A-kinase anchor protein 9-like [Populus euphratica]
comp35353_c1_seq1	-40.7297	0.0431882	43	4.39061	1	0.107799	PREDICTED: uncharacterized protein LOC105177651 [Sesamum indicum]
comp35355_c0_seq1	-2.62669	0.00436663	330	29.09	119	11.0748	PREDICTED: peroxidase 47 [Sesamum indicum]
comp35449_c0_seq1	-3.10472	0.000367949	354	36.328	108	11.7009	PREDICTED: trans-alpha-bergamotene synthase-like [Sesamum indicum]
comp35449_c0_seq2	-8.31862	0.00388033	76	8.31862	0	0	PREDICTED: trans-alpha-bergamotene synthase-like [Sesamum indicum]
comp35449_c0_seq3	-266.164	9.24211e-08	281	28.7787	1	0.108124	PREDICTED: trans-alpha-bergamotene synthase-like [Sesamum indicum]
comp35449_c2_seq2	-5.94632	1.30712e-06	339	39.3901	54	6.62429	PREDICTED: trans-alpha-bergamotene synthase-like [Sesamum indicum]
comp35475_c2_seq1	6.07051	0.0445407	8	1.1137	46	6.7607	PREDICTED: glucose-6-phosphate/phosphate translocator 2, chloroplastic-like [Nicotiana sylvestris]
comp35475_c3_seq1	5.0441	0.00515317	18	2.9023	86	14.6395	PREDICTED: glucose-6-phosphate/phosphate translocator 2, chloroplastic-like [Nicotiana sylvestris]
comp35479_c1_seq1	4.93166	0.0265525	0	0	27	4.93166	PREDICTED: agglutinin-2-like [Glycine max]
comp35503_c0_seq1	2.32263	0.0228852	100	9.89351	220	22.979	PREDICTED: LOW QUALITY PROTEIN: signal recognition particle 43 kDa protein, chloroplastic [Sesamum indicum]
comp35536_c0_seq1	-9.66445	0.00185464	68	9.66445	0	0	anthranilate synthase beta subunit [Coccomyxa subellipsoidea C-169]
comp35536_c2_seq1	-12.6557	1.95941e-09	481	45.6807	36	3.60951	PREDICTED: uncharacterized protein At1g66480-like [Sesamum indicum]
comp35560_c0_seq2	2.11825	0.00580249	156	19.1068	313	40.4731	PREDICTED: protein LHCP TRANSLOCATION DEFECT [Elaeis guineensis]
comp35574_c0_seq2	2.8505	0.00727458	60	8.14139	162	23.2071	PREDICTED: thioredoxin H2-like [Sesamum indicum]
comp35598_c0_seq1	-2.42804	0.00363715	364	34.3133	142	14.1321	PREDICTED: two-component response regulator ARR17 [Sesamum indicum]
comp35649_c0_seq1	-5.71419	0.0166949	72	5.71419	0	0	fructose-bisphosphate aldolase, class II [Micromonas sp. RCC299]
comp35670_c1_seq1	-19.7018	0.0366541	104	5.07807	5	0.257746	PREDICTED: uncharacterized protein LOC105168700 [Sesamum indicum]
comp35715_c0_seq1	-690.826	0	2188	94.5564	3	0.136874	PREDICTED: heat shock protein 90-2 [Tarenaya hassleriana]
comp35721_c0_seq2	2.30768	0.049539	113	7.50655	247	17.3227	PREDICTED: uncharacterized acetyltransferase At3g50280-like [Sesamum indicum]
comp35728_c0_seq1	-2.26615	0.00418291	445	37.6323	186	16.6062	PREDICTED: ras-related protein Rab7 [Sesamum indicum]
comp35766_c0_seq1	-31.2577	1.44353e-06	198	25.508	6	0.816056	PREDICTED: calmodulin-like protein 1 [Sesamum indicum]
comp35788_c1_seq1	-3.18073	0.000574702	272	32.9972	81	10.3741	ribosomal protein S16 [Populus trichocarpa]
comp35811_c0_seq1	-36.9409	0.0338338	78	4.87335	2	0.131923	PREDICTED: isoflavone 3'-hydroxylase-like [Sesamum indicum]
comp35830_c0_seq2	-4.49903	0.0336966	60	4.49903	0	0	not available
comp35833_c0_seq1	-5.45358	0.000169019	190	25.015	33	4.58689	PREDICTED: gibberellin-regulated protein 1-like [Nicotiana tomentosiformis]
comp35849_c0_seq1	2.39559	1.58934e-05	301	32.6654	683	78.2528	PREDICTED: uncharacterized protein LOC105176797 [Sesamum indicum]
comp35858_c0_seq1	-9.54488	0.000212237	131	18.855	13	1.9754	PREDICTED: protein ECERIFERUM 1-like [Sesamum indicum]
comp35858_c1_seq1	-18.2336	0.00453266	77	9.48796	4	0.520355	PREDICTED: protein ECERIFERUM 1-like [Sesamum indicum]
comp35858_c2_seq1	-13.7344	0.00383146	58	10.4056	4	0.757629	PREDICTED: protein ECERIFERUM 1-like [Sesamum indicum]
comp35861_c0_seq1	-23.5748	9.93599e-05	224	17.1755	9	0.728555	PREDICTED: terpene synthase 10-like [Sesamum indicum]
comp35861_c2_seq1	-4.29624	0.0131959	127	12.8136	28	2.98251	PREDICTED: terpene synthase 10-like [Sesamum indicum]
comp35892_c0_seq2	-128.819	0.00946637	136	6.87442	1	0.0533647	PREDICTED: protein CYPRO4 [Sesamum indicum]
comp35904_c0_seq3	2.4576	0	1760	192.849	4097	473.945	PREDICTED: auxin-binding protein ABP19a [Sesamum indicum]
comp35907_c1_seq4	-3.25003	0	5061	531.682	1475	163.593	PREDICTED: probable aquaporin PIP1-5 [Sesamum indicum]
comp35931_c0_seq2	-3.90898	0.0477565	29	3.90898	0	0	PREDICTED: grpE protein homolog, mitochondrial isoform X1 [Sesamum indicum]
comp35956_c0_seq1	-4.34327	0.00107331	188	22.1222	41	5.09344	PREDICTED: 17.9 kDa class II heat shock protein-like [Populus euphratica]
comp35957_c1_seq4	-2.20042	0.00771712	906	34.4622	390	15.6616	PREDICTED: delta-1-pyrroline-5-carboxylate synthase [Sesamum indicum]
comp35965_c0_seq2	4.49345	0	242	36.4801	1030	163.921	PREDICTED: probable calcium-binding protein CML29 [Sesamum indicum]
comp35977_c0_seq1	-2.12777	0.00147607	465	52.5332	207	24.6893	PREDICTED: protein CREG1-like [Sesamum indicum]
comp35981_c0_seq1	-3.30241	4.37293e-05	258	44.561	74	13.4935	PREDICTED: non-specific lipid-transfer protein 1-like [Sesamum indicum]
comp36007_c1_seq1	-6.48856	0.0107606	139	6.48856	0	0	PREDICTED: probable glucan 1,3-beta-glucosidase A-like [Cicer arietinum]
comp36015_c0_seq1	-4.92545	0.0489081	52	7.31901	10	1.48596	uncharacterized protein LOC100792377 [Glycine max]
comp36033_c0_seq1	-10.952	4.00169e-05	185	22.2312	16	2.02987	PREDICTED: uncharacterized protein LOC105172976 [Sesamum indicum]
comp36033_c0_seq3	6.33445	0.000924832	23	2.8375	138	17.974	PREDICTED: uncharacterized protein LOC105172976 [Sesamum indicum]
comp36050_c0_seq2	-3.0678	0.018024	217	16.2476	67	5.29617	PREDICTED: bifunctional epoxide hydrolase 2-like [Sesamum indicum]
comp36087_c0_seq2	-4.56965	0.0323318	30	4.56965	0	0	PREDICTED: diphthamide biosynthesis protein 3-like [Sesamum indicum]
comp36088_c3_seq1	13.3727	0.0346962	3	0.41993	38	5.61561	PREDICTED: beta-amyrin 28-oxidase-like [Sesamum indicum]
comp36143_c0_seq3	-2.76522	0.00323441	181	28.8195	62	10.4221	uncharacterized protein LOC100780885 [Glycine max]
comp36176_c2_seq2	3.04992	0.0241363	36	4.92418	104	15.0183	PREDICTED: 29 kDa ribonucleoprotein A, chloroplastic-like [Sesamum indicum]
comp36196_c0_seq1	-5.28585	0.0213405	79	5.28585	0	0	PREDICTED: uncharacterized protein LOC102613847 isoform X1 [Citrus sinensis]
comp36234_c1_seq5	-13.8923	0.0411142	44	5.17752	3	0.372691	PREDICTED: GDT1-like protein 4 [Sesamum indicum]
comp36250_c1_seq1	-12.3136	0.0246595	26	6.44642	2	0.52352	PREDICTED: galactinol--sucrose galactosyltransferase [Sesamum indicum]
comp36250_c2_seq1	-19.1808	0.000498073	81	14.1581	4	0.738136	PREDICTED: galactinol--sucrose galactosyltransferase [Sesamum indicum]
comp36250_c3_seq1	-12.1558	0.000441765	77	15.8196	6	1.30141	PREDICTED: galactinol--sucrose galactosyltransferase [Sesamum indicum]
comp36255_c0_seq1	-3797.33	0	4009	381.447	1	0.100451	PREDICTED: mannosyl-oligosaccharide 1,2-alpha-mannosidase MNS3 [Solanum lycopersicum]
comp36290_c0_seq2	-9.90919	9.93349e-09	408	44.6099	39	4.50188	PREDICTED: 14 kDa proline-rich protein DC2.15-like [Sesamum indicum]
comp36290_c0_seq4	-2.42708	1.90356e-08	1212	128.252	473	52.8421	PREDICTED: 14 kDa proline-rich protein DC2.15-like [Sesamum indicum]
comp36291_c0_seq7	2.82411	0.0474487	40	4.53911	107	12.8189	PREDICTED: histone H2A.1 [Fragaria vesca subsp. vesca]
comp36296_c0_seq1	-3.84825	0	3884	340.906	956	88.5871	PREDICTED: probable glutathione S-transferase [Vitis vinifera]
comp36311_c0_seq6	-5.32393	0.000534605	163	21.5158	29	4.04134	PREDICTED: upstream activation factor subunit spp27-like [Sesamum indicum]
comp36316_c0_seq3	3.50118	0.00563174	98	5.53883	325	19.3924	PREDICTED: ferruginol synthase-like, partial [Sesamum indicum]
comp36325_c0_seq1	2.1439	0.00133333	228	24.9024	463	53.3881	PREDICTED: uncharacterized protein LOC105166728 [Sesamum indicum]
comp36370_c0_seq1	-2.81375	0.0152794	202	19.095	68	6.78633	PREDICTED: bidirectional sugar transporter SWEET14-like [Sesamum indicum]
comp36379_c3_seq2	2.64571	0.0345519	83	6.04572	208	15.9952	PREDICTED: uncharacterized protein LOC105159444 [Sesamum indicum]
comp36387_c0_seq1	6.09541	2.50556e-05	53	4.87003	306	29.6849	PREDICTED: uncharacterized protein LOC105176096 [Sesamum indicum]
comp36432_c1_seq1	4.39892	3.70873e-06	48	10.0438	200	44.1821	PREDICTED: phospholipase A-2-activating protein [Fragaria vesca subsp. vesca]
comp36432_c1_seq3	3.51953	0	896	114.131	2987	401.689	not available
comp36481_c1_seq1	-3.59283	0.0262451	220	12.0725	58	3.36017	PREDICTED: beta-amyrin synthase [Sesamum indicum]
comp36482_c0_seq3	5.80658	0.00669318	16	2.17393	88	12.6231	PREDICTED: protein HEADING DATE 3A-like [Sesamum indicum]
comp36507_c1_seq1	-2.99947	0.00241404	171	27.4849	54	9.16325	PREDICTED: uncharacterized protein LOC105156833 [Sesamum indicum]
comp36533_c0_seq1	-2.35478	2.38819e-06	1959	95.197	788	40.4271	PREDICTED: NADP-dependent malic enzyme [Sesamum indicum]
comp36534_c1_seq1	-2.59087	0.0301535	186	17.184	68	6.63252	PREDICTED: stem-specific protein TSJT1-like [Sesamum indicum]
comp36543_c3_seq2	8.37052	0.00579366	14	1.31731	111	11.0265	PREDICTED: putative glutamine amidotransferase YLR126C [Sesamum indicum]
comp36545_c0_seq1	2.15288	0.0490821	102	9.24743	208	19.9087	PREDICTED: pirin-like protein [Sesamum indicum]
comp36552_c0_seq1	-2.16112	0.00128158	632	52.1902	277	24.1496	probable xyloglucan endotransglucosylase/hydrolase protein 23 precursor [Pyrus x bretschneideri]
comp36606_c0_seq1	-20.4809	5.86649e-06	245	20.4809	0	0	uncharacterized protein LOC100383982 [Zea mays]
comp36632_c0_seq1	11.4801	0	127	9.06281	1381	104.042	PREDICTED: UDP-glucuronic acid decarboxylase 6-like [Sesamum indicum]
comp36647_c0_seq1	3.20734	0	1079	82.4239	3278	264.361	PREDICTED: probable pyridoxal biosynthesis protein PDX1 [Solanum lycopersicum]
comp36665_c0_seq1	-3.29606	2.01207e-08	1291	84.1695	371	25.5364	PREDICTED: 26S protease regulatory subunit 6A homolog [Sesamum indicum]
comp36666_c0_seq2	-4.14682	0.0414638	61	4.14682	0	0	conserved hypothetical protein [Ricinus communis]
comp36693_c0_seq2	-4.5727	0.0172508	140	11.2778	29	2.46634	Concanavalin-A [Medicago truncatula]
comp36712_c0_seq1	49.6199	0.00662952	4	0.158235	188	7.85158	PREDICTED: beta-phellandrene synthase (neryl-diphosphate-cyclizing), chloroplastic-like [Sesamum indicum]
comp36723_c0_seq1	3.01082	0.0384233	27	4.27234	77	12.8632	PREDICTED: uncharacterized protein LOC105165067 [Sesamum indicum]
comp36725_c0_seq2	2.82013	1.00377e-06	219	27.7227	585	78.1817	PREDICTED: uncharacterized protein LOC105176481 [Sesamum indicum]
comp36740_c1_seq1	4.57488	0.0197588	24	2.37906	104	10.8839	PREDICTED: uncharacterized protein LOC105160689 [Sesamum indicum]
comp36745_c0_seq1	-44.6368	2.24158e-11	463	44.6368	0	0	PREDICTED: uncharacterized protein LOC100777485 [Glycine max]
comp36753_c0_seq3	9.38354	0.0022168	0	0	129	9.38354	PREDICTED: uncharacterized protein LOC104884099 [Beta vulgaris subsp. vulgaris]
comp36753_c0_seq4	10.6865	0.00109444	0	0	476	10.6865	PREDICTED: uncharacterized protein LOC104884099 [Beta vulgaris subsp. vulgaris]
comp36760_c0_seq3	-2.87851	0.0129663	234	19.4338	77	6.75136	PREDICTED: probable pectate lyase 4 isoform X1 [Sesamum indicum]
comp36785_c0_seq1	-43.887	0.000375225	139	13.5158	3	0.307968	PREDICTED: vesicle-associated protein 1-1-like [Sesamum indicum]
comp36807_c1_seq1	-24.9314	5.7545e-07	229	24.9314	0	0	PREDICTED: probable calcium-binding protein CML18 [Sesamum indicum]
comp36822_c0_seq1	-7.92205	0.0107137	92	9.57619	11	1.2088	PREDICTED: putative methyltransferase DDB_G0268948 [Nicotiana tomentosiformis]
comp36843_c0_seq2	-23.68	0.0022558	75	10.5709	3	0.446404	PREDICTED: putative late blight resistance protein homolog R1B-19 isoform X1 [Sesamum indicum]
comp36930_c0_seq1	-18.2466	1.89561e-05	289	18.2466	0	0	PREDICTED: elongation factor 1-alpha [Beta vulgaris subsp. vulgaris]
comp36930_c0_seq2	-26.4666	2.59239e-07	394	26.4666	0	0	PREDICTED: elongation factor 1-alpha [Beta vulgaris subsp. vulgaris]
comp36953_c0_seq2	3.62564	0.00146882	76	6.81746	261	24.7176	PREDICTED: pathogen-related protein-like [Nelumbo nucifera]
comp36954_c0_seq1	-2.29276	0.000560919	518	53.4269	214	23.3025	PREDICTED: tropinone reductase 1-like [Sesamum indicum]
comp36968_c0_seq2	8.01121	0.00372886	17	1.54674	129	12.3913	PREDICTED: heterodimeric geranylgeranyl pyrophosphate synthase small subunit, chloroplastic-like [Sesamum indicum]
comp37042_c1_seq1	-7.45921	0.00704744	126	10.9461	16	1.46746	PREDICTED: peptidyl-prolyl cis-trans isomerase CYP57 [Brassica rapa]
comp37046_c4_seq1	-2.15728	0.00114489	517	53.432	227	24.7682	PREDICTED: uncharacterized protein LOC105168359 [Sesamum indicum]
comp37078_c0_seq2	-4.26241	0.0207623	63	11.2236	14	2.63316	PREDICTED: uncharacterized protein LOC104211068 [Nicotiana sylvestris]
comp37080_c1_seq1	2.04209	0.00371594	213	23.7477	412	48.4949	PREDICTED: transcription factor MYB1R1 [Sesamum indicum]
comp37086_c0_seq2	-4.56534	3.42608e-11	1070	87.4389	222	19.1528	PREDICTED: chlorophyll a-b binding protein 4, chloroplastic [Sesamum indicum]
comp37088_c0_seq3	2.1269	0.00413964	274	20.3806	552	43.3474	PREDICTED: uncharacterized protein LOC105179587 [Sesamum indicum]
comp37092_c0_seq7	2.23945	0.000404593	297	26.5484	630	59.4539	PREDICTED: peroxiredoxin Q, chloroplastic [Sesamum indicum]
comp37121_c0_seq18	-12.1558	0.032535	77	5.85563	6	0.481716	PREDICTED: uncharacterized protein LOC105163596 [Sesamum indicum]
comp37121_c0_seq25	-7.8302	0.0123734	124	9.24359	15	1.1805	PREDICTED: uncharacterized protein LOC105163596 [Sesamum indicum]
comp37125_c3_seq2	30.7656	3.02495e-08	0	0	320	30.7656	PREDICTED: uncharacterized protein LOC105175041 [Sesamum indicum]
comp37128_c1_seq1	-29.3632	1.07213e-06	279	26.3006	9	0.895698	PREDICTED: heat shock cognate 70 kDa protein 2-like [Sesamum indicum]
comp37128_c3_seq1	-11.6032	2.50252e-05	196	23.0369	16	1.98539	PREDICTED: heat shock cognate 70 kDa protein-like [Solanum tuberosum]
comp37165_c0_seq2	-2.26505	0.0220961	165	24.0544	69	10.6198	PREDICTED: uncharacterized protein LOC105168911 [Sesamum indicum]
comp37167_c0_seq2	-2.45548	0.000524272	407	47.8921	157	19.5041	PREDICTED: uncharacterized protein LOC104234167 [Nicotiana sylvestris]
comp37167_c0_seq5	2.47619	0.0002039	220	22.131	516	54.8006	PREDICTED: uncharacterized protein LOC101243831 [Solanum lycopersicum]
comp37182_c0_seq2	-2.46272	1.80097e-09	1183	143.343	455	58.205	PREDICTED: squidulin [Sesamum indicum]
comp37185_c1_seq1	-4.68905	0.0301536	56	4.68905	0	0	tryptophan synthase beta subunit [Chlamydomonas reinhardtii]
comp37195_c0_seq1	-6.08915	0.0187854	90	9.17128	14	1.50617	PREDICTED: ethylene-responsive transcription factor ERF017-like [Sesamum indicum]
comp37215_c0_seq1	-22.2939	0	965	101.378	41	4.54734	PREDICTED: cucumber peeling cupredoxin-like [Sesamum indicum]
comp37233_c3_seq1	18.6074	0.000998744	8	0.686794	141	12.7795	PREDICTED: uncharacterized protein LOC104444365 [Eucalyptus grandis]
comp37233_c3_seq2	8.44593	0.00391611	17	1.42229	136	12.0126	PREDICTED: uncharacterized protein LOC105175733 [Sesamum indicum]
comp37237_c0_seq1	-50.1897	1.30984e-12	560	50.1897	0	0	PREDICTED: nifU-like protein 3, chloroplastic [Sesamum indicum]
comp37237_c0_seq2	34.1862	5.22454e-09	0	0	381	34.1862	PREDICTED: nifU-like protein 3, chloroplastic [Sesamum indicum]
comp37251_c0_seq1	-102.061	0	3017	177.098	28	1.73522	PREDICTED: anthocyanidin 3-O-glucoside 5-O-glucosyltransferase 1-like [Solanum tuberosum]
comp37258_c0_seq1	-4.9831	0.0289256	121	8.93498	23	1.79306	PREDICTED: glutelin type-A 3-like [Sesamum indicum]
comp37262_c0_seq2	-18.3126	0.0256008	58	5.86347	3	0.320188	PREDICTED: cytochrome b-c1 complex subunit 7 [Sesamum indicum]
comp37267_c0_seq1	-3.01609	0.0231328	121	15.2981	38	5.07217	Uncharacterized protein TCM_006565 [Theobroma cacao]
comp37272_c0_seq6	2.27944	0.00413687	176	16.5757	380	37.7834	Tetratricopeptide repeat-like superfamily protein, putative [Theobroma cacao]
comp37279_c0_seq2	-2.35351	0.0236666	487	21.92	196	9.31375	PREDICTED: BTB/POZ domain-containing protein At5g48800 [Sesamum indicum]
comp37282_c0_seq2	-14.9184	0.0291071	63	5.82039	4	0.390148	PREDICTED: secoisolariciresinol dehydrogenase-like isoform X2 [Citrus sinensis]
comp37290_c1_seq1	-7.38817	0.0133676	78	9.26392	10	1.25389	PREDICTED: ethylene-responsive transcription factor WIN1-like [Nicotiana sylvestris]
comp37294_c0_seq1	-3.43576	0.000136734	399	37.1998	110	10.8272	PREDICTED: ras-related protein RABB1c [Sesamum indicum]
comp37306_c0_seq2	-3.94667	4.00999e-05	275	37.7673	66	9.56941	PREDICTED: cysteine proteinase inhibitor A-like [Sesamum indicum]
comp37310_c0_seq1	-2.11805	0.0358611	161	23.1076	72	10.9099	conserved hypothetical protein [Ricinus communis]
comp37322_c0_seq1	-10.5245	0.00169172	200	13.1403	18	1.24855	PREDICTED: uncharacterized protein LOC105158870 [Sesamum indicum]
comp37330_c1_seq1	-14.7763	0.0043739	78	9.94799	5	0.673237	PREDICTED: uncharacterized protein LOC105178322 [Sesamum indicum]
comp37350_c0_seq3	-12.0768	5.53455e-11	459	55.1575	36	4.56722	PREDICTED: histone H1 [Sesamum indicum]
comp37353_c1_seq1	-2.04381	1.03124e-05	1450	110.268	672	53.9522	PREDICTED: uncharacterized protein LOC104905624 [Beta vulgaris subsp. vulgaris]
comp37355_c0_seq5	-3.08391	0.040606	140	12.1005	43	3.92373	PREDICTED: uncharacterized protein At4g22758-like [Sesamum indicum]
comp37367_c1_seq1	-3.13629	0.00527171	298	22.0211	90	7.02139	Homeobox protein, putative isoform 1 [Theobroma cacao]
comp37386_c1_seq1	-66.5409	1.84028e-07	281	28.3794	4	0.426495	PREDICTED: transcription repressor MYB6-like [Pyrus x bretschneideri]
comp37386_c1_seq2	-195.124	2.43337e-10	412	40.6036	2	0.208092	PREDICTED: transcription repressor MYB6-like [Pyrus x bretschneideri]
comp37398_c0_seq1	4.7121	0	1567	80.9337	6994	381.367	PREDICTED: GDP-mannose 3,5-epimerase 2 [Sesamum indicum]
comp37398_c0_seq2	-8.8598	0	7670	400.613	820	45.217	PREDICTED: GDP-mannose 3,5-epimerase 2 [Sesamum indicum]
comp37428_c0_seq1	-2.14723	0.00103323	603	54.9129	266	25.5739	PREDICTED: probable acetyltransferase NATA1-like [Sesamum indicum]
comp37430_c0_seq1	-2.01073	0.0152127	484	34.6599	228	17.2375	PREDICTED: F-box protein 7 [Sesamum indicum]
comp37435_c0_seq1	4.36509	0.00211198	52	4.49445	215	19.6187	PREDICTED: uncharacterized protein LOC105173291 [Sesamum indicum]
comp37438_c0_seq1	2.13266	2.01418e-05	648	44.6774	1309	95.2819	PREDICTED: GDSL esterase/lipase At5g33370-like isoform X1 [Nicotiana sylvestris]
comp37442_c0_seq1	-2.34702	0.000395266	783	54.0218	316	23.0172	PREDICTED: 1-aminocyclopropane-1-carboxylate oxidase 5-like [Sesamum indicum]
comp37442_c0_seq3	-4.36765	0.0211163	166	10.9488	36	2.5068	PREDICTED: 1-aminocyclopropane-1-carboxylate oxidase 5-like [Sesamum indicum]
comp37445_c1_seq1	-3.16451	0.0139934	147	16.9072	44	5.34274	PREDICTED: uncharacterized protein LOC105170170 isoform X2 [Sesamum indicum]
comp37451_c1_seq4	3.91212	0.0482112	0	0	62	3.91212	PREDICTED: magnesium transporter MRS2-3-like [Sesamum indicum]
comp37465_c0_seq1	32.728	0.0222536	2	0.175544	62	5.74519	PREDICTED: putative ER lumen protein-retaining receptor C28H8.4 [Sesamum indicum]
comp37470_c1_seq1	-10.1035	0.00110446	160	14.3652	15	1.42181	PREDICTED: transcription factor bHLH130-like [Sesamum indicum]
comp37547_c2_seq3	-4.8092	0.0281157	74	4.8092	0	0	PREDICTED: wall-associated receptor kinase-like 8 [Beta vulgaris subsp. vulgaris]
comp37547_c2_seq5	-4.71228	0.0297479	72	4.71228	0	0	PREDICTED: wall-associated receptor kinase-like 8 [Beta vulgaris subsp. vulgaris]
comp37569_c0_seq1	-10.2416	3.62746e-05	173	22.9249	16	2.2384	not available
comp37596_c2_seq2	-5.18738	0.0225861	45	5.18738	0	0	PREDICTED: glutathione transferase GST 23-like [Sesamum indicum]
comp37621_c4_seq1	-8.71425	0.0372741	92	6.15163	10	0.705927	not available
comp37674_c0_seq1	3.89324	0.0487547	0	0	30	3.89324	PREDICTED: transcription factor bHLH150 [Sesamum indicum]
comp37681_c0_seq1	-8.99841	0.0313434	57	6.49718	6	0.722036	PREDICTED: calmodulin-like protein 11 [Sesamum indicum]
comp37719_c0_seq2	-5.86699	0.0153354	415	9.96226	67	1.69802	PREDICTED: probable disease resistance RPP8-like protein 2 [Sesamum indicum]
comp37772_c0_seq4	2.10152	0.0490022	106	9.9739	211	20.9604	PREDICTED: probable glutathione S-transferase parC [Vitis vinifera]
comp37775_c0_seq1	-16.8487	3.96085e-05	187	16.8487	0	0	PREDICTED: putative pectinesterase 11 [Nicotiana sylvestris]
comp37790_c0_seq1	-5.10036	0.0237496	49	5.10036	0	0	hypothetical protein SORBIDRAFT_09g014671, partial [Sorghum bicolor]
comp37796_c0_seq1	-27.4688	0.0380609	29	4.78961	1	0.174365	PREDICTED: kirola-like [Sesamum indicum]
comp37807_c1_seq10	4.34174	0.00129798	80	4.96785	329	21.5691	PREDICTED: ADP,ATP carrier protein, mitochondrial-like [Sesamum indicum]
comp37866_c0_seq7	-599.579	0.000330112	633	12.9242	1	0.0215555	hypothetical protein PRUPE_ppa017790mg [Prunus persica]
comp37866_c2_seq2	-5.25266	0.000534741	122	21.6966	22	4.1306	PREDICTED: probable LRR receptor-like serine/threonine-protein kinase At3g47570 [Sesamum indicum]
comp37870_c0_seq2	-2.67246	0.0214411	158	18.4641	56	6.90902	PREDICTED: 40S ribosomal protein S11-like [Sesamum indicum]
comp37896_c0_seq1	-21.1384	0	2678	260.895	120	12.3423	PREDICTED: phospholipid hydroperoxide glutathione peroxidase 1, chloroplastic-like [Sesamum indicum]
comp37896_c0_seq2	15.707	0	188	15.6263	2797	245.441	PREDICTED: phospholipid hydroperoxide glutathione peroxidase 1, chloroplastic-like [Sesamum indicum]
comp37904_c0_seq1	12.285	0.000563747	11	1.2441	128	15.2838	PREDICTED: probable xyloglucan endotransglucosylase/hydrolase protein 32 [Sesamum indicum]
comp37904_c0_seq2	7.67172	0.00600271	15	1.47543	109	11.3191	Xyloglucan endotransglucosylase/hydrolase protein 2 precursor, putative [Ricinus communis]
comp37917_c13_seq1	-9.76735	0.00175343	224	9.76735	0	0	PREDICTED: putative late blight resistance protein homolog R1A-10 [Sesamum indicum]
comp37965_c1_seq3	-20.3648	0.00308644	86	10.1314	4	0.497495	PREDICTED: protein disulfide isomerase-like 5-2 [Sesamum indicum]
comp37974_c0_seq1	-2.25986	0.00748507	606	32.9879	254	14.5973	PREDICTED: protein PHYTOCHROME KINASE SUBSTRATE 4-like [Sesamum indicum]
comp37996_c0_seq4	-9.31415	0.0461173	59	5.5108	6	0.591659	PREDICTED: uncharacterized protein LOC105168054 [Sesamum indicum]
comp38009_c1_seq1	-2.0128	0.0121603	323	36.8999	152	18.3326	PREDICTED: uncharacterized protein LOC105174003 [Sesamum indicum]
comp38018_c10_seq2	-4.97281	0.03832	63	8.04498	12	1.61779	PREDICTED: uncharacterized protein At5g50100, mitochondrial [Sesamum indicum]
comp38019_c2_seq2	8.40495	0.00378425	0	0	50	8.40495	PREDICTED: uncharacterized protein LOC104092452 [Nicotiana tomentosiformis]
comp38041_c0_seq1	-2.11936	0.0477228	358	20.5413	160	9.69219	PREDICTED: serine carboxypeptidase-like 40 [Sesamum indicum]
comp38054_c0_seq2	-2.92771	0.0410178	204	12.856	66	4.39116	PREDICTED: uncharacterized protein LOC105161548 [Sesamum indicum]
comp38067_c0_seq1	-3.94232	0.0468168	99	3.94232	0	0	PREDICTED: uncharacterized protein LOC104714912 [Camelina sativa]
comp38078_c0_seq2	5.50097	0.00930597	19	2.17791	99	11.9806	PREDICTED: acid phosphatase 1-like [Nicotiana sylvestris]
comp38088_c0_seq1	-2.42229	0.000590799	647	48.0899	253	19.8531	PREDICTED: protein YLS9-like [Sesamum indicum]
comp38100_c0_seq1	-2.80509	1.39767e-07	1306	90.3499	441	32.2093	PREDICTED: uncharacterized protein LOC105177426 isoform X1 [Sesamum indicum]
comp38141_c0_seq1	-2.48312	4.17034e-05	755	65.6458	288	26.4369	PREDICTED: S-formylglutathione hydrolase [Sesamum indicum]
comp38168_c0_seq1	2.95828	1.79856e-14	672	60.9243	1883	180.231	PREDICTED: 3-oxoacyl-[acyl-carrier-protein] reductase, chloroplastic-like [Solanum lycopersicum]
comp38171_c1_seq1	-42.6241	0.00462141	45	8.58734	1	0.201467	PREDICTED: NADH dehydrogenase [ubiquinone] 1 beta subcomplex subunit 3-B [Sesamum indicum]
comp38188_c0_seq1	-4.07041	0.00654389	159	16.122	37	3.96078	PREDICTED: expansin-like B1 [Sesamum indicum]
comp38218_c1_seq1	-7.19172	0.00826047	205	10.6855	27	1.48581	PREDICTED: heat shock protein 82 [Nicotiana sylvestris]
comp38218_c1_seq2	-12.8783	3.41911e-10	707	49.7896	52	3.86616	PREDICTED: heat shock protein 82 [Nicotiana sylvestris]
comp38221_c0_seq1	-2.4346	0.0182649	329	22.5008	128	9.24206	PREDICTED: putative glucose-6-phosphate 1-epimerase [Sesamum indicum]
comp38243_c0_seq1	-102.104	0	1019	102.104	0	0	PREDICTED: protein AUXIN RESPONSE 4 [Camelina sativa]
comp38243_c0_seq2	-71.6821	0	676	71.6821	0	0	hypothetical protein SORBIDRAFT_0011s007570 [Sorghum bicolor]
comp38244_c0_seq2	-3.85753	0.0492457	36	3.85753	0	0	PREDICTED: bifunctional riboflavin kinase/FMN phosphatase-like isoform X2 [Sesamum indicum]
comp38247_c0_seq6	6.525	0.0107321	0	0	330	6.525	PREDICTED: uncharacterized protein LOC103868780 [Brassica rapa]
comp38247_c0_seq9	8.98055	0.00276143	0	0	441	8.98055	PREDICTED: uncharacterized protein LOC102624640 [Citrus sinensis]
comp38298_c0_seq2	-3.29766	0.0245439	188	13.5104	54	4.09697	not available
comp38298_c0_seq3	-5.74707	4.49401e-07	540	43.6728	89	7.59914	not available
comp38330_c0_seq3	-2.549	2.25431e-07	845	100.476	314	39.4179	PREDICTED: protein YLS3-like [Sesamum indicum]
comp38343_c2_seq4	2.30943	0.00206281	144	18.4347	315	42.5738	PREDICTED: glutaredoxin-C6 [Vitis vinifera]
comp38355_c0_seq1	-19.4176	0.00137345	82	11.9372	4	0.614762	PREDICTED: transcription factor bHLH35 [Sesamum indicum]
comp38371_c0_seq1	2.32941	2.92093e-05	218	33.1071	481	77.1201	PREDICTED: calvin cycle protein CP12-1, chloroplastic-like [Sesamum indicum]
comp38371_c0_seq3	2.07864	0.000494202	225	32.3388	443	67.2206	PREDICTED: calvin cycle protein CP12-1, chloroplastic-like [Sesamum indicum]
comp38371_c0_seq4	2.70026	0.0200874	52	6.95402	133	18.7777	PREDICTED: calvin cycle protein CP12-1, chloroplastic-like [Sesamum indicum]
comp38382_c1_seq1	-2.40611	0.0205013	221	22.1224	87	9.19425	PREDICTED: uncharacterized protein At5g01610-like [Sesamum indicum]
comp38392_c7_seq1	-5.81497	0.0157624	103	5.81497	0	0	PREDICTED: probable WRKY transcription factor 7 [Sesamum indicum]
comp38392_c7_seq4	-5.14337	0.0231669	32	5.14337	0	0	PREDICTED: LOW QUALITY PROTEIN: uncharacterized protein LOC103954956 [Pyrus x bretschneideri]
comp38519_c0_seq3	-6.64233	0.00986795	41	6.64233	0	0	PREDICTED: glycine-rich protein A3 isoform X2 [Nicotiana tomentosiformis]
comp38556_c0_seq1	-2.9097	0.000191278	470	43.1871	153	14.8424	PREDICTED: LOW QUALITY PROTEIN: probable esterase KAI2 [Sesamum indicum]
comp38587_c0_seq1	-5.86417	0	2074	198.076	335	33.7773	PREDICTED: probable chalcone--flavonone isomerase 3 [Fragaria vesca subsp. vesca]
comp38619_c0_seq1	2.54698	0.0280068	80	7.19528	193	18.3262	PREDICTED: uncharacterized protein LOC105155373 [Sesamum indicum]
comp38619_c0_seq2	2.40474	0.00696683	126	12.6376	287	30.3902	PREDICTED: uncharacterized protein LOC105155373 [Sesamum indicum]
comp38633_c1_seq1	-4.73787	0.0293076	61	4.73787	0	0	alpha tubulin 2 [Micromonas sp. RCC299]
comp38667_c0_seq1	-3.35534	0.000359807	418	33.3821	118	9.94893	PREDICTED: LOW QUALITY PROTEIN: ethylene-responsive transcription factor ERF061 [Sesamum indicum]
comp38704_c0_seq2	2.19651	0.0110376	149	14.5158	310	31.8842	PREDICTED: probable carbohydrate esterase At4g34215 [Sesamum indicum]
comp38707_c0_seq2	-4.30546	0.00772838	300	14.7757	66	3.43185	PREDICTED: alkaline/neutral invertase CINV2-like [Sesamum indicum]
comp38749_c0_seq2	-2.10873	0.0165636	305	30.4114	137	14.4216	PREDICTED: uncharacterized protein LOC105157814 [Sesamum indicum]
comp38749_c0_seq3	-4.85441	0.0246098	82	9.62679	16	1.9831	PREDICTED: uncharacterized protein LOC105157814 [Sesamum indicum]
comp38761_c1_seq1	-6.09761	0.0191862	103	9.10323	16	1.49292	PREDICTED: homeobox-leucine zipper protein ATHB-12-like [Sesamum indicum]
comp38763_c0_seq1	-294.106	5.01565e-12	621	48.05	2	0.163376	PREDICTED: glutathione S-transferase T3-like [Camelina sativa]
comp38763_c0_seq2	-285.108	0	1204	91.7661	4	0.321865	PREDICTED: glutathione S-transferase T3-like [Zea mays]
comp38765_c1_seq2	-3.18117	1.10852e-08	1246	90.8235	371	28.5504	PREDICTED: uncharacterized protein LOC104245894 isoform X1 [Nicotiana sylvestris]
comp38765_c1_seq3	5.81238	1.66357e-06	91	6.77369	501	39.3713	PREDICTED: uncharacterized protein LOC104245894 isoform X1 [Nicotiana sylvestris]
comp38765_c2_seq3	-4.82212	0.0238175	112	9.7799	22	2.02813	PREDICTED: uncharacterized protein LOC105170581 [Sesamum indicum]
comp38768_c1_seq2	-2.99947	0.0288021	171	14.2714	54	4.75799	PREDICTED: myb-related protein 308-like [Sesamum indicum]
comp38771_c1_seq2	-25.1956	1.67375e-06	266	25.7909	10	1.02363	PREDICTED: vesicle transport v-SNARE 11 isoform X1 [Sesamum indicum]
comp38771_c1_seq3	325.168	1.57961e-08	1	0.0994177	308	32.3275	PREDICTED: vesicle transport v-SNARE 11 isoform X1 [Sesamum indicum]
comp38795_c2_seq1	-14.6816	0.00918353	62	8.3241	4	0.566974	PREDICTED: alpha/beta hydrolase domain-containing protein 17B-like [Sesamum indicum]
comp38801_c0_seq3	-2.79337	0.000106011	637	49.2506	216	17.6313	PREDICTED: cinnamoyl-CoA reductase 1-like [Sesamum indicum]
comp38801_c0_seq4	-2.14513	0.00822605	539	35.6893	238	16.6373	PREDICTED: cinnamoyl-CoA reductase 1-like [Sesamum indicum]
comp38811_c1_seq1	4.56291	0.0328838	0	0	90	4.56291	PREDICTED: uncharacterized protein LOC104604981 [Nelumbo nucifera]
comp38838_c0_seq2	22.5024	4.44089e-16	35	3.33952	746	75.1472	PREDICTED: uncharacterized protein LOC103438095 [Malus domestica]
comp38851_c0_seq1	5.27871	0.0276737	30	1.66872	150	8.80868	PREDICTED: piriformospora indica-insensitive protein 2-like [Sesamum indicum]
comp38898_c1_seq2	2.11862	0.027129	148	12.2516	297	25.9563	PREDICTED: uncharacterized protein LOC105156865 isoform X1 [Sesamum indicum]
comp38900_c3_seq1	13.1968	0.0306929	4	0.446943	50	5.89821	hypothetical protein POPTR_0002s05180g [Populus trichocarpa]
comp38901_c1_seq4	-2.07759	0.000299849	465	71.4705	212	34.4007	PREDICTED: 60S ribosomal protein L14-2 [Sesamum indicum]
comp38910_c0_seq2	-33.1521	0.0442829	35	4.41959	1	0.133313	PREDICTED: bidirectional sugar transporter SWEET16-like [Nicotiana sylvestris]
comp38911_c0_seq1	-19.7874	0	4763	380.082	228	19.2083	PREDICTED: chalcone synthase [Sesamum indicum]
comp38911_c0_seq2	-9.14492	0	15824	1020.58	1639	111.601	PREDICTED: chalcone synthase [Sesamum indicum]
comp38915_c0_seq1	-8.8631	0.000262553	262	18.7754	28	2.11838	PREDICTED: LOW QUALITY PROTEIN: uncharacterized protein LOC105164253 [Sesamum indicum]
comp38918_c0_seq1	115.076	0.0026451	1	0.0808113	109	9.29943	PREDICTED: protein AUXIN-REGULATED GENE INVOLVED IN ORGAN SIZE [Sesamum indicum]
comp38921_c0_seq4	57.7139	0.000299826	3	0.239209	164	13.8057	PREDICTED: uncharacterized protein LOC105177601 [Sesamum indicum]
comp38959_c1_seq15	-17.8318	2.35823e-05	368	17.8318	0	0	not available
comp38959_c1_seq30	-14.3258	0.000150904	256	14.3258	0	0	not available
comp38964_c3_seq4	-2.47313	2.90832e-11	1141	174.059	437	70.3801	PREDICTED: MLP-like protein 423 [Sesamum indicum]
comp39021_c0_seq4	2.24722	1.0798e-12	1610	106.466	3427	239.252	PREDICTED: thioredoxin-like protein CDSP32, chloroplastic [Sesamum indicum]
comp39057_c0_seq5	-3.38496	0.000586134	461	30.7041	129	9.07075	PREDICTED: shikimate kinase, chloroplastic-like [Sesamum indicum]
comp39057_c0_seq9	-2.70347	0.00386309	411	28.6472	144	10.5964	PREDICTED: shikimate kinase, chloroplastic-like [Sesamum indicum]
comp39063_c0_seq1	-2.81579	1.11022e-16	2509	222.713	844	79.0944	PREDICTED: probable phospholipid hydroperoxide glutathione peroxidase isoform X1 [Sesamum indicum]
comp39088_c0_seq1	-2.83714	0	3178	264.582	1061	93.2565	PREDICTED: uncharacterized protein LOC105170205 [Sesamum indicum]
comp39088_c0_seq2	211.764	0	12	1.01818	2407	215.615	PREDICTED: uncharacterized protein LOC105170205 [Sesamum indicum]
comp39102_c0_seq3	-2.74994	0.0234264	180	17.2069	62	6.25719	PREDICTED: transmembrane protein 136 isoform X1 [Sesamum indicum]
comp39108_c0_seq1	2.2607	3.13818e-05	283	35.7799	606	80.8877	PREDICTED: uncharacterized protein LOC105158286 [Sesamum indicum]
comp39125_c0_seq2	-6.37208	0.00220383	222	15.2033	33	2.38592	PREDICTED: F-box protein At5g07610-like isoform X1 [Sesamum indicum]
comp39140_c1_seq1	-11.3107	3.74606e-05	203	22.1956	17	1.96236	PREDICTED: protochlorophyllide-dependent translocon component 52, chloroplastic [Sesamum indicum]
comp39142_c0_seq1	-3.61304	0.00100922	370	26.2747	97	7.27218	PREDICTED: GDSL esterase/lipase EXL3-like [Sesamum indicum]
comp39155_c1_seq3	23.4902	2.31827e-06	12	1.08312	267	25.4426	PREDICTED: beta-carotene isomerase D27, chloroplastic [Sesamum indicum]
comp39171_c1_seq1	-104.192	7.25611e-07	550	25.2009	5	0.241869	PREDICTED: late embryogenesis abundant protein Lea5 [Sesamum indicum]
comp39192_c4_seq2	-6.36301	0.0115506	67	6.36301	0	0	PREDICTED: uncharacterized protein LOC105172283 [Sesamum indicum]
comp39226_c0_seq1	2.0001	0.00201425	218	28.8131	413	57.6289	PREDICTED: sec-independent protein translocase protein TATA, chloroplastic-like [Sesamum indicum]
comp39236_c3_seq1	5.75229	0.0165987	0	0	37	5.75229	not available
comp39249_c1_seq1	-55.0561	5.178e-10	465	40.6738	8	0.73877	PREDICTED: cysteine-rich receptor-like protein kinase 25 [Sesamum indicum]
comp39249_c2_seq3	-40.7297	0.0330487	43	4.87955	1	0.119803	PREDICTED: putative receptor-like protein kinase At4g00960 [Sesamum indicum]
comp39261_c0_seq1	2.67599	2.73533e-06	389	28.9345	986	77.4286	PREDICTED: heterodimeric geranylgeranyl pyrophosphate synthase small subunit, chloroplastic [Sesamum indicum]
comp39264_c1_seq3	3.73908	0.0458492	24	2.52914	85	9.45665	PREDICTED: chaperone protein dnaJ 6-like [Solanum tuberosum]
comp39271_c0_seq2	2.3382	0	6347	556.608	14057	1301.46	PREDICTED: chlorophyll a-b binding protein CP24 10A, chloroplastic-like [Nicotiana sylvestris]
comp39271_c0_seq6	-51.121	0	1835	158.602	34	3.10249	PREDICTED: chlorophyll a-b binding protein CP24 10A, chloroplastic-like [Nicotiana sylvestris]
comp39299_c2_seq1	-13.2608	0.0469556	98	4.95117	7	0.373368	PREDICTED: probable trans-2-enoyl-CoA reductase, mitochondrial [Sesamum indicum]
comp39300_c0_seq2	7.80752	0	468	40.7264	3461	317.973	PREDICTED: uncharacterized protein LOC105155984 [Sesamum indicum]
comp39310_c2_seq2	-5.0328	0.0246956	113	5.0328	0	0	PREDICTED: zinc finger BED domain-containing protein RICESLEEPER 2-like [Beta vulgaris subsp. vulgaris]
comp39310_c2_seq5	-14.5752	0.000132146	355	14.5752	0	0	PREDICTED: zinc finger BED domain-containing protein RICESLEEPER 2-like [Beta vulgaris subsp. vulgaris]
comp39310_c2_seq6	-58.7265	0.00504628	186	8.25522	3	0.140571	PREDICTED: zinc finger BED domain-containing protein RICESLEEPER 2-like [Beta vulgaris subsp. vulgaris]
comp39316_c0_seq1	-443.448	0	2809	291.79	6	0.658002	PREDICTED: UPF0483 protein C25G4.2-like [Sesamum indicum]
comp39316_c0_seq2	-5.28328	0.000459717	251	22.126	45	4.18793	Folic acid and derivative biosynthetic process isoform 2 [Theobroma cacao]
comp39316_c0_seq3	-5.82529	0.00845013	123	11.8023	20	2.02605	PREDICTED: UPF0483 protein C25G4.2-like [Sesamum indicum]
comp39386_c0_seq2	2.26578	0.00046378	260	25.1374	558	56.9559	PREDICTED: uncharacterized protein LOC105164607 [Sesamum indicum]
comp39402_c0_seq2	4.11739	0.0417555	20	2.19146	78	9.02312	PREDICTED: uncharacterized protein LOC105160525 [Sesamum indicum]
comp39405_c0_seq2	-2.76267	0.000285379	945	43.8118	324	15.8585	PREDICTED: WD-40 repeat-containing protein MSI4-like [Sesamum indicum]
comp39420_c1_seq1	-2.26113	1.31543e-05	1079	87.4729	452	38.6855	PREDICTED: B2 protein [Sesamum indicum]
comp39425_c6_seq1	8.68431	0.00324695	0	0	85	8.68431	PREDICTED: uncharacterized protein LOC105174187 [Sesamum indicum]
comp39428_c8_seq14	4.87924	0.0138076	37	2.37731	171	11.5995	PREDICTED: protein ROOT HAIR DEFECTIVE 3 homolog 2 isoform X3 [Sesamum indicum]
comp39428_c8_seq3	108.741	0.0335064	1	0.0428344	103	4.65787	PREDICTED: protein ROOT HAIR DEFECTIVE 3 homolog 2 isoform X1 [Sesamum indicum]
comp39428_c8_seq4	5.29834	0.0215041	0	0	118	5.29834	PREDICTED: protein ROOT HAIR DEFECTIVE 3 homolog 2 isoform X1 [Sesamum indicum]
comp39466_c0_seq10	-3.41387	0.00512501	173	20.1708	48	5.90847	Ribosomal protein S10p/S20e family protein isoform 1 [Theobroma cacao]
comp39473_c3_seq3	-156.288	0.00081686	165	11.3916	1	0.0728884	PREDICTED: flavonoid 3'-monooxygenase-like [Nelumbo nucifera]
comp39473_c3_seq4	-25.2599	4.85127e-07	117	25.2599	0	0	PREDICTED: flavonoid 3'-monooxygenase [Sesamum indicum]
comp39473_c4_seq3	-4.91361	0.0116971	83	12.0141	16	2.44508	PREDICTED: uncharacterized protein LOC105165908 isoform X2 [Sesamum indicum]
comp39473_c4_seq5	-2.55946	0.000385996	508	46.9327	188	18.337	PREDICTED: uncharacterized protein LOC105165908 isoform X2 [Sesamum indicum]
comp39477_c5_seq1	-22.1014	0.0441629	70	4.63196	3	0.209578	PREDICTED: putative late blight resistance protein homolog R1B-14 [Sesamum indicum]
comp39505_c0_seq1	6.03281	0.000126459	28	4.09367	160	24.6963	PREDICTED: copper transporter 1-like [Nicotiana sylvestris]
comp39531_c1_seq1	-2.46877	0.00735423	490	28.3546	188	11.4853	PREDICTED: protein ECERIFERUM 1-like [Sesamum indicum]
comp39573_c0_seq2	-5.42949	4.78133e-05	321	29.3108	56	5.39845	PREDICTED: glutathione S-transferase L3-like [Sesamum indicum]
comp39573_c0_seq3	3.24197	2.36226e-07	226	22.6451	694	73.4148	PREDICTED: glutathione S-transferase L3-like [Sesamum indicum]
comp39575_c0_seq5	2.43235	0.0218044	102	8.85359	235	21.535	PREDICTED: uncharacterized protein C24B11.05 [Sesamum indicum]
comp39582_c1_seq1	-35.3651	0	4107	341.925	110	9.66844	PREDICTED: solute carrier family 35 member F1-like isoform X1 [Vitis vinifera]
comp39582_c1_seq3	-32.182	0	2820	205.409	83	6.38271	PREDICTED: solute carrier family 35 member F1-like isoform X1 [Vitis vinifera]
comp39582_c1_seq7	-4.59852	0.0317905	25	4.59852	0	0	PREDICTED: solute carrier family 35 member F2-like isoform X3 [Solanum tuberosum]
comp39594_c0_seq2	2.30982	1.41053e-09	1022	71.1373	2236	164.314	PREDICTED: light-induced protein, chloroplastic-like [Sesamum indicum]
comp39606_c0_seq2	-96.9303	9.9456e-06	614	20.0862	6	0.207223	PREDICTED: protein FAR1-RELATED SEQUENCE 5-like [Prunus mume]
comp39629_c1_seq10	-60.6209	0.000778526	64	11.8363	1	0.195251	PREDICTED: uncharacterized protein LOC101503194 [Cicer arietinum]
comp39629_c1_seq20	11.9651	0.034722	3	0.482191	34	5.76945	PREDICTED: uncharacterized protein LOC101503194 [Cicer arietinum]
comp39629_c1_seq6	147.012	1.73639e-13	4	0.377769	557	55.5365	PREDICTED: plasma membrane-associated cation-binding protein 1 [Sesamum indicum]
comp39631_c0_seq1	-7.68286	0.0252586	73	7.45383	9	0.97019	PREDICTED: uncharacterized protein LOC105174450 [Sesamum indicum]
comp39651_c7_seq1	-14.4787	0.0233615	107	6.32461	7	0.436823	PREDICTED: uncharacterized protein LOC105164242 [Sesamum indicum]
comp39657_c1_seq13	92.6413	9.4268e-10	4	0.418493	351	38.7698	PREDICTED: uncharacterized protein LOC105176574 [Sesamum indicum]
comp39657_c1_seq6	-2.36201	0.0251465	197	21.3336	79	9.03197	PREDICTED: uncharacterized protein LOC105176574 [Sesamum indicum]
comp39690_c1_seq1	-7.50996	0.0392774	111	6.38693	14	0.850461	PREDICTED: mannan endo-1,4-beta-mannosidase 7 [Vitis vinifera]
comp39690_c1_seq2	-3.62826	0.0177913	226	13.5951	59	3.747	PREDICTED: mannan endo-1,4-beta-mannosidase 7 [Sesamum indicum]
comp39730_c1_seq5	19.3553	0.00148846	6	0.611419	110	11.8342	PREDICTED: uncharacterized protein LOC104646029 [Solanum lycopersicum]
comp39731_c5_seq1	-4.88756	0.00369025	129	15.9921	25	3.272	PREDICTED: heat shock 22 kDa protein, mitochondrial [Sesamum indicum]
comp39731_c7_seq10	-16.3392	0.00451093	69	9.68501	4	0.592746	not available
comp39732_c0_seq3	2.08333	0.0164775	225	15.2145	444	31.6967	PREDICTED: uncharacterized protein LOC105156833 [Sesamum indicum]
comp39733_c0_seq2	-2.71381	0.012844	361	21.1298	126	7.78604	PREDICTED: beta-amyrin 28-oxidase-like [Sesamum indicum]
comp39734_c0_seq1	63.8724	2.83777e-07	2	0.43363	121	27.697	PREDICTED: L-type lectin-domain containing receptor kinase IX.1-like [Prunus mume]
comp39734_c0_seq4	5.11243	0.0239258	0	0	23	5.11243	PREDICTED: L-type lectin-domain containing receptor kinase IX.1-like [Nelumbo nucifera]
comp39740_c0_seq1	-2.42467	0	2931	339.407	1145	139.981	PREDICTED: dehydrin ERD14-like [Sesamum indicum]
comp39758_c0_seq2	2.38755	0.0020343	348	16.8467	787	40.2224	PREDICTED: 3-ketoacyl-CoA thiolase 2, peroxisomal-like [Sesamum indicum]
comp39759_c0_seq1	5.44899	0.0151545	31	1.92857	160	10.5088	PREDICTED: aspartic proteinase nepenthesin-1 [Sesamum indicum]
comp39785_c0_seq2	8.15368	0.00434455	0	0	108	8.15368	PREDICTED: 5'-nucleotidase domain-containing protein 4 [Sesamum indicum]
comp39791_c0_seq1	-2.71982	0.0158786	201	19.7899	70	7.27617	PREDICTED: E3 ubiquitin-protein ligase RING1-like [Sesamum indicum]
comp39801_c0_seq8	19.0033	0.0495548	2	0.238649	36	4.53513	PREDICTED: uncharacterized protein LOC105174502 [Sesamum indicum]
comp39804_c0_seq2	-2.0872	0.00131306	249	55.8896	113	26.7773	conserved hypothetical protein [Ricinus communis]
comp39805_c1_seq2	-10.3486	0.00127807	85	10.3486	0	0	PREDICTED: uncharacterized protein LOC105176795 [Sesamum indicum]
comp39806_c1_seq3	31.1444	2.39488e-05	10	0.632939	295	19.7125	PREDICTED: uncharacterized protein LOC105169684 isoform X1 [Sesamum indicum]
comp39806_c1_seq4	2.24531	0.00328315	284	18.2016	604	40.8681	PREDICTED: uncharacterized protein LOC105169684 isoform X1 [Sesamum indicum]
comp39821_c0_seq2	-4.55268	0.0135738	149	12.1566	31	2.6702	PREDICTED: ABC transporter C family member 3-like isoform X2 [Citrus sinensis]
comp39829_c0_seq1	-25.2587	0.0129774	80	6.93808	3	0.274681	PREDICTED: transcription initiation factor TFIID subunit 15b isoform X2 [Nelumbo nucifera]
comp39831_c0_seq1	-3.57318	2.76409e-05	464	43.1809	123	12.0847	PREDICTED: gibberellin 20 oxidase 1-D-like [Sesamum indicum]
comp39832_c1_seq1	-3.19342	0.0099339	118	18.4143	35	5.76633	PREDICTED: probable aquaporin PIP2-5 [Malus domestica]
comp39832_c1_seq6	-2.3573	2.01482e-10	2093	172.699	841	73.2612	PREDICTED: aquaporin PIP2-7 [Sesamum indicum]
comp39852_c0_seq2	2.34926	0.0203726	111	9.95708	247	23.3918	PREDICTED: zinc transporter 2 [Sesamum indicum]
comp39868_c3_seq1	3.68336	0.0410538	45	2.7263	157	10.042	PREDICTED: tryptophan aminotransferase-related protein 2-like [Sesamum indicum]
comp39869_c1_seq1	2.20533	0.040388	90	9.32989	188	20.5754	PREDICTED: WW domain-containing protein C11B10.08 [Sesamum indicum]
comp39869_c1_seq4	2.7046	0.0115754	89	8.17061	228	22.0982	PREDICTED: WW domain-containing protein C11B10.08 [Sesamum indicum]
comp39873_c0_seq2	3.55618	0.00444675	57	5.66681	192	20.1522	PREDICTED: superoxide dismutase [Cu-Zn], chloroplastic [Sesamum indicum]
comp39908_c0_seq3	-16.781	4.10499e-05	262	16.781	0	0	PREDICTED: retrovirus-related Pol polyprotein from transposon TNT 1-94 [Sesamum indicum]
comp39908_c0_seq4	-4.76936	0.0287751	71	4.76936	0	0	PREDICTED: retrovirus-related Pol polyprotein from transposon TNT 1-94 [Sesamum indicum]
comp39908_c0_seq8	-4.53678	0.0329597	26	4.53678	0	0	PREDICTED: phosphoribulokinase, chloroplastic-like [Musa acuminata subsp. malaccensis]
comp39914_c2_seq10	-3.07841	0.0241594	130	14.703	40	4.77617	PREDICTED: uncharacterized protein LOC105168733 [Sesamum indicum]
comp39915_c0_seq2	4.23743	0.00334138	73	4.31993	293	18.3054	PREDICTED: flavonol synthase/flavanone 3-hydroxylase [Sesamum indicum]
comp39918_c2_seq18	-3.32622	0.0140164	151	15.9786	43	4.80382	PREDICTED: uncharacterized protein LOC105174009 [Sesamum indicum]
comp39937_c0_seq1	3.05925	0.00418942	176	7.88696	510	24.1282	PREDICTED: protein NRT1/ PTR FAMILY 1.2 isoform X1 [Sesamum indicum]
comp39960_c0_seq1	-4.18155	0.0222756	181	11.138	41	2.6636	PREDICTED: embryonic protein DC-8 [Sesamum indicum]
comp39970_c2_seq3	-2.85618	0.0232816	196	16.3713	65	5.7319	PREDICTED: uncharacterized protein LOC105173973 [Sesamum indicum]
comp40019_c2_seq4	-3.13706	1.64292e-07	722	77.528	218	24.7136	PREDICTED: 20 kDa chaperonin, chloroplastic-like [Solanum tuberosum]
comp40023_c0_seq2	-2.93181	0.0398828	195	12.9792	63	4.42701	PREDICTED: uncharacterized protein LOC105162320 [Sesamum indicum]
comp40038_c0_seq1	2.29162	2.68809e-08	674	61.3786	1463	140.656	PREDICTED: uncharacterized protein LOC105174260 [Sesamum indicum]
comp40048_c1_seq1	-6.78828	0.0197846	86	8.54159	12	1.25828	PREDICTED: aspartic proteinase-like protein 2 [Sesamum indicum]
comp40048_c2_seq2	-3.92412	0.0321367	116	10.3328	28	2.63316	PREDICTED: aspartic proteinase-like protein 2 [Sesamum indicum]
comp40051_c0_seq3	-7.57761	0.00186246	136	14.4967	17	1.91309	PREDICTED: NAC domain-containing protein 18 [Sesamum indicum]
comp40054_c0_seq1	-2.66939	0.000168535	620	49.4753	220	18.5343	PREDICTED: alanine aminotransferase 2 [Sesamum indicum]
comp40055_c0_seq3	-17.9968	0.00489547	95	9.3444	5	0.519225	PREDICTED: membrane steroid-binding protein 1-like [Sesamum indicum]
comp40056_c2_seq1	-6.63041	0.041368	63	6.61845	9	0.998196	PREDICTED: probable carboxylesterase 15 [Sesamum indicum]
comp40057_c0_seq1	-10.1037	0.00145998	105	10.1037	0	0	PREDICTED: probable phospholipid hydroperoxide glutathione peroxidase 6, mitochondrial [Brachypodium distachyon]
comp40078_c3_seq1	-3.78881	0.00439468	268	18.8475	67	4.97452	not available
comp40078_c3_seq2	8.10895	0.00445284	0	0	116	8.10895	PREDICTED: zinc finger MYM-type protein 1-like [Beta vulgaris subsp. vulgaris]
comp40079_c1_seq2	77.0691	0.0142397	1	0.0812624	73	6.26283	PREDICTED: probable leucine-rich repeat receptor-like protein kinase At5g63930 [Sesamum indicum]
comp40079_c3_seq1	13.1968	0.02942	4	0.453911	50	5.99016	PREDICTED: LRR receptor-like serine/threonine-protein kinase FLS2 [Sesamum indicum]
comp40086_c0_seq1	-4.58446	0.00788828	121	14.0117	25	3.05634	PREDICTED: high-affinity nitrate transporter 3.1-like [Sesamum indicum]
comp40087_c0_seq7	-3.76239	2.13163e-14	997	136.556	251	36.2949	PREDICTED: histone H1-like [Sesamum indicum]
comp40088_c1_seq6	-3.52569	0.0366735	67	10.8718	18	3.0836	PREDICTED: 60S ribosomal protein L31 [Sesamum indicum]
comp40094_c0_seq5	-7.8759	0.00495668	114	7.8759	0	0	PREDICTED: ATPase family AAA domain-containing protein 1-like [Fragaria vesca subsp. vesca]
comp40125_c0_seq1	-9.62649	0	2368	153.993	233	15.9968	PREDICTED: flavanone 3-dioxygenase [Sesamum indicum]
comp40127_c0_seq1	-3.74105	7.64358e-07	940	57.4619	238	15.3598	PREDICTED: LOW QUALITY PROTEIN: uncharacterized protein LOC105174495 [Sesamum indicum]
comp40128_c1_seq2	-4.07877	0.0375556	211	9.41399	49	2.30805	PREDICTED: uncharacterized WD repeat-containing protein C2A9.03-like isoform X1 [Sesamum indicum]
comp40147_c1_seq1	2.2588	0.0325745	86	9.45379	184	21.3542	PREDICTED: putative glutathione-specific gamma-glutamylcyclotransferase 2 isoform X1 [Sesamum indicum]
comp40160_c2_seq1	-2.10538	0.000997645	958	57.5608	431	27.3399	PREDICTED: aspartic proteinase PCS1 [Sesamum indicum]
comp40178_c0_seq1	-10.7637	1.34404e-11	500	60.5845	44	5.62862	not available
comp40182_c0_seq2	-2.74362	0.0083097	252	23.4089	87	8.53213	PREDICTED: proteasome subunit alpha type-2-A [Sesamum indicum]
comp40192_c1_seq3	-4.37463	0.0362497	51	4.37463	0	0	PREDICTED: F-box protein At3g07870-like [Sesamum indicum]
comp40198_c0_seq1	4.96361	0.0260674	0	0	43	4.96361	Uncharacterized protein TCM_006372 [Theobroma cacao]
comp40209_c0_seq1	2.23665	0.0227032	194	11.0566	411	24.7297	PREDICTED: amino acid permease 6 [Sesamum indicum]
comp40211_c0_seq1	-6.49864	0.0106996	119	6.49864	0	0	PREDICTED: lysosomal beta glucosidase-like [Brachypodium distachyon]
comp40218_c0_seq1	-5.41078	0.0198616	30	5.41078	0	0	not available
comp40218_c0_seq7	-12.0825	0.000500962	106	12.0825	0	0	PREDICTED: zinc finger MYM-type protein 1-like [Beta vulgaris subsp. vulgaris]
comp40238_c0_seq1	5.54778	0.0186473	0	0	51	5.54778	PREDICTED: probable disease resistance protein At4g27220 [Solanum lycopersicum]
comp40240_c0_seq3	-5.87265	0.0158337	93	9.86159	15	1.67924	PREDICTED: pectinesterase 1 [Pyrus x bretschneideri]
comp40250_c1_seq6	-4.17815	1.49767e-09	719	77.945	163	18.6554	PREDICTED: cytochrome b5-like [Sesamum indicum]
comp40278_c1_seq1	39.5903	0.0141477	2	0.164492	75	6.51231	PREDICTED: geranylgeranyl pyrophosphate synthase, chloroplastic-like [Sesamum indicum]
comp40316_c1_seq3	-49.1598	5.59238e-11	519	45.5536	10	0.926644	cholinephosphate cytidylyltransferase, putative [Ricinus communis]
comp40316_c1_seq4	-4.06756	0.0434579	57	4.06756	0	0	PREDICTED: choline-phosphate cytidylyltransferase 2-like isoform X1 [Sesamum indicum]
comp40329_c1_seq11	-7.39719	0.00321027	164	13.1385	21	1.77614	PREDICTED: protein EXORDIUM-like 2 [Sesamum indicum]
comp40330_c0_seq10	-8.52052	0.00347163	149	8.52052	0	0	PREDICTED: probable xyloglucan endotransglucosylase/hydrolase protein 5 [Sesamum indicum]
comp40330_c0_seq2	-2.0387	1.45292e-05	1427	107.16	663	52.5628	PREDICTED: probable xyloglucan endotransglucosylase/hydrolase protein 5 [Sesamum indicum]
comp40330_c0_seq4	7.92644	6.04437e-08	63	5.47773	473	43.4189	PREDICTED: probable xyloglucan endotransglucosylase/hydrolase protein 5 [Sesamum indicum]
comp40330_c0_seq6	-12.7223	0.000355347	204	12.7223	0	0	PREDICTED: probable xyloglucan endotransglucosylase/hydrolase protein 5 [Sesamum indicum]
comp40331_c5_seq1	-4.90081	0.0266585	29	4.90081	0	0	PREDICTED: putative F-box protein At3g10240 [Nicotiana sylvestris]
comp40333_c1_seq14	-144.922	0.00285054	153	9.06464	1	0.0625485	PREDICTED: protein-tyrosine-phosphatase IBR5-like [Prunus mume]
comp40333_c1_seq6	-35.5201	0.00668671	75	7.98614	2	0.224835	not available
comp40338_c0_seq2	3.2499	2.03251e-08	332	26.5348	1022	86.2354	PREDICTED: GTP-binding nuclear protein Ran1B [Sesamum indicum]
comp40340_c0_seq2	2.06121	0.0244853	210	13.8509	410	28.5496	PREDICTED: isocitrate dehydrogenase [NADP] isoform X2 [Sesamum indicum]
comp40340_c0_seq3	2.24133	0.00353504	187	18.0112	397	40.3692	PREDICTED: isocitrate dehydrogenase [NADP] isoform X1 [Sesamum indicum]
comp40341_c0_seq3	-2.21916	0.0315078	246	22.0865	105	9.95264	hypothetical protein EUTSA_v10023744mg [Eutrema salsugineum]
comp40352_c0_seq1	-2.21874	0.00553963	602	36.7559	257	16.5662	PREDICTED: uncharacterized protein LOC105169314 [Sesamum indicum]
comp40361_c0_seq2	2.20659	2.47324e-06	666	49.1793	1392	108.519	PREDICTED: flavonol synthase/flavanone 3-hydroxylase-like [Sesamum indicum]
comp40367_c1_seq1	-3.36257	0.0371985	71	11.3581	20	3.37781	PREDICTED: transcription factor bHLH135-like [Solanum tuberosum]
comp40384_c4_seq4	-4.69682	0.0300173	79	4.69682	0	0	PREDICTED: uncharacterized protein LOC105180271 [Sesamum indicum]
comp40395_c1_seq6	-2.2459	0.000205574	607	64.2985	256	28.6292	PREDICTED: lipoxygenase homology domain-containing protein 1 [Sesamum indicum]
comp40405_c0_seq10	-104.666	0.00382132	442	8.58909	4	0.082062	Os05g0235100, partial [Oryza sativa Japonica Group]
comp40405_c0_seq11	3.75772	0.00950508	59	4.22508	210	15.8767	PREDICTED: chlorophyll a-b binding protein CP29.1, chloroplastic [Sesamum indicum]
comp40405_c0_seq5	-302.157	2.30564e-05	957	18.0528	3	0.0597464	Os05g0235100, partial [Oryza sativa Japonica Group]
comp40405_c0_seq6	2.68349	0	1842	185.297	4682	497.241	PREDICTED: chlorophyll a-b binding protein CP29.1, chloroplastic [Sesamum indicum]
comp40405_c0_seq8	11.2883	0.00504519	13	0.915508	139	10.3345	PREDICTED: chlorophyll a-b binding protein CP29.1, chloroplastic [Sesamum indicum]
comp40409_c7_seq4	-4.31928	0.0374497	27	4.31928	0	0	cytochrome P450, putative [Ricinus communis]
comp40416_c0_seq3	3.80662	0.000731072	71	6.99045	256	26.61	Ocs element-binding factor, putative [Ricinus communis]
comp40423_c0_seq6	8.21985	0.00418928	0	0	102	8.21985	not available
comp40423_c0_seq9	10.529	0.00119152	0	0	101	10.529	PREDICTED: zinc finger MYM-type protein 1-like [Beta vulgaris subsp. vulgaris]
comp40438_c2_seq1	-2.73636	0.00872807	260	23.2004	90	8.47855	PREDICTED: expansin-A4-like [Sesamum indicum]
comp40448_c0_seq1	-3.3069	0.045502	199	10.6562	57	3.22241	PREDICTED: 4-coumarate--CoA ligase-like 9 [Sesamum indicum]
comp40457_c4_seq3	-4.15311	0.0338162	114	9.65665	26	2.32516	PREDICTED: calcium-binding protein PBP1-like [Sesamum indicum]
comp40459_c0_seq4	9.55179	0.00202293	0	0	266	9.55179	PREDICTED: putative late blight resistance protein homolog R1A-10 [Sesamum indicum]
comp40459_c0_seq8	275.549	0.00289135	1	0.0326403	261	8.99399	PREDICTED: putative late blight resistance protein homolog R1A-10 [Sesamum indicum]
comp40463_c0_seq1	40.4701	0.00165211	3	0.264226	115	10.6932	Os08g0334300 [Oryza sativa Japonica Group]
comp40463_c0_seq3	3.53444	0.0029615	69	6.26119	231	22.1298	Os08g0334300 [Oryza sativa Japonica Group]
comp40464_c0_seq8	-4.23833	0.00563916	264	16.1576	59	3.81226	PREDICTED: SEC14 cytosolic factor [Sesamum indicum]
comp40487_c2_seq1	2.02505	0.0337345	171	13.0723	328	26.4721	PREDICTED: uncharacterized protein ycf23-like [Sesamum indicum]
comp40497_c0_seq1	4.14701	7.84145e-06	139	10.4228	546	43.2233	PREDICTED: protochlorophyllide reductase, chloroplastic [Pyrus x bretschneideri]
comp40498_c3_seq2	-3.19242	0.0364956	91	12.1218	27	3.79706	PREDICTED: universal stress protein A-like protein [Sesamum indicum]
comp40510_c0_seq1	2.46835	0.0473465	71	6.36334	166	15.707	PREDICTED: elongation factor 1-beta-like isoform X1 [Sesamum indicum]
comp40537_c1_seq3	-591.527	1.17684e-14	1249	59.7264	2	0.10097	PREDICTED: heat shock cognate 70 kDa protein 2-like [Musa acuminata subsp. malaccensis]
comp40545_c1_seq1	-41.6769	0.00190857	88	10.3312	2	0.247888	PREDICTED: uncharacterized protein LOC105175392 [Sesamum indicum]
comp40548_c7_seq3	-3.01701	0.0242116	86	15.0578	27	4.99098	PREDICTED: uncharacterized protein LOC105178910 [Sesamum indicum]
comp40552_c1_seq2	2.07212	0.00860346	295	18.5794	579	38.4986	PREDICTED: perakine reductase-like [Nicotiana sylvestris]
comp40577_c0_seq1	2.58346	0.00125929	170	14.947	416	38.6149	PREDICTED: probable carboxylesterase 7 [Sesamum indicum]
comp40583_c3_seq2	12.0441	0.000527763	0	0	148	12.0441	PREDICTED: receptor-like protein kinase FERONIA [Sesamum indicum]
comp40583_c3_seq3	27.929	1.30306e-07	0	0	419	27.929	PREDICTED: receptor-like protein kinase FERONIA [Sesamum indicum]
comp40583_c4_seq1	34.529	4.38264e-09	0	0	216	34.529	PREDICTED: uncharacterized protein LOC104646029 [Solanum lycopersicum]
comp40586_c2_seq12	-2.53003	0.0196579	203	20.645	76	8.16001	PREDICTED: FK506-binding protein 4-like [Sesamum indicum]
comp40586_c2_seq9	-2.57353	0.047119	144	14.5576	53	5.65666	PREDICTED: FK506-binding protein 4-like [Sesamum indicum]
comp40589_c2_seq6	-2.80268	0.0468153	216	12.8946	73	4.60081	PREDICTED: calmodulin-binding receptor-like cytoplasmic kinase 2 isoform X3 [Sesamum indicum]
comp40591_c3_seq1	-8.78314	0.00638057	102	10.5204	11	1.19779	PREDICTED: 60S ribosomal protein L37a [Sesamum indicum]
comp40607_c0_seq3	-5.36748	0.00352916	119	15.1961	21	2.83114	PREDICTED: dirigent protein 1-like [Sesamum indicum]
comp40608_c0_seq2	-2.31117	0.00167644	793	43.6806	325	18.8998	PREDICTED: interaptin-like [Sesamum indicum]
comp40633_c0_seq1	-3.29685	0.000763203	449	30.2809	129	9.18481	PREDICTED: protein PHYTOCHROME KINASE SUBSTRATE 3-like [Sesamum indicum]
comp40635_c2_seq1	15.8361	1.43352e-12	44	3.8454	660	60.8962	PREDICTED: chlorophyllase-1-like [Sesamum indicum]
comp40662_c5_seq7	3.7331	0.000558645	125	7.57757	442	28.2878	PREDICTED: photosystem II stability/assembly factor HCF136, chloroplastic isoform X1 [Sesamum indicum]
comp40663_c1_seq1	6.79634	1.85602e-06	80	5.29367	515	35.9775	PREDICTED: probable low-specificity L-threonine aldolase 1 [Sesamum indicum]
comp40663_c1_seq5	-9.35212	5.99299e-10	780	53.025	79	5.66984	PREDICTED: probable low-specificity L-threonine aldolase 1 [Sesamum indicum]
comp40670_c0_seq1	-3.561	0.00103816	297	26.5252	79	7.4488	PREDICTED: uncharacterized protein LOC105164743 [Sesamum indicum]
comp40670_c0_seq2	104.518	0.00240827	1	0.0909037	99	9.50112	PREDICTED: uncharacterized protein LOC105164743 [Sesamum indicum]
comp40676_c2_seq15	-5.77536	0.0161223	45	5.77536	0	0	PREDICTED: probable disease resistance protein At1g61190 [Malus domestica]
comp40677_c1_seq1	2.44789	0.00226151	295	15.424	684	37.7563	PREDICTED: 4-coumarate--CoA ligase-like 5 [Sesamum indicum]
comp40690_c0_seq2	-4.31503	0.0436379	164	8.46183	36	1.96101	PREDICTED: ATP-dependent 6-phosphofructokinase 6 [Sesamum indicum]
comp40692_c0_seq2	2.53164	2.25501e-09	593	54.099	1422	136.959	PREDICTED: probable plastid-lipid-associated protein 8, chloroplastic [Sesamum indicum]
comp40700_c0_seq2	5.19425	0.0316323	25	1.63202	123	8.4771	PREDICTED: zinc finger protein CONSTANS-LIKE 16 [Sesamum indicum]
comp40739_c0_seq5	-28.8896	0.0150591	61	6.54325	2	0.226491	PREDICTED: protein PHYTOCHROME KINASE SUBSTRATE 1 [Sesamum indicum]
comp40749_c2_seq4	3.29143	0.043568	17	3.34431	53	11.0076	PREDICTED: adenosylhomocysteinase 2-like isoform X2 [Camelina sativa]
comp40757_c0_seq1	-17.2391	0.000524653	182	14.2994	10	0.829478	PREDICTED: UPF0553 protein-like isoform X1 [Sesamum indicum]
comp40773_c1_seq6	6.23485	5.86247e-06	53	5.43894	313	33.911	class IV endochitinase precursor [Vitis vinifera]
comp40780_c7_seq5	199.535	0.00186475	2	0.0493597	378	9.84899	Beta-galactosidase [Medicago truncatula]
comp40785_c0_seq1	-8.93076	0.0382314	66	6.03735	7	0.676017	PREDICTED: vacuolar protein sorting-associated protein 29 [Sesamum indicum]
comp40792_c0_seq3	-3.21085	0.0243422	200	13.9593	59	4.34755	PREDICTED: probable strigolactone esterase DAD2 [Sesamum indicum]
comp40820_c0_seq1	-6.86004	0.00217313	239	14.707	33	2.14387	PREDICTED: E3 ubiquitin-protein ligase RMA1H1-like [Sesamum indicum]
comp40820_c0_seq2	-38.6458	0.000710497	204	12.3592	5	0.319808	PREDICTED: E3 ubiquitin-protein ligase RMA1H1-like [Sesamum indicum]
comp40820_c0_seq6	9.35085	0.0341673	7	0.667904	62	6.24547	PREDICTED: E3 ubiquitin-protein ligase RMA1H1-like [Sesamum indicum]
comp40829_c0_seq11	-8.94056	0.00275586	93	8.94056	0	0	not available
comp40836_c0_seq2	-12.6925	0.0192415	67	6.94558	5	0.547219	PREDICTED: uncharacterized protein LOC105177453 isoform X1 [Sesamum indicum]
comp40844_c1_seq1	2.78426	0.0188018	102	6.59525	269	18.3629	PREDICTED: inactive rhomboid protein 1-like [Sesamum indicum]
comp40852_c0_seq4	-9.78775	0.00164983	93	13.5	9	1.37927	PREDICTED: protein E6-like [Sesamum indicum]
comp40865_c0_seq1	4.52732	0.0335731	0	0	38	4.52732	not available
comp40878_c0_seq2	-5.08044	0.028705	177	8.84593	33	1.74117	PREDICTED: G-type lectin S-receptor-like serine/threonine-protein kinase SD2-5 [Sesamum indicum]
comp40882_c0_seq2	2.59411	0.036158	105	6.24261	258	16.194	PREDICTED: polyphenol oxidase I, chloroplastic-like [Sesamum indicum]
comp40913_c0_seq1	-83.1643	0	3512	218.755	40	2.6304	PREDICTED: anthocyanidin 3-O-glucoside 6''-O-acyltransferase-like [Sesamum indicum]
comp40913_c1_seq1	-65.4262	0	2832	196.053	41	2.99655	PREDICTED: anthocyanidin 3-O-glucoside 6''-O-acyltransferase-like [Sesamum indicum]
comp40929_c1_seq7	95.0167	0.000104992	1	0.163831	90	15.5667	PREDICTED: photosystem I subunit O [Sesamum indicum]
comp40929_c1_seq9	-7.50561	0.00608831	52	7.50561	0	0	PREDICTED: photosystem I subunit O [Sesamum indicum]
comp40946_c3_seq6	-2.06382	0.0423992	268	22.8536	123	11.0734	PREDICTED: uncharacterized protein LOC105173237 [Sesamum indicum]
comp40946_c3_seq8	-3.73064	4.56329e-05	449	39.1734	114	10.5004	PREDICTED: uncharacterized protein LOC105173237 [Sesamum indicum]
comp40947_c0_seq2	4.53089	0.0493903	24	1.71988	103	7.7926	PREDICTED: auxin-repressed 12.5 kDa protein-like [Sesamum indicum]
comp40950_c1_seq10	-56.8321	0.0364125	60	4.60406	1	0.0810115	Protein kinase capable of phosphorylating tyrosine family protein [Populus trichocarpa]
comp40963_c0_seq1	-2.29664	0.0470529	177	17.6486	73	7.68452	PREDICTED: auxin-induced protein 22D [Sesamum indicum]
comp40972_c1_seq23	9.23774	0.0101854	12	0.99905	105	9.22896	PREDICTED: riboflavin synthase [Sesamum indicum]
comp40990_c0_seq5	-3.69409	0.0408638	78	9.94799	20	2.69295	PREDICTED: eukaryotic translation initiation factor 5A-2 [Sesamum indicum]
comp40996_c0_seq12	-5.89888	0.015027	40	5.89888	0	0	PREDICTED: kinesin heavy chain-like [Musa acuminata subsp. malaccensis]
comp41036_c0_seq1	3.53267	0.0423677	52	2.92437	174	10.3308	PREDICTED: cytochrome P450 90B1 [Sesamum indicum]
comp41042_c0_seq2	2.28481	0.00120584	402	20.9862	870	47.9495	PREDICTED: uncharacterized protein LOC105174543 [Sesamum indicum]
comp41057_c0_seq2	-2.50416	0.0138154	423	23.3758	160	9.33478	PREDICTED: NAC domain-containing protein 8 [Sesamum indicum]
comp41097_c2_seq2	-2.242	1.74184e-05	774	86.3888	327	38.532	PREDICTED: uncharacterized protein LOC105168965 [Sesamum indicum]
comp41097_c2_seq6	-4.70093	1.54519e-05	268	36.4134	54	7.746	PREDICTED: uncharacterized protein LOC105168965 [Sesamum indicum]
comp41110_c1_seq1	2.81326	4.47788e-07	343	29.6965	914	83.5439	PREDICTED: protein ALUMINUM SENSITIVE 3 [Sesamum indicum]
comp41110_c1_seq3	3.71269	0.00793827	60	4.53238	211	16.8273	conserved hypothetical protein [Ricinus communis]
comp41115_c1_seq1	3.62471	0.0210938	60	3.58603	206	12.9983	PREDICTED: oxysterol-binding protein-related protein 4C-like isoform X3 [Sesamum indicum]
comp41131_c1_seq3	-14.4448	0.0150197	61	7.27879	4	0.503903	PREDICTED: serine/threonine-protein kinase SRPK-like [Sesamum indicum]
comp41131_c1_seq9	-5.32698	0.0208414	54	5.32698	0	0	PREDICTED: serine/threonine-protein kinase SRPK-like [Sesamum indicum]
comp41145_c0_seq2	2.07386	0	3423	192.502	6724	399.222	PREDICTED: protochlorophyllide reductase [Sesamum indicum]
comp41152_c1_seq5	24.8853	3.06044e-06	7	0.990725	165	24.6545	PREDICTED: uncharacterized protein At5g48480 [Sesamum indicum]
comp41165_c3_seq9	7.71783	0.000880183	87	2.14403	636	16.5473	PREDICTED: pleiotropic drug resistance protein 3-like [Sesamum indicum]
comp41165_c4_seq1	-35.9937	4.6608e-06	152	22.7449	4	0.631914	PREDICTED: heavy metal-associated isoprenylated plant protein 26-like [Sesamum indicum]
comp41165_c4_seq5	-2.47851	3.51843e-07	1099	101.718	420	41.04	PREDICTED: heavy metal-associated isoprenylated plant protein 26-like [Sesamum indicum]
comp41182_c0_seq2	-2.16179	0.0107447	477	32.7325	209	15.1414	PREDICTED: 3-ketoacyl-CoA synthase 12 [Sesamum indicum]
comp41191_c0_seq1	-31.1741	0	1119	85.4154	34	2.73995	PREDICTED: uncharacterized protein LOC105173627 isoform X1 [Sesamum indicum]
comp41191_c0_seq5	12.6555	0	158	11.8562	1894	150.046	PREDICTED: uncharacterized protein LOC105173627 isoform X1 [Sesamum indicum]
comp41195_c0_seq1	-2.55805	0.0187345	424	20.6042	157	8.05464	PREDICTED: plastidic glucose transporter 4 isoform X2 [Sesamum indicum]
comp41200_c1_seq1	-3.79423	0	2800	180.588	699	47.5954	PREDICTED: triose phosphate/phosphate translocator, non-green plastid, chloroplastic-like [Sesamum indicum]
comp41214_c0_seq17	-6.35034	0.0116336	64	6.35034	0	0	PREDICTED: uncharacterized protein LOC105158789 [Sesamum indicum]
comp41214_c0_seq5	41.1739	0.0358304	1	0.115406	39	4.7517	PREDICTED: uncharacterized protein LOC105158789 [Sesamum indicum]
comp41218_c0_seq1	-4.44205	0.0328849	136	9.25155	29	2.08272	PREDICTED: aspartic proteinase nepenthesin-1 [Sesamum indicum]
comp41223_c4_seq6	-2.2987	0.00488637	398	35.3904	164	15.3959	PREDICTED: NADH dehydrogenase [ubiquinone] iron-sulfur protein 8, mitochondrial [Sesamum indicum]
comp41226_c5_seq6	3.43116	0.0150671	72	4.44938	234	15.2665	PREDICTED: probable serine/threonine-protein kinase DDB_G0282963 isoform X2 [Sesamum indicum]
comp41240_c0_seq1	-3.55778	0.0135642	308	15.0389	82	4.22704	PREDICTED: putative nuclease HARBI1 [Sesamum indicum]
comp41245_c0_seq2	2.80164	3.94531e-05	309	19.8914	820	55.7286	PREDICTED: bifunctional L-3-cyanoalanine synthase/cysteine synthase 1, mitochondrial [Sesamum indicum]
comp41256_c2_seq2	10.4195	0.00126411	0	0	123	10.4195	PREDICTED: putative late blight resistance protein homolog R1B-16 [Sesamum indicum]
comp41258_c0_seq1	-2.27984	0.000305322	556	59.1421	231	25.9413	hypothetical protein PRUPE_ppa012356mg [Prunus persica]
comp41276_c0_seq21	6.01218	0.0143256	0	0	208	6.01218	PREDICTED: protein GAMETE EXPRESSED 2 [Sesamum indicum]
comp41292_c0_seq1	-8.91231	4.73332e-06	207	29.4608	22	3.30563	PREDICTED: ribulose bisphosphate carboxylase/oxygenase activase, chloroplastic isoform X1 [Sesamum indicum]
comp41292_c0_seq2	-2.69463	0.00308007	495	30.2048	174	11.2093	PREDICTED: ribulose bisphosphate carboxylase/oxygenase activase, chloroplastic isoform X1 [Sesamum indicum]
comp41292_c0_seq3	-6.0295	2.81922e-06	592	36.6282	93	6.07483	PREDICTED: ribulose bisphosphate carboxylase/oxygenase activase, chloroplastic isoform X1 [Sesamum indicum]
comp41300_c2_seq10	-9.06607	0.0285252	67	6.70679	7	0.739768	hypothetical protein PRUPE_ppa011276mg [Prunus persica]
comp41300_c2_seq11	-7.69601	0.00256392	130	13.5316	16	1.75826	hypothetical protein PRUPE_ppa011276mg [Prunus persica]
comp41300_c2_seq2	-6.56536	0	4138	461.351	597	70.2705	PREDICTED: chalcone--flavonone isomerase [Sesamum indicum]
comp41300_c2_seq3	-9.32385	0	1762	188.408	179	20.2072	PREDICTED: chalcone--flavonone isomerase [Sesamum indicum]
comp41312_c3_seq10	12.4929	0.0203486	6	0.551324	71	6.88766	PREDICTED: uncharacterized protein At3g27210-like [Sesamum indicum]
comp41319_c0_seq1	-2.32064	0.0111652	245	28.2744	100	12.1838	PREDICTED: uncharacterized protein LOC105155796 [Sesamum indicum]
comp41329_c0_seq2	2.35512	0.000796676	182	20.676	406	48.6944	PREDICTED: protein phosphatase 2C 57 [Sesamum indicum]
comp41340_c2_seq1	-43.1924	0.000133621	228	15.6037	5	0.36126	PREDICTED: benzyl alcohol O-benzoyltransferase-like [Beta vulgaris subsp. vulgaris]
comp41350_c0_seq2	-12.0907	8.20443e-08	651	36.896	51	3.05159	PREDICTED: serine/threonine-protein kinase CDL1-like [Sesamum indicum]
comp41353_c3_seq5	-4.02779	0.0444961	30	4.02779	0	0	PREDICTED: cell wall protein RBR3 isoform X2 [Sesamum indicum]
comp41381_c2_seq3	-2.39009	0.000264934	487	55.449	193	23.1995	PREDICTED: granule-bound starch synthase 1, chloroplastic/amyloplastic [Sesamum indicum]
comp41381_c4_seq1	2.67637	0	927	137.904	2350	369.082	PREDICTED: granule-bound starch synthase 1, chloroplastic/amyloplastic [Sesamum indicum]
comp41395_c3_seq1	-2.29433	0.0395202	218	19.0033	90	8.28272	PREDICTED: GDSL esterase/lipase At5g45920 [Sesamum indicum]
comp41404_c0_seq1	-120.295	4.22293e-07	254	26.1713	2	0.21756	PREDICTED: uncharacterized protein LOC105168194 isoform X2 [Sesamum indicum]
comp41404_c0_seq2	4.32738	1.34119e-05	91	9.15418	373	39.6136	PREDICTED: uncharacterized protein LOC105168194 isoform X2 [Sesamum indicum]
comp41409_c0_seq4	2.34665	0.00179466	211	18.099	469	42.4719	PREDICTED: probable ribose-5-phosphate isomerase 3, chloroplastic [Sesamum indicum]
comp41415_c4_seq11	-5.2846	0.0213558	106	5.2846	0	0	PREDICTED: uncharacterized protein LOC103927954 [Pyrus x bretschneideri]
comp41415_c4_seq3	43.123	0.000241584	13	0.335973	531	14.4881	PREDICTED: uncharacterized protein LOC103927954 [Pyrus x bretschneideri]
comp41415_c4_seq6	-5.53371	0.0185098	147	5.53371	0	0	PREDICTED: uncharacterized protein LOC104646029 [Solanum lycopersicum]
comp41415_c4_seq8	-14.3038	0.00015268	314	14.3038	0	0	PREDICTED: uncharacterized protein LOC104646029 [Solanum lycopersicum]
comp41418_c0_seq7	3.48854	0.0435131	23	2.9668	76	10.3498	PREDICTED: signal peptidase complex catalytic subunit SEC11A-like [Nicotiana sylvestris]
comp41436_c1_seq21	19.4256	0.00111625	5	0.6409	92	12.4499	PREDICTED: ubiquitin-fold modifier 1 [Sesamum indicum]
comp41448_c4_seq13	4.53263	0.0334693	0	0	34	4.53263	PREDICTED: gamma-cadinene synthase-like, partial [Sesamum indicum]
comp41479_c0_seq1	-14.4448	0.0143185	61	7.38253	4	0.511085	PREDICTED: probable U6 snRNA-associated Sm-like protein LSm4 [Nicotiana sylvestris]
comp41479_c0_seq2	-8.11887	0.0269622	60	7.12609	7	0.87772	PREDICTED: probable U6 snRNA-associated Sm-like protein LSm4 [Nicotiana sylvestris]
comp41481_c0_seq3	-5.18765	1.38442e-06	827	42.4982	151	8.19218	hypothetical protein POPTR_0017s14220g [Populus trichocarpa]
comp41482_c0_seq1	15.3083	0.0154817	6	0.468161	87	7.16673	PREDICTED: uncharacterized protein LOC105166884 isoform X1 [Sesamum indicum]
comp41488_c0_seq1	-2.45499	0.0159799	381	23.1239	147	9.41915	PREDICTED: uncharacterized protein LOC105163284 [Sesamum indicum]
comp41504_c0_seq11	15.9759	6.54787e-05	0	0	173	15.9759	PREDICTED: agamous-like MADS-box protein AGL8 homolog [Nicotiana sylvestris]
comp41504_c0_seq9	2.05233	0.0126219	232	17.2692	451	35.442	PREDICTED: truncated transcription factor CAULIFLOWER A [Sesamum indicum]
comp41525_c0_seq16	-12.6294	0.00987925	80	8.44793	6	0.668912	PREDICTED: uncharacterized protein LOC105173740 [Sesamum indicum]
comp41526_c0_seq9	2.19687	0.0266654	136	11.0341	283	24.2405	PREDICTED: reticulon-like protein B2 [Sesamum indicum]
comp41534_c1_seq7	3.23205	0.00629727	114	6.36894	349	20.5847	cytochrome P450 CYP72A219-like [Sesamum indicum]
comp41579_c1_seq3	-2.41948	0.000146628	705	58.8384	276	24.3186	PREDICTED: two-component response regulator ARR9 [Sesamum indicum]
comp41587_c1_seq1	-4.66142	4.03771e-05	625	33.0511	127	7.09034	PREDICTED: UDP-glycosyltransferase 86A1-like [Sesamum indicum]
comp41601_c0_seq10	25.3378	8.09402e-05	8	0.692629	192	17.5497	PREDICTED: EKC/KEOPS complex subunit bud32 [Sesamum indicum]
comp41641_c0_seq2	-3.19504	0.0358726	226	12.1917	67	3.81582	PREDICTED: endoglucanase 17 [Sesamum indicum]
comp41649_c0_seq1	2.56017	0.0369167	160	6.40397	388	16.3953	PREDICTED: replication protein A 70 kDa DNA-binding subunit A-like [Nicotiana sylvestris]
comp41650_c0_seq1	-7.87361	0.00998106	133	9.78564	16	1.24284	PREDICTED: uncharacterized protein LOC105175391 [Sesamum indicum]
comp41650_c0_seq2	-6.12524	0.0416035	97	6.87385	15	1.12222	PREDICTED: uncharacterized protein LOC105175391 [Sesamum indicum]
comp41652_c1_seq13	-6.68613	0.000753918	120	17.9829	17	2.68958	PREDICTED: uncharacterized protein LOC100249288 isoform X1 [Vitis vinifera]
comp41656_c0_seq2	-2.00355	0.00986361	514	39.5009	243	19.7155	PREDICTED: uridine nucleosidase 1-like [Sesamum indicum]
comp41658_c2_seq1	-5.76214	0.0472814	73	6.73816	12	1.16938	PREDICTED: cytochrome P450 71A1 [Vitis vinifera]
comp41663_c1_seq4	-6.33129	0.0449123	127	6.54613	19	1.03393	PREDICTED: methionine gamma-lyase [Sesamum indicum]
comp41670_c1_seq1	-4.81494	0.0484765	61	7.46229	12	1.54982	PREDICTED: hsp70-Hsp90 organizing protein 2 [Nicotiana sylvestris]
comp41672_c2_seq1	4.92679	0.039838	21	1.62983	98	8.02983	not available
comp41672_c4_seq1	2.53574	4.57632e-07	754	38.3408	1811	97.2223	PREDICTED: serine carboxypeptidase 1 [Sesamum indicum]
comp41672_c4_seq3	2.88679	0.0174037	64	6.20533	175	17.9135	PREDICTED: serine carboxypeptidase 1 [Sesamum indicum]
comp41672_c4_seq7	2.00913	5.89402e-05	361	48.0248	687	96.4879	PREDICTED: serine carboxypeptidase 1 [Sesamum indicum]
comp41684_c0_seq4	51.7313	0.04881	1	0.0797364	49	4.12487	PREDICTED: transcription repressor OFP1 [Sesamum indicum]
comp41685_c0_seq1	2.83452	3.31971e-10	971	45.2023	2607	128.127	PREDICTED: probable chlorophyll(ide) b reductase NYC1, chloroplastic [Sesamum indicum]
comp41690_c0_seq2	3.46778	0	836	56.1946	2746	194.871	PREDICTED: omega-3 fatty acid desaturase, endoplasmic reticulum [Sesamum indicum]
comp41707_c0_seq1	2.62987	0.000817905	167	15.3868	416	40.4653	PREDICTED: uncharacterized protein At4g13200, chloroplastic-like [Sesamum indicum]
comp41707_c0_seq2	-11.8211	1.8271e-06	312	29.3843	25	2.48575	PREDICTED: uncharacterized protein At4g13200, chloroplastic-like [Sesamum indicum]
comp41710_c0_seq3	-11.4717	0.00641148	109	9.66705	9	0.842689	PREDICTED: CBL-interacting serine/threonine-protein kinase 5-like [Sesamum indicum]
comp41710_c1_seq1	-3.24043	0.0485931	65	10.5979	19	3.27053	PREDICTED: CBL-interacting serine/threonine-protein kinase 5-like [Sesamum indicum]
comp41710_c2_seq2	7.58214	0.0431249	11	0.81286	79	6.16322	PREDICTED: CBL-interacting serine/threonine-protein kinase 5-like [Sesamum indicum]
comp41722_c2_seq1	-3.86362	0.0490668	96	3.86362	0	0	PREDICTED: putative E3 ubiquitin-protein ligase LIN-1 isoform X1 [Sesamum indicum]
comp41724_c3_seq12	-54.7798	7.10254e-05	347	16.6324	6	0.303622	PREDICTED: malonyl-coenzyme:anthocyanin 5-O-glucoside-6'''-O-malonyltransferase-like [Sesamum indicum]
comp41724_c3_seq16	-315.892	5.52065e-08	667	29.7329	2	0.0941237	PREDICTED: malonyl-coenzyme:anthocyanin 5-O-glucoside-6'''-O-malonyltransferase-like [Sesamum indicum]
comp41728_c1_seq3	16.2584	0.00512777	5	0.582303	77	9.46733	hypothetical protein L484_014502 [Morus notabilis]
comp41736_c3_seq1	2.27952	0	8306	542.569	17934	1236.79	PREDICTED: carbonic anhydrase, chloroplastic-like isoform X2 [Sesamum indicum]
comp41759_c1_seq3	-2.19272	8.80301e-05	1007	75.1769	435	34.2848	PREDICTED: 20 kDa chaperonin, chloroplastic-like [Sesamum indicum]
comp41760_c1_seq1	5.14674	0.0338998	24	1.61431	117	8.30842	PREDICTED: dehydrodolichyl diphosphate syntase complex subunit nus1-like [Sesamum indicum]
comp41760_c1_seq30	8.57014	0.000276275	34	2.21528	276	18.9853	PREDICTED: dehydrodolichyl diphosphate syntase complex subunit nus1-like [Sesamum indicum]
comp41760_c1_seq34	10.0882	0.00206972	18	1.27734	172	12.886	PREDICTED: dehydrodolichyl diphosphate syntase complex subunit nus1-like [Sesamum indicum]
comp41760_c1_seq48	-29.3632	8.98342e-07	372	26.677	12	0.908515	PREDICTED: dehydrodolichyl diphosphate syntase complex subunit nus1-like [Sesamum indicum]
comp41760_c1_seq5	9.76561	0.00761345	16	1.00089	148	9.7743	PREDICTED: dehydrodolichyl diphosphate syntase complex subunit nus1-like [Sesamum indicum]
comp41760_c1_seq56	2.85503	0	1143	93.6296	3091	267.315	PREDICTED: dehydrodolichyl diphosphate syntase complex subunit nus1-like [Sesamum indicum]
comp41772_c1_seq3	-2.09254	0.0373111	433	23.3461	196	11.1568	PREDICTED: glucan endo-1,3-beta-glucosidase 14-like [Sesamum indicum]
comp41785_c1_seq3	-5.10032	0.0430432	70	7.54838	13	1.47998	PREDICTED: uncharacterized protein OsI_027940-like [Sesamum indicum]
comp41807_c0_seq2	-3.59937	0.0405608	171	10.2322	45	2.84278	PREDICTED: branched-chain-amino-acid aminotransferase 2, chloroplastic-like [Sesamum indicum]
comp41825_c0_seq3	40.1182	0.0404642	1	0.1131	38	4.53737	PREDICTED: uncharacterized protein LOC105164965 [Sesamum indicum]
comp41834_c0_seq8	-2.16916	0.0377684	300	21.5592	131	9.93894	PREDICTED: aspartate aminotransferase, chloroplastic [Nicotiana sylvestris]
comp41842_c1_seq51	3.46415	0.0290668	32	3.51769	105	12.1858	PREDICTED: uncharacterized transporter YBR287W-like [Sesamum indicum]
comp41842_c1_seq56	2.98624	2.3379e-05	210	18.1661	594	54.2483	PREDICTED: uncharacterized transporter YBR287W-like [Sesamum indicum]
comp41860_c1_seq4	92.9053	0.00938654	1	0.0752052	88	6.98696	PREDICTED: putative lactoylglutathione lyase [Sesamum indicum]
comp41860_c1_seq5	-2.91544	4.05564e-09	1382	107.095	449	36.7338	PREDICTED: putative lactoylglutathione lyase [Sesamum indicum]
comp41875_c0_seq1	-4.20806	0.00173415	271	20.8107	61	4.94543	PREDICTED: 1-aminocyclopropane-1-carboxylate oxidase homolog 1-like [Sesamum indicum]
comp41895_c6_seq2	-4.6909	0.0373926	104	8.45804	21	1.80307	PREDICTED: NAC transcription factor 25 [Sesamum indicum]
comp41915_c0_seq2	4.12422	0.0425247	0	0	35	4.12422	PREDICTED: pelargonidin 3-O-(6-caffeoylglucoside) 5-O-(6-O-malonylglucoside) 4'''-malonyltransferase-like [Sesamum indicum]
comp41920_c0_seq3	3.48981	0.0450083	36	2.92312	119	10.2011	PREDICTED: thaumatin-like protein 1 [Sesamum indicum]
comp41923_c0_seq1	5.31893	2.66937e-06	105	7.49288	529	39.8541	PREDICTED: protein TIFY 6B [Sesamum indicum]
comp41932_c1_seq2	-13.5766	0.0275239	43	6.06063	3	0.446404	PREDICTED: 28 kDa heat- and acid-stable phosphoprotein-like [Nelumbo nucifera]
comp41935_c2_seq1	6.03089	0.0141748	0	0	62	6.03089	not available
comp41942_c5_seq3	-2.15523	0.0349919	157	22.5018	69	10.4406	PREDICTED: 60S ribosomal protein L34 [Sesamum indicum]
comp41952_c2_seq3	-77.1969	0.00873269	163	7.1319	2	0.0923859	PREDICTED: WAT1-related protein At3g18200 [Sesamum indicum]
comp41956_c0_seq2	-2.20866	0.0225902	499	25.0614	214	11.3469	PREDICTED: type I inositol 1,4,5-trisphosphate 5-phosphatase CVP2-like [Sesamum indicum]
comp41965_c4_seq1	-3.30337	7.74831e-05	558	41.6571	160	12.6105	PREDICTED: WD repeat-containing protein 43 [Sesamum indicum]
comp41981_c4_seq15	-11.6889	0.000619141	78	11.6889	0	0	component of cytosolic 80S ribosome and 60S large subunit [Volvox carteri f. nagariensis]
comp41988_c1_seq4	4.48046	0.00514027	41	3.55577	174	15.9315	PREDICTED: sterol 14-demethylase-like [Sesamum indicum]
comp42014_c0_seq2	-17.5043	1.48208e-09	462	43.351	25	2.4766	PREDICTED: small heat shock protein, chloroplastic-like [Sesamum indicum]
comp42014_c0_seq3	-13.433	2.06977e-09	468	44.9065	33	3.34298	PREDICTED: small heat shock protein, chloroplastic-like [Sesamum indicum]
comp42039_c3_seq1	-2.36024	0.0419833	152	17.6215	61	7.46597	PREDICTED: 60S acidic ribosomal protein P2B-like [Fragaria vesca subsp. vesca]
comp42049_c0_seq2	-5.56481	0.0339365	94	7.85799	16	1.41209	PREDICTED: nudix hydrolase 14, chloroplastic [Sesamum indicum]
comp42049_c0_seq4	5.22975	0.0223667	0	0	56	5.22975	PREDICTED: nudix hydrolase 14, chloroplastic [Sesamum indicum]
comp42058_c6_seq1	-2.24362	0.00993659	469	31.0745	198	13.8501	PREDICTED: uncharacterized protein LOC105174731 [Sesamum indicum]
comp42066_c0_seq1	9.7896	0.00392442	11	1.16521	102	11.407	PREDICTED: mitogen-activated protein kinase 7-like [Sesamum indicum]
comp42070_c0_seq2	18.6514	0.0387857	3	0.270061	53	5.03703	PREDICTED: prefoldin subunit 6 [Sesamum indicum]
comp42086_c3_seq17	-5.22952	0.022044	72	5.22952	0	0	PREDICTED: wall-associated receptor kinase 5-like [Setaria italica]
comp42103_c0_seq1	-9.35872	0	5039	265.232	510	28.3407	PREDICTED: anthocyanidin 3-O-glucosyltransferase-like [Sesamum indicum]
comp42107_c0_seq2	-3.75467	0.00122458	440	24.4879	111	6.52198	PREDICTED: uncharacterized protein LOC105163284 [Sesamum indicum]
comp42110_c1_seq6	-4.73601	0.00875442	190	13.3253	38	2.8136	PREDICTED: uncharacterized protein LOC105122718 isoform X1 [Populus euphratica]
comp42112_c4_seq1	-5.35052	0.0205612	66	5.35052	0	0	PREDICTED: putative late blight resistance protein homolog R1B-14 [Sesamum indicum]
comp42127_c0_seq2	4.00932	0.0455119	0	0	42	4.00932	PREDICTED: putative pentatricopeptide repeat-containing protein At1g12700, mitochondrial [Sesamum indicum]
comp42132_c0_seq1	-3.53751	0.0396479	183	10.5061	49	2.96991	PREDICTED: alanine--glyoxylate aminotransferase 2 homolog 3, mitochondrial-like [Sesamum indicum]
comp42150_c0_seq7	-4.70218	0.0120127	139	12.2956	28	2.61487	PREDICTED: translin-associated protein X-like [Sesamum indicum]
comp42152_c4_seq2	-3.29368	0.0102051	153	17.657	44	5.36089	PREDICTED: heat shock 70 kDa protein 14-like [Sesamum indicum]
comp42153_c3_seq1	-17.0293	3.60067e-05	125	17.0293	0	0	predicted protein [Physcomitrella patens]
comp42162_c1_seq1	-999.298	0	1055	78.5876	1	0.0786428	PREDICTED: leucoanthocyanidin dioxygenase-like [Sesamum indicum]
comp42162_c1_seq3	-200.762	0	4451	408.254	21	2.03353	PREDICTED: leucoanthocyanidin dioxygenase-like [Sesamum indicum]
comp42166_c0_seq2	2.59908	0	3971	365.214	9776	949.219	PREDICTED: L-type lectin-domain containing receptor kinase IX.1-like [Nelumbo nucifera]
comp42183_c1_seq1	6.29804	0.00234854	29	2.41437	173	15.2058	PREDICTED: mitochondrial amidoxime reducing component 2 [Sesamum indicum]
comp42183_c1_seq2	-5.75607	0.0399068	79	7.23301	13	1.25659	PREDICTED: mitochondrial amidoxime reducing component 2 [Sesamum indicum]
comp42183_c1_seq8	104.307	2.8852e-11	5	0.437728	494	45.6582	PREDICTED: mitochondrial amidoxime reducing component 2 [Sesamum indicum]
comp42188_c1_seq2	-3.82389	0.0330212	109	10.4688	27	2.73775	PREDICTED: LOW QUALITY PROTEIN: pectinesterase [Sesamum indicum]
comp42189_c0_seq23	5.27871	0.00420574	29	2.81984	145	14.8851	PREDICTED: uncharacterized protein LOC105159950 isoform X2 [Sesamum indicum]
comp42198_c0_seq2	-42.6241	0.032042	45	4.92021	1	0.115433	PREDICTED: trafficking protein particle complex subunit 4 [Sesamum indicum]
comp42198_c0_seq3	22.6984	0.0252872	2	0.252548	43	5.73245	PREDICTED: trafficking protein particle complex subunit 4 [Sesamum indicum]
comp42210_c0_seq2	-7.29345	0.0391031	77	6.47939	10	0.888384	PREDICTED: uncharacterized protein LOC105160086 [Sesamum indicum]
comp42220_c5_seq1	6.76984	0.00935695	0	0	249	6.76984	not available
comp42235_c2_seq8	-4.85744	0.00116804	200	20.0794	39	4.13374	hypothetical protein PHAVU_003G132300g [Phaseolus vulgaris]
comp42291_c0_seq5	-50.6753	0.03112	107	4.91819	2	0.0970531	PREDICTED: uncharacterized protein LOC102595311 [Solanum tuberosum]
comp42294_c4_seq2	-13.3661	0.00168684	127	12.3489	9	0.923903	PREDICTED: protein disulfide-isomerase like 2-1-like [Sesamum indicum]
comp42295_c1_seq4	7.28577	0.00701911	0	0	77	7.28577	PREDICTED: uncharacterized protein LOC105159071 [Sesamum indicum]
comp42303_c0_seq8	-33.1521	0.0453378	105	4.37621	3	0.132004	PREDICTED: glucan endo-1,3-beta-glucosidase [Sesamum indicum]
comp42304_c1_seq1	-2.6293	0.00783448	322	25.2795	116	9.61454	PREDICTED: gibberellin 2-beta-dioxygenase 1-like [Sesamum indicum]
comp42309_c8_seq7	-4.00976	0.0449756	29	4.00976	0	0	PREDICTED: uncharacterized protein LOC105170916 isoform X3 [Sesamum indicum]
comp42329_c0_seq1	-2.0255	0.00423845	618	47.3149	289	23.3596	PREDICTED: ras-related protein Rab11A [Nicotiana sylvestris]
comp42336_c1_seq8	185.811	7.71981e-06	2	0.109691	352	20.3818	PREDICTED: putative late blight resistance protein homolog R1B-16 [Sesamum indicum]
comp42344_c0_seq2	-8.62566	0.00327642	86	8.62566	0	0	PREDICTED: probable receptor-like protein kinase At1g67000 [Malus domestica]
comp42344_c0_seq7	-7.09035	0.00767539	129	7.09035	0	0	PREDICTED: probable receptor-like protein kinase At1g67000-like [Solanum tuberosum]
comp42344_c0_seq9	-3.9528	0.0465257	50	3.9528	0	0	PREDICTED: probable receptor-like protein kinase At1g67000 isoform X1 [Nicotiana sylvestris]
comp42351_c5_seq1	-9.79507	0.00172713	114	9.79507	0	0	hypothetical protein POPTR_0004s04605g [Populus trichocarpa]
comp42358_c0_seq2	-15.7164	7.20985e-05	124	15.7164	0	0	PREDICTED: uncharacterized protein LOC103696587 [Phoenix dactylifera]
comp42358_c14_seq1	-5.74642	0.0163907	30	5.74642	0	0	Os08g0448900 [Oryza sativa Japonica Group]
comp42358_c15_seq1	-20.1594	6.94291e-06	164	20.1594	0	0	PREDICTED: LOW QUALITY PROTEIN: F-box/LRR-repeat protein At3g59250-like [Camelina sativa]
comp42358_c15_seq2	-28.0107	1.16421e-07	221	28.0107	0	0	not available
comp42358_c16_seq1	-17.1531	3.37281e-05	152	17.1531	0	0	PREDICTED: protein PLANT CADMIUM RESISTANCE 2 [Vitis vinifera]
comp42358_c2_seq1	-8.3544	0.00380448	81	8.3544	0	0	PREDICTED: protein LYK5-like [Cicer arietinum]
comp42365_c0_seq3	2.34784	0.0125023	201	11.5655	447	27.154	PREDICTED: patellin-3 [Sesamum indicum]
comp42396_c2_seq6	-3.02493	0.00508591	198	23.1917	62	7.66686	PREDICTED: CBL-interacting serine/threonine-protein kinase 1-like [Sesamum indicum]
comp42397_c0_seq16	-2.34799	0.0476101	176	16.872	71	7.18572	PREDICTED: vacuolar protein sorting-associated protein 32 homolog 2 [Nelumbo nucifera]
comp42398_c0_seq13	-2.3372	0.00280772	607	38.7079	246	16.5616	PREDICTED: protein ABIL2-like isoform X1 [Sesamum indicum]
comp42398_c0_seq20	-2.07158	0.0390544	304	23.4331	139	11.3117	PREDICTED: protein ABIL2-like isoform X1 [Sesamum indicum]
comp42398_c0_seq5	-3.39503	0.00618955	319	19.4072	89	5.71637	PREDICTED: protein ABIL2-like isoform X1 [Sesamum indicum]
comp42408_c0_seq2	3.76708	0.00306693	88	5.48134	314	20.6486	PREDICTED: uncharacterized protein ycf45 isoform X1 [Sesamum indicum]
comp42412_c5_seq4	-3.16243	0.0366969	207	12.2284	62	3.86676	PREDICTED: alcohol-forming fatty acyl-CoA reductase-like isoform X1 [Sesamum indicum]
comp42431_c0_seq5	-10.247	0.00135055	271	10.247	0	0	PREDICTED: uncharacterized protein LOC102624640 [Citrus sinensis]
comp42447_c2_seq4	-13.4818	0.00023668	111	13.4818	0	0	PREDICTED: protein AUXIN SIGNALING F-BOX 2 [Sesamum indicum]
comp42460_c0_seq5	-2.62438	5.74007e-10	2078	137.682	750	52.4626	PREDICTED: ribulose-phosphate 3-epimerase, chloroplastic [Sesamum indicum]
comp42463_c0_seq2	5.23961	0.0103693	27	2.289	134	11.9935	PREDICTED: proteasome subunit beta type-1 [Sesamum indicum]
comp42464_c1_seq7	4.57016	2.52162e-07	149	11.6617	645	53.2959	PREDICTED: probable glutathione S-transferase [Sesamum indicum]
comp42479_c1_seq3	-9.15628	0.0415757	87	5.78693	9	0.632017	PREDICTED: uncharacterized protein LOC105168585 [Sesamum indicum]
comp42487_c0_seq3	2.06222	0.0244655	150	13.833	293	28.5266	PREDICTED: uncharacterized protein LOC105176129 [Sesamum indicum]
comp42499_c0_seq1	2.2758	1.80916e-06	816	46.1448	1759	105.016	PREDICTED: beta-glucosidase 44-like [Sesamum indicum]
comp42500_c4_seq1	9.00376	0.00272667	0	0	117	9.00376	PREDICTED: WAT1-related protein At4g08300-like [Sesamum indicum]
comp42510_c0_seq1	7.60134	0.0306163	10	0.92555	72	7.03542	PREDICTED: uncharacterized protein LOC105172296 [Sesamum indicum]
comp42514_c0_seq17	-3.43799	0.0121245	98	16.0813	27	4.67754	PREDICTED: 40S ribosomal protein S25-2-like, partial [Eucalyptus grandis]
comp42517_c0_seq2	58.0658	0.0159042	1	0.105709	55	6.13805	not available
comp42517_c6_seq1	-2.57098	0.00792014	171	26.086	63	10.1463	PREDICTED: cytochrome P450 71A8-like [Sesamum indicum]
comp42534_c2_seq2	-2.43636	0.000447839	499	49.7064	194	20.4019	PREDICTED: ras-related protein RABF2b [Sesamum indicum]
comp42550_c1_seq4	4.87265	0.0421126	26	1.62346	120	7.91054	PREDICTED: probable polyamine transporter At3g13620 [Sesamum indicum]
comp42556_c0_seq1	-3.8454	0.0496039	28	3.8454	0	0	PREDICTED: 60S ribosomal protein L32-1-like [Sesamum indicum]
comp42579_c7_seq1	2.5657	0.015768	86	8.52497	209	21.8725	PREDICTED: truncated transcription factor CAULIFLOWER A [Sesamum indicum]
comp42590_c0_seq7	-4.13813	1.10691e-07	616	60.591	141	14.6421	PREDICTED: chaperone protein dnaJ 8, chloroplastic [Sesamum indicum]
comp42596_c3_seq31	4.22297	0.000928851	51	5.53467	204	23.3727	PREDICTED: cytokinin riboside 5'-monophosphate phosphoribohydrolase LOG3 [Sesamum indicum]
comp42617_c2_seq7	-110.823	0.015305	117	6.02764	1	0.05439	PREDICTED: GDSL esterase/lipase CPRD49-like [Sesamum indicum]
comp42617_c2_seq9	71.7904	0.00846584	2	0.100944	136	7.24682	PREDICTED: GDSL esterase/lipase CPRD49-like [Sesamum indicum]
comp42618_c2_seq6	143.581	0.00145321	1	0.0722717	136	10.3768	PREDICTED: 50S ribosomal protein L1, chloroplastic [Sesamum indicum]
comp42618_c2_seq9	-2.4513	0.0024502	515	36.6481	199	14.9505	PREDICTED: 50S ribosomal protein L1, chloroplastic [Sesamum indicum]
comp42637_c0_seq3	-5.20961	0.0413808	88	7.56749	16	1.4526	PREDICTED: uncharacterized protein LOC105176156 [Sesamum indicum]
comp42639_c0_seq1	-3.30564	9.83906e-06	691	52.0821	198	15.7555	PREDICTED: WAT1-related protein At1g44800-like [Sesamum indicum]
comp42640_c0_seq2	-2.30146	0.0333363	294	20.1884	121	8.77196	PREDICTED: flavanone 3-dioxygenase-like [Sesamum indicum]
comp42642_c0_seq11	-8.3895	0.025712	62	7.15514	7	0.852869	PREDICTED: peptide-N4-(N-acetyl-beta-glucosaminyl)asparagine amidase A-like [Sesamum indicum]
comp42642_c0_seq8	6.20105	0.0128766	0	0	63	6.20105	PREDICTED: peptide-N4-(N-acetyl-beta-glucosaminyl)asparagine amidase A-like [Sesamum indicum]
comp42655_c0_seq2	-3.20422	6.06415e-11	1458	118.104	431	36.8588	PREDICTED: uncharacterized protein LOC105173965 [Sesamum indicum]
comp42658_c4_seq14	-6.80143	3.55106e-05	517	26.8658	72	3.95003	PREDICTED: protein TRANSPARENT TESTA 12-like [Sesamum indicum]
comp42658_c4_seq3	18.6074	0.0186272	8	0.351087	141	6.53284	PREDICTED: protein TRANSPARENT TESTA 12-like [Sesamum indicum]
comp42658_c4_seq5	-24.6272	0.00231746	234	10.4631	9	0.424857	PREDICTED: protein TRANSPARENT TESTA 12-like [Sesamum indicum]
comp42658_c4_seq6	-10.9063	1.4049e-10	1209	54.2974	105	4.97851	PREDICTED: protein TRANSPARENT TESTA 12-like [Sesamum indicum]
comp42659_c1_seq11	-2.36552	0.0406432	477	17.7855	191	7.51863	PREDICTED: putative late blight resistance protein homolog R1A-10 [Sesamum indicum]
comp42675_c0_seq1	5.06756	0.0408502	15	1.53932	72	7.8006	PREDICTED: leucine-rich repeat extensin-like protein 1 [Nicotiana tomentosiformis]
comp42696_c1_seq2	-7.29345	0.0420422	77	6.29233	10	0.862737	hypothetical protein POPTR_0002s03550g [Populus trichocarpa]
comp42696_c1_seq6	2.58305	0.00489757	150	11.3816	367	29.3992	hypothetical protein POPTR_0002s03550g [Populus trichocarpa]
comp42728_c0_seq1	2.52191	2.47887e-05	409	27.1875	977	68.5642	PREDICTED: 12-oxophytodienoate reductase 2-like isoform X1 [Citrus sinensis]
comp42741_c2_seq6	678.314	0	2	0.155577	1285	105.53	PREDICTED: peptidyl-prolyl cis-trans isomerase FKBP19, chloroplastic [Sesamum indicum]
comp42760_c0_seq1	3.46886	0.0443895	42	2.97631	138	10.3244	PREDICTED: uncharacterized protein LOC105159858 [Sesamum indicum]
comp42760_c0_seq4	-5.36748	0.0483035	102	6.9619	18	1.29705	PREDICTED: uncharacterized protein LOC105159858 [Sesamum indicum]
comp42770_c2_seq2	3.98043	0.00158757	74	5.61491	279	22.3498	PREDICTED: phospholipase A1-IIdelta-like [Solanum lycopersicum]
comp42786_c6_seq11	5.63732	0.01772	0	0	107	5.63732	PREDICTED: peroxisomal membrane protein PEX14-like isoform X2 [Sesamum indicum]
comp42794_c1_seq6	5.57333	0.000410616	43	3.93696	227	21.942	PREDICTED: 21 kDa protein-like [Sesamum indicum]
comp42797_c1_seq1	9.45577	0.000518937	46	1.76688	412	16.7072	PREDICTED: receptor-like protein kinase FERONIA [Sesamum indicum]
comp42797_c1_seq2	35.6841	0.00779609	5	0.216447	169	7.7237	PREDICTED: receptor-like protein kinase FERONIA [Sesamum indicum]
comp42817_c2_seq1	-3.19342	0.0370313	118	12.0487	35	3.77296	PREDICTED: caffeoyl-CoA O-methyltransferase [Fragaria vesca subsp. vesca]
comp42842_c0_seq1	5.35691	0.0191963	27	1.84286	137	9.87201	PREDICTED: UDP-glycosyltransferase 83A1-like [Sesamum indicum]
comp42845_c4_seq11	-2.58748	0.00189735	336	35.3348	123	13.6561	PREDICTED: probable calcium-binding protein CML13 [Sesamum indicum]
comp42845_c4_seq4	-4.53304	0.000756695	402	22.7079	84	5.00942	PREDICTED: probable calcium-binding protein CML13 [Sesamum indicum]
comp42851_c0_seq2	-4.21275	0.0398784	37	4.21275	0	0	PREDICTED: chaperone protein dnaJ 72 [Sesamum indicum]
comp42852_c0_seq3	7.12012	0.000473342	43	2.65727	290	18.9201	PREDICTED: premnaspirodiene oxygenase-like [Sesamum indicum]
comp42854_c3_seq5	-5.47902	2.25662e-08	966	55.1167	167	10.0596	PREDICTED: phosphoglycerate mutase [Sesamum indicum]
comp42854_c3_seq7	-59.6737	0.0105173	63	6.8662	1	0.115062	PREDICTED: phosphoglycerate mutase [Sesamum indicum]
comp42866_c1_seq1	5.34379	1.25242e-11	146	15.4816	739	82.7306	PREDICTED: beta-hexosaminidase 3 [Sesamum indicum]
comp42867_c0_seq1	-4.00853	1.49214e-13	2171	120.562	513	30.0764	PREDICTED: protein TRANSPARENT TESTA 12 [Sesamum indicum]
comp42869_c0_seq3	-4.02561	0.0093558	221	14.8651	52	3.69263	PREDICTED: mevalonate kinase [Sesamum indicum]
comp42871_c10_seq6	-4.38848	0.0359556	68	4.38848	0	0	PREDICTED: uncharacterized protein LOC104822870 [Tarenaya hassleriana]
comp42886_c0_seq1	-7.17167	0.0238227	106	7.83302	14	1.09222	PREDICTED: uncharacterized protein LOC105166055 [Sesamum indicum]
comp42893_c0_seq1	-3.54867	0.000602616	266	29.1152	71	8.20453	PREDICTED: uncharacterized protein LOC105155796 [Sesamum indicum]
comp42894_c1_seq10	-41.2033	0.00217959	261	10.0783	6	0.2446	PREDICTED: uncharacterized protein LOC105159621 isoform X2 [Sesamum indicum]
comp42894_c1_seq26	-5.20961	0.00363993	286	15.3796	52	2.95215	PREDICTED: uncharacterized protein LOC105159621 isoform X2 [Sesamum indicum]
comp42931_c2_seq4	-3.78881	0.0135768	180	14.1532	45	3.73553	PREDICTED: GDSL esterase/lipase At2g04570 [Sesamum indicum]
comp42960_c9_seq8	23.2263	0.00883076	4	0.337148	88	7.83071	PREDICTED: probable S-adenosylmethionine-dependent methyltransferase At5g37990 [Sesamum indicum]
comp42963_c0_seq1	2.15294	5.71094e-07	382	59.704	779	128.539	PREDICTED: chlorophyll a-b binding protein 21, chloroplastic-like [Sesamum indicum]
comp42966_c0_seq1	-2.63322	0.0477208	139	13.9828	50	5.31013	PREDICTED: SPX domain-containing protein 1-like [Sesamum indicum]
comp42966_c0_seq8	4.94087	0.00778796	25	2.71887	117	13.4336	PREDICTED: SPX domain-containing protein 1-like [Sesamum indicum]
comp42981_c3_seq1	-7.15386	0.000107555	287	23.0285	38	3.21903	PREDICTED: expansin-A10 [Sesamum indicum]
comp42981_c3_seq2	2.60144	0.000578679	181	16.7221	446	43.5015	PREDICTED: expansin-A10 [Sesamum indicum]
comp43002_c1_seq3	9.18495	0.0319283	10	0.701812	87	6.44611	PREDICTED: probable carotenoid cleavage dioxygenase 4, chloroplastic [Sesamum indicum]
comp43004_c0_seq8	-2.17118	0.0208926	353	26.6064	154	12.2543	PREDICTED: transcription initiation factor IIF subunit beta-like [Sesamum indicum]
comp43024_c0_seq1	5.03285	4.15609e-05	146	6.25383	696	31.4746	PREDICTED: probable 1-deoxy-D-xylulose-5-phosphate synthase 2, chloroplastic [Sesamum indicum]
comp43025_c0_seq1	-2.81623	0.00955952	333	21.7663	112	7.72889	PREDICTED: serine carboxypeptidase-like [Sesamum indicum]
comp43027_c1_seq3	19.8245	0.000993956	9	0.638668	169	12.6613	PREDICTED: uncharacterized protein LOC105169131 [Sesamum indicum]
comp43030_c0_seq2	-4.84744	0.0347883	87	8.50007	17	1.75352	PREDICTED: membrane-anchored ubiquitin-fold protein 1 [Sesamum indicum]
comp43033_c1_seq1	4.19783	4.8367e-10	336	19.7687	1336	82.9858	PREDICTED: tryptophan synthase beta chain 1 [Vitis vinifera]
comp43033_c1_seq4	10.3711	0.0203075	17	0.699375	167	7.2533	PREDICTED: tryptophan synthase beta chain 1 [Vitis vinifera]
comp43043_c0_seq1	-2.23431	0.000162375	986	67.029	418	29.9999	PREDICTED: la-related protein 6A [Sesamum indicum]
comp43054_c0_seq2	2.95405	0.0143256	104	6.24141	291	18.4374	PREDICTED: uncharacterized protein LOC105159124 [Sesamum indicum]
comp43057_c1_seq13	2.73487	0.0059104	105	9.45214	272	25.8504	PREDICTED: auxin-responsive protein IAA16-like [Populus euphratica]
comp43067_c0_seq1	3.81429	0.000107416	155	9.15651	560	34.9256	PREDICTED: beta-amyrin 28-oxidase-like [Sesamum indicum]
comp43074_c0_seq1	-13.8923	0.000349	176	15.8716	12	1.14248	PREDICTED: calcyclin-binding protein-like [Sesamum indicum]
comp43102_c0_seq14	216.427	1.20308e-08	1	0.15255	205	33.0158	PREDICTED: uncharacterized protein LOC105162097 [Sesamum indicum]
comp43102_c0_seq38	-16.1024	0.000944802	85	13.1638	5	0.817503	PREDICTED: uncharacterized protein LOC105162097 [Sesamum indicum]
comp43107_c1_seq2	-7.35474	0.014303	132	9.10095	17	1.23743	PREDICTED: GABA transporter 1 [Sesamum indicum]
comp43117_c0_seq5	-2.09155	0.00168393	923	53.1693	418	25.421	PREDICTED: mRNA-decapping enzyme-like protein [Sesamum indicum]
comp43126_c0_seq1	2.09147	5.99369e-05	844	42.0774	1672	88.0036	PREDICTED: laccase-14-like [Sesamum indicum]
comp43126_c0_seq4	2.30587	2.3106e-12	1852	95.9454	4045	221.238	PREDICTED: laccase-14-like [Sesamum indicum]
comp43126_c0_seq7	-5.43513	0.0133284	241	10.8523	42	1.99669	PREDICTED: laccase-14-like [Sesamum indicum]
comp43126_c0_seq8	16.8719	4.08585e-05	0	0	85	16.8719	PREDICTED: laccase-14-like [Sesamum indicum]
comp43143_c0_seq2	34.8395	0.0498117	1	0.120738	33	4.20646	PREDICTED: UDP-glycosyltransferase 86A1-like [Sesamum indicum]
comp43151_c1_seq1	-3.33522	0.01663	250	15.1371	71	4.53857	PREDICTED: shikimate O-hydroxycinnamoyltransferase [Sesamum indicum]
comp43156_c1_seq8	-2.06968	1.26911e-07	3011	153.877	1378	74.348	PREDICTED: pentatricopeptide repeat-containing protein At5g21222-like [Sesamum indicum]
comp43162_c0_seq2	-10.4192	0.00957837	121	8.974	11	0.861293	not available
comp43165_c2_seq1	49.092	0.0198436	2	0.117807	93	5.78338	PREDICTED: uncharacterized protein LOC104646029 [Solanum lycopersicum]
comp43171_c1_seq1	3.3705	0.000457627	161	9.59439	514	32.3379	PREDICTED: magnesium transporter MRS2-I-like [Sesamum indicum]
comp43172_c1_seq3	14.2525	0.0240999	6	0.443057	81	6.31467	PREDICTED: uncharacterized protein LOC103992242 [Musa acuminata subsp. malaccensis]
comp43173_c0_seq2	2.75048	0.044384	114	4.97301	297	13.6782	PREDICTED: protein NRT1/ PTR FAMILY 5.5-like isoform X2 [Sesamum indicum]
comp43177_c0_seq3	-6.13883	2.30035e-06	512	36.9245	79	6.01492	PREDICTED: bifunctional aspartate aminotransferase and glutamate/aspartate-prephenate aminotransferase [Sesamum indicum]
comp43184_c4_seq11	-128.329	0	743	128.329	0	0	PREDICTED: late embryogenesis abundant protein Lea5 [Sesamum indicum]
comp43184_c4_seq4	28.0716	1.2107e-07	0	0	191	28.0716	PREDICTED: late embryogenesis abundant protein Lea5 [Sesamum indicum]
comp43192_c5_seq1	-5.14947	0	2055	132.875	378	25.8036	PREDICTED: probable hydroxyacylglutathione hydrolase 2, chloroplast [Sesamum indicum]
comp43192_c5_seq2	-6.63041	0.0390478	70	6.77419	10	1.02168	PREDICTED: probable hydroxyacylglutathione hydrolase 2, chloroplast [Sesamum indicum]
comp43209_c0_seq8	-12.1783	0.0028696	270	11.3835	21	0.934733	PREDICTED: uncharacterized protein LOC105179443 [Sesamum indicum]
comp43213_c0_seq3	3.57089	0.000155043	170	9.93891	575	35.4908	PREDICTED: gibberellin 2-beta-dioxygenase 8-like [Sesamum indicum]
comp43213_c0_seq5	5.1545	0.0224476	17	1.86475	83	9.61186	PREDICTED: gibberellin 2-beta-dioxygenase 8-like [Sesamum indicum]
comp43218_c0_seq1	2.90511	0.0123723	145	6.76554	399	19.6546	PREDICTED: uncharacterized protein LOC105156792 [Sesamum indicum]
comp43225_c0_seq11	30.6165	0.0260055	1	0.179092	29	5.48316	PREDICTED: uncharacterized protein LOC105158260 [Sesamum indicum]
comp43227_c0_seq2	-5.92001	0.000678102	125	19.4769	20	3.29001	hypothetical protein POPTR_0015s09570g [Populus trichocarpa]
comp43237_c6_seq5	7.67775	0.00564864	0	0	81	7.67775	PREDICTED: putative ribonuclease H protein At1g65750-like [Citrus sinensis]
comp43241_c0_seq2	2.64382	2.55665e-06	591	29.9924	1480	79.2945	PREDICTED: homeobox protein knotted-1-like 3 isoform X2 [Fragaria vesca subsp. vesca]
comp43244_c4_seq1	-3.81191	0.0188663	165	12.7379	41	3.3416	PREDICTED: aldo-keto reductase family 4 member C9-like [Sesamum indicum]
comp43248_c0_seq1	34.8395	0.00788297	2	0.221528	66	7.71793	PREDICTED: uncharacterized protein LOC105168024 isoform X1 [Sesamum indicum]
comp43263_c0_seq1	-2.70811	0.0082495	426	23.8914	149	8.82219	uncharacterized protein LOC100819568 [Glycine max]
comp43263_c0_seq2	-2.40814	0.0158483	450	23.9459	177	9.94373	PREDICTED: heat shock cognate protein 80-like [Cicer arietinum]
comp43264_c1_seq3	5.8184	0.0159874	0	0	51	5.8184	PREDICTED: putative disease resistance protein RGA1 [Pyrus x bretschneideri]
comp43266_c1_seq1	-4.12827	0.0419218	19	4.12827	0	0	Cytochrome P450 [Medicago truncatula]
comp43266_c1_seq2	-24.1536	8.86104e-05	204	17.3669	8	0.71902	PREDICTED: ferruginol synthase-like, partial [Sesamum indicum]
comp43269_c0_seq1	-7.05139	0.00970052	134	10.3369	18	1.46593	PREDICTED: calcium uniporter protein 2, mitochondrial-like [Sesamum indicum]
comp43273_c1_seq1	2.29377	0	2473	169.359	5373	388.471	PREDICTED: glutamate decarboxylase-like [Nicotiana tomentosiformis]
comp43273_c1_seq5	118.595	2.88684e-05	3	0.151642	337	17.9839	PREDICTED: glutamate decarboxylase [Sesamum indicum]
comp43274_c0_seq1	10.053	0	270	25.8104	2571	259.472	PREDICTED: photosystem I reaction center subunit V, chloroplastic [Solanum lycopersicum]
comp43274_c0_seq2	2.40738	0	867	121.36	1977	292.16	PREDICTED: photosystem I reaction center subunit V, chloroplastic-like [Solanum tuberosum]
comp43292_c0_seq2	-2.86946	0.000532431	824	37.926	272	13.2171	PREDICTED: probable amino-acid acetyltransferase NAGS1, chloroplastic [Sesamum indicum]
comp43296_c4_seq1	-62.5153	0.0154157	66	6.1421	1	0.0982496	PREDICTED: uncharacterized protein LOC104089515 isoform X2 [Nicotiana tomentosiformis]
comp43346_c0_seq2	-9.09313	0.0342284	48	6.26293	5	0.688754	PREDICTED: putative disease resistance protein RGA3 [Sesamum indicum]
comp43347_c1_seq1	-5.15923	0.000124409	256	26.9496	47	5.22357	PREDICTED: ocs element-binding factor 1-like [Nicotiana tomentosiformis]
comp43352_c2_seq5	2.05533	0.00507266	188	21.6962	366	44.5929	PREDICTED: ankyrin repeat domain-containing protein 2-like [Sesamum indicum]
comp43358_c5_seq7	-18.5373	1.62683e-05	179	18.5373	0	0	PREDICTED: small RNA 2'-O-methyltransferase-like isoform X2 [Phoenix dactylifera]
comp43371_c1_seq2	-2.81668	0.0263687	226	15.982	76	5.67407	PREDICTED: E3 ubiquitin-protein ligase At3g02290 [Sesamum indicum]
comp43376_c1_seq2	5.93855	0.00427016	32	2.33088	180	13.842	PREDICTED: transcription factor EMB1444-like [Sesamum indicum]
comp43385_c1_seq3	-2.8416	0.00086481	582	35.5348	194	12.5052	PREDICTED: fatty acyl-CoA reductase 3-like [Sesamum indicum]
comp43407_c4_seq8	-4.34598	0.0238689	234	10.551	51	2.42777	PREDICTED: protein ENHANCED DISEASE RESISTANCE 2 [Sesamum indicum]
comp43407_c5_seq2	-2.33373	0.000201714	1498	60.0515	608	25.732	PREDICTED: L-aspartate oxidase, chloroplastic [Sesamum indicum]
comp43411_c0_seq4	3.33145	0.0285607	45	3.83736	142	12.784	PREDICTED: zinc finger CCCH domain-containing protein 20-like [Nicotiana tomentosiformis]
comp43417_c0_seq10	-4.04552	1.12804e-05	457	42.2593	107	10.4459	PREDICTED: auxin-responsive protein IAA14 [Sesamum indicum]
comp43419_c1_seq1	-2.36444	0.000190119	664	59.1466	266	25.015	PREDICTED: salicylate carboxymethyltransferase-like [Sesamum indicum]
comp43423_c1_seq1	-2.17856	0.0301095	368	23.2921	160	10.6915	Serine protease inhibitor (SERPIN) family protein [Theobroma cacao]
comp43434_c0_seq1	-2.04885	9.99201e-16	3993	363.627	1846	177.479	PREDICTED: aquaporin PIP2-4-like [Sesamum indicum]
comp43437_c1_seq1	-2.52587	0.0163569	304	21.924	114	8.67976	PREDICTED: heat shock factor protein HSF24 [Sesamum indicum]
comp43444_c0_seq2	9.95739	7.83373e-13	139	7.02954	1311	69.9959	PREDICTED: terpene synthase 10-like [Sesamum indicum]
comp43447_c0_seq4	-2.36064	0.0334676	481	19.2595	193	8.15858	PREDICTED: uncharacterized protein LOC105156552 [Sesamum indicum]
comp43453_c1_seq1	3.20322	0.00400873	88	7.20279	267	23.0721	PREDICTED: ammonium transporter 1 member 3 [Sesamum indicum]
comp43454_c0_seq2	123.522	0.00225037	1	0.0776109	117	9.58663	PREDICTED: UPF0481 protein At3g47200-like [Nicotiana sylvestris]
comp43461_c0_seq8	-3.78881	0.043675	100	9.45298	25	2.49498	PREDICTED: probable 1-aminocyclopropane-1-carboxylate deaminase-like isoform X1 [Solanum tuberosum]
comp43470_c0_seq1	-3.4796	4.95049e-06	889	52.6391	242	15.1279	PREDICTED: aldehyde dehydrogenase family 7 member B4 isoform X1 [Sesamum indicum]
comp43494_c0_seq4	-3.00994	0	2253	245.286	709	81.4921	Actin depolymerizing factor [Medicago truncatula]
comp43495_c0_seq1	3.95743	0.0469326	0	0	54	3.95743	PREDICTED: U-box domain-containing protein 8 [Sesamum indicum]
comp43506_c0_seq1	-3.31521	7.97126e-07	1036	64.7282	296	19.5246	PREDICTED: cytochrome P450 81E8-like [Sesamum indicum]
comp43517_c5_seq16	4.7697	0.0291605	0	0	36	4.7697	PREDICTED: uncharacterized protein LOC105159752 [Sesamum indicum]
comp43526_c1_seq3	6.20605	0.0171198	74	1.51635	435	9.41057	PREDICTED: uncharacterized protein LOC102595311 [Solanum tuberosum]
comp43530_c0_seq1	-3.12864	3.02836e-05	436	49.3664	132	15.7789	PREDICTED: probable galactinol--sucrose galactosyltransferase 2 [Sesamum indicum]
comp43531_c2_seq4	2.52576	0.00342354	237	13.0476	567	32.955	PREDICTED: homeobox protein BEL1 homolog [Sesamum indicum]
comp43547_c0_seq1	2.88333	0.0360992	119	4.83319	325	13.9357	PREDICTED: probable glutamate carboxypeptidase 2 isoform X1 [Sesamum indicum]
comp43561_c1_seq1	-2.27676	0.0402294	262	19.1388	109	8.40615	PREDICTED: transcription initiation factor IIB-2-like [Sesamum indicum]
comp43561_c1_seq2	39.0624	0.0236618	2	0.141926	74	5.54399	PREDICTED: transcription initiation factor IIB-2-like [Sesamum indicum]
comp43564_c1_seq5	8.26998	0.0340955	6	0.789947	47	6.53284	PREDICTED: carboxymethylenebutenolidase homolog [Sesamum indicum]
comp43575_c3_seq1	-14.5764	7.95577e-05	277	19.1241	18	1.31199	PREDICTED: codeine O-demethylase-like [Nicotiana tomentosiformis]
comp43577_c1_seq2	-2.4507	0.000385817	489	50.334	189	20.5386	PREDICTED: uncharacterized protein LOC105161139 [Sesamum indicum]
comp43577_c1_seq7	-11.7047	0.00100786	173	13.9915	14	1.19537	PREDICTED: uncharacterized protein LOC105161139 [Sesamum indicum]
comp43577_c2_seq10	2.00988	4.57649e-11	1330	128.832	2532	258.936	PREDICTED: glycine-rich RNA-binding protein GRP1A-like, partial [Solanum tuberosum]
comp43577_c2_seq2	5.38663	0	225	28.2715	1148	152.288	PREDICTED: glycine-rich RNA-binding protein 2-like [Sesamum indicum]
comp43581_c0_seq1	-4.13837	0.017911	367	12.0523	84	2.91234	PREDICTED: subtilisin-like protease [Sesamum indicum]
comp43585_c0_seq3	-2.61541	0.0213897	185	19.081	67	7.29563	PREDICTED: uncharacterized protein LOC105166654 [Sesamum indicum]
comp43590_c0_seq1	-40.7297	0.0131143	43	6.6091	1	0.162267	PREDICTED: anthocyanidin 3-O-glucosyltransferase-like [Sesamum indicum]
comp43590_c1_seq2	-12.4489	0.0105985	92	8.31862	7	0.668219	PREDICTED: anthocyanidin 3-O-glucosyltransferase-like [Sesamum indicum]
comp43594_c0_seq13	-70.0929	0.00149333	74	10.5025	1	0.149838	not available
comp43595_c0_seq15	-9.82722	0.00602086	166	10.2707	16	1.04513	PREDICTED: 2-alkenal reductase (NADP(+)-dependent) isoform X1 [Sesamum indicum]
comp43595_c0_seq3	-8.10107	3.16631e-08	650	44.6041	76	5.50595	PREDICTED: 2-alkenal reductase (NADP(+)-dependent) isoform X1 [Sesamum indicum]
comp43595_c0_seq6	-6.66684	0.0146767	183	9.44694	26	1.417	PREDICTED: 2-alkenal reductase (NADP(+)-dependent) isoform X1 [Sesamum indicum]
comp43601_c0_seq2	-10.2907	0.00131888	82	10.2907	0	0	PREDICTED: uncharacterized protein LOC105168594 [Sesamum indicum]
comp43615_c0_seq1	8.11001	0.00377116	22	1.51683	169	12.3015	PREDICTED: LRR receptor-like serine/threonine-protein kinase GSO1 [Sesamum indicum]
comp43623_c2_seq2	2.5832	0.0405739	94	6.02825	230	15.5722	PREDICTED: uncharacterized protein At4g06744-like [Sesamum indicum]
comp43634_c3_seq3	2.85016	1.85364e-05	313	20.7249	845	59.0695	PREDICTED: protein IQ-DOMAIN 14-like [Sesamum indicum]
comp43642_c0_seq2	22.3817	0.000989452	5	0.55624	106	12.4496	PREDICTED: RNA polymerase sigma factor sigE, chloroplastic/mitochondrial-like [Sesamum indicum]
comp43642_c0_seq3	-18.4028	0.000273484	136	15.5717	7	0.846161	PREDICTED: RNA polymerase sigma factor sigE, chloroplastic/mitochondrial-like [Sesamum indicum]
comp43642_c0_seq4	-12.5201	0.000396029	115	12.5201	0	0	PREDICTED: RNA polymerase sigma factor sigE, chloroplastic/mitochondrial-like [Sesamum indicum]
comp43648_c0_seq1	-85.2481	0.000404813	180	12.9264	2	0.151633	hypothetical protein VOLCADRAFT_105867 [Volvox carteri f. nagariensis]
comp43666_c2_seq1	-2.34055	0.0167017	341	24.7676	138	10.582	PREDICTED: uncharacterized protein At2g29880-like [Prunus mume]
comp43678_c1_seq4	-2.9307	8.95276e-07	625	74.2301	202	25.3285	PREDICTED: superoxide dismutase [Cu-Zn] 1-like [Tarenaya hassleriana]
comp43680_c0_seq3	5.32094	0.0421555	25	1.40285	126	7.46448	PREDICTED: rop guanine nucleotide exchange factor 9-like [Sesamum indicum]
comp43687_c0_seq2	-11.2373	0.00105213	261	14.0426	22	1.24965	PREDICTED: patellin-3-like [Sesamum indicum]
comp43698_c0_seq1	3.85866	9.89611e-06	284	11.6601	1038	44.9925	PREDICTED: inorganic phosphate transporter 2-1, chloroplastic [Solanum lycopersicum]
comp43706_c0_seq2	-4.19948	7.50708e-06	634	42.6165	143	10.148	PREDICTED: protein NRT1/ PTR FAMILY 6.1 [Sesamum indicum]
comp43706_c1_seq1	-3.42664	0.00549395	123	19.7698	34	5.76945	PREDICTED: protein NRT1/ PTR FAMILY 6.1 [Sesamum indicum]
comp43711_c1_seq1	-4.27995	0.00960681	122	14.0318	27	3.2785	PREDICTED: probable pectate lyase 8 [Sesamum indicum]
comp43716_c2_seq11	-3.15512	0.00152263	473	28.2368	142	8.94952	PREDICTED: sulfite oxidase-like isoform X1 [Sesamum indicum]
comp43728_c2_seq2	8.31396	0.0306516	8	0.816041	63	6.78453	PREDICTED: bifunctional epoxide hydrolase 2-like [Sesamum indicum]
comp43756_c1_seq3	3.15562	0.000750346	182	10.2071	544	32.2099	hypothetical protein L484_017818 [Morus notabilis]
comp43756_c1_seq4	294.552	0.000443531	1	0.0424243	279	12.4961	hypothetical protein L484_017818 [Morus notabilis]
comp43766_c3_seq1	-3.3729	7.47334e-10	1403	98.8045	394	29.2936	PREDICTED: auxin-induced protein PCNT115-like [Sesamum indicum]
comp43775_c2_seq1	3.2632	0.0471764	33	3.29364	102	10.7478	PREDICTED: uncharacterized protein LOC105176977 [Sesamum indicum]
comp43794_c0_seq1	-10.8351	0.000981766	163	10.8351	0	0	PREDICTED: 26S proteasome non-ATPase regulatory subunit 1 homolog A-like [Sesamum indicum]
comp43808_c1_seq2	-17.4805	2.83797e-05	176	17.4805	0	0	PREDICTED: protein YLS9 [Sesamum indicum]
comp43808_c1_seq4	10.157	7.94998e-06	29	2.66233	279	27.0412	PREDICTED: protein YLS9 [Sesamum indicum]
comp43812_c0_seq1	2.07008	0.0269521	153	13.2129	300	27.3517	PREDICTED: DAG protein, chloroplastic [Sesamum indicum]
comp43821_c0_seq2	-2.01774	0.0211118	818	31.0338	384	15.3805	PREDICTED: mitogen-activated protein kinase kinase kinase YODA-like [Sesamum indicum]
comp43825_c0_seq13	63.3445	0.0131227	1	0.102107	60	6.46794	PREDICTED: uncharacterized protein LOC105175085 [Sesamum indicum]
comp43836_c0_seq6	-22.3884	0.000423732	260	14.1835	11	0.633521	PREDICTED: probable sodium-coupled neutral amino acid transporter 6 [Sesamum indicum]
comp43836_c0_seq7	-15.6814	0.000275937	298	16.008	18	1.02082	PREDICTED: probable sodium-coupled neutral amino acid transporter 6 [Sesamum indicum]
comp43836_c0_seq8	-37.7158	1.8219e-06	438	24.605	11	0.65238	PREDICTED: probable sodium-coupled neutral amino acid transporter 6 [Sesamum indicum]
comp43854_c0_seq4	27.4493	0.00141954	4	0.415084	104	11.3938	PREDICTED: uncharacterized protein LOC105164990 isoform X1 [Sesamum indicum]
comp43877_c1_seq6	-5.85507	0.0154064	94	5.85507	0	0	PREDICTED: uncharacterized protein LOC100262009 [Vitis vinifera]
comp43880_c0_seq1	-2.32883	0.0181841	327	24.3406	133	10.4519	PREDICTED: uncharacterized protein LOC101261040 [Solanum lycopersicum]
comp43881_c3_seq7	11.0853	0.0459453	6	0.474704	63	5.26223	PREDICTED: probable LRR receptor-like serine/threonine-protein kinase At3g47570 isoform X1 [Nicotiana sylvestris]
comp43895_c3_seq19	-2.55133	0.0122019	501	23.5161	186	9.21718	PREDICTED: 40S ribosomal protein S5 [Nicotiana tomentosiformis]
comp43895_c3_seq25	-13.7344	0.0335179	58	5.62358	4	0.409451	PREDICTED: uncharacterized protein LOC105168709 [Sesamum indicum]
comp43895_c3_seq27	16.9974	0.000101955	10	1.06482	161	18.0992	PREDICTED: 40S ribosomal protein S5 [Sesamum indicum]
comp43895_c3_seq28	-5.48193	5.93989e-08	463	51.7905	80	9.44749	PREDICTED: 40S ribosomal protein S5 [Sesamum indicum]
comp43895_c3_seq3	-2.8416	0.00859966	486	22.1093	162	7.78058	PREDICTED: 40S ribosomal protein S5 [Nicotiana tomentosiformis]
comp43903_c0_seq2	17.0427	0.00424312	7	0.574796	113	9.79607	PREDICTED: CWF19-like protein 2 [Nicotiana tomentosiformis]
comp43903_c0_seq7	34.3116	0.0386582	2	0.136416	65	4.68067	PREDICTED: CWF19-like protein 2 [Nicotiana tomentosiformis]
comp43905_c0_seq2	-11.6483	0	3099	195.178	252	16.7559	PREDICTED: probable zinc metallopeptidase EGY3, chloroplastic [Sesamum indicum]
comp43913_c3_seq1	-54.9377	0.00849831	58	7.29677	1	0.132819	PREDICTED: transcription factor GTE10-like [Sesamum indicum]
comp43920_c0_seq12	-2.6048	0.00375498	517	30.4531	188	11.6911	PREDICTED: uncharacterized protein LOC105174459 isoform X2 [Sesamum indicum]
comp43920_c0_seq3	-2.09086	0.0490865	298	20.8852	135	9.98882	PREDICTED: uncharacterized protein LOC105174459 isoform X2 [Sesamum indicum]
comp43922_c0_seq1	-13.7022	0.000210403	357	13.7022	0	0	heat shock protein 90 (ISS) [Ostreococcus tauri]
comp43930_c0_seq4	-2.02972	0.00175678	855	56.3565	399	27.7657	PREDICTED: pelargonidin 3-O-(6-caffeoylglucoside) 5-O-(6-O-malonylglucoside) 4'''-malonyltransferase-like [Sesamum indicum]
comp43930_c2_seq3	-2.82961	0.00201391	236	30.7141	79	10.8545	PREDICTED: acyl-coenzyme A thioesterase 13 isoform X2 [Sesamum indicum]
comp43936_c2_seq1	2.43407	0.0219404	144	8.81854	332	21.4649	PREDICTED: IAA-amino acid hydrolase ILR1-like 3 [Sesamum indicum]
comp43943_c1_seq1	30.4657	0.00103884	7	0.390861	202	11.9079	Uncharacterized protein isoform 2, partial [Theobroma cacao]
comp43945_c6_seq6	-22.6144	0.000975006	191	12.3971	8	0.548195	PREDICTED: dnaJ homolog subfamily C member 17 [Sesamum indicum]
comp43946_c12_seq6	-6.7208	0.00944203	154	6.7208	0	0	PREDICTED: probable receptor-like protein kinase At1g67000 [Pyrus x bretschneideri]
comp43950_c3_seq1	2.23488	0.0340309	77	9.59235	163	21.4378	PREDICTED: casein kinase II subunit alpha-like [Sesamum indicum]
comp43973_c0_seq1	-130.605	0	3585	235.388	26	1.8023	PREDICTED: zeatin O-glucosyltransferase-like [Nicotiana sylvestris]
comp43974_c0_seq10	-41.6769	0.0114182	88	6.86111	2	0.164626	PREDICTED: uncharacterized protein LOC104646029 [Solanum lycopersicum]
comp43974_c0_seq4	-22.0942	2.52345e-06	1016	22.0942	0	0	Beta-galactosidase [Medicago truncatula]
comp43974_c0_seq5	-7.27879	0.00690851	46	7.27879	0	0	not available
comp43975_c1_seq3	11.6132	0.00230558	16	1.04315	176	12.1143	not available
comp43979_c1_seq11	-3.28172	0.0253473	343	13.433	99	4.09329	PREDICTED: serine/arginine-rich-splicing factor SR34-like [Sesamum indicum]
comp43991_c0_seq1	5.39936	0.0173535	35	1.87815	179	10.1408	PREDICTED: uncharacterized protein LOC105160203 [Sesamum indicum]
comp43998_c1_seq2	-74.8938	0	11544	678.023	146	9.05312	PREDICTED: malonyl-coenzyme:anthocyanin 5-O-glucoside-6'''-O-malonyltransferase-like [Sesamum indicum]
comp43998_c1_seq6	-91.8786	0	4462	262.828	46	2.8606	PREDICTED: malonyl-coenzyme:anthocyanin 5-O-glucoside-6'''-O-malonyltransferase-like [Sesamum indicum]
comp44002_c0_seq2	-4.22246	7.73035e-05	370	33.0448	83	7.82596	PREDICTED: homeobox-leucine zipper protein HAT5-like [Sesamum indicum]
comp44002_c0_seq3	-3.54572	0.000113118	423	36.905	113	10.4083	PREDICTED: homeobox-leucine zipper protein HAT5-like [Sesamum indicum]
comp44003_c0_seq5	4.01923	0.000773559	114	6.24903	434	25.1163	PREDICTED: putative amidase C869.01-like isoform X2 [Citrus sinensis]
comp44005_c0_seq1	10.487	1.14343e-06	30	3.02982	298	31.7739	PREDICTED: dirigent protein 21-like [Sesamum indicum]
comp44005_c0_seq3	-2.45158	0.0498679	176	15.3553	68	6.26341	PREDICTED: dirigent protein 21-like [Sesamum indicum]
comp44009_c1_seq4	-2.94027	0.0334213	149	13.8536	48	4.71168	PREDICTED: RING-H2 finger protein ATL79-like [Sesamum indicum]
comp44016_c0_seq1	-2.19352	0.0232633	176	25.1542	76	11.4675	PREDICTED: 40S ribosomal protein S24-1 [Nicotiana tomentosiformis]
comp44021_c3_seq3	-4.9465	0.033088	94	8.54495	18	1.72748	PREDICTED: heterogeneous nuclear ribonucleoprotein 1-like [Sesamum indicum]
comp44032_c0_seq1	5.36206	0.00758878	38	2.3918	193	12.8249	PREDICTED: 7-deoxyloganetin glucosyltransferase-like [Sesamum indicum]
comp44049_c0_seq2	-3.26785	0.00763459	207	19.2112	60	5.87887	PREDICTED: expansin-A4-like [Sesamum indicum]
comp44049_c0_seq3	-5.20538	0	2462	201.191	448	38.6506	PREDICTED: expansin-A8-like [Eucalyptus grandis]
comp44053_c4_seq6	-3.96391	0.0462188	65	3.96391	0	0	PREDICTED: uncharacterized protein LOC103864761 [Brassica rapa]
comp44057_c0_seq1	-7.26549	0.00696	39	7.26549	0	0	PREDICTED: retrovirus-related Pol polyprotein from transposon TNT 1-94 [Sesamum indicum]
comp44057_c2_seq7	-6.68862	0.00961439	51	6.68862	0	0	hypothetical protein PRUPE_ppa008614mg [Prunus persica]
comp44057_c3_seq1	-24.384	7.65027e-07	201	24.384	0	0	hypothetical protein POPTR_0019s09780g [Populus trichocarpa]
comp44057_c9_seq1	-43.0314	5.10123e-11	508	43.0314	0	0	PREDICTED: retrovirus-related Pol polyprotein from transposon TNT 1-94 [Sesamum indicum]
comp44072_c0_seq7	27.9771	0.0310607	2	0.185616	53	5.193	PREDICTED: uncharacterized protein LOC104768486 [Camelina sativa]
comp44089_c1_seq1	2.10819	2.35776e-10	1922	102.276	3838	215.616	PREDICTED: UDP-sulfoquinovose synthase, chloroplastic isoform X2 [Sesamum indicum]
comp44091_c0_seq1	-17.9968	0.000585544	171	13.9515	9	0.77522	PREDICTED: 26S proteasome non-ATPase regulatory subunit 14 homolog [Sesamum indicum]
comp44092_c1_seq1	-2.63156	0.00114981	664	37.7377	239	14.3404	PREDICTED: UDP-glycosyltransferase 73B4-like [Sesamum indicum]
comp44111_c0_seq2	4.84558	0.000846479	78	4.41826	358	21.409	PREDICTED: SAL1 phosphatase-like [Sesamum indicum]
comp44117_c2_seq5	-3.05607	0.0111031	171	18.818	53	6.15758	PREDICTED: V-type proton ATPase 16 kDa proteolipid subunit isoform X1 [Sesamum indicum]
comp44125_c2_seq11	6.26079	0.00220846	43	2.46586	255	15.4382	PREDICTED: laccase-14-like [Sesamum indicum]
comp44125_c2_seq12	18.8195	1.47164e-05	0	0	247	18.8195	PREDICTED: laccase-14-like [Sesamum indicum]
comp44125_c2_seq15	3.61388	0.0352754	52	3.00565	178	10.8621	PREDICTED: laccase-14-like [Sesamum indicum]
comp44125_c2_seq3	12.8537	0.000342476	0	0	73	12.8537	PREDICTED: laccase-14-like [Sesamum indicum]
comp44125_c2_seq6	90.4419	0.00010532	3	0.172328	257	15.5856	PREDICTED: laccase-14-like [Sesamum indicum]
comp44125_c4_seq1	19.1661	1.22768e-05	0	0	106	19.1661	PREDICTED: laccase-14-like [Sesamum indicum]
comp44160_c1_seq9	-13.2608	0.0364868	56	5.48709	4	0.413782	PREDICTED: MADS-box protein SOC1 [Sesamum indicum]
comp44162_c1_seq2	-33.1521	0.0282629	70	5.25661	2	0.158561	PREDICTED: ethylene-responsive transcription factor ERF034 [Sesamum indicum]
comp44168_c2_seq1	-2.23957	0.00628767	837	35.0279	354	15.6405	PREDICTED: CBS domain-containing protein CBSX3, mitochondrial-like [Sesamum indicum]
comp44173_c0_seq1	-4.31748	0.0108727	196	13.4771	43	3.12151	PREDICTED: PTI1-like tyrosine-protein kinase At3g15890 [Sesamum indicum]
comp44174_c0_seq2	-2.88781	0.0388223	125	13.3801	41	4.63332	PREDICTED: glycerol-3-phosphate 2-O-acyltransferase 4-like [Sesamum indicum]
comp44174_c0_seq3	-2.45869	0.0128064	244	24.6182	94	10.0127	PREDICTED: glycerol-3-phosphate 2-O-acyltransferase 4 [Sesamum indicum]
comp44177_c0_seq8	-2.89901	0.0318607	202	14.3646	66	4.95499	PREDICTED: uncharacterized protein LOC105168308 [Sesamum indicum]
comp44183_c3_seq13	-7.75803	0.0112635	172	9.52572	21	1.22785	PREDICTED: UPF0481 protein At3g47200-like [Eucalyptus grandis]
comp44184_c0_seq5	-5.26223	0.0179162	50	10.1295	9	1.92495	PREDICTED: auxin-induced protein 15A-like [Sesamum indicum]
comp44191_c0_seq2	-2.51956	0.000106487	399	57.3474	150	22.7609	PREDICTED: protein CURVATURE THYLAKOID 1A, chloroplastic-like isoform X2 [Sesamum indicum]
comp44193_c0_seq3	-2.43162	0.0387787	172	17.2853	67	7.10856	PREDICTED: uncharacterized protein LOC105167985 [Sesamum indicum]
comp44210_c0_seq1	2.15426	1.3607e-10	2024	98.2152	4130	211.581	PREDICTED: vacuolar-processing enzyme isoform X1 [Populus euphratica]
comp44215_c0_seq11	-58.2134	0	2950	203.118	48	3.48919	PREDICTED: magnesium-protoporphyrin IX monomethyl ester [oxidative] cyclase, chloroplastic [Sesamum indicum]
comp44215_c0_seq8	9.89758	0.0480626	8	0.539527	75	5.34001	PREDICTED: magnesium-protoporphyrin IX monomethyl ester [oxidative] cyclase, chloroplastic [Sesamum indicum]
comp44219_c1_seq1	8.29511	7.29835e-06	49	3.52382	385	29.2305	PREDICTED: biotin carboxyl carrier protein of acetyl-CoA carboxylase 2, chloroplastic-like [Sesamum indicum]
comp44260_c0_seq4	15.3962	0.000190316	12	1.10464	175	17.0073	PREDICTED: 28 kDa ribonucleoprotein, chloroplastic-like [Sesamum indicum]
comp44298_c6_seq4	5.63062	0.00848459	30	2.14985	160	12.105	PREDICTED: diacylglycerol O-acyltransferase 2 [Sesamum indicum]
comp44321_c0_seq12	-6.86721	0.00356971	232	13.2818	32	1.93408	PREDICTED: uncharacterized protein LOC104101869 [Nicotiana tomentosiformis]
comp44327_c2_seq11	-3.8717	0.0488308	50	3.8717	0	0	PREDICTED: uncharacterized protein LOC102589924 [Solanum tuberosum]
comp44329_c1_seq6	-12.6609	4.20029e-08	401	38.1186	30	3.01073	PREDICTED: remorin-like [Sesamum indicum]
comp44336_c3_seq2	32.4071	1.30149e-08	0	0	466	32.4071	PREDICTED: uncharacterized protein LOC105172030 [Sesamum indicum]
comp44339_c0_seq1	-3.81969	0.00157271	371	23.0384	92	6.03148	PREDICTED: sodium transporter HKT1-like [Sesamum indicum]
comp44360_c1_seq1	-2.85344	0.00250456	482	29.0979	160	10.1975	PREDICTED: heptahelical transmembrane protein 1-like [Sesamum indicum]
comp44370_c3_seq1	6.43102	0.0113135	0	0	59	6.43102	not available
comp44372_c2_seq11	-2.1065	1.64457e-06	1748	121.921	786	57.8785	PREDICTED: UDP-glucose 4-epimerase GEPI48 [Sesamum indicum]
comp44394_c0_seq4	-394.983	9.7115e-08	417	28.5767	1	0.0723492	PREDICTED: J domain-containing protein required for chloroplast accumulation response 1 isoform X1 [Sesamum indicum]
comp44397_c0_seq1	2.44865	9.81111e-07	501	39.607	1162	96.9836	PREDICTED: DNA-damage-repair/toleration protein DRT102 [Sesamum indicum]
comp44409_c0_seq2	5.17575	0	687	48.1813	3368	249.374	PREDICTED: chitinase-like protein 2 [Vitis vinifera]
comp44413_c1_seq1	-3.24103	0.0184168	284	15.1362	83	4.6702	PREDICTED: protein NRT1/ PTR FAMILY 5.6-like [Sesamum indicum]
comp44422_c3_seq10	-4.9465	0.0384151	235	8.06576	45	1.6306	Os06g0493000 [Oryza sativa Japonica Group]
comp44426_c0_seq1	-2.68574	0.0432199	224	14.1602	79	5.27238	PREDICTED: uncharacterized protein LOC105168954 [Sesamum indicum]
comp44430_c1_seq1	7.20558	0.00733894	0	0	144	7.20558	PREDICTED: sphingosine-1-phosphate lyase [Sesamum indicum]
comp44430_c1_seq2	7.72192	0.0055124	0	0	59	7.72192	PREDICTED: sphingosine-1-phosphate lyase [Sesamum indicum]
comp44430_c1_seq6	8.27934	0.0040545	0	0	172	8.27934	PREDICTED: sphingosine-1-phosphate lyase [Sesamum indicum]
comp44458_c1_seq5	-2.23781	0.00385464	593	39.2393	251	17.5347	PREDICTED: uncharacterized protein LOC105157642 [Sesamum indicum]
comp44478_c0_seq17	-7.90269	0.00488365	76	7.90269	0	0	not available
comp44480_c0_seq1	-2.98874	0.000411024	975	37.4361	309	12.5257	PREDICTED: protein DEK-like [Sesamum indicum]
comp44496_c3_seq1	4.91149	0.0217062	23	2.04339	107	10.0361	PREDICTED: probable WRKY transcription factor 70 [Sesamum indicum]
comp44496_c3_seq2	8.158	0.01919	11	0.983276	85	8.02156	PREDICTED: probable WRKY transcription factor 70 [Sesamum indicum]
comp44500_c0_seq2	-15.6965	0.0334894	116	5.47004	7	0.348488	PREDICTED: dnaJ protein ERDJ3A [Sesamum indicum]
comp44518_c0_seq1	-6.38331	0.0197719	155	8.80434	23	1.37927	PREDICTED: ferrochelatase-2, chloroplastic isoform X1 [Sesamum indicum]
comp44519_c3_seq2	3.51432	0.00725866	73	5.16951	243	18.1673	PREDICTED: eugenol synthase 1-like [Sesamum indicum]
comp44520_c6_seq1	2.95502	5.90841e-06	398	21.3348	1114	63.0446	PREDICTED: 7-deoxyloganetin glucosyltransferase-like [Sesamum indicum]
comp44520_c6_seq5	3.63452	0.03826	61	2.87915	210	10.4643	PREDICTED: 7-deoxyloganetin glucosyltransferase-like [Sesamum indicum]
comp44527_c1_seq10	-2.42235	0.0426897	156	16.7336	61	6.90798	PREDICTED: GTP-binding protein YPTM2 [Sesamum indicum]
comp44533_c1_seq17	-3.30659	0.00606209	192	20.0671	55	6.0688	PREDICTED: uncharacterized protein LOC105171688 [Sesamum indicum]
comp44538_c6_seq10	-2.81856	0.0137099	1101	19.6696	370	6.97858	PREDICTED: transcription factor JUNGBRUNNEN 1 [Sesamum indicum]
comp44538_c6_seq4	-5.03512	0.00307098	202	16.298	38	3.23687	PREDICTED: transcription factor JUNGBRUNNEN 1 [Sesamum indicum]
comp44540_c1_seq2	2.34795	0.000999781	442	20.0718	983	47.1276	PREDICTED: oligopeptide transporter 7-like isoform X2 [Sesamum indicum]
comp44564_c2_seq2	2.0643	0.0160974	179	15.7791	350	32.5728	PREDICTED: adenine phosphoribosyltransferase 1-like [Sesamum indicum]
comp44569_c0_seq1	-2.44855	0.0128871	380	24.7432	147	10.1053	PREDICTED: ultraviolet-B receptor UVR8-like isoform X1 [Sesamum indicum]
comp44571_c0_seq3	2.26744	0.000745225	352	23.277	756	52.7794	PREDICTED: jasmonate O-methyltransferase [Sesamum indicum]
comp44604_c1_seq1	-2.45283	0.00860302	347	27.5392	134	11.2275	PREDICTED: uncharacterized protein LOC105161675 [Sesamum indicum]
comp44604_c1_seq11	-5.4838	0.0303878	110	8.26038	19	1.50633	PREDICTED: uncharacterized protein LOC105161675 [Sesamum indicum]
comp44607_c1_seq15	9.82652	0.00655624	13	1.03012	121	10.1225	PREDICTED: uncharacterized protein LOC105160363 [Sesamum indicum]
comp44607_c1_seq2	3.56006	0.0249917	43	3.51108	145	12.4997	PREDICTED: uncharacterized protein LOC102578992 [Solanum tuberosum]
comp44611_c8_seq1	8.44593	0.0461776	14	0.679354	112	5.73778	not available
comp44617_c0_seq1	2.30414	0.0257376	137	9.72195	299	22.4007	PREDICTED: uncharacterized protein LOC105171867 [Sesamum indicum]
comp44618_c0_seq6	2.45995	1.88205e-06	306	37.0777	713	91.2092	PREDICTED: two-on-two hemoglobin-3 [Sesamum indicum]
comp44620_c1_seq1	2.51296	0.0116668	71	9.81699	169	24.6697	PREDICTED: sec-independent protein translocase protein TATA, chloroplastic-like [Sesamum indicum]
comp44644_c1_seq3	-4.12033	0.0165328	87	12.3994	20	3.00932	PREDICTED: glutamyl-tRNA(Gln) amidotransferase subunit C, chloroplastic/mitochondrial [Sesamum indicum]
comp44656_c1_seq3	-22.7328	0.021719	48	6.00166	2	0.264008	PREDICTED: transcription factor DIVARICATA-like [Sesamum indicum]
comp44656_c2_seq9	-7.39414	0.0064782	87	7.39414	0	0	not available
comp44667_c0_seq2	4.87265	6.66134e-15	416	23.8692	1920	116.306	PREDICTED: elongation factor 1-alpha-like [Musa acuminata subsp. malaccensis]
comp44669_c0_seq6	-9.59042	0.0435118	81	5.59224	8	0.583108	PREDICTED: bifunctional 3-dehydroquinate dehydratase/shikimate dehydrogenase, chloroplastic-like [Sesamum indicum]
comp44669_c0_seq8	-88.0897	0.00256857	93	9.38316	1	0.106518	hypothetical protein CICLE_v10000874mg [Citrus clementina]
comp44670_c8_seq3	158.361	2.06567e-06	1	0.145368	150	23.0207	hypothetical protein MTR_8g017060 [Medicago truncatula]
comp44679_c0_seq2	-12.1558	0.0152656	154	7.54112	12	0.620375	PREDICTED: uncharacterized protein LOC105167832 [Sesamum indicum]
comp44681_c1_seq12	-4.31279	0.0017062	428	20.4667	94	4.74558	PREDICTED: DEAD-box ATP-dependent RNA helicase 56 isoform X2 [Fragaria vesca subsp. vesca]
comp44687_c2_seq2	-2.21367	3.07982e-09	3758	168.553	1608	76.1417	PREDICTED: long chain acyl-CoA synthetase 4 [Sesamum indicum]
comp44695_c1_seq1	2.18232	0.0201454	313	12.3723	647	27.0002	PREDICTED: uncharacterized protein LOC105172591 isoform X1 [Sesamum indicum]
comp44719_c0_seq1	2.75158	0.015411	127	7.21388	331	19.8495	PREDICTED: beta-fructofuranosidase, insoluble isoenzyme 1-like isoform X1 [Sesamum indicum]
comp44727_c2_seq3	-27.8748	0.000440433	206	13.7293	7	0.492533	PREDICTED: V-type proton ATPase subunit d2 [Sesamum indicum]
comp44749_c2_seq1	-2.02596	0.00366306	539	48.8229	252	24.0987	PREDICTED: 60S ribosomal protein L7-4-like isoform X2 [Sesamum indicum]
comp44751_c0_seq6	-2.22334	0	1852	378.205	789	170.107	PREDICTED: metallothionein-like protein type 2 [Sesamum indicum]
comp44759_c0_seq4	-24.6272	0.0359914	78	4.95848	3	0.201341	PREDICTED: formamidopyrimidine-DNA glycosylase isoform X2 [Sesamum indicum]
comp44759_c2_seq15	-2.40722	0.0116805	399	26.1812	157	10.8761	PREDICTED: probable sodium-coupled neutral amino acid transporter 6 [Sesamum indicum]
comp44773_c1_seq1	-2.08092	4.03264e-05	1707	91.8419	777	44.1353	PREDICTED: S-adenosylmethionine decarboxylase proenzyme-like [Sesamum indicum]
comp44773_c1_seq9	-2.48693	1.49091e-11	1788	177.586	681	71.4077	PREDICTED: S-adenosylmethionine decarboxylase proenzyme-like [Sesamum indicum]
comp44779_c2_seq1	-4.50459	1.31188e-05	837	38.1965	176	8.47947	PREDICTED: protein PLASTID MOVEMENT IMPAIRED 2 [Sesamum indicum]
comp44780_c1_seq9	-4.31231	0.037604	65	4.31231	0	0	PREDICTED: putative alpha-xylosidase 2 [Sesamum indicum]
comp44788_c0_seq1	3.43273	9.90319e-13	505	38.261	1642	131.34	PREDICTED: uncharacterized protein LOC105178437 [Sesamum indicum]
comp44793_c0_seq5	2.49565	0.00216026	371	14.7853	877	36.8989	PREDICTED: ABC transporter G family member 11-like [Sesamum indicum]
comp44793_c0_seq7	2.74761	2.81778e-06	629	27.0566	1637	74.341	PREDICTED: ABC transporter G family member 11-like [Sesamum indicum]
comp44798_c1_seq2	-4.29507	1.82048e-06	526	47.5186	116	11.0635	PREDICTED: peptidyl-tRNA hydrolase ICT1, mitochondrial-like [Sesamum indicum]
comp44806_c2_seq5	-4.55841	0.0136422	77	12.1276	16	2.66048	PREDICTED: protein STAY-GREEN LIKE, chloroplastic [Sesamum indicum]
comp44811_c2_seq10	-10.4996	0.0011775	129	10.4996	0	0	hypothetical protein EUTSA_v10029155mg, partial [Eutrema salsugineum]
comp44811_c2_seq5	-6.37369	0.0114812	84	6.37369	0	0	PREDICTED: uncharacterized protein LOC104646029 [Solanum lycopersicum]
comp44811_c2_seq7	-1005.45	0	2123	155.417	2	0.154574	PREDICTED: uncharacterized protein LOC104646029 [Solanum lycopersicum]
comp44811_c5_seq1	-12.8264	0.000336065	163	12.8264	0	0	PREDICTED: uncharacterized protein LOC104646029 [Solanum lycopersicum]
comp44829_c2_seq5	-9.60733	0.00577764	142	10.4478	14	1.08748	PREDICTED: caffeoylshikimate esterase-like [Sesamum indicum]
comp44834_c0_seq3	5.4726	0.0194644	0	0	41	5.4726	PREDICTED: ATP-dependent Clp protease proteolytic subunit-related protein 2, chloroplastic isoform X2 [Nicotiana tomentosiformis]
comp44834_c0_seq7	-4.07104	0.0433684	32	4.07104	0	0	PREDICTED: ATP-dependent Clp protease proteolytic subunit-related protein 2, chloroplastic isoform X2 [Nicotiana tomentosiformis]
comp44850_c0_seq10	2.04364	0.0346728	249	12.5551	482	25.6582	PREDICTED: uncharacterized protein LOC105160598 [Sesamum indicum]
comp44850_c0_seq17	2.53051	0.0127371	194	9.40495	465	23.7994	PREDICTED: uncharacterized protein LOC105160598 [Sesamum indicum]
comp44868_c0_seq8	3.05163	0.00112736	274	10.2577	792	31.3027	PREDICTED: subtilisin-like protease [Sesamum indicum]
comp44869_c0_seq1	-3.39878	0.00301799	305	22.7529	85	6.69442	PREDICTED: galactinol synthase 2-like [Sesamum indicum]
comp44869_c0_seq3	-2.67292	0.0374138	206	15.1131	73	5.65413	PREDICTED: galactinol synthase 2-like [Sesamum indicum]
comp44869_c0_seq4	-2.69335	0.00830085	327	24.0421	115	8.92647	PREDICTED: galactinol synthase 2-like [Sesamum indicum]
comp44869_c0_seq6	-4.37857	2.4736e-07	735	54.7106	159	12.4951	PREDICTED: galactinol synthase 2-like [Sesamum indicum]
comp44880_c0_seq1	-2.2034	0.00216289	1091	45.5454	469	20.6705	PREDICTED: 26S proteasome non-ATPase regulatory subunit 6 homolog [Sesamum indicum]
comp44903_c3_seq1	3.83974	9.04166e-13	562	30.757	2044	118.099	cytochrome P450, putative [Ricinus communis]
comp44903_c3_seq10	-2.41017	0.00267048	743	37.0602	292	15.3766	PREDICTED: cytochrome P450 98A2-like [Sesamum indicum]
comp44912_c1_seq5	-5.27276	1.98078e-07	334	48.8316	60	9.26112	PREDICTED: heavy metal-associated isoprenylated plant protein 26-like [Sesamum indicum]
comp44918_c0_seq2	-2.96	0.00531436	450	23.5887	144	7.96914	PREDICTED: uncharacterized protein LOC105165426 [Sesamum indicum]
comp44933_c0_seq2	-5.19681	0.0139102	203	11.021	37	2.12072	PREDICTED: protein REVEILLE 1 [Sesamum indicum]
comp44951_c2_seq2	-2.21175	0.00102724	913	51.8026	391	23.4215	PREDICTED: LOW QUALITY PROTEIN: selenium-binding protein 3 [Sesamum indicum]
comp44955_c0_seq1	3.3754	0.00427679	71	6.35775	227	21.4599	PREDICTED: uncharacterized protein LOC105171430 [Sesamum indicum]
comp44963_c1_seq10	13.7246	0.00830047	8	0.635405	104	8.72071	PREDICTED: uncharacterized protein LOC105165595 [Sesamum indicum]
comp44965_c0_seq1	4.65242	0.00377401	59	3.56812	260	16.6004	PREDICTED: endoglucanase 24-like [Sesamum indicum]
comp44974_c2_seq2	-61.6139	0	4033	231.015	62	3.74939	PREDICTED: crocetin glucosyltransferase, chloroplastic-like [Nicotiana tomentosiformis]
comp44980_c1_seq1	-12.9451	0.041334	123	5.25098	9	0.405635	PREDICTED: vacuolar amino acid transporter 1 isoform X1 [Sesamum indicum]
comp44983_c0_seq1	-2.90866	0.000374946	694	39.2893	226	13.5077	PREDICTED: abscisic acid 8'-hydroxylase 4 [Sesamum indicum]
comp44983_c0_seq5	-2.38757	0.0383399	305	17.9138	121	7.50293	PREDICTED: abscisic acid 8'-hydroxylase 4 [Sesamum indicum]
comp44983_c0_seq7	-2.26478	0.0146877	373	27.3452	156	12.0741	PREDICTED: abscisic acid 8'-hydroxylase 4 [Sesamum indicum]
comp44987_c0_seq3	-79.5649	0.0395911	84	4.38742	1	0.0551427	PREDICTED: phosphoribosylaminoimidazole carboxylase, chloroplastic-like isoform X1 [Sesamum indicum]
comp44995_c0_seq1	-2.75865	7.46818e-09	1430	111.408	491	40.3849	PREDICTED: nicotianamine synthase-like [Sesamum indicum]
comp45002_c0_seq1	-15.903	0.000118088	319	17.8905	19	1.12498	PREDICTED: protein TRANSPARENT TESTA 12-like [Sesamum indicum]
comp45020_c0_seq1	2.08168	0.0194135	248	14.4908	489	30.1653	PREDICTED: transcription factor MYC2 [Sesamum indicum]
comp45020_c0_seq3	3.6631	0.00114843	132	6.98039	458	25.5699	PREDICTED: transcription factor MYC2 [Sesamum indicum]
comp45055_c0_seq1	-2.06041	0.0304059	211	26.0941	97	12.6645	hypothetical protein CICLE_v10029042mg [Citrus clementina]
comp45066_c0_seq2	-9.95997	0.000439586	347	16.7505	33	1.68179	PREDICTED: protein NRT1/ PTR FAMILY 2.13-like [Sesamum indicum]
comp45067_c3_seq3	-14.9658	0.0461283	79	4.85839	5	0.324633	PREDICTED: uncharacterized protein LOC105176972 [Sesamum indicum]
comp45068_c0_seq8	2.00631	0.0156319	261	17.4748	496	35.06	PREDICTED: MADS-box protein SOC1-like [Sesamum indicum]
comp45073_c2_seq9	2.56394	0.0353056	126	6.4913	306	16.6433	PREDICTED: uncharacterized protein LOC105172175 [Sesamum indicum]
comp45087_c1_seq3	-5.12211	0.023453	95	5.12211	0	0	PREDICTED: methyltransferase-like protein 23 isoform X3 [Sesamum indicum]
comp45092_c1_seq2	2.40558	0.0320857	140	7.96562	319	19.162	PREDICTED: protein CHLOROPLAST IMPORT APPARATUS 2-like [Sesamum indicum]
comp45099_c0_seq1	-4.96211	0.0257274	69	4.96211	0	0	PREDICTED: ankyrin-3 [Cucumis sativus]
comp45100_c1_seq4	5.85457	3.86295e-07	121	7.51846	671	44.0173	PREDICTED: ATP synthase subunit gamma, mitochondrial [Sesamum indicum]
comp45100_c1_seq5	-3.7601	9.95405e-05	524	35.4328	132	9.42336	PREDICTED: ATP synthase subunit gamma, mitochondrial-like isoform X2 [Sesamum indicum]
comp45100_c1_seq7	-6.47972	0.000796687	301	18.0961	44	2.79272	PREDICTED: ATP synthase subunit gamma, mitochondrial [Sesamum indicum]
comp45110_c1_seq1	-2.9008	0.0424655	196	12.8279	64	4.42218	Aux/IAA protein [Vitis vinifera]
comp45110_c1_seq2	-2.22572	5.55986e-06	1666	97.9634	709	44.0142	Aux/IAA protein [Vitis vinifera]
comp45133_c0_seq4	-5.05806	0.00127963	267	19.2284	50	3.80153	PREDICTED: glutelin type-B 5-like [Sesamum indicum]
comp45137_c1_seq18	5.23324	0.0223219	0	0	52	5.23324	not available
comp45142_c5_seq1	2.89853	0	1497	128.733	4110	373.137	PREDICTED: photosystem II core complex proteins psbY, chloroplastic-like [Sesamum indicum]
comp45145_c0_seq13	162.584	0.0412815	1	0.0261558	154	4.25252	PREDICTED: type I inositol 1,4,5-trisphosphate 5-phosphatase 12 isoform X2 [Sesamum indicum]
comp45164_c2_seq6	-2.46041	0.0475462	213	15.5817	82	6.33297	PREDICTED: tetraspanin-8-like [Sesamum indicum]
comp45169_c0_seq6	-2.11446	0.0321242	663	24.181	297	11.436	PREDICTED: putative leucine-rich repeat receptor-like serine/threonine-protein kinase At2g14440 isoform X1 [Sesamum indicum]
comp45169_c0_seq7	3.78062	0.00447058	179	5.01806	641	18.9714	PREDICTED: putative leucine-rich repeat receptor-like serine/threonine-protein kinase At2g14440 isoform X1 [Sesamum indicum]
comp45175_c1_seq2	-63.6993	7.39883e-06	269	21.0053	4	0.329757	PREDICTED: uncharacterized protein LOC104715244 [Camelina sativa]
comp45176_c2_seq1	6.8344	0	397	19.0379	2570	130.113	PREDICTED: phospholipase A1-Igamma3, chloroplastic [Sesamum indicum]
comp45181_c1_seq1	-2.40682	0.0464294	155	16.334	61	6.78654	PREDICTED: crocetin glucosyltransferase, chloroplastic-like, partial [Sesamum indicum]
comp45181_c2_seq4	-4.18763	0.0169486	84	12.1416	19	2.89941	PREDICTED: crocetin glucosyltransferase, chloroplastic-like, partial [Sesamum indicum]
comp45184_c0_seq5	-29.8368	0.00228155	126	10.2718	4	0.344267	PREDICTED: uncharacterized protein LOC105155880 [Sesamum indicum]
comp45194_c1_seq3	-3.34201	0.0284903	187	12.6365	53	3.78111	PREDICTED: myosin-11-like isoform X1 [Sesamum indicum]
comp45196_c2_seq1	-5.70086	1.36914e-11	969	78.7433	161	13.8125	PREDICTED: UDP-glucose 6-dehydrogenase 4 [Sesamum indicum]
comp45201_c0_seq12	-2.40814	3.24623e-05	1050	71.048	413	29.5033	Homeobox-leucine zipper protein HAT5 [Theobroma cacao]
comp45224_c0_seq11	4.28429	0.0387025	0	0	36	4.28429	PREDICTED: uncharacterized protein At5g49945-like [Nelumbo nucifera]
comp45238_c0_seq4	-3.25633	7.09031e-05	636	42.7791	185	13.1372	PREDICTED: BAG family molecular chaperone regulator 3-like [Sesamum indicum]
comp45238_c0_seq5	-2.41106	0.0272666	196	20.013	77	8.30052	PREDICTED: BAG family molecular chaperone regulator 3-like [Sesamum indicum]
comp45245_c0_seq1	3.37837	0.0440622	70	3.15211	224	10.649	PREDICTED: uncharacterized protein LOC105171048 [Sesamum indicum]
comp45245_c0_seq2	12.6689	5.65658e-05	35	1.63232	420	20.6796	PREDICTED: uncharacterized protein LOC105171048 [Sesamum indicum]
comp45245_c0_seq4	7.63002	0.00579974	0	0	60	7.63002	not available
comp45245_c0_seq7	17.4951	0.0334111	7	0.308397	116	5.39545	PREDICTED: uncharacterized protein LOC105171048 [Sesamum indicum]
comp45252_c6_seq29	-4.53328	0.0330273	71	4.53328	0	0	PREDICTED: uncharacterized protein LOC104247272 [Nicotiana sylvestris]
comp45256_c0_seq3	-8.73073	0.00173	212	13.9108	23	1.59331	PREDICTED: putative nuclease HARBI1 [Sesamum indicum]
comp45259_c0_seq1	7.23023	0.00012793	66	3.12093	452	22.565	PREDICTED: ABC transporter G family member 5 [Sesamum indicum]
comp45271_c0_seq2	-2.11877	2.30659e-05	1747	93.9444	781	44.3391	PREDICTED: allantoinase [Sesamum indicum]
comp45280_c5_seq1	33.4318	0.00490547	3	0.259736	95	8.68345	Os11g0247800 [Oryza sativa Japonica Group]
comp45295_c1_seq1	-4.38731	2.22184e-08	843	64.2035	182	14.6339	PREDICTED: protein ENHANCED DISEASE RESISTANCE 2-like [Sesamum indicum]
comp45295_c1_seq3	-13.8021	1.66181e-07	714	34.0472	49	2.46681	PREDICTED: protein ENHANCED DISEASE RESISTANCE 2-like [Sesamum indicum]
comp45309_c1_seq1	-2.87626	0.000414579	498	39.2784	164	13.6561	PREDICTED: cytochrome P450 CYP72A219-like [Sesamum indicum]
comp45311_c1_seq3	2.67919	0.000187825	318	18.2977	807	49.023	PREDICTED: LOW QUALITY PROTEIN: transcription factor UNE10-like [Sesamum indicum]
comp45311_c1_seq6	5.7362	4.7159e-05	90	4.98981	489	28.6226	PREDICTED: LOW QUALITY PROTEIN: transcription factor UNE10-like [Sesamum indicum]
comp45316_c1_seq15	-8.88001	0.0108947	75	9.1311	8	1.02828	Uncharacterized protein TCM_025002 [Theobroma cacao]
comp45316_c1_seq9	-14.3659	0.006365	91	9.17229	6	0.638477	PREDICTED: protein ECERIFERUM 3-like [Glycine max]
comp45331_c0_seq2	-11.9093	0.000549864	106	11.9093	0	0	PREDICTED: protein RALF-like 32 [Sesamum indicum]
comp45331_c7_seq1	32.4641	0.000447337	4	0.417636	123	13.5581	PREDICTED: uncharacterized protein LOC105178130 [Sesamum indicum]
comp45331_c7_seq2	-12.0768	0.00557188	102	9.86159	8	0.816572	PREDICTED: uncharacterized protein LOC105178130 [Sesamum indicum]
comp45333_c0_seq9	-4.91411	0.0264536	57	4.91411	0	0	PREDICTED: 3-oxo-5-alpha-steroid 4-dehydrogenase 2-like [Sesamum indicum]
comp45338_c1_seq1	-6.46326	0.00431782	116	13.1196	17	2.02987	PREDICTED: homeobox-leucine zipper protein HAT4-like [Sesamum indicum]
comp45343_c3_seq1	-3.89996	1.31609e-05	807	42.9654	196	11.0169	PREDICTED: uncharacterized protein LOC105163215 [Sesamum indicum]
comp45370_c1_seq6	51.7313	0.0276541	1	0.099612	49	5.15306	PREDICTED: ras-related protein Rab7 [Sesamum indicum]
comp45372_c0_seq1	-2.59316	0.020848	334	19.4935	122	7.51728	PREDICTED: sarcoplasmic reticulum histidine-rich calcium-binding protein [Sesamum indicum]
comp45373_c1_seq20	-349.991	4.44089e-16	739	66.4664	2	0.189909	PREDICTED: actin-11 [Sesamum indicum]
comp45378_c0_seq2	-43.8081	0.00115999	185	11.2752	4	0.257376	PREDICTED: protein disulfide-isomerase LQY1 isoform X1 [Sesamum indicum]
comp45383_c3_seq3	2.83383	0.0341572	95	5.14115	255	14.5692	PREDICTED: uncharacterized protein LOC105165517 [Sesamum indicum]
comp45386_c1_seq2	-2.57951	0.0201932	561	19.8568	206	7.69787	PREDICTED: potassium transporter 10-like isoform X1 [Sesamum indicum]
comp45402_c0_seq2	2.09718	3.81546e-07	369	66.7891	733	140.069	PREDICTED: granule-bound starch synthase 1, chloroplastic/amyloplastic [Fragaria vesca subsp. vesca]
comp45408_c0_seq1	-3.68758	1.29705e-05	510	45.31	131	12.2872	PREDICTED: protease Do-like 5, chloroplastic [Sesamum indicum]
comp45409_c0_seq1	4.86281	0.0122487	33	2.47447	152	12.0329	PREDICTED: adenylate kinase, chloroplastic [Sesamum indicum]
comp45409_c0_seq2	99.7676	0.000123964	2	0.15255	189	15.2195	PREDICTED: adenylate kinase, chloroplastic [Sesamum indicum]
comp45416_c2_seq4	-5.07472	2.22045e-16	1693	124.027	316	24.4402	PREDICTED: random slug protein 5-like [Sesamum indicum]
comp45423_c1_seq1	2.32421	0.00686041	268	13.9408	590	32.4013	PREDICTED: uncharacterized protein LOC100247357 isoform X1 [Vitis vinifera]
comp45423_c1_seq2	-5.9814	0.0021185	341	15.8382	54	2.6479	PREDICTED: uncharacterized protein LOC100247357 isoform X2 [Vitis vinifera]
comp45436_c1_seq1	-106.718	1.65117e-10	676	41.9018	6	0.39264	hypothetical protein PRUPE_ppa014991mg, partial [Prunus persica]
comp45436_c1_seq2	-14.9974	0.00469909	95	9.75887	6	0.650706	PREDICTED: lysine histidine transporter-like 8 [Malus domestica]
comp45436_c1_seq4	-15.2975	9.00309e-05	127	15.2975	0	0	hypothetical protein PRUPE_ppa022373mg, partial [Prunus persica]
comp45436_c1_seq6	2.54528	0.000227571	606	20.2869	1461	51.6358	hypothetical protein PRUPE_ppa017735mg, partial [Prunus persica]
comp45437_c0_seq3	-25.8902	0.00642962	82	8.32276	3	0.321464	PREDICTED: xyloglucan endotransglucosylase/hydrolase 2-like [Sesamum indicum]
comp45441_c0_seq9	2.06449	0.0460349	337	10.8401	659	22.3792	PREDICTED: germacrene-D synthase-like [Sesamum indicum]
comp45467_c3_seq2	-8.52481	0.0151371	99	8.43512	11	0.989479	PREDICTED: formin BNI1-like [Sesamum indicum]
comp45482_c0_seq1	16.8919	0.000315954	7	0.921604	112	15.5676	PREDICTED: uncharacterized protein LOC105173122 [Sesamum indicum]
comp45482_c2_seq6	-5.10153	0.0237335	80	5.10153	0	0	PREDICTED: uncharacterized protein LOC104604981 [Nelumbo nucifera]
comp45482_c2_seq8	-118.4	0.0042485	125	8.36368	1	0.0706391	PREDICTED: uncharacterized protein LOC104604981 [Nelumbo nucifera]
comp45483_c0_seq11	-2.78067	0.00174737	502	32.3154	171	11.6214	PREDICTED: uncharacterized protein LOC105169721 [Sesamum indicum]
comp45483_c0_seq2	-3.02159	2.39643e-09	1662	105.391	521	34.8792	PREDICTED: uncharacterized protein LOC105169721 [Sesamum indicum]
comp45483_c0_seq6	3.87492	0.00147608	91	5.98656	334	23.1974	PREDICTED: uncharacterized protein LOC105169721 [Sesamum indicum]
comp45483_c0_seq8	23.5782	0.0492891	3	0.186864	67	4.40592	PREDICTED: uncharacterized protein LOC105169721 [Sesamum indicum]
comp45484_c2_seq2	2.62546	0.0409077	76	5.76667	189	15.1402	PREDICTED: nucleobase-ascorbate transporter 6 [Sesamum indicum]
comp45493_c0_seq1	-11.7874	0.000368093	224	16.3864	18	1.39017	PREDICTED: uncharacterized RING finger protein C4G3.12c-like [Sesamum indicum]
comp45493_c0_seq2	7.10866	0.0453214	15	0.873455	101	6.2091	PREDICTED: uncharacterized RING finger protein C4G3.12c-like [Sesamum indicum]
comp45501_c0_seq11	7.60566	0.00587844	0	0	62	7.60566	PREDICTED: glutathione S-transferase 2-like [Sesamum indicum]
comp45503_c2_seq1	5.0924	0.00640944	34	2.71316	164	13.8165	PREDICTED: receptor-like protein kinase FERONIA [Sesamum indicum]
comp45512_c0_seq1	-3.28889	0.000144209	1000	38.717	288	11.772	PREDICTED: uncharacterized protein LOC105161462 [Sesamum indicum]
comp45512_c0_seq2	-4.07708	0.0185398	297	12.0723	69	2.96101	PREDICTED: uncharacterized protein LOC105161462 [Sesamum indicum]
comp45539_c5_seq2	-6.35205	0.0116224	47	6.35205	0	0	PREDICTED: aldehyde dehydrogenase family 2 member C4-like [Sesamum indicum]
comp45539_c5_seq5	4.57672	5.39606e-07	191	10.9901	828	50.2987	PREDICTED: aldehyde dehydrogenase family 2 member C4-like [Sesamum indicum]
comp45553_c0_seq1	-5.67783	2.22337e-08	1055	54.024	176	9.51491	PREDICTED: stromal 70 kDa heat shock-related protein, chloroplastic-like [Sesamum indicum]
comp45581_c2_seq4	147.276	0.00987669	2	0.046246	279	6.81093	PREDICTED: putative nuclease HARBI1 [Camelina sativa]
comp45597_c0_seq3	-5.277	0.0214494	74	5.277	0	0	PREDICTED: probable protein phosphatase 2C 68 [Sesamum indicum]
comp45609_c0_seq3	-22.6539	2.94049e-05	287	19.8954	12	0.878231	PREDICTED: ubiquitin-conjugating enzyme E2 28-like [Solanum tuberosum]
comp45609_c0_seq6	8.66683	0.00327817	0	0	121	8.66683	PREDICTED: ubiquitin-conjugating enzyme E2 28-like [Solanum tuberosum]
comp45616_c0_seq6	4.43842	0.0353617	0	0	46	4.43842	PREDICTED: uncharacterized protein LOC105163623 [Sesamum indicum]
comp45642_c0_seq4	-2.82877	0.000324462	1102	41.6378	369	14.7194	PREDICTED: transcription factor bHLH144-like [Sesamum indicum]
comp45645_c0_seq4	6.26776	0.0124016	0	0	79	6.26776	PREDICTED: 1-aminocyclopropane-1-carboxylate oxidase 1 [Sesamum indicum]
comp45647_c0_seq2	-2.29115	2.18439e-07	3667	120.736	1516	52.6967	PREDICTED: trifunctional UDP-glucose 4,6-dehydratase/UDP-4-keto-6-deoxy-D-glucose 3,5-epimerase/UDP-4-keto-L-rhamnose-reductase RHM1-like [Sesamum indicum]
comp45650_c0_seq1	4.41744	0.00414937	38	3.8264	159	16.9029	PREDICTED: uncharacterized protein LOC105168421 isoform X1 [Sesamum indicum]
comp45650_c0_seq3	-2.9304	0.008075	198	21.5795	64	7.36399	PREDICTED: uncharacterized protein LOC105168421 isoform X1 [Sesamum indicum]
comp45659_c0_seq4	-8.31432	0.0127354	158	8.95478	18	1.07703	PREDICTED: uncharacterized protein LOC105177113 [Sesamum indicum]
comp45660_c3_seq5	-2.17775	0.0459942	269	19.735	117	9.0621	PREDICTED: ubiquitin fusion degradation protein 1 homolog [Sesamum indicum]
comp45677_c0_seq2	-3.32297	0.0280719	214	12.7827	61	3.84677	PREDICTED: ATP-citrate synthase alpha chain protein 2 [Nelumbo nucifera]
comp45677_c0_seq4	-5.75425	0.00346301	243	14.6437	40	2.54485	PREDICTED: ATP-citrate synthase alpha chain protein 1-like [Sesamum indicum]
comp45677_c0_seq5	-3.84641	1.47188e-08	1202	73.5219	296	19.1144	PREDICTED: ATP-citrate synthase alpha chain protein 1-like [Sesamum indicum]
comp45680_c0_seq8	-2.54509	0.0086672	309	25.8948	115	10.1744	PREDICTED: uncharacterized protein LOC105166810 [Sesamum indicum]
comp45689_c3_seq4	15.4842	0.0400127	3	0.332293	44	5.14529	PREDICTED: biogenesis of lysosome-related organelles complex 1 subunit 2 [Sesamum indicum]
comp45689_c3_seq6	-3.50465	0.0279123	111	12.1105	30	3.45557	PREDICTED: biogenesis of lysosome-related organelles complex 1 subunit 2 [Sesamum indicum]
comp45695_c1_seq15	-4.12709	0.0354924	183	9.52901	42	2.30889	PREDICTED: nicotinamide adenine dinucleotide transporter 1, chloroplastic-like [Sesamum indicum]
comp45698_c0_seq6	-2.39072	1.25118e-08	2105	134.994	834	56.466	PREDICTED: serine/threonine-protein kinase SAPK2 [Sesamum indicum]
comp45710_c0_seq1	-3.03841	0	4292	206.696	1338	68.0276	PREDICTED: protein ECERIFERUM 1-like [Sesamum indicum]
comp45724_c2_seq22	-8.3895	0.0416736	62	5.966	7	0.711127	PREDICTED: uncharacterized protein LOC105177084 [Sesamum indicum]
comp45736_c0_seq7	108.038	0.00011026	3	0.142655	307	15.4121	PREDICTED: protein TRANSPARENT TESTA 12-like [Sesamum indicum]
comp45736_c0_seq9	-2.06027	0.000208435	1416	76.5896	651	37.1745	PREDICTED: protein TRANSPARENT TESTA 12-like [Sesamum indicum]
comp45748_c0_seq3	-6.30328	0.0119471	60	6.30328	0	0	PREDICTED: nascent polypeptide-associated complex subunit alpha-like protein 1 isoform X2 [Sesamum indicum]
comp45764_c7_seq8	-71.9873	0.00404238	76	8.5956	1	0.119404	30S ribosomal protein S5, putative [Ricinus communis]
comp45765_c0_seq4	-4.40975	0.000755599	419	23.1925	90	5.25937	PREDICTED: mannose-1-phosphate guanylyltransferase 1 [Sesamum indicum]
comp45765_c0_seq7	-5.14561	0.0153946	201	10.7633	37	2.09174	PREDICTED: mannose-1-phosphate guanylyltransferase 1 [Sesamum indicum]
comp45784_c0_seq1	-5.65055	0.023038	173	8.94431	29	1.58291	PREDICTED: uncharacterized protein LOC105156252 [Sesamum indicum]
comp45785_c0_seq1	4.86204	0	375	44.0757	1727	214.298	PREDICTED: thaumatin-like protein [Sesamum indicum]
comp45785_c2_seq15	7.93819	0.00489206	0	0	114	7.93819	FAR1-related protein [Medicago truncatula]
comp45785_c2_seq18	25.2447	5.21201e-07	0	0	172	25.2447	FAR1-related protein [Medicago truncatula]
comp45787_c2_seq4	6.14762	0.0132705	0	0	60	6.14762	PREDICTED: putative late blight resistance protein homolog R1B-14 [Sesamum indicum]
comp45800_c0_seq1	-104.192	0.00450198	110	8.28481	1	0.0795147	not available
comp45800_c1_seq7	-67.2513	0.011119	71	6.72409	1	0.0999845	PREDICTED: probable E3 ubiquitin-protein ligase ARI2 isoform X1 [Sesamum indicum]
comp45805_c0_seq6	-88.0897	0.00512592	93	8.08617	1	0.0917947	PREDICTED: uncharacterized protein LOC105173158 [Sesamum indicum]
comp45809_c10_seq2	-52.5697	0.0183128	111	5.87903	2	0.111833	PREDICTED: protein NRT1/ PTR FAMILY 5.6-like [Sesamum indicum]
comp45809_c10_seq26	-9.00237	0.00266398	97	9.00237	0	0	PREDICTED: probable mitochondrial chaperone BCS1-B [Sesamum indicum]
comp45809_c10_seq6	-10.5998	0.0011152	132	10.5998	0	0	PREDICTED: uncharacterized protein LOC104646029 [Solanum lycopersicum]
comp45811_c3_seq17	-10.5822	0.00112589	81	10.5822	0	0	PREDICTED: probable nitrite transporter At1g68570-like [Glycine max]
comp45811_c3_seq21	3.6615	0.000121131	220	9.76423	763	35.7518	PREDICTED: protein NRT1/ PTR FAMILY 3.1 isoform X2 [Sesamum indicum]
comp45811_c3_seq22	-25.4797	1.1139e-05	538	21.6781	20	0.850797	PREDICTED: protein NRT1/ PTR FAMILY 3.1 isoform X2 [Sesamum indicum]
comp45811_c3_seq4	14.4285	0.0200586	12	0.463899	164	6.69335	PREDICTED: protein NRT1/ PTR FAMILY 3.1 isoform X3 [Sesamum indicum]
comp45862_c2_seq7	-2.66996	0.00722284	420	25.2206	149	9.44603	PREDICTED: serine/arginine-rich splicing factor SR30-like [Sesamum indicum]
comp45887_c5_seq2	-3.95354	0.0129839	288	13.7979	69	3.49001	PREDICTED: O-acyltransferase WSD1-like [Nicotiana sylvestris]
comp45893_c0_seq2	-11.2086	0.0407464	71	5.48115	6	0.489015	PREDICTED: GATA transcription factor 28 [Sesamum indicum]
comp45899_c2_seq1	10.5574	4.45534e-05	33	2.11497	330	22.3286	PREDICTED: transcription factor TCP4-like [Sesamum indicum]
comp45917_c2_seq3	4.52302	0.00128789	95	4.62753	407	20.9304	PREDICTED: eukaryotic translation initiation factor 2A [Sesamum indicum]
comp45931_c0_seq3	2.45478	0.000161488	449	23.368	1044	57.3631	PREDICTED: pectinesterase-like isoform X1 [Sesamum indicum]
comp45932_c2_seq4	-8.90369	0.0081055	94	9.86498	10	1.10796	PREDICTED: vesicle-associated protein 1-1-like [Sesamum indicum]
comp45960_c3_seq3	-47.3601	0.00332231	100	9.16395	2	0.193495	PREDICTED: RING-H2 finger protein ATL81-like [Solanum lycopersicum]
comp45970_c0_seq1	2.66259	0.000270495	318	17.6691	802	47.0457	hypothetical protein CICLE_v10011765mg [Citrus clementina]
comp45988_c0_seq2	-3.93717	0.0469609	34	3.93717	0	0	PREDICTED: DNA-directed RNA polymerase III subunit rpc4-like [Sesamum indicum]
comp45989_c0_seq1	-2.08899	5.9862e-08	4380	158.669	1986	75.9547	PREDICTED: ABC transporter G family member 22 [Sesamum indicum]
comp45989_c0_seq4	-3.27986	5.39034e-06	1624	55.6271	469	16.9602	PREDICTED: ABC transporter G family member 22 [Sesamum indicum]
comp46004_c1_seq7	11.6132	5.56435e-09	81	3.81607	891	44.3166	PREDICTED: cytochrome P450 83B1-like [Sesamum indicum]
comp46011_c0_seq7	-2.34876	1.03806e-05	2197	83.5377	886	35.5667	PREDICTED: J domain-containing protein required for chloroplast accumulation response 1 isoform X1 [Sesamum indicum]
comp46019_c0_seq3	-4.14595	0.0414852	38	4.14595	0	0	PREDICTED: bis(5'-adenosyl)-triphosphatase [Sesamum indicum]
comp46021_c0_seq1	-2.98792	0.0153808	388	17.6196	123	5.89695	PREDICTED: uncharacterized protein LOC105161049 [Sesamum indicum]
comp46021_c0_seq4	-10.3516	4.39204e-13	1071	70.2757	98	6.7889	PREDICTED: uncharacterized protein LOC105161049 [Sesamum indicum]
comp46023_c5_seq1	-11.6849	0.000620476	86	11.6849	0	0	not available
comp46026_c0_seq5	103.463	0.0123508	1	0.0624406	98	6.46027	PREDICTED: uncharacterized protein LOC105159483 [Sesamum indicum]
comp46029_c4_seq1	292.44	0.000119474	1	0.0512591	277	14.9902	PREDICTED: uncharacterized protein LOC105161116 [Sesamum indicum]
comp46031_c3_seq1	3.84959	0.000355223	164	7.64856	598	29.4439	PREDICTED: BTB/POZ domain-containing protein NPY1 [Sesamum indicum]
comp46051_c5_seq3	3.34759	0	439	67.4743	1392	225.876	PREDICTED: lipoxygenase homology domain-containing protein 1-like [Vitis vinifera]
comp46062_c0_seq5	5.98254	0.00407138	33	2.32881	187	13.9322	PREDICTED: 3-oxoacyl-[acyl-carrier-protein] synthase I, chloroplastic [Sesamum indicum]
comp46075_c4_seq1	7.39019	0.000999095	23	2.23216	161	16.4961	PREDICTED: dimethylallylcistransferase, chloroplastic-like [Solanum tuberosum]
comp46093_c0_seq1	-2.88896	0.0109326	488	20.2892	160	7.02298	PREDICTED: glutamine--fructose-6-phosphate aminotransferase [isomerizing] 2-like [Sesamum indicum]
comp46116_c0_seq1	6.1365	0.0324353	16	1.24177	93	7.62014	PREDICTED: uncharacterized protein LOC105155725 [Sesamum indicum]
comp46139_c6_seq17	-39.7825	0.0269046	126	5.26869	3	0.132437	PREDICTED: monoglyceride lipase-like [Sesamum indicum]
comp46139_c6_seq31	-5.04385	0.0128977	213	11.4843	40	2.2769	PREDICTED: monoglyceride lipase-like [Sesamum indicum]
comp46145_c0_seq16	31.6722	0.0192657	3	0.190711	90	6.04024	PREDICTED: probable S-adenosylmethionine-dependent methyltransferase At5g37990 [Sesamum indicum]
comp46145_c0_seq17	39.8542	0.00189439	4	0.261793	151	10.4336	PREDICTED: probable S-adenosylmethionine-dependent methyltransferase At5g37990 [Sesamum indicum]
comp46145_c0_seq20	6.1425	0.0175641	22	1.5282	128	9.38696	PREDICTED: probable S-adenosylmethionine-dependent methyltransferase At5g37990 [Sesamum indicum]
comp46163_c0_seq6	-132.608	1.56032e-06	140	23.542	1	0.17753	PREDICTED: thylakoid lumenal protein At1g12250, chloroplastic isoform X1 [Sesamum indicum]
comp46163_c0_seq7	68.3593	0	28	2.18475	1813	149.348	PREDICTED: thylakoid lumenal protein At1g12250, chloroplastic isoform X2 [Sesamum indicum]
comp46179_c0_seq12	4.41767	1.20078e-10	244	19.3046	1021	85.2815	PREDICTED: photosystem I reaction center subunit III, chloroplastic-like [Nicotiana sylvestris]
comp46182_c4_seq2	2.46881	4.90803e-06	780	33.7513	1824	83.3257	PREDICTED: cysteine-rich receptor-like protein kinase 10 [Sesamum indicum]
comp46197_c5_seq1	2.18755	6.43608e-06	458	46.3012	949	101.286	PREDICTED: agamous-like MADS-box protein AGL8 homolog [Nicotiana tomentosiformis]
comp46208_c1_seq1	-12.3662	0.00265108	235	11.5242	18	0.931906	PREDICTED: LOW QUALITY PROTEIN: ATP-dependent zinc metalloprotease FTSH 6, chloroplastic [Sesamum indicum]
comp46208_c3_seq2	-2.12164	2.40251e-08	2885	162.785	1288	76.7261	PREDICTED: chorismate synthase 1, chloroplastic [Sesamum indicum]
comp46213_c2_seq1	2.81002	0.00296199	133	10.3222	354	29.0057	PREDICTED: uncharacterized protein LOC105169689 [Sesamum indicum]
comp46218_c5_seq3	-10.0001	0.00154467	205	10.0001	0	0	PREDICTED: phosphoinositide phospholipase C 2-like [Sesamum indicum]
comp46225_c0_seq1	-5.43824	0.00220729	333	16.5935	58	3.05126	PREDICTED: interaptin-like [Sesamum indicum]
comp46229_c1_seq8	-3.08827	0.00755068	313	20.5646	96	6.65893	PREDICTED: probable protein phosphatase 2C 25 [Sesamum indicum]
comp46233_c1_seq6	15.3083	0.00129729	10	0.826465	145	12.6517	Ferrochelatase [Medicago truncatula]
comp46243_c0_seq1	12.5935	1.50976e-06	28	2.34645	334	29.55	PREDICTED: uncharacterized protein LOC105168903 [Sesamum indicum]
comp46243_c0_seq2	-3.79516	8.68697e-06	597	45.8795	149	12.0889	PREDICTED: uncharacterized protein LOC105168903 [Sesamum indicum]
comp46265_c0_seq3	2.32494	0.000538262	183	22.8253	403	53.0674	PREDICTED: glycerophosphodiester phosphodiesterase GDPD1, chloroplastic-like [Sesamum indicum]
comp46274_c0_seq3	-95.6674	4.84772e-08	505	30.6498	5	0.320379	PREDICTED: uncharacterized protein LOC105167168 [Sesamum indicum]
comp46279_c1_seq3	-3.20436	0.000129983	636	40.4055	188	12.6095	PREDICTED: uncharacterized protein LOC105168489 [Sesamum indicum]
comp46281_c0_seq2	-3.34484	2.90837e-11	2652	116.385	751	34.7955	PREDICTED: BAG family molecular chaperone regulator 6 [Sesamum indicum]
comp46281_c0_seq4	-2.88011	0.00462973	374	25.2229	123	8.75761	PREDICTED: BAG family molecular chaperone regulator 6 [Sesamum indicum]
comp46281_c0_seq5	-2.45411	0.00515415	456	31.1865	176	12.7078	PREDICTED: BAG family molecular chaperone regulator 6 [Sesamum indicum]
comp46282_c0_seq1	-2.52587	0.00418438	424	31.1963	159	12.3507	PREDICTED: LOW QUALITY PROTEIN: cysteine proteinase RD19a-like [Sesamum indicum]
comp46282_c0_seq4	-76.155	8.95749e-08	402	29.6633	5	0.389512	PREDICTED: LOW QUALITY PROTEIN: cysteine proteinase RD19a-like [Sesamum indicum]
comp46282_c0_seq5	15.6099	0.000312451	14	1.01396	207	15.8278	PREDICTED: LOW QUALITY PROTEIN: cysteine proteinase RD19a-like [Sesamum indicum]
comp46282_c0_seq6	89.738	0.0116718	1	0.0734702	85	6.59307	PREDICTED: LOW QUALITY PROTEIN: cysteine proteinase RD19a-like [Sesamum indicum]
comp46287_c0_seq2	4.47736	0.0150498	83	2.68763	352	12.0335	PREDICTED: uncharacterized protein LOC105158896, partial [Sesamum indicum]
comp46294_c2_seq12	13.7607	0.000211358	0	0	286	13.7607	PREDICTED: uncharacterized protein LOC105174060 [Sesamum indicum]
comp46322_c3_seq1	-2.24522	0.0139098	576	28.2465	243	12.5807	PREDICTED: putative transporter arsB [Sesamum indicum]
comp46322_c3_seq2	-2.56405	0.014273	582	22.3045	215	8.69892	PREDICTED: putative transporter arsB [Sesamum indicum]
comp46323_c1_seq1	-11.9077	0.006994	88	9.3704	7	0.786921	PREDICTED: probable calcium-binding protein CML36 [Sesamum indicum]
comp46324_c0_seq1	-117.29	0	3591	191.89	29	1.63603	PREDICTED: serine carboxypeptidase-like 7 isoform X1 [Sesamum indicum]
comp46324_c0_seq2	-38.5393	8.49443e-10	651	40.5991	16	1.05345	PREDICTED: serine carboxypeptidase-like 7 isoform X1 [Sesamum indicum]
comp46324_c0_seq3	-73.5239	0	3493	180.135	45	2.45003	PREDICTED: serine carboxypeptidase-like 7 isoform X1 [Sesamum indicum]
comp46324_c0_seq5	-403.271	0	1703	84.9858	4	0.210741	PREDICTED: serine carboxypeptidase-like 7 isoform X1 [Sesamum indicum]
comp46324_c0_seq8	-35.8441	4.89912e-09	719	37.1355	19	1.03603	PREDICTED: serine carboxypeptidase-like 7 isoform X1 [Sesamum indicum]
comp46327_c0_seq9	4.97495	0.0258973	0	0	32	4.97495	not available
comp46335_c0_seq1	-2.46328	0.0016841	892	39.0789	343	15.8646	PREDICTED: long chain acyl-CoA synthetase 2 [Sesamum indicum]
comp46365_c0_seq5	-2.99999	1.31965e-09	1932	109.803	610	36.6011	PREDICTED: reticulon-like protein B2 [Sesamum indicum]
comp46377_c2_seq1	-4.81854	0.0279635	54	4.81854	0	0	hypothetical protein CICLE_v10016666mg [Citrus clementina]
comp46383_c3_seq3	16.8215	0.000222709	15	0.972977	239	16.3669	PREDICTED: cell division protein FtsZ homolog 1, chloroplastic isoform X1 [Sesamum indicum]
comp46386_c1_seq1	-4.49244	0.00553326	498	15.5097	105	3.4524	PREDICTED: E3 ubiquitin-protein ligase MBR2 [Sesamum indicum]
comp46396_c0_seq1	-3.84143	0.00396884	365	19.0351	90	4.95522	PREDICTED: MAP7 domain-containing protein 1 [Sesamum indicum]
comp46397_c0_seq2	-3.53954	2.67564e-14	1065	143.744	285	40.6109	PREDICTED: probable galactinol--sucrose galactosyltransferase 2 [Sesamum indicum]
comp46399_c0_seq1	-2.07402	0.000344595	1224	70.3097	559	33.9003	PREDICTED: dnaJ protein homolog [Sesamum indicum]
comp46402_c0_seq1	3.12132	0.0177547	115	5.1716	340	16.1422	PREDICTED: pentatricopeptide repeat-containing protein At5g42310, mitochondrial [Sesamum indicum]
comp46411_c0_seq14	-6.10604	0.0133587	45	6.10604	0	0	not available
comp46442_c1_seq1	-8.52481	0.0130853	288	8.80267	32	1.03259	PREDICTED: B3 domain-containing protein At3g19184 isoform X2 [Sesamum indicum]
comp46448_c0_seq1	-2.14526	0.029711	496	24.149	219	11.2569	PREDICTED: cytochrome P450 CYP749A22-like [Sesamum indicum]
comp46448_c0_seq2	-2.18106	0.0310394	175	22.9807	76	10.5365	PREDICTED: cytochrome P450 CYP749A22-like [Sesamum indicum]
comp46449_c1_seq5	-26.9952	0.0276686	57	5.40827	2	0.200341	PREDICTED: phosphoglycolate phosphatase 2 [Sesamum indicum]
comp46456_c0_seq1	-2.04644	1.29795e-10	4738	233.47	2193	114.086	PREDICTED: 3-phosphoshikimate 1-carboxyvinyltransferase 2 [Sesamum indicum]
comp46469_c1_seq3	41.1739	0.0223138	1	0.136783	39	5.63188	PREDICTED: zinc finger protein CONSTANS-LIKE 1-like [Sesamum indicum]
comp46473_c5_seq1	-44.646	2.23106e-11	616	44.646	0	0	hypothetical protein PHAVU_003G119700g [Phaseolus vulgaris]
comp46473_c5_seq5	-160.551	2.18038e-08	339	31.8388	2	0.19831	PREDICTED: late embryogenesis abundant protein D-34 [Vitis vinifera]
comp46474_c4_seq2	3.80067	0.0393016	30	2.61067	108	9.92229	uncharacterized protein LOC100793350 [Glycine max]
comp46474_c4_seq5	4.78189	0.00749019	34	2.90176	154	13.8759	uncharacterized protein LOC100793350 [Glycine max]
comp46485_c0_seq2	-2.22166	0.0242679	964	24.1838	411	10.8855	PREDICTED: phosphoenolpyruvate carboxylase 4 [Sesamum indicum]
comp46497_c4_seq1	-51.6225	0.0082852	109	7.37056	2	0.142778	PREDICTED: putative late blight resistance protein homolog R1A-10 [Sesamum indicum]
comp46503_c0_seq9	-2.81792	0.0483975	238	12.6186	80	4.47797	PREDICTED: cytochrome P450 86B1-like [Sesamum indicum]
comp46512_c0_seq2	8.39037	0.0043272	19	1.40403	151	11.7803	PREDICTED: IAA-amino acid hydrolase ILR1-like 6 [Sesamum indicum]
comp46522_c0_seq3	-6.07788	0.00378905	154	13.937	24	2.29307	PREDICTED: uncharacterized protein DDB_G0290685 [Sesamum indicum]
comp46533_c2_seq5	-7.61713	0.0057222	119	7.61713	0	0	PREDICTED: uncharacterized protein LOC104586305 [Nelumbo nucifera]
comp46533_c3_seq1	-24.0754	8.98317e-07	202	24.0754	0	0	PREDICTED: uncharacterized protein LOC102613021 isoform X3 [Citrus sinensis]
comp46533_c3_seq3	-14.208	0.00442825	75	10.0036	5	0.704079	not available
comp46533_c3_seq6	-2.6048	0.0275571	99	17.6063	36	6.75916	PREDICTED: chaperone protein dnaJ 20, chloroplastic-like [Cucumis melo]
comp46539_c1_seq4	2.85172	0.01413	87	6.79875	235	19.3881	PREDICTED: deSI-like protein At4g17486 [Sesamum indicum]
comp46539_c1_seq6	-7.10401	0.00551577	105	11.8623	14	1.66981	PREDICTED: deSI-like protein At4g17486 [Sesamum indicum]
comp46571_c2_seq6	-2.28012	0.015301	467	26.6753	194	11.6991	PREDICTED: protein notum homolog isoform X2 [Sesamum indicum]
comp46591_c4_seq3	3.08555	0.00135375	349	9.69051	1020	29.9005	PREDICTED: pentatricopeptide repeat-containing protein At5g46580, chloroplastic [Sesamum indicum]
comp46601_c6_seq1	52.7871	0.0114168	2	0.128666	100	6.79188	PREDICTED: uncharacterized protein LOC104879534 isoform X1 [Vitis vinifera]
comp46605_c0_seq1	-4.59967	0.000386751	641	24.9408	132	5.4223	PREDICTED: pectinesterase inhibitor-like [Sesamum indicum]
comp46613_c1_seq1	4.64526	0.0235443	45	2.18676	198	10.1581	PREDICTED: phospholipase A1-IIdelta [Prunus mume]
comp46632_c3_seq3	296.311	3.87423e-09	3	0.118538	842	35.1241	PREDICTED: zinc finger BED domain-containing protein RICESLEEPER 2-like [Elaeis guineensis]
comp46636_c1_seq10	-29.3632	0.00256404	124	10.0525	4	0.34235	PREDICTED: U-box domain-containing protein 5 [Sesamum indicum]
comp46639_c0_seq10	-2.14181	0.0393852	303	21.7594	134	10.1594	PREDICTED: uncharacterized membrane protein At4g09580 [Sesamum indicum]
comp46642_c1_seq1	4.69218	7.98883e-05	72	6.5218	320	30.6015	PREDICTED: probable isoaspartyl peptidase/L-asparaginase 2 [Nicotiana tomentosiformis]
comp46645_c0_seq1	2.18489	2.74515e-05	489	40.1536	1012	87.7311	PREDICTED: probable protein phosphatase 2C 1 isoform X1 [Sesamum indicum]
comp46647_c0_seq5	-3.31072	0.000104783	1108	40.0385	317	12.0936	PREDICTED: beta-galactosidase 3 [Sesamum indicum]
comp46652_c0_seq3	-8.38273	0.0128136	177	8.91149	20	1.06308	PREDICTED: probable transcription factor PosF21 [Sesamum indicum]
comp46673_c0_seq1	4.69945	7.46829e-10	452	15.8391	2012	74.4352	PREDICTED: 1,4-alpha-glucan-branching enzyme-like isoform X1 [Sesamum indicum]
comp46676_c2_seq16	5.60861	0.018012	0	0	44	5.60861	PREDICTED: glucan endo-1,3-beta-glucosidase, acidic isoform PR-Q'-like [Sesamum indicum]
comp46693_c0_seq1	2.68915	0.0230508	106	6.71332	270	18.0531	PREDICTED: uncharacterized acetyltransferase At3g50280-like [Sesamum indicum]
comp46693_c0_seq3	3.02456	0.0201353	111	5.32795	318	16.1147	PREDICTED: uncharacterized acetyltransferase At3g50280-like [Sesamum indicum]
comp46694_c1_seq1	-15.5104	0.00252994	131	11.0599	8	0.713063	PREDICTED: bifunctional epoxide hydrolase 2-like [Sesamum indicum]
comp46704_c2_seq2	18.8274	0.0158641	6	0.36394	107	6.85203	not available
comp46724_c2_seq2	-8.16961	0.0498276	69	5.58928	8	0.684155	PREDICTED: probable inactive receptor kinase At4g23740 [Sesamum indicum]
comp46734_c0_seq2	-3.09862	0.000228225	1073	38.9811	328	12.5802	P(E)-nerolidol/(E,E)-geranyl linalool synthase [Vitis vinifera]
comp46735_c0_seq1	-4.35713	0.0404253	46	8.66459	10	1.9886	PREDICTED: subtilisin-like protease [Sesamum indicum]
comp46754_c0_seq2	-4.74329	7.1684e-06	651	39.0229	130	8.22696	PREDICTED: uncharacterized protein LOC105180227 [Sesamum indicum]
comp46765_c1_seq9	-2.81347	0.0268481	300	15.9058	101	5.65344	PREDICTED: probable serine/threonine-protein kinase At1g01540 [Sesamum indicum]
comp46767_c6_seq3	-131.661	4.10183e-05	139	17.1691	1	0.130404	BHLH-like DNA binding protein [Theobroma cacao]
comp46767_c7_seq7	-272.794	3.88375e-07	288	25.9718	1	0.0952065	PREDICTED: truncated basic helix-loop-helix protein A [Sesamum indicum]
comp46800_c1_seq1	5.83899	0.0158018	0	0	40	5.83899	not available
comp46806_c2_seq7	2.08853	0.0420239	92	10.8508	182	22.6622	PREDICTED: cellulose synthase-like protein E6 [Vitis vinifera]
comp46816_c1_seq6	9.1749	0.000941576	42	1.67054	365	15.3271	PREDICTED: cationic amino acid transporter 2, vacuolar isoform X1 [Sesamum indicum]
comp46822_c1_seq5	11.6747	4.03677e-13	103	5.87026	1139	68.5332	PREDICTED: WAT1-related protein At3g02690, chloroplastic [Sesamum indicum]
comp46830_c0_seq6	26.2762	0.00216833	9	0.402426	224	10.5742	not available
comp46831_c2_seq1	30.5579	0	126	10.4729	3647	320.03	PREDICTED: uncharacterized protein LOC105177873 [Sesamum indicum]
comp46831_c2_seq7	31.7749	0	72	6.26026	2167	198.919	PREDICTED: uncharacterized protein LOC105177873 [Sesamum indicum]
comp46850_c0_seq17	-4.25489	0.00280309	283	18.7751	63	4.4126	PREDICTED: myb-related protein 306-like [Sesamum indicum]
comp46860_c1_seq3	3.59401	0.0459802	47	2.73058	160	9.81376	PREDICTED: uncharacterized membrane protein At1g16860-like [Solanum tuberosum]
comp46865_c1_seq2	4.61671	0.0318698	0	0	33	4.61671	PREDICTED: 8-hydroxyquercetin 8-O-methyltransferase-like [Sesamum indicum]
comp46865_c1_seq4	24.0474	7.44372e-05	9	0.742013	205	17.8435	PREDICTED: 8-hydroxyquercetin 8-O-methyltransferase-like [Sesamum indicum]
comp46872_c0_seq1	25.0537	5.75335e-07	0	0	153	25.0537	PREDICTED: rapid alkalinization factor-like [Solanum tuberosum]
comp46879_c0_seq1	-2.89423	0.0129972	165	19.2821	54	6.66227	PREDICTED: uncharacterized protein At1g15400-like [Sesamum indicum]
comp46885_c0_seq4	16.188	0.00452967	12	0.602086	184	9.74659	PREDICTED: heparanase-like protein 1 isoform X1 [Sesamum indicum]
comp46889_c3_seq2	-2.70944	0.0450396	246	13.7435	86	5.07246	PREDICTED: DNA methyltransferase 1-associated protein 1 [Sesamum indicum]
comp46889_c3_seq8	4.17728	0.0412157	0	0	57	4.17728	PREDICTED: uncharacterized protein LOC105159621 isoform X1 [Sesamum indicum]
comp46908_c2_seq2	-13.4503	0.0260894	71	6.18915	5	0.460151	not available
comp46925_c2_seq4	5.90864	0.0151901	0	0	77	5.90864	PREDICTED: probable protein phosphatase 2C 55 [Nicotiana tomentosiformis]
comp46946_c2_seq3	-3.04129	0.00327103	594	25.3903	185	8.34854	PREDICTED: 3-hydroxyisobutyryl-CoA hydrolase-like protein 5 [Sesamum indicum]
comp46949_c4_seq2	-2.1904	0.000845598	777	54.5684	336	24.9125	PREDICTED: uncharacterized protein LOC105169034 [Sesamum indicum]
comp46955_c5_seq1	-2.56078	0.0201027	538	20.1115	199	7.85366	PREDICTED: coiled-coil domain-containing protein 150 [Sesamum indicum]
comp46979_c2_seq1	-2.29362	3.53678e-05	2143	76.7317	885	33.4544	PREDICTED: ABC transporter G family member 11 [Sesamum indicum]
comp46983_c0_seq2	-10.5545	0.00362131	78	11.2744	7	1.0682	PREDICTED: kinesin-13A [Sesamum indicum]
comp46989_c1_seq4	-5.61305	0.0190004	160	9.56275	27	1.70367	PREDICTED: probable cadmium/zinc-transporting ATPase HMA1, chloroplastic [Sesamum indicum]
comp46995_c2_seq1	31.4083	0.0152426	4	0.20691	119	6.49869	PREDICTED: LOW QUALITY PROTEIN: uncharacterized protein LOC105178147 [Sesamum indicum]
comp47019_c0_seq1	-4.74337	5.98763e-06	1933	39.6894	386	8.36735	PREDICTED: putative ABC transporter C family member 15 [Sesamum indicum]
comp47026_c0_seq2	4.59248	0.00306402	60	3.81421	261	17.5167	PREDICTED: CBL-interacting protein kinase 23 [Sesamum indicum]
comp47042_c1_seq3	-4.76723	0.0049153	458	15.2671	91	3.20251	PREDICTED: U-box domain-containing protein 9-like [Sesamum indicum]
comp47050_c5_seq1	2.20746	0.0292393	132	10.5252	276	23.234	PREDICTED: uncharacterized protein LOC105174344 [Sesamum indicum]
comp47050_c5_seq2	3.85575	0.039956	23	2.5229	84	9.72766	PREDICTED: uncharacterized protein LOC105174344 [Sesamum indicum]
comp47050_c5_seq4	-12.0768	2.21041e-07	408	34.4461	32	2.85225	PREDICTED: uncharacterized protein LOC105174344 [Sesamum indicum]
comp47060_c0_seq1	-4.81256	0.0280609	86	4.81256	0	0	PREDICTED: hydroxymethylglutaryl-CoA lyase, mitochondrial-like [Sesamum indicum]
comp47060_c0_seq3	-89.0369	0.0249613	94	5.18619	1	0.0582476	PREDICTED: hydroxymethylglutaryl-CoA lyase, mitochondrial-like [Sesamum indicum]
comp47060_c0_seq6	5.85248	0.00361773	46	2.47233	255	14.4693	PREDICTED: hydroxymethylglutaryl-CoA lyase, mitochondrial-like [Sesamum indicum]
comp47069_c1_seq2	304.054	5.75543e-06	1	0.0684833	288	20.8226	Flower, cultured cell, putative [Theobroma cacao]
comp47069_c1_seq4	8.1093	0.00445198	0	0	45	8.1093	PREDICTED: uncharacterized protein LOC104601508 [Nelumbo nucifera]
comp47069_c9_seq1	-69.4614	9.34555e-05	220	15.8998	3	0.228901	PREDICTED: uncharacterized protein LOC104646029 [Solanum lycopersicum]
comp47070_c1_seq6	4.32854	0.0212087	20	2.5636	82	11.0966	PREDICTED: enolase [Sesamum indicum]
comp47073_c0_seq1	2.84923	0.0452104	83	4.53753	224	12.9285	PREDICTED: B3 domain-containing protein At2g36080-like isoform X2 [Sesamum indicum]
comp47075_c0_seq16	6.15307	0.0132298	0	0	258	6.15307	PREDICTED: transposon Tf2-1 polyprotein isoform X1 [Zea mays]
comp47078_c0_seq2	-8.28003	0.00396385	127	8.28003	0	0	not available
comp47078_c0_seq4	-4.2264	0.0395584	45	4.2264	0	0	Oleosin 1 [Morus notabilis]
comp47118_c0_seq1	-2.32231	0.00238698	559	40.4573	228	17.4212	PREDICTED: protein TRANSPARENT TESTA 12 [Sesamum indicum]
comp47130_c0_seq27	5.99821	0.0144392	0	0	78	5.99821	not available
comp47131_c0_seq5	15.5172	0	940	44.0409	13816	683.389	hypothetical protein PHAVU_004G158000g [Phaseolus vulgaris]
comp47132_c0_seq1	-2.62284	6.66134e-16	3381	233.9	1221	89.178	PREDICTED: haloacid dehalogenase-like hydrolase domain-containing protein 3 [Sesamum indicum]
comp47139_c1_seq2	-17.3354	3.06359e-05	263	17.3354	0	0	PREDICTED: lysine-specific demethylase JMJ25-like [Sesamum indicum]
comp47159_c3_seq2	-12.4603	0.00040895	101	12.4603	0	0	hypothetical protein PhapfoPp052 (chloroplast) [Phalaenopsis aphrodite subsp. formosana]
comp47167_c2_seq1	38.4592	0.00165737	7	0.278968	255	10.7289	PREDICTED: wall-associated receptor kinase 2-like [Sesamum indicum]
comp47174_c0_seq1	-11.8084	0.00118008	187	13.5822	15	1.15021	PREDICTED: uncharacterized protein LOC105176169 isoform X1 [Sesamum indicum]
comp47174_c0_seq4	-49.8859	0.00108348	158	11.3146	3	0.22681	PREDICTED: uncharacterized protein LOC105176169 isoform X1 [Sesamum indicum]
comp47190_c0_seq2	-23.68	0.00211565	150	10.7041	6	0.452031	not available
comp47199_c1_seq3	27.6412	2.84403e-06	11	0.886815	288	24.5127	PREDICTED: triosephosphate isomerase, chloroplastic [Sesamum indicum]
comp47216_c0_seq6	4.12021	0.0426254	0	0	63	4.12021	PREDICTED: uncharacterized protein LOC105170122 [Sesamum indicum]
comp47221_c0_seq1	-2.84107	1.66533e-15	5360	203.2	1787	71.5221	PREDICTED: subtilisin-like protease [Sesamum indicum]
comp47230_c0_seq1	4.57488	0.0162695	39	2.52813	169	11.5659	PREDICTED: uncharacterized protein LOC105166451 [Sesamum indicum]
comp47246_c0_seq1	2.13448	0.0164107	459	14.1182	928	30.135	PREDICTED: probable copper-transporting ATPase HMA5 [Sesamum indicum]
comp47255_c0_seq2	-2.14961	7.77156e-16	4877	330.001	2149	153.517	PREDICTED: uncharacterized oxidoreductase At1g06690, chloroplastic [Sesamum indicum]
comp47258_c0_seq2	-41.2033	0.00570062	87	8.20127	2	0.199044	PREDICTED: uncharacterized protein At4g14100-like isoform X1 [Nicotiana sylvestris]
comp47258_c0_seq5	9.2253	0.0024163	0	0	68	9.2253	PREDICTED: uncharacterized protein At4g14100-like [Sesamum indicum]
comp47268_c1_seq1	-2.93369	0.00253799	446	27.9857	144	9.53941	PREDICTED: acetylornithine aminotransferase, chloroplastic/mitochondrial-like [Sesamum indicum]
comp47271_c1_seq2	12.7862	0.0143743	9	0.596312	109	7.62457	PREDICTED: SAM50-like protein SPAC17C9.06 [Sesamum indicum]
comp47274_c0_seq12	11.5377	0.000918852	14	1.2438	153	14.3507	PREDICTED: rac-like GTP-binding protein 5 [Sesamum indicum]
comp47274_c0_seq6	-2.24386	0.03618	244	20.5151	103	9.14281	PREDICTED: rac-like GTP-binding protein 5 [Sesamum indicum]
comp47288_c2_seq4	-2.56534	0.0338506	195	16.7125	72	6.51472	PREDICTED: cucumber peeling cupredoxin-like [Cicer arietinum]
comp47303_c0_seq3	2.95608	0.00256434	130	9.44893	364	27.9318	PREDICTED: uncharacterized protein LOC105158383 [Sesamum indicum]
comp47303_c0_seq7	5.56169	1.53112e-09	194	11.5474	1022	64.2232	PREDICTED: uncharacterized protein LOC105158383 [Sesamum indicum]
comp47321_c3_seq1	-4.34751	0.0368325	66	4.34751	0	0	not available
comp47345_c4_seq2	2.94099	0.0371167	84	4.5677	234	13.4336	PREDICTED: uncharacterized protein LOC105177032 [Sesamum indicum]
comp47352_c2_seq19	-6.83338	0.00836443	101	10.9028	14	1.59552	PREDICTED: uncharacterized protein LOC104767878 [Camelina sativa]
comp47352_c2_seq22	6.23847	0.00613778	22	1.98747	130	12.3988	PREDICTED: uncharacterized protein LOC104718701 isoform X1 [Camelina sativa]
comp47352_c2_seq3	-5.97024	0.0204285	208	9.02335	33	1.51139	PREDICTED: uncharacterized protein LOC104820451, partial [Tarenaya hassleriana]
comp47355_c0_seq2	-6.91057	0.000477807	518	19.0288	71	2.75357	PREDICTED: DEAD-box ATP-dependent RNA helicase 31-like [Sesamum indicum]
comp47376_c4_seq10	17.4197	0.0286583	6	0.328014	99	5.71392	PREDICTED: benzyl alcohol O-benzoyltransferase-like [Sesamum indicum]
comp47376_c4_seq4	22.5929	0.000297698	10	0.663864	214	14.9986	PREDICTED: LOW QUALITY PROTEIN: benzyl alcohol O-benzoyltransferase-like [Sesamum indicum]
comp47378_c0_seq3	4.18578	0.0410101	0	0	47	4.18578	PREDICTED: putative disease resistance protein RGA3 [Sesamum indicum]
comp47382_c0_seq1	-2.55397	8.41058e-05	515	57.7975	191	22.6304	PREDICTED: uncharacterized protein LOC105175709 [Sesamum indicum]
comp47395_c0_seq1	4.58615	0.0324418	0	0	72	4.58615	hypothetical protein ARALYDRAFT_342203 [Arabidopsis lyrata subsp. lyrata]
comp47395_c1_seq10	-10.0344	0.00393358	339	11.2452	32	1.12066	PREDICTED: probable plastid-lipid-associated protein 11 [Sesamum indicum]
comp47395_c1_seq4	-4.3673	0.00092944	687	22.5758	149	5.16927	PREDICTED: probable plastid-lipid-associated protein 11 [Sesamum indicum]
comp47395_c1_seq9	7.56868	0.00600002	0	0	70	7.56868	PREDICTED: uncharacterized protein LOC105163175 [Sesamum indicum]
comp47409_c3_seq5	-2.80652	0.037592	160	14.0799	54	5.01684	PREDICTED: 8-hydroxyquercetin 8-O-methyltransferase-like [Sesamum indicum]
comp47414_c0_seq3	3.16075	0.0218604	163	4.70677	488	14.8769	PREDICTED: actin-related protein 8 [Sesamum indicum]
comp47422_c2_seq1	-19.4589	1.00248e-05	114	19.4589	0	0	PREDICTED: pleiotropic drug resistance protein 1-like [Glycine max]
comp47432_c0_seq2	2.61176	0	7462	758.883	18460	1982.02	PREDICTED: fructose-bisphosphate aldolase 1, chloroplastic [Sesamum indicum]
comp47434_c0_seq12	5.6582	0.0175107	0	0	73	5.6582	PREDICTED: serine/threonine-protein phosphatase 7 long form homolog isoform X1 [Malus domestica]
comp47434_c0_seq3	25.6897	0.00683788	3	0.321123	73	8.24956	PREDICTED: serine/threonine-protein phosphatase 7 long form homolog [Nicotiana tomentosiformis]
comp47434_c0_seq5	95.0167	0.0248968	1	0.0547866	90	5.20565	PREDICTED: serine/threonine-protein phosphatase 7 long form homolog [Nicotiana tomentosiformis]
comp47434_c0_seq8	317.778	5.74126e-05	1	0.0515443	301	16.3797	PREDICTED: serine/threonine-protein phosphatase 7 long form homolog [Nicotiana tomentosiformis]
comp47436_c11_seq5	-4.02349	0.04461	159	4.02349	0	0	PREDICTED: uncharacterized protein LOC105179028 [Sesamum indicum]
comp47440_c2_seq22	-145.869	7.60458e-05	308	15.9401	2	0.109277	PREDICTED: tetraketide alpha-pyrone reductase 1-like [Sesamum indicum]
comp47442_c1_seq2	3.28618	0.0179495	71	4.61423	221	15.1632	PREDICTED: dynamin-like protein ARC5 [Sesamum indicum]
comp47446_c1_seq4	183.699	0.00196911	1	0.0531299	174	9.75991	PREDICTED: uncharacterized protein LOC105176266 isoform X2 [Sesamum indicum]
comp47454_c0_seq1	-2.87748	0.000302658	802	41.1098	264	14.2867	PREDICTED: RING finger and CHY zinc finger domain-containing protein 1-like isoform X2 [Sesamum indicum]
comp47454_c0_seq2	-2.48506	0	16846	465.851	6421	187.461	PREDICTED: RING finger and CHY zinc finger domain-containing protein 1-like isoform X2 [Sesamum indicum]
comp47467_c2_seq2	9.07938	0.000184356	60	2.16585	516	19.6645	PREDICTED: uncharacterized protein LOC105165041 [Sesamum indicum]
comp47487_c0_seq2	-4.20669	0.0299425	151	9.99829	34	2.37676	PREDICTED: cysteine synthase, chloroplastic/chromoplastic isoform X1 [Sesamum indicum]
comp47490_c2_seq4	2.44102	0.0130918	173	10.2615	400	25.0485	PREDICTED: probable mediator of RNA polymerase II transcription subunit 26c [Sesamum indicum]
comp47503_c0_seq14	2.88155	0.014302	85	6.61203	232	19.0529	PREDICTED: tetraspanin-19-like [Sesamum indicum]
comp47503_c0_seq4	-41.2033	0.01054	87	7.01945	2	0.170362	PREDICTED: tetraspanin-19-like [Sesamum indicum]
comp47513_c0_seq8	13.1562	0.000769995	13	1.08674	162	14.2974	PREDICTED: protein EXECUTER 1, chloroplastic [Sesamum indicum]
comp47526_c1_seq8	-2.40611	0.0445285	221	16.6326	87	6.91267	PREDICTED: uncharacterized protein LOC105171946 [Sesamum indicum]
comp47540_c3_seq4	22.7464	0.00504953	11	0.39581	237	9.00327	PREDICTED: methylcrotonoyl-CoA carboxylase beta chain, mitochondrial [Sesamum indicum]
comp47543_c0_seq10	-2.04226	0.0349855	442	25.2473	205	12.3624	PREDICTED: S-adenosylmethionine decarboxylase proenzyme [Nicotiana tomentosiformis]
comp47543_c0_seq6	-2.11505	2.38833e-05	1735	93.9436	777	44.4167	PREDICTED: S-adenosylmethionine decarboxylase proenzyme [Sesamum indicum]
comp47546_c1_seq7	16.8919	0.0406566	3	0.297672	48	5.02824	PREDICTED: valine N-monooxygenase 1-like [Sesamum indicum]
comp47546_c1_seq9	5.40825	5.40073e-06	163	6.84675	835	37.0289	PREDICTED: isoleucine N-monooxygenase 1-like [Sesamum indicum]
comp47549_c0_seq2	22.0464	0.000762778	17	0.591045	355	13.0304	PREDICTED: putative late blight resistance protein homolog R1A-10 [Sesamum indicum]
comp47550_c0_seq5	2.03588	4.04127e-08	796	85.8358	1535	174.752	PREDICTED: 50S ribosomal protein L12, chloroplastic-like [Sesamum indicum]
comp47567_c0_seq3	-20.4596	0.0395821	108	4.89788	5	0.239393	PREDICTED: uncharacterized protein LOC105160836 [Sesamum indicum]
comp47577_c0_seq26	-17.5232	0.0327416	74	5.40561	4	0.308483	PREDICTED: uncharacterized protein LOC105160964 [Sesamum indicum]
comp47577_c0_seq30	191.089	1.21308e-08	2	0.17301	362	33.0604	PREDICTED: uncharacterized protein LOC105160964 [Sesamum indicum]
comp47581_c1_seq3	-13.2608	0.0494945	56	4.84018	4	0.364999	PREDICTED: leucoanthocyanidin dioxygenase-like [Citrus sinensis]
comp47583_c0_seq3	2.09224	0.00658699	384	19.2668	761	40.3106	PREDICTED: uncharacterized protein LOC105174935 [Sesamum indicum]
comp47585_c1_seq5	3.04992	0.030204	45	4.54925	130	13.8748	PREDICTED: probable caffeoyl-CoA O-methyltransferase At4g26220 [Sesamum indicum]
comp47590_c0_seq1	2.04959	0.0186964	290	15.4157	563	31.5959	PREDICTED: floral homeotic protein AGAMOUS-like [Sesamum indicum]
comp47619_c0_seq6	-61.5681	0.00411108	65	8.62461	1	0.140082	PREDICTED: 17.8 kDa class I heat shock protein-like [Sesamum indicum]
comp47642_c1_seq8	-2.34158	5.03431e-12	1152	205.952	466	87.9541	PREDICTED: uncharacterized protein At5g39570-like [Sesamum indicum]
comp47643_c0_seq2	-5.92001	0.00900837	225	11.5044	36	1.9433	PREDICTED: uncharacterized protein LOC105177491 isoform X1 [Sesamum indicum]
comp47643_c0_seq3	-7.65998	0.00934553	186	10.0712	23	1.31478	PREDICTED: uncharacterized protein LOC105177491 isoform X1 [Sesamum indicum]
comp47676_c2_seq1	-2.0907	0.00260198	1342	48.9106	608	23.3944	PREDICTED: uncharacterized protein LOC105159716 isoform X1 [Sesamum indicum]
comp47684_c1_seq6	7.43418	0.0127973	24	1.26653	169	9.41563	PREDICTED: calcineurin B-like protein 3 isoform X2 [Sesamum indicum]
comp47692_c0_seq5	8.05003	0.020779	8	0.976317	61	7.85938	not available
comp47696_c0_seq13	-2.13904	0.00168452	1364	50.7099	604	23.7068	PREDICTED: uncharacterized protein LOC105169219 [Sesamum indicum]
comp47699_c0_seq15	-3.88594	0.0484174	85	3.88594	0	0	(-)-alpha-terpineol synthase [Vitis vinifera]
comp47699_c0_seq22	-29.8368	0.016343	126	6.36263	4	0.213247	PREDICTED: trans-alpha-bergamotene synthase-like [Sesamum indicum]
comp47699_c0_seq3	-39.5457	0.00668079	167	7.91895	4	0.200248	(-)-alpha-terpineol synthase [Vitis vinifera]
comp47699_c0_seq7	-4.48374	0.0340001	99	4.48374	0	0	PREDICTED: trans-alpha-bergamotene synthase-like [Sesamum indicum]
comp47713_c0_seq3	-2.16403	0.0015985	923	50.0035	404	23.1067	PREDICTED: mannose-6-phosphate isomerase 1 isoform X1 [Sesamum indicum]
comp47713_c0_seq4	-4.9465	0.00190222	329	18.1418	63	3.66761	PREDICTED: mannose-6-phosphate isomerase 1 isoform X1 [Sesamum indicum]
comp47720_c1_seq2	-3.10763	6.81294e-06	771	57.8978	235	18.6309	PREDICTED: 3-ketoacyl-CoA synthase 6-like [Sesamum indicum]
comp47720_c1_seq3	-2.41046	0.00838007	369	28.5514	145	11.8448	PREDICTED: 3-ketoacyl-CoA synthase 6 [Sesamum indicum]
comp47725_c0_seq2	-26.5216	0	1008	80.186	36	3.02342	PREDICTED: nitronate monooxygenase [Sesamum indicum]
comp47732_c1_seq1	-4.01347	0.0448763	41	4.01347	0	0	pyruvate dehydrogenase, putative [Ricinus communis]
comp47735_c0_seq1	3.04992	0.0187965	81	5.34595	234	16.3047	PREDICTED: aldose 1-epimerase-like [Sesamum indicum]
comp47738_c0_seq1	2.02101	1.37224e-13	2544	159.73	4870	322.816	PREDICTED: uncharacterized protein ycf39 [Sesamum indicum]
comp47748_c0_seq1	-7.07441	0.000648525	239	17.9476	32	2.53697	PREDICTED: elongation factor 1-gamma-like [Beta vulgaris subsp. vulgaris]
comp47751_c0_seq3	2.46276	1.36526e-07	550	45.199	1283	111.314	PREDICTED: NADH--cytochrome b5 reductase 1-like [Sesamum indicum]
comp47753_c2_seq10	2.55192	0.0096693	163	9.9284	394	25.3364	PREDICTED: transcriptional corepressor LEUNIG [Sesamum indicum]
comp47753_c2_seq9	-2.53092	0.0265246	334	18.6599	125	7.37276	PREDICTED: transcriptional corepressor LEUNIG [Sesamum indicum]
comp47757_c0_seq4	-4.32699	0.0220219	201	10.8776	44	2.5139	PREDICTED: uncharacterized protein LOC105175660 isoform X2 [Sesamum indicum]
comp47771_c0_seq3	258.657	0.000120021	1	0.0579984	245	15.0017	PREDICTED: probable LRR receptor-like serine/threonine-protein kinase At3g47570 isoform X2 [Vitis vinifera]
comp47771_c0_seq4	-12.2275	0.0121865	142	8.03902	11	0.657454	PREDICTED: probably inactive leucine-rich repeat receptor-like protein kinase At3g28040 [Cucumis sativus]
comp47773_c0_seq6	-3.47679	0.00147507	312	25.5372	85	7.34505	PREDICTED: uncharacterized protein LOC105174958 [Sesamum indicum]
comp47778_c0_seq1	-2.15519	0.00265556	876	45.7077	385	21.2082	PREDICTED: tonoplast dicarboxylate transporter [Sesamum indicum]
comp47782_c0_seq7	-4.73588	0.0293416	58	4.73588	0	0	PREDICTED: elongation of fatty acids protein 3-like [Solanum lycopersicum]
comp47784_c0_seq1	4.45758	0.00163887	54	4.54399	228	20.2552	PREDICTED: RPM1-interacting protein 4-like [Sesamum indicum]
comp47788_c2_seq1	27.7509	0.000339868	14	0.517087	368	14.3496	PREDICTED: BI1-like protein [Sesamum indicum]
comp47788_c2_seq2	-2.42696	0.000159502	1235	57.8888	482	23.8524	PREDICTED: BI1-like protein [Sesamum indicum]
comp47826_c2_seq1	-12.9164	0.000503165	300	15.2778	22	1.18283	PREDICTED: protein ECERIFERUM 1-like [Nicotiana tomentosiformis]
comp47840_c0_seq4	2.78497	0.00802663	174	8.39145	459	23.37	PREDICTED: polyphenol oxidase I, chloroplastic-like [Sesamum indicum]
comp47858_c0_seq6	-3.69248	0.00893106	460	16.2705	118	4.4064	PREDICTED: putative RNA-binding protein Luc7-like 1 isoform X2 [Sesamum indicum]
comp47861_c3_seq1	10.8038	0.00094662	30	1.34614	307	14.5434	PREDICTED: subtilisin-like protease SDD1 [Sesamum indicum]
comp47863_c1_seq5	-269.952	5.49851e-07	285	25.2982	1	0.0937137	PREDICTED: protein TRANSPARENT TESTA 12-like isoform X2 [Sesamum indicum]
comp47863_c1_seq6	-4.60059	0.031752	120	4.60059	0	0	PREDICTED: protein TRANSPARENT TESTA 12-like isoform X2 [Sesamum indicum]
comp47866_c0_seq11	10.0295	0.0428263	12	0.556594	114	5.58239	PREDICTED: uncharacterized protein At1g04910-like [Sesamum indicum]
comp47877_c1_seq1	-2.14367	0.0382337	817	21.9786	361	10.2528	PREDICTED: calcium-transporting ATPase 10, plasma membrane-type isoform X1 [Sesamum indicum]
comp47882_c1_seq3	-6.74067	0.00933722	102	6.74067	0	0	PREDICTED: probable disease resistance protein At1g61310 isoform X1 [Solanum lycopersicum]
comp47886_c0_seq10	-16.0393	0.00197986	254	11.5293	15	0.71882	PREDICTED: probable sugar phosphate/phosphate translocator At1g06470 [Sesamum indicum]
comp47886_c0_seq5	9.94157	0.0473396	12	0.539884	113	5.36729	PREDICTED: probable sugar phosphate/phosphate translocator At1g06470 [Sesamum indicum]
comp47889_c3_seq6	6.12816	0.013417	0	0	99	6.12816	PREDICTED: vetispiradiene synthase 2-like [Nicotiana sylvestris]
comp47909_c3_seq6	5.701	0.01387	35	1.84226	189	10.5027	PREDICTED: polyol transporter 5-like [Sesamum indicum]
comp47909_c3_seq8	3.37617	0.00771217	96	5.52695	307	18.6599	PREDICTED: polyol transporter 5-like [Sesamum indicum]
comp47912_c4_seq11	9.4137	0.0173086	12	0.835842	107	7.86836	PREDICTED: serine carboxypeptidase-like 7 [Sesamum indicum]
comp47939_c0_seq4	10.4401	0.00735461	18	0.92499	178	9.657	PREDICTED: heat stress transcription factor A-4a [Sesamum indicum]
comp47945_c0_seq1	44.3411	0.0105139	3	0.158399	126	7.02358	PREDICTED: mitogen-activated protein kinase homolog NTF3 [Sesamum indicum]
comp47950_c1_seq1	-4.49895	0.0336982	123	4.49895	0	0	PREDICTED: probable galactinol--sucrose galactosyltransferase 1 [Sesamum indicum]
comp47965_c0_seq10	4.59465	0.0322815	0	0	94	4.59465	PREDICTED: E3 ubiquitin-protein ligase RING1-like [Nicotiana sylvestris]
comp47967_c0_seq4	-2.5308	0.0323992	171	17.356	64	6.8579	PREDICTED: 3-ketoacyl-CoA synthase 1 [Nicotiana tomentosiformis]
comp47971_c9_seq4	11.0411	0.00090411	0	0	82	11.0411	PREDICTED: testis-specific H1 histone-like [Prunus mume]
comp47971_c9_seq7	-2.42159	0	5039	339.385	1971	140.15	PREDICTED: mpv17-like protein isoform X2 [Sesamum indicum]
comp47974_c2_seq15	47.0776	7.22711e-12	0	0	596	47.0776	PREDICTED: LOW QUALITY PROTEIN: apyrase-like [Sesamum indicum]
comp47974_c2_seq7	7.88701	0.0153962	17	1.10341	127	8.7026	PREDICTED: LOW QUALITY PROTEIN: apyrase-like [Sesamum indicum]
comp47974_c2_seq8	68.5361	0	0	0	674	68.5361	PREDICTED: LOW QUALITY PROTEIN: apyrase-like [Sesamum indicum]
comp47974_c2_seq9	3.08724	0.0375766	66	4.07612	193	12.584	PREDICTED: apyrase-like [Nicotiana tomentosiformis]
comp47975_c1_seq1	-3.01034	3.41122e-05	1570	51.0491	494	16.9579	PREDICTED: protein WEAK CHLOROPLAST MOVEMENT UNDER BLUE LIGHT 1 isoform X1 [Sesamum indicum]
comp47977_c0_seq3	-3.2948	0	8557	606.809	2460	184.172	PREDICTED: phosphoribulokinase, chloroplastic-like [Populus euphratica]
comp47986_c0_seq4	-2.53859	0.00143182	1131	38.3535	422	15.1082	PREDICTED: probable serine/threonine-protein kinase DDB_G0282963 isoform X2 [Sesamum indicum]
comp47991_c1_seq7	-32.2049	0.00101736	238	11.8249	7	0.367179	PREDICTED: protein LONGIFOLIA 1 [Brachypodium distachyon]
comp47991_c7_seq10	-2.4339	0.00175913	591	39.5435	230	16.247	PREDICTED: methylesterase 17 isoform X2 [Sesamum indicum]
comp48008_c0_seq8	-3.01382	0.0463827	210	11.7775	66	3.90782	PREDICTED: tubby-like F-box protein 3 [Sesamum indicum]
comp48012_c1_seq2	-43.5713	0.00472662	92	8.53056	2	0.195784	PREDICTED: transcription factor MYB44-like [Sesamum indicum]
comp48018_c0_seq2	-2.30937	0.0322349	256	20.3171	105	8.7977	PREDICTED: 3-ketoacyl-CoA synthase 11 [Sesamum indicum]
comp48033_c0_seq1	2.36222	0.00121045	240	19.0919	537	45.0993	PREDICTED: probable protein phosphatase 2C 34 [Sesamum indicum]
comp48033_c0_seq4	-24.0589	0.0110434	127	7.30344	5	0.303565	PREDICTED: probable protein phosphatase 2C 34 [Sesamum indicum]
comp48049_c0_seq3	-3.15805	6.35214e-12	2954	132.492	886	41.9537	PREDICTED: peptidyl-prolyl cis-trans isomerase FKBP62 [Sesamum indicum]
comp48049_c0_seq5	-2.36152	0.00771159	728	30.2181	292	12.7961	PREDICTED: peptidyl-prolyl cis-trans isomerase FKBP62 [Sesamum indicum]
comp48051_c3_seq2	3.93315	0.00947353	51	3.87551	190	15.243	PREDICTED: very-long-chain 3-oxoacyl-CoA reductase-like protein At1g24470 [Sesamum indicum]
comp48053_c0_seq2	6.80022	0.000168035	34	3.29345	219	22.3962	PREDICTED: aquaporin TIP4-1 [Sesamum indicum]
comp48059_c0_seq2	3.71269	0.0118466	60	4.07341	211	15.1233	PREDICTED: CAX-interacting protein 4-like [Sesamum indicum]
comp48059_c0_seq4	-49.5702	0.00141045	157	10.8027	3	0.217927	PREDICTED: CAX-interacting protein 4-like [Sesamum indicum]
comp48063_c0_seq1	2.17409	0.00051181	489	27.979	1007	60.829	PREDICTED: guanosine nucleotide diphosphate dissociation inhibitor 2 [Cucumis sativus]
comp48069_c2_seq1	-2.38467	4.54464e-09	3935	143.827	1563	60.313	PREDICTED: beta-D-xylosidase 1 [Sesamum indicum]
comp48086_c2_seq1	-4.541	0.0306836	163	9.33682	34	2.05612	PREDICTED: uncharacterized protein LOC105171305 [Sesamum indicum]
comp48090_c11_seq2	-2.368	0.000586052	425	50.068	170	21.1435	PREDICTED: ferredoxin-thioredoxin reductase catalytic chain, chloroplastic isoform X1 [Sesamum indicum]
comp48109_c0_seq3	22.9247	0.00472704	7	0.398281	152	9.13047	PREDICTED: F-box/kelch-repeat protein At1g16250 [Cucumis sativus]
comp48119_c2_seq9	2.41312	0.00505654	203	13.5116	464	32.6053	PREDICTED: BTB/POZ and TAZ domain-containing protein 1 [Sesamum indicum]
comp48126_c0_seq2	-7.05665	0.00494095	149	12.2054	20	1.72964	PREDICTED: transcription factor bHLH112 isoform X1 [Sesamum indicum]
comp48132_c1_seq2	13.3186	0.00751123	13	0.676233	164	9.00647	PREDICTED: probable glucuronoxylan glucuronosyltransferase IRX7 [Sesamum indicum]
comp48135_c0_seq2	-3.56017	0.0212647	109	13.083	29	3.67481	PREDICTED: protein TRANSPARENT TESTA 12-like [Sesamum indicum]
comp48135_c1_seq12	-3.20667	0.00187224	325	26.6655	96	8.31562	PREDICTED: protein TRANSPARENT TESTA 12-like isoform X2 [Sesamum indicum]
comp48135_c1_seq3	-17.1443	0.00267015	181	10.736	10	0.626213	PREDICTED: protein TRANSPARENT TESTA 12-like [Sesamum indicum]
comp48135_c1_seq4	87.6265	0.00414195	1	0.0973287	83	8.52857	PREDICTED: protein TRANSPARENT TESTA 12-like isoform X2 [Sesamum indicum]
comp48144_c2_seq5	-2.25735	0.0363146	255	20.2535	107	8.97227	PREDICTED: aldo-keto reductase family 4 member C9-like [Sesamum indicum]
comp48149_c1_seq2	2.68087	0.0363089	89	5.74011	226	15.3885	PREDICTED: chaperone protein dnaJ 1, mitochondrial [Sesamum indicum]
comp48154_c1_seq3	-2.87016	0.0255708	603	15.7517	199	5.4881	PREDICTED: probable (S)-N-methylcoclaurine 3'-hydroxylase isozyme 2 [Sesamum indicum]
comp48178_c4_seq4	2.11148	0.0403951	115	10.6535	230	22.4947	PREDICTED: transcription factor TCP20 [Sesamum indicum]
comp48183_c2_seq1	6.7568	0.00942539	0	0	90	6.7568	PREDICTED: sugar transporter ERD6-like 7 [Sesamum indicum]
comp48183_c2_seq3	-4.29027	3.34776e-06	847	45.1186	187	10.5165	PREDICTED: sugar transporter ERD6-like 7 [Sesamum indicum]
comp48193_c0_seq1	-2.09258	0.023709	623	27.5426	282	13.162	PREDICTED: LOW QUALITY PROTEIN: DELLA protein GAI [Sesamum indicum]
comp48206_c2_seq3	2.56324	0.0177387	215	8.24273	522	21.1281	PREDICTED: QWRF motif-containing protein 8 [Sesamum indicum]
comp48210_c0_seq5	-7.26188	0.0253604	230	7.6245	30	1.04993	PREDICTED: uncharacterized protein LOC105157016 isoform X1 [Sesamum indicum]
comp48224_c1_seq4	-18.944	0.0138287	100	7.09138	5	0.374333	PREDICTED: F-box/LRR-repeat protein At3g58900-like [Prunus mume]
comp48225_c1_seq8	-3.43041	0.0431874	134	10.4716	37	3.05259	PREDICTED: sugar transporter ERD6-like 6 [Sesamum indicum]
comp48228_c2_seq3	-2.27028	0.0146638	302	27.2343	126	11.996	PREDICTED: ethylene-responsive transcription factor RAP2-13 [Sesamum indicum]
comp48234_c0_seq4	-6.59554	3.03634e-06	1135	34.7536	163	5.26926	PREDICTED: aquaporin TIP1-3-like [Sesamum indicum]
comp48237_c0_seq63	-4.34134	0.0256445	165	10.3027	36	2.37316	PREDICTED: glucose-6-phosphate 1-dehydrogenase, cytoplasmic isoform-like [Sesamum indicum]
comp48259_c0_seq4	-3.39443	0.000642535	964	30.1703	269	8.88818	PREDICTED: WEB family protein At3g02930, chloroplastic-like [Sesamum indicum]
comp48263_c0_seq7	-2.17245	0.00181209	711	48.4636	310	22.3082	PREDICTED: protein ETHYLENE INSENSITIVE 3 [Sesamum indicum]
comp48268_c1_seq1	-2.69302	0.0169205	290	19.6881	102	7.31079	PREDICTED: probable steroid-binding protein 3 [Sesamum indicum]
comp48269_c0_seq2	-13.3792	0.0300307	113	5.89307	8	0.440464	PREDICTED: 4-coumarate--CoA ligase 2 [Sesamum indicum]
comp48272_c0_seq18	-2.36243	0.0161982	424	24.5913	170	10.4093	PREDICTED: protein SGT1 homolog [Sesamum indicum]
comp48276_c2_seq1	-2.1142	0.0372875	404	22.8462	181	10.8061	PREDICTED: transmembrane protein 120 homolog [Sesamum indicum]
comp48276_c2_seq3	-2.63605	6.65051e-05	949	56.6526	341	21.4915	PREDICTED: transmembrane protein 120 homolog [Sesamum indicum]
comp48292_c0_seq1	-5.57796	0.0379867	53	7.51163	9	1.34666	PREDICTED: uncharacterized protein LOC105164726 [Sesamum indicum]
comp48327_c0_seq4	29.2088	0.0486436	3	0.147972	83	4.32208	PREDICTED: probable plastidic glucose transporter 1 isoform X1 [Sesamum indicum]
comp48348_c2_seq3	-6.7732	0.00916817	111	6.7732	0	0	PREDICTED: disease resistance protein At4g27190-like [Malus domestica]
comp48354_c3_seq1	4.73499	0.0297535	0	0	43	4.73499	PREDICTED: probable methyltransferase PMT26 [Sesamum indicum]
comp48388_c1_seq5	-13.4713	0.0343144	128	5.59811	9	0.415558	PREDICTED: uncharacterized protein LOC105180144 isoform X1 [Sesamum indicum]
comp48401_c0_seq1	10.3815	0.00155795	18	1.29813	177	13.4765	PREDICTED: bifunctional epoxide hydrolase 2-like [Sesamum indicum]
comp48404_c0_seq2	-17.0496	0.0188199	144	6.57439	8	0.385603	PREDICTED: uncharacterized protein LOC105167912 [Sesamum indicum]
comp48410_c0_seq1	-2.32164	0.014588	701	26.1759	286	11.2748	PREDICTED: uncharacterized protein LOC105164119 [Sesamum indicum]
comp48410_c0_seq2	39.5903	2.86868e-11	32	1.20953	1200	47.8858	PREDICTED: uncharacterized protein LOC105164119 [Sesamum indicum]
comp48421_c0_seq2	2.33998	0.000741032	499	21.3027	1106	49.848	PREDICTED: uncharacterized protein LOC105172591 isoform X1 [Sesamum indicum]
comp48424_c0_seq1	2.16195	0.000287254	523	31.0037	1071	67.0284	PREDICTED: tryptophan aminotransferase-related protein 4-like [Sesamum indicum]
comp48453_c6_seq3	24.414	0.000150597	8	0.66767	185	16.3005	not available
comp48470_c1_seq1	-2.46217	0.00322412	889	34.3933	342	13.9687	PREDICTED: calcium-transporting ATPase 4, plasma membrane-type-like [Sesamum indicum]
comp48475_c0_seq2	48.5641	0.0491704	1	0.0849901	46	4.12747	predicted protein [Physcomitrella patens]
comp48483_c0_seq1	-9.57726	0.00506923	91	10.7828	9	1.12587	hypothetical protein CICLE_v10014397mg [Citrus clementina]
comp48490_c0_seq2	-261.428	0.000168273	276	14.284	1	0.0546386	PREDICTED: scarecrow-like protein 15 [Nicotiana sylvestris]
comp48490_c0_seq5	3.64711	0.0110286	44	4.30301	152	15.6935	PREDICTED: LOW QUALITY PROTEIN: scarecrow-like protein 15 [Sesamum indicum]
comp48495_c2_seq3	6.58928	0.00168418	58	2.40455	362	15.8443	PREDICTED: uncharacterized protein LOC105174945 [Sesamum indicum]
comp48499_c0_seq5	-2.77846	0.0463063	176	13.1103	60	4.71857	PREDICTED: uncharacterized protein LOC105169804 [Sesamum indicum]
comp48499_c2_seq3	3.63175	0.00420556	25	5.50233	86	19.9831	not available
comp48505_c0_seq4	-2.91509	0.015566	357	18.1172	116	6.21497	PREDICTED: FRIGIDA-like protein 3 [Sesamum indicum]
comp48509_c0_seq4	3.08755	0.0325384	53	4.30691	155	13.2978	PREDICTED: 4-hydroxyphenylpyruvate dioxygenase isoform X2 [Sesamum indicum]
comp48515_c0_seq1	2.06891	0.0482509	248	10.552	486	21.8311	PREDICTED: plastidic ATP/ADP-transporter-like [Sesamum indicum]
comp48531_c1_seq16	9.25326	0.00832419	17	1.05118	149	9.72689	PREDICTED: serine/threonine-protein kinase At5g01020 [Sesamum indicum]
comp48534_c0_seq11	9.25804	0.0491665	13	0.583843	114	5.40524	PREDICTED: LOW QUALITY PROTEIN: beta-caryophyllene synthase-like [Sesamum indicum]
comp48534_c0_seq13	2.08404	0.000678277	654	30.5149	1291	63.5944	PREDICTED: LOW QUALITY PROTEIN: beta-caryophyllene synthase-like [Sesamum indicum]
comp48534_c0_seq3	6.62771	0.0428016	18	0.99149	113	6.57131	PREDICTED: germacrene-D synthase-like [Sesamum indicum]
comp48536_c0_seq1	-2.37091	0.0047029	816	33.7745	326	14.2454	PREDICTED: proline-rich receptor-like protein kinase PERK10 [Sesamum indicum]
comp48542_c0_seq17	2.39377	0.0124213	187	10.9832	424	26.2913	PREDICTED: bifunctional aspartate aminotransferase and glutamate/aspartate-prephenate aminotransferase [Sesamum indicum]
comp48542_c0_seq4	49.9718	0.00459268	3	0.17117	142	8.55366	PREDICTED: bifunctional aspartate aminotransferase and glutamate/aspartate-prephenate aminotransferase [Sesamum indicum]
comp48552_c1_seq2	-5.39526	1.72405e-05	712	32.8749	125	6.0933	PREDICTED: uncharacterized protein LOC105163239 [Sesamum indicum]
comp48605_c0_seq2	-4.89387	0.02524	217	9.49055	42	1.93927	PREDICTED: uncharacterized protein LOC105177531 [Sesamum indicum]
comp48606_c0_seq3	-2.4864	0.00818706	231	27.2765	88	10.9703	PREDICTED: protein kinase G11A [Malus domestica]
comp48610_c0_seq4	-2.6708	0.00348684	1204	29.8084	427	11.1609	PREDICTED: putative nuclear matrix constituent protein 1-like protein [Sesamum indicum]
comp48614_c9_seq2	-56.8321	0.0185093	60	5.83415	1	0.102656	PREDICTED: uncharacterized protein LOC105166424 [Sesamum indicum]
comp48625_c2_seq4	2.26966	8.38885e-13	1435	104.451	3085	237.068	PREDICTED: plastocyanin-like [Sesamum indicum]
comp48638_c0_seq2	-2.48835	0.000578336	1282	46.1462	488	18.5449	PREDICTED: probable methionine--tRNA ligase [Sesamum indicum]
comp48649_c7_seq12	-42.1505	0.0025319	178	9.76777	4	0.231736	PREDICTED: omega-amidase,chloroplastic-like [Sesamum indicum]
comp48654_c1_seq3	-2.6235	0.00778961	421	25.4004	152	9.68186	PREDICTED: 26S proteasome non-ATPase regulatory subunit 12 homolog A-like [Sesamum indicum]
comp48669_c0_seq1	4.07164	2.80094e-05	300	9.47055	1157	38.5607	hypothetical protein POPTR_0011s14420g [Populus trichocarpa]
comp48673_c1_seq2	-7.00929	0.0414924	74	6.43965	10	0.91873	PREDICTED: desiccation-related protein PCC13-62-like [Sesamum indicum]
comp48690_c0_seq8	6.63138	0.00737071	32	1.7336	201	11.4961	PREDICTED: glycine--tRNA ligase 1, mitochondrial-like [Sesamum indicum]
comp48693_c2_seq1	-8.23654	0.00447927	200	11.6996	23	1.42045	PREDICTED: LRR receptor-like serine/threonine-protein kinase GSO2 [Sesamum indicum]
comp48700_c1_seq1	-5.53962	2.58692e-11	2199	77.8884	376	14.0602	PREDICTED: sucrose synthase [Sesamum indicum]
comp48700_c1_seq2	-4.79915	0.00724183	152	13.8544	30	2.88685	PREDICTED: sucrose synthase [Sesamum indicum]
comp48703_c9_seq1	-52.7727	1.08716e-07	390	29.7918	7	0.56453	PREDICTED: replication protein A 70 kDa DNA-binding subunit B-like, partial [Beta vulgaris subsp. vulgaris]
comp48703_c9_seq2	-59.8631	9.59892e-08	316	29.8437	5	0.498533	PREDICTED: replication protein A 70 kDa DNA-binding subunit B-like, partial [Beta vulgaris subsp. vulgaris]
comp48703_c9_seq4	-335.309	1.19682e-13	708	55.3702	2	0.165132	not available
comp48722_c0_seq5	2.40155	0.0114463	404	11.1388	919	26.7503	PREDICTED: glutamate receptor 3.6 isoform X1 [Cucumis melo]
comp48724_c5_seq2	-2.4053	0.0117967	645	26.1446	254	10.8696	PREDICTED: UDP-glycosyltransferase 88A1-like [Sesamum indicum]
comp48727_c0_seq1	-3.28889	0.0303627	375	12.5662	108	3.82078	PREDICTED: probable galactinol--sucrose galactosyltransferase 6 [Sesamum indicum]
comp48735_c1_seq10	6.05662	0.0390037	38	1.17987	218	7.146	PREDICTED: disease resistance protein RPP8-like [Sesamum indicum]
comp48740_c8_seq1	6.87585	0.0116127	156	1.45763	1016	10.0224	not available
comp48743_c0_seq1	26.3935	0.00868352	5	0.293331	125	7.74204	PREDICTED: protein notum homolog isoform X1 [Sesamum indicum]
comp48744_c0_seq1	-15.1552	0.00508801	96	9.56275	6	0.630987	not available
comp48748_c2_seq1	3.08388	0.0257413	76	4.69941	222	14.4924	PREDICTED: mannan endo-1,4-beta-mannosidase 6 isoform X1 [Sesamum indicum]
comp48766_c2_seq4	-3.16046	0.00349476	337	23.9146	101	7.56679	PREDICTED: protein STRUBBELIG-RECEPTOR FAMILY 8 [Sesamum indicum]
comp48796_c1_seq3	6.80094	1.2031e-07	86	6.51574	554	44.3131	PREDICTED: phytoene synthase 2, chloroplastic [Sesamum indicum]
comp48847_c0_seq2	-2.20313	7.42539e-08	3247	140.203	1396	63.6383	PREDICTED: protein NRT1/ PTR FAMILY 6.2-like [Sesamum indicum]
comp48848_c2_seq3	5.96494	0.00130636	60	2.92965	339	17.4752	PREDICTED: myosin-14 [Sesamum indicum]
comp48851_c0_seq1	6.07051	0.0447154	20	1.11187	115	6.74964	PREDICTED: uncharacterized protein LOC105160099 isoform X1 [Sesamum indicum]
comp48851_c0_seq2	-3.48651	0.000548321	519	30.084	141	8.6287	PREDICTED: uncharacterized protein LOC105160099 isoform X2 [Sesamum indicum]
comp48866_c1_seq1	15.6262	0	176	7.97109	2605	124.558	PREDICTED: uncharacterized protein LOC105168700 [Sesamum indicum]
comp48868_c0_seq3	-11.2365	0.00079025	58	11.2365	0	0	cysteine proteinases family protein [Arabidopsis thaliana]
comp48868_c0_seq5	22.7496	1.89894e-06	0	0	417	22.7496	PREDICTED: retrovirus-related Pol polyprotein from transposon TNT 1-94 [Sesamum indicum]
comp48868_c0_seq8	-15.8581	6.68834e-05	108	15.8581	0	0	not available
comp48868_c1_seq1	-26.2678	2.87418e-07	199	26.2678	0	0	not available
comp48874_c0_seq1	3.23941	6.0074e-05	234	13.6728	718	44.2918	PREDICTED: protein LOW PSII ACCUMULATION 3, chloroplastic [Sesamum indicum]
comp48890_c1_seq1	-10.8498	0.0224874	126	6.88092	11	0.6342	PREDICTED: serine/arginine-rich splicing factor SR45a-like [Eucalyptus grandis]
comp48890_c1_seq3	-6.06209	0.0261087	128	8.2398	20	1.35923	PREDICTED: uncharacterized RNA-binding protein C25G10.01-like isoform X2 [Glycine max]
comp48893_c2_seq4	-13.2783	0.000263876	129	13.2783	0	0	Receptor like protein 33 [Theobroma cacao]
comp48895_c4_seq16	-16.9444	0.019595	161	6.49758	9	0.383465	PREDICTED: protein STRICTOSIDINE SYNTHASE-LIKE 11 [Sesamum indicum]
comp48899_c0_seq4	21.7483	0.00395496	5	0.439996	103	9.56916	PREDICTED: uncharacterized protein LOC104889320 [Beta vulgaris subsp. vulgaris]
comp48902_c0_seq2	-46.9114	7.70843e-06	941	21.2807	19	0.453636	Os08g0125300 [Oryza sativa Japonica Group]
comp48902_c0_seq4	-6.26486	0.0122095	79	6.26486	0	0	predicted protein [Physcomitrella patens]
comp48904_c1_seq1	-2.1722	1.61755e-07	2424	136.698	1057	62.9306	PREDICTED: cytochrome P450 CYP72A219-like [Sesamum indicum]
comp48905_c0_seq2	-3.99422	0.0337533	350	9.9877	83	2.50054	PREDICTED: protein LONGIFOLIA 1 [Sesamum indicum]
comp48938_c0_seq1	6.45175	0.0274166	18	1.22365	110	7.89471	PREDICTED: uncharacterized protein LOC100267301 [Vitis vinifera]
comp48943_c0_seq10	-7.68065	0.00552379	157	7.68065	0	0	PREDICTED: protein BPS1, chloroplastic-like [Sesamum indicum]
comp48953_c1_seq1	-4.56613	1.80073e-07	887	54.222	184	11.8748	PREDICTED: cytochrome P450 83B1-like [Solanum tuberosum]
comp48967_c1_seq2	-2.32423	0.0253471	292	21.8953	119	9.42047	hypothetical protein PRUPE_ppa021024mg [Prunus persica]
comp48986_c1_seq1	-3.38807	0.0499297	93	9.97578	26	2.94439	PREDICTED: beta-1,3-galactosyltransferase 7-like [Sesamum indicum]
comp48989_c0_seq5	-4.29706	0.0223311	186	10.8868	41	2.53355	PREDICTED: serine/arginine-rich splicing factor SR30-like [Sesamum indicum]
comp48999_c0_seq8	-5.70142	0.00485334	313	13.6657	52	2.39689	PREDICTED: nucleolin 1-like [Sesamum indicum]
comp49012_c1_seq2	110.853	0.00319928	1	0.0807473	105	8.95107	PREDICTED: protein phosphatase methylesterase 1 [Cucumis sativus]
comp49012_c1_seq24	34.3116	0.00416388	2	0.261962	65	8.98832	PREDICTED: protein phosphatase methylesterase 1 [Cucumis sativus]
comp49039_c0_seq1	-6.93825	0.00799126	293	10.9529	40	1.57863	PREDICTED: zinc finger MYM-type protein 1-like [Beta vulgaris subsp. vulgaris]
comp49044_c0_seq4	-59.6737	0.0335722	63	4.73793	1	0.0793973	PREDICTED: uncharacterized protein LOC105175492 [Sesamum indicum]
comp49048_c7_seq2	4.49444	0.0157768	35	2.63218	149	11.8302	PREDICTED: carbon catabolite repressor protein 4 homolog 5 isoform X1 [Sesamum indicum]
comp49078_c0_seq2	-19.3898	3.83969e-09	696	40.459	34	2.08661	PREDICTED: protein DJ-1 homolog D [Sesamum indicum]
comp49078_c0_seq4	3.12152	0.000119661	231	13.6146	683	42.4982	PREDICTED: protein DJ-1 homolog D [Sesamum indicum]
comp49078_c0_seq7	-2.23001	2.00756e-05	1309	86.0033	556	38.5663	PREDICTED: protein DJ-1 homolog D [Sesamum indicum]
comp49080_c1_seq6	6.29222	0.000963702	25	2.84646	149	17.9105	PREDICTED: uncharacterized protein LOC105157396, partial [Sesamum indicum]
comp49088_c0_seq1	2.48344	3.03193e-10	1896	63.1193	4460	156.753	PREDICTED: nitrate reductase [NADH] 2 [Sesamum indicum]
comp49089_c2_seq1	-6.57629	0.000251395	243	21.4023	35	3.25447	PREDICTED: uncharacterized protein LOC105177232 [Sesamum indicum]
comp49089_c2_seq3	-6.9281	0.00452925	256	12.554	35	1.81204	PREDICTED: uncharacterized protein LOC105177232 [Sesamum indicum]
comp49098_c3_seq2	-5.82126	1.13612e-08	1518	55.4838	247	9.53124	Os01g0143500 [Oryza sativa Japonica Group]
comp49101_c0_seq1	4.9876	6.4067e-11	272	16.1337	1285	80.4683	PREDICTED: acetolactate synthase small subunit 1, chloroplastic-like [Sesamum indicum]
comp49115_c0_seq2	57.5379	0.00247451	2	0.168157	109	9.6754	PREDICTED: uncharacterized protein LOC105164773 [Sesamum indicum]
comp49115_c1_seq6	14.8558	0.000595323	14	0.976484	197	14.5064	PREDICTED: uncharacterized protein LOC105174078 [Sesamum indicum]
comp49115_c1_seq7	7.17904	0.00601566	25	1.62163	170	11.6417	PREDICTED: uncharacterized protein LOC105174078 [Sesamum indicum]
comp49123_c0_seq1	-3.6762	0.0130258	555	14.7359	143	4.00845	PREDICTED: coiled-coil domain-containing protein 150 [Sesamum indicum]
comp49129_c6_seq18	41.1739	0.0103035	2	0.172425	78	7.09941	PREDICTED: coiled-coil domain-containing protein 115 [Sesamum indicum]
comp49152_c1_seq4	-44.5185	0.00624108	188	7.98241	4	0.179306	PREDICTED: pentatricopeptide repeat-containing protein At1g09820 [Sesamum indicum]
comp49170_c0_seq1	-2.16039	0.00154638	2794	50.4818	1225	23.3669	PREDICTED: ABC transporter C family member 12-like [Sesamum indicum]
comp49178_c0_seq1	-2.49415	0.00167738	1127	38.3199	428	15.3639	PREDICTED: beta-galactosidase 8-like [Sesamum indicum]
comp49194_c0_seq4	-21.7301	3.05214e-06	219	21.7301	0	0	PREDICTED: transcription factor MYB75-like isoform X2 [Sesamum indicum]
comp49196_c0_seq1	-56.8321	0.0402302	120	4.42576	2	0.0778743	PREDICTED: uncharacterized protein LOC105164189 [Sesamum indicum]
comp49209_c0_seq2	20.1131	7.48736e-06	0	0	321	20.1131	PREDICTED: inner membrane protein PPF-1, chloroplastic isoform X1 [Sesamum indicum]
comp49218_c5_seq3	-4.73968	0.0292768	58	4.73968	0	0	not available
comp49221_c2_seq8	3.44505	0.0061202	76	5.61205	248	19.3338	PREDICTED: transcription factor DIVARICATA [Sesamum indicum]
comp49221_c3_seq1	2.17278	0.0234634	155	11.9207	319	25.9012	PREDICTED: hexose carrier protein HEX6-like [Sesamum indicum]
comp49223_c3_seq2	-4.87633	0.00511237	139	14.8944	27	3.05442	PREDICTED: cytochrome b-c1 complex subunit Rieske-4, mitochondrial-like [Sesamum indicum]
comp49225_c0_seq3	-7.00929	0.0254009	111	7.74212	15	1.10455	PREDICTED: L-type lectin-domain containing receptor kinase IV.1 [Sesamum indicum]
comp49237_c2_seq1	-2.43675	5.77268e-06	1276	82.9262	496	34.0315	PREDICTED: CBS domain-containing protein CBSX5-like [Solanum tuberosum]
comp49238_c0_seq1	9.58965	0.00312211	24	1.25742	218	12.0582	PREDICTED: putative wall-associated receptor kinase-like 16 [Sesamum indicum]
comp49243_c0_seq4	-3.97994	0.0457801	48	3.97994	0	0	not available
comp49244_c4_seq1	4.76635	0.0292173	0	0	35	4.76635	not available
comp49244_c7_seq3	5.70268	0.0170733	0	0	52	5.70268	PREDICTED: uncharacterized protein LOC103493028 [Cucumis melo]
comp49250_c1_seq12	-3.85099	0.0494385	26	3.85099	0	0	PREDICTED: uncharacterized protein DDB_G0286299-like [Sesamum indicum]
comp49250_c1_seq3	-5.05174	0.0262927	144	9.15983	27	1.8132	PREDICTED: uncharacterized protein DDB_G0286299-like [Sesamum indicum]
comp49255_c2_seq1	-13.5404	0.00022939	116	13.5404	0	0	PREDICTED: zinc finger BED domain-containing protein DAYSLEEPER-like [Camelina sativa]
comp49259_c0_seq1	-2.20974	0.00276839	1843	43.1147	790	19.5112	PREDICTED: ABC transporter B family member 2-like [Sesamum indicum]
comp49266_c0_seq1	-5.27033	0.00483066	217	14.3404	39	2.72098	PREDICTED: F-box protein At3g07870-like [Sesamum indicum]
comp49266_c0_seq4	-67.2513	0.0114969	71	6.66217	1	0.0990638	PREDICTED: F-box protein At3g07870-like [Sesamum indicum]
comp49269_c0_seq2	-2.00089	0.0140185	357	35.9125	169	17.9483	PREDICTED: uncharacterized protein LOC105158247 [Sesamum indicum]
comp49273_c0_seq8	5.56074	0.01851	0	0	49	5.56074	not available
comp49284_c0_seq2	-3.72033	0.012432	326	14.7646	83	3.96863	PREDICTED: ATP-citrate synthase beta chain protein 2 [Sesamum indicum]
comp49284_c0_seq3	-5.70771	0.000380285	699	21.7364	116	3.80826	PREDICTED: ATP-citrate synthase beta chain protein 2 [Sesamum indicum]
comp49289_c3_seq1	22.1706	0.0450309	3	0.208249	63	4.617	PREDICTED: UPF0481 protein At3g47200-like [Sesamum indicum]
comp49319_c0_seq2	-28.416	0.0245892	60	5.6042	2	0.19722	PREDICTED: protein phosphatase 2C 37-like [Sesamum indicum]
comp49324_c4_seq2	5.40291	0.0108334	34	2.15199	174	11.627	PREDICTED: probable protein phosphatase 2C 60 [Sesamum indicum]
comp49331_c2_seq2	7.7421	0.0237107	24	0.986955	176	7.64111	PREDICTED: aspartokinase 2, chloroplastic isoform X2 [Sesamum indicum]
comp49332_c5_seq1	11.7979	0.0139421	40	0.66549	447	7.85139	PREDICTED: uncharacterized protein LOC104902491 [Beta vulgaris subsp. vulgaris]
[truncated: 374 more rows]
